# Supplementary material for: Wnt signaling promotes inflammation and EMT-associated gene expression in mesenchymal TNBC
Source: Sci Rep. 2026 Apr 2;16:15798. doi: 10.1038/s41598-026-43678-3 (PMC13194965; doi:10.1038/s41598-026-43678-3)
Supplement: Supplementary file 2 — Supplementary Material 2 [file 41598_2026_43678_MOESM2_ESM.xlsx]

## Sheet: DEG_231-7TGP-POS_NEG LOW SERUM
Comparison: MDA-MB-231-7TGP-POS vs. MDA-MB-231-7TGP-NEG
Culture condition: Low Serum (0.5% FBS) Media
ENS	Gene	log2FC	X.log10.padj.	Category: MDA-MB-231-7TGP-POS or MDA-MB-231-7TGP-NEG	WNT_Kegg	WNT_Reactome	WNT_GoBP
ENSG00000163810	TGM4	8.3345	20	upregulated in 7TGP-POS
ENSG00000148513	ANKRD30A	8.23245	19.431	upregulated in 7TGP-POS
ENSG00000221867	MAGEA3	8.1403	5.693	upregulated in 7TGP-POS
ENSG00000011677	GABRA3	7.74018	16.69	upregulated in 7TGP-POS
ENSG00000197172	MAGEA6	7.31672	38.867	upregulated in 7TGP-POS
ENSG00000113100	CDH9	7.01327	3.685	upregulated in 7TGP-POS
ENSG00000099399	MAGEB2	6.99867	4.383	upregulated in 7TGP-POS
ENSG00000205426	KRT81	6.89607	70.804	upregulated in 7TGP-POS
ENSG00000182645	CCDC172	6.84755	3.216	upregulated in 7TGP-POS
ENSG00000176771	NCKAP5	6.71803	11.802	upregulated in 7TGP-POS
ENSG00000213401	MAGEA12	6.3773	3.036	upregulated in 7TGP-POS
ENSG00000198930	CSAG1	6.32534	3.465	upregulated in 7TGP-POS
ENSG00000086205	FOLH1	6.21985	13.694	upregulated in 7TGP-POS
ENSG00000189023	MAGEB16	6.1768	2.406	upregulated in 7TGP-POS
ENSG00000163751	CPA3	6.17666	2.502	upregulated in 7TGP-POS
ENSG00000123496	IL13RA2	6.17458	3.78	upregulated in 7TGP-POS
ENSG00000146938	NLGN4X	6.11826	3.097	upregulated in 7TGP-POS
ENSG00000019186	CYP24A1	5.71592	31.127	upregulated in 7TGP-POS
ENSG00000184564	SLITRK6	5.69646	48.145	upregulated in 7TGP-POS
ENSG00000105472	CLEC11A	5.67338	3.03	upregulated in 7TGP-POS
ENSG00000169933	FRMPD4	5.63632	2.898	upregulated in 7TGP-POS
ENSG00000038945	MSR1	5.45208	10.473	upregulated in 7TGP-POS
ENSG00000047648	ARHGAP6	5.42582	2.708	upregulated in 7TGP-POS
ENSG00000148655	C10orf11	5.29968	71.43	upregulated in 7TGP-POS
ENSG00000145526	CDH18	5.06257	5.838	upregulated in 7TGP-POS
ENSG00000185774	KCNIP4	4.98111	2.245	upregulated in 7TGP-POS
ENSG00000108691	CCL2	4.81198	45.366	upregulated in 7TGP-POS
ENSG00000174482	LINGO2	4.75428	8.086	upregulated in 7TGP-POS
ENSG00000176204	LRRTM4	4.74864	4.235	upregulated in 7TGP-POS
ENSG00000139874	SSTR1	4.69475	2.004	upregulated in 7TGP-POS
ENSG00000179292	TMEM151A	4.69191	2.041	upregulated in 7TGP-POS
ENSG00000138316	ADAMTS14	4.66458	29.085	upregulated in 7TGP-POS
ENSG00000154330	PGM5	4.61295	8.594	upregulated in 7TGP-POS
ENSG00000166105	GLB1L3	4.59391	16.413	upregulated in 7TGP-POS
ENSG00000149131	SERPING1	4.57045	8.286	upregulated in 7TGP-POS
ENSG00000139567	ACVRL1	4.53351	1.764	upregulated in 7TGP-POS
ENSG00000149506	ZP1	4.53166	1.713	upregulated in 7TGP-POS
ENSG00000129514	FOXA1	4.52697	5.522	upregulated in 7TGP-POS
ENSG00000144749	LRIG1	4.48301	222.919	upregulated in 7TGP-POS
ENSG00000155011	DKK2	4.46716	1.936	upregulated in 7TGP-POS	WNT	WNT	WNT
ENSG00000183850	ZNF730	4.45937	2.505	upregulated in 7TGP-POS
ENSG00000162892	IL24	4.42945	17.406	upregulated in 7TGP-POS
ENSG00000147206	NXF3	4.38117	19.018	upregulated in 7TGP-POS
ENSG00000047617	ANO2	4.34724	4.377	upregulated in 7TGP-POS
ENSG00000149090	PAMR1	4.2283	5.046	upregulated in 7TGP-POS
ENSG00000137673	MMP7	4.18368	1.394	upregulated in 7TGP-POS	WNT
ENSG00000125730	C3	4.18213	Inf	upregulated in 7TGP-POS
ENSG00000117594	HSD11B1	4.18211	24.324	upregulated in 7TGP-POS
ENSG00000169083	AR	4.16152	64.965	upregulated in 7TGP-POS
ENSG00000157570	TSPAN18	4.10846	1.548	upregulated in 7TGP-POS
ENSG00000125878	TCF15	4.08954	1.307	upregulated in 7TGP-POS
ENSG00000125538	IL1B	4.06681	207.979	upregulated in 7TGP-POS
ENSG00000100385	IL2RB	3.98577	2.015	upregulated in 7TGP-POS
ENSG00000112232	KHDRBS2	3.96276	8.824	upregulated in 7TGP-POS
ENSG00000122641	INHBA	3.93648	151.848	upregulated in 7TGP-POS
ENSG00000204301	NOTCH4	3.90319	22.876	upregulated in 7TGP-POS
ENSG00000133067	LGR6	3.89637	19.457	upregulated in 7TGP-POS		WNT	WNT
ENSG00000173918	C1QTNF1	3.88956	10.965	upregulated in 7TGP-POS
ENSG00000151834	GABRA2	3.88611	1.499	upregulated in 7TGP-POS
ENSG00000186310	NAP1L3	3.86632	95.189	upregulated in 7TGP-POS
ENSG00000109956	B3GAT1	3.84516	1.333	upregulated in 7TGP-POS
ENSG00000119946	CNNM1	3.84045	1.301	upregulated in 7TGP-POS
ENSG00000140379	BCL2A1	3.78493	15.244	upregulated in 7TGP-POS
ENSG00000183439	TRIM61	3.75667	3.094	upregulated in 7TGP-POS
ENSG00000161681	SHANK1	3.73669	11.974	upregulated in 7TGP-POS
ENSG00000169429	IL8	3.73024	Inf	upregulated in 7TGP-POS
ENSG00000135439	AGAP2	3.72693	55.813	upregulated in 7TGP-POS
ENSG00000145934	TENM2	3.71302	15.387	upregulated in 7TGP-POS
ENSG00000165300	SLITRK5	3.6901	36.026	upregulated in 7TGP-POS
ENSG00000163735	CXCL5	3.66658	1.341	upregulated in 7TGP-POS
ENSG00000005102	MEOX1	3.66583	1.309	upregulated in 7TGP-POS
ENSG00000170927	PKHD1	3.46611	7.44	upregulated in 7TGP-POS
ENSG00000158714	SLAMF8	3.4188	2.926	upregulated in 7TGP-POS
ENSG00000089472	HEPH	3.39134	1.642	upregulated in 7TGP-POS
ENSG00000163347	CLDN1	3.3779	103.197	upregulated in 7TGP-POS
ENSG00000100968	NFATC4	3.32609	48.484	upregulated in 7TGP-POS	WNT		WNT
ENSG00000162817	C1orf115	3.32027	13.683	upregulated in 7TGP-POS
ENSG00000146966	DENND2A	3.3111	105.48	upregulated in 7TGP-POS
ENSG00000105383	CD33	3.28834	31.369	upregulated in 7TGP-POS
ENSG00000177294	FBXO39	3.28466	3.014	upregulated in 7TGP-POS
ENSG00000126752	SSX1	3.28451	4.074	upregulated in 7TGP-POS
ENSG00000163739	CXCL1	3.28078	Inf	upregulated in 7TGP-POS
ENSG00000146216	TTBK1	3.23058	13.787	upregulated in 7TGP-POS
ENSG00000176049	JAKMIP2	3.22103	10.44	upregulated in 7TGP-POS
ENSG00000140563	MCTP2	3.21097	6.214	upregulated in 7TGP-POS
ENSG00000196628	TCF4	3.18188	86.783	upregulated in 7TGP-POS		WNT
ENSG00000108176	DNAJC12	3.18081	5.782	upregulated in 7TGP-POS
ENSG00000173253	DMRT2	3.16964	1.57	upregulated in 7TGP-POS
ENSG00000149573	MPZL2	3.15716	2.913	upregulated in 7TGP-POS
ENSG00000070190	DAPP1	3.15012	1.808	upregulated in 7TGP-POS
ENSG00000073146	MOV10L1	3.13784	2.418	upregulated in 7TGP-POS
ENSG00000154736	ADAMTS5	3.12723	4.895	upregulated in 7TGP-POS
ENSG00000150471	LPHN3	3.10802	65.053	upregulated in 7TGP-POS
ENSG00000144481	TRPM8	3.07537	2.583	upregulated in 7TGP-POS
ENSG00000170381	SEMA3E	3.03533	19.241	upregulated in 7TGP-POS
ENSG00000136167	LCP1	2.99039	36.976	upregulated in 7TGP-POS
ENSG00000137204	SLC22A7	2.98839	1.87	upregulated in 7TGP-POS
ENSG00000147003	TMEM27	2.97992	4.156	upregulated in 7TGP-POS
ENSG00000102755	FLT1	2.97451	4.141	upregulated in 7TGP-POS
ENSG00000179083	FAM133A	2.96689	82.754	upregulated in 7TGP-POS
ENSG00000076706	MCAM	2.92073	Inf	upregulated in 7TGP-POS
ENSG00000073756	PTGS2	2.90329	257.105	upregulated in 7TGP-POS
ENSG00000164220	F2RL2	2.90139	26.55	upregulated in 7TGP-POS
ENSG00000175161	CADM2	2.90067	3.031	upregulated in 7TGP-POS
ENSG00000153779	TGIF2LX	2.89012	1.337	upregulated in 7TGP-POS
ENSG00000136244	IL6	2.87174	50.042	upregulated in 7TGP-POS
ENSG00000106538	RARRES2	2.86089	2.321	upregulated in 7TGP-POS
ENSG00000149970	CNKSR2	2.85133	10.398	upregulated in 7TGP-POS
ENSG00000166920	C15orf48	2.85111	49.231	upregulated in 7TGP-POS
ENSG00000163362	C1orf106	2.83901	27.872	upregulated in 7TGP-POS
ENSG00000140945	CDH13	2.83594	12.638	upregulated in 7TGP-POS
ENSG00000104951	IL4I1	2.82078	6.329	upregulated in 7TGP-POS
ENSG00000174332	GLIS1	2.81234	2.331	upregulated in 7TGP-POS
ENSG00000213694	S1PR3	2.7854	30.103	upregulated in 7TGP-POS
ENSG00000133107	TRPC4	2.7818	1.355	upregulated in 7TGP-POS
ENSG00000175445	LPL	2.78045	1.413	upregulated in 7TGP-POS
ENSG00000173391	OLR1	2.78028	1.449	upregulated in 7TGP-POS
ENSG00000188153	COL4A5	2.77293	213.203	upregulated in 7TGP-POS
ENSG00000177096	FAM109B	2.76799	23.369	upregulated in 7TGP-POS
ENSG00000130755	GMFG	2.76702	6.192	upregulated in 7TGP-POS
ENSG00000112175	BMP5	2.74399	2.888	upregulated in 7TGP-POS
ENSG00000197565	COL4A6	2.73457	68.453	upregulated in 7TGP-POS
ENSG00000155307	SAMSN1	2.71652	2.156	upregulated in 7TGP-POS
ENSG00000156395	SORCS3	2.71017	1.304	upregulated in 7TGP-POS
ENSG00000206052	DOK6	2.70702	35.783	upregulated in 7TGP-POS
ENSG00000157551	KCNJ15	2.69378	1.608	upregulated in 7TGP-POS
ENSG00000187546	AGMO	2.67939	5.481	upregulated in 7TGP-POS
ENSG00000197872	FAM49A	2.66899	1.389	upregulated in 7TGP-POS
ENSG00000154928	EPHB1	2.66548	1.87	upregulated in 7TGP-POS
ENSG00000118849	RARRES1	2.66517	1.308	upregulated in 7TGP-POS
ENSG00000175315	CST6	2.66407	14.181	upregulated in 7TGP-POS
ENSG00000248771	RP11-294O2.2	2.6591	19.156	upregulated in 7TGP-POS
ENSG00000180777	ANKRD30B	2.64414	2.837	upregulated in 7TGP-POS
ENSG00000138271	GPR87	2.6411	1.891	upregulated in 7TGP-POS
ENSG00000112303	VNN2	2.6365	2.669	upregulated in 7TGP-POS
ENSG00000178235	SLITRK1	2.63327	28.8	upregulated in 7TGP-POS
ENSG00000134247	PTGFRN	2.6235	3.582	upregulated in 7TGP-POS
ENSG00000093134	VNN3	2.62343	2.758	upregulated in 7TGP-POS
ENSG00000115008	IL1A	2.61472	87.441	upregulated in 7TGP-POS
ENSG00000136732	GYPC	2.60436	9.016	upregulated in 7TGP-POS
ENSG00000183691	NOG	2.56121	254.249	upregulated in 7TGP-POS			WNT
ENSG00000228623	ZNF883	2.56071	1.576	upregulated in 7TGP-POS
ENSG00000147255	IGSF1	2.55988	3.83	upregulated in 7TGP-POS
ENSG00000149256	TENM4	2.5563	4.199	upregulated in 7TGP-POS
ENSG00000065325	GLP2R	2.54359	3.207	upregulated in 7TGP-POS
ENSG00000150551	LYPD1	2.53129	21.632	upregulated in 7TGP-POS
ENSG00000155962	CLIC2	2.52084	24.589	upregulated in 7TGP-POS
ENSG00000080493	SLC4A4	2.51961	21.105	upregulated in 7TGP-POS
ENSG00000151702	FLI1	2.51184	2.571	upregulated in 7TGP-POS
ENSG00000123560	PLP1	2.5046	1.545	upregulated in 7TGP-POS
ENSG00000003096	KLHL13	2.49371	1.624	upregulated in 7TGP-POS
ENSG00000205978	NYNRIN	2.47006	6.093	upregulated in 7TGP-POS
ENSG00000181634	TNFSF15	2.45769	Inf	upregulated in 7TGP-POS
ENSG00000108342	CSF3	2.44944	140.699	upregulated in 7TGP-POS
ENSG00000227507	LTB	2.44307	3.593	upregulated in 7TGP-POS
ENSG00000119630	PGF	2.43413	54.397	upregulated in 7TGP-POS
ENSG00000163376	KBTBD8	2.43205	3.445	upregulated in 7TGP-POS
ENSG00000169851	PCDH7	2.42943	163.486	upregulated in 7TGP-POS
ENSG00000149380	P4HA3	2.40689	2.653	upregulated in 7TGP-POS
ENSG00000147168	IL2RG	2.40148	1.711	upregulated in 7TGP-POS
ENSG00000129682	FGF13	2.39566	1.835	upregulated in 7TGP-POS
ENSG00000163131	CTSS	2.38222	130.151	upregulated in 7TGP-POS
ENSG00000095752	IL11	2.37932	163.755	upregulated in 7TGP-POS
ENSG00000139269	INHBE	2.37878	2.29	upregulated in 7TGP-POS
ENSG00000060718	COL11A1	2.35321	2.515	upregulated in 7TGP-POS
ENSG00000120708	TGFBI	2.35286	148.869	upregulated in 7TGP-POS
ENSG00000184156	KCNQ3	2.34853	4.599	upregulated in 7TGP-POS
ENSG00000188820	FAM26F	2.33333	1.812	upregulated in 7TGP-POS
ENSG00000106123	EPHB6	2.32153	6.698	upregulated in 7TGP-POS
ENSG00000163082	SGPP2	2.31872	3.017	upregulated in 7TGP-POS
ENSG00000188487	INSC	2.29965	1.478	upregulated in 7TGP-POS
ENSG00000164932	CTHRC1	2.29851	11.453	upregulated in 7TGP-POS			WNT
ENSG00000073282	TP63	2.28037	35.256	upregulated in 7TGP-POS
ENSG00000170442	KRT86	2.27405	7.996	upregulated in 7TGP-POS
ENSG00000162894	FAIM3	2.27213	7.917	upregulated in 7TGP-POS
ENSG00000149403	GRIK4	2.25306	5.678	upregulated in 7TGP-POS
ENSG00000006042	TMEM98	2.24864	2.508	upregulated in 7TGP-POS
ENSG00000077092	RARB	2.24606	20.051	upregulated in 7TGP-POS
ENSG00000128422	KRT17	2.22841	2.797	upregulated in 7TGP-POS
ENSG00000198125	MB	2.22033	2.457	upregulated in 7TGP-POS
ENSG00000185247	MAGEA11	2.21094	1.325	upregulated in 7TGP-POS
ENSG00000141338	ABCA8	2.20777	2.458	upregulated in 7TGP-POS
ENSG00000184005	ST6GALNAC3	2.20346	3.814	upregulated in 7TGP-POS
ENSG00000164619	BMPER	2.17576	12.405	upregulated in 7TGP-POS
ENSG00000078081	LAMP3	2.17183	2.91	upregulated in 7TGP-POS
ENSG00000042062	FAM65C	2.16969	1.425	upregulated in 7TGP-POS
ENSG00000180535	BHLHA15	2.16451	1.4	upregulated in 7TGP-POS
ENSG00000250722	SEPP1	2.16152	7.998	upregulated in 7TGP-POS
ENSG00000079385	CEACAM1	2.15237	4.193	upregulated in 7TGP-POS
ENSG00000102387	TAF7L	2.14971	1.373	upregulated in 7TGP-POS
ENSG00000183570	PCBP3	2.14897	6.387	upregulated in 7TGP-POS
ENSG00000168952	STXBP6	2.14164	2.096	upregulated in 7TGP-POS
ENSG00000100985	MMP9	2.13279	2.532	upregulated in 7TGP-POS
ENSG00000182621	PLCB1	2.12733	85.671	upregulated in 7TGP-POS	WNT	WNT
ENSG00000115461	IGFBP5	2.1152	17.612	upregulated in 7TGP-POS
ENSG00000186517	ARHGAP30	2.10391	2.47	upregulated in 7TGP-POS
ENSG00000079841	RIMS1	2.10379	21.545	upregulated in 7TGP-POS
ENSG00000178033	FAM26E	2.0985	9.616	upregulated in 7TGP-POS
ENSG00000112319	EYA4	2.09383	17.253	upregulated in 7TGP-POS
ENSG00000105929	ATP6V0A4	2.08282	5.731	upregulated in 7TGP-POS
ENSG00000184530	C6orf58	2.07202	2.383	upregulated in 7TGP-POS
ENSG00000173432	SAA1	2.06564	63.833	upregulated in 7TGP-POS
ENSG00000198074	AKR1B10	2.06109	1.708	upregulated in 7TGP-POS
ENSG00000080224	EPHA6	2.05989	6.243	upregulated in 7TGP-POS
ENSG00000050730	TNIP3	2.04749	8.461	upregulated in 7TGP-POS
ENSG00000006210	CX3CL1	2.04574	7.394	upregulated in 7TGP-POS
ENSG00000110446	SLC15A3	2.04415	16.192	upregulated in 7TGP-POS
ENSG00000171234	UGT2B7	2.03018	1.719	upregulated in 7TGP-POS
ENSG00000022267	FHL1	2.02471	64.844	upregulated in 7TGP-POS
ENSG00000171408	PDE7B	2.02114	34.835	upregulated in 7TGP-POS
ENSG00000164778	EN2	2.01661	8.839	upregulated in 7TGP-POS
ENSG00000162366	PDZK1IP1	2.00941	34.964	upregulated in 7TGP-POS
ENSG00000167244	IGF2	2.00866	3.86	upregulated in 7TGP-POS
ENSG00000161249	DMKN	2.00811	6.515	upregulated in 7TGP-POS
ENSG00000154864	PIEZO2	2.00353	19.471	upregulated in 7TGP-POS
ENSG00000182489	XKRX	1.99933	1.742	upregulated in 7TGP-POS
ENSG00000108622	ICAM2	1.99533	21.973	upregulated in 7TGP-POS
ENSG00000105246	EBI3	1.98462	7.404	upregulated in 7TGP-POS
ENSG00000164627	KIF6	1.97068	1.587	upregulated in 7TGP-POS
ENSG00000155495	MAGEC1	1.96971	67.968	upregulated in 7TGP-POS
ENSG00000133106	EPSTI1	1.954	4.594	upregulated in 7TGP-POS
ENSG00000198814	GK	1.95	12.281	upregulated in 7TGP-POS
ENSG00000129422	MTUS1	1.94262	34.946	upregulated in 7TGP-POS
ENSG00000154153	FAM134B	1.92758	2.908	upregulated in 7TGP-POS
ENSG00000120337	TNFSF18	1.91306	4.151	upregulated in 7TGP-POS
ENSG00000078053	AMPH	1.91047	2.497	upregulated in 7TGP-POS
ENSG00000174469	CNTNAP2	1.88459	1.528	upregulated in 7TGP-POS
ENSG00000183742	MACC1	1.87662	1.665	upregulated in 7TGP-POS
ENSG00000163661	PTX3	1.86838	205.334	upregulated in 7TGP-POS
ENSG00000167207	NOD2	1.85929	1.749	upregulated in 7TGP-POS
ENSG00000009694	TENM1	1.85616	80.292	upregulated in 7TGP-POS
ENSG00000118971	CCND2	1.85161	130.341	upregulated in 7TGP-POS	WNT
ENSG00000108947	EFNB3	1.8492	23.085	upregulated in 7TGP-POS
ENSG00000181449	SOX2	1.8444	4.317	upregulated in 7TGP-POS		WNT	WNT
ENSG00000116183	PAPPA2	1.83723	16.272	upregulated in 7TGP-POS
ENSG00000169245	CXCL10	1.83666	7.366	upregulated in 7TGP-POS
ENSG00000170498	KISS1	1.83534	6.583	upregulated in 7TGP-POS
ENSG00000198774	RASSF9	1.83239	2.192	upregulated in 7TGP-POS
ENSG00000154027	AK5	1.82028	9.528	upregulated in 7TGP-POS
ENSG00000188848	BEND4	1.81519	5.058	upregulated in 7TGP-POS
ENSG00000172828	CES3	1.79109	2.978	upregulated in 7TGP-POS
ENSG00000187957	DNER	1.77671	27.295	upregulated in 7TGP-POS
ENSG00000154721	JAM2	1.77154	1.826	upregulated in 7TGP-POS
ENSG00000142621	FHAD1	1.76308	1.858	upregulated in 7TGP-POS
ENSG00000197496	SLC2A10	1.74747	14.759	upregulated in 7TGP-POS
ENSG00000152661	GJA1	1.74434	42.496	upregulated in 7TGP-POS
ENSG00000196611	MMP1	1.743	200.056	upregulated in 7TGP-POS
ENSG00000105851	PIK3CG	1.74192	2.393	upregulated in 7TGP-POS
ENSG00000168135	KCNJ4	1.74097	1.355	upregulated in 7TGP-POS
ENSG00000187908	DMBT1	1.73877	49.655	upregulated in 7TGP-POS
ENSG00000166546	BEAN1	1.72954	2.281	upregulated in 7TGP-POS
ENSG00000166741	NNMT	1.72759	63.246	upregulated in 7TGP-POS
ENSG00000164796	CSMD3	1.72205	2.812	upregulated in 7TGP-POS
ENSG00000152092	ASTN1	1.7118	6.822	upregulated in 7TGP-POS
ENSG00000164400	CSF2	1.7092	77.586	upregulated in 7TGP-POS
ENSG00000101230	ISM1	1.70454	4.447	upregulated in 7TGP-POS
ENSG00000166922	SCG5	1.69368	8.617	upregulated in 7TGP-POS
ENSG00000141293	SKAP1	1.68564	1.389	upregulated in 7TGP-POS
ENSG00000115828	QPCT	1.67901	23.541	upregulated in 7TGP-POS
ENSG00000151790	TDO2	1.67849	1.606	upregulated in 7TGP-POS
ENSG00000172572	PDE3A	1.67843	3.265	upregulated in 7TGP-POS
ENSG00000145147	SLIT2	1.67429	167.784	upregulated in 7TGP-POS
ENSG00000184454	NCMAP	1.66803	1.935	upregulated in 7TGP-POS
ENSG00000183287	CCBE1	1.66779	40.846	upregulated in 7TGP-POS
ENSG00000162174	ASRGL1	1.66636	2.421	upregulated in 7TGP-POS
ENSG00000148848	ADAM12	1.66473	3.172	upregulated in 7TGP-POS
ENSG00000196502	SULT1A1	1.65301	3.005	upregulated in 7TGP-POS
ENSG00000164761	TNFRSF11B	1.64356	55.95	upregulated in 7TGP-POS
ENSG00000110944	IL23A	1.63461	1.47	upregulated in 7TGP-POS
ENSG00000162687	KCNT2	1.62323	3.875	upregulated in 7TGP-POS
ENSG00000170425	ADORA2B	1.62207	70.134	upregulated in 7TGP-POS
ENSG00000155754	ALS2CR11	1.61941	2.556	upregulated in 7TGP-POS
ENSG00000081041	CXCL2	1.61639	38.397	upregulated in 7TGP-POS
ENSG00000153283	CD96	1.61214	20.038	upregulated in 7TGP-POS
ENSG00000058335	RASGRF1	1.61208	3.829	upregulated in 7TGP-POS
ENSG00000151892	GFRA1	1.61199	6.744	upregulated in 7TGP-POS
ENSG00000008118	CAMK1G	1.60786	1.56	upregulated in 7TGP-POS
ENSG00000137462	TLR2	1.60685	18.349	upregulated in 7TGP-POS			WNT
ENSG00000154451	GBP5	1.60659	6.852	upregulated in 7TGP-POS
ENSG00000163823	CCR1	1.60381	2.581	upregulated in 7TGP-POS
ENSG00000122420	PTGFR	1.58865	7.904	upregulated in 7TGP-POS
ENSG00000151090	THRB	1.5844	15.339	upregulated in 7TGP-POS
ENSG00000101276	SLC52A3	1.57484	1.428	upregulated in 7TGP-POS
ENSG00000163734	CXCL3	1.56425	19.236	upregulated in 7TGP-POS
ENSG00000169248	CXCL11	1.55836	5.119	upregulated in 7TGP-POS
ENSG00000116711	PLA2G4A	1.53917	34.007	upregulated in 7TGP-POS
ENSG00000112299	VNN1	1.53511	13.774	upregulated in 7TGP-POS
ENSG00000183775	KCTD16	1.53301	4.422	upregulated in 7TGP-POS
ENSG00000111799	COL12A1	1.52742	92.426	upregulated in 7TGP-POS
ENSG00000158806	NPM2	1.52678	1.305	upregulated in 7TGP-POS
ENSG00000137752	CASP1	1.52171	35.393	upregulated in 7TGP-POS
ENSG00000211448	DIO2	1.52035	3.738	upregulated in 7TGP-POS
ENSG00000106526	ACTR3C	1.519	2.391	upregulated in 7TGP-POS
ENSG00000143858	SYT2	1.51767	2.524	upregulated in 7TGP-POS
ENSG00000023445	BIRC3	1.5144	123.708	upregulated in 7TGP-POS
ENSG00000116774	OLFML3	1.51344	5.449	upregulated in 7TGP-POS
ENSG00000013016	EHD3	1.50528	27.743	upregulated in 7TGP-POS
ENSG00000213949	ITGA1	1.50337	154.962	upregulated in 7TGP-POS
ENSG00000170961	HAS2	1.49589	61.087	upregulated in 7TGP-POS
ENSG00000134532	SOX5	1.49575	9.115	upregulated in 7TGP-POS
ENSG00000110031	LPXN	1.4838	56.604	upregulated in 7TGP-POS
ENSG00000120594	PLXDC2	1.48295	48.421	upregulated in 7TGP-POS
ENSG00000006118	TMEM132A	1.47064	82.559	upregulated in 7TGP-POS			WNT
ENSG00000100628	ASB2	1.46576	8.729	upregulated in 7TGP-POS
ENSG00000144792	ZNF660	1.4654	2.23	upregulated in 7TGP-POS
ENSG00000101680	LAMA1	1.45126	6.935	upregulated in 7TGP-POS
ENSG00000138311	ZNF365	1.4454	1.462	upregulated in 7TGP-POS
ENSG00000120279	MYCT1	1.43156	2.415	upregulated in 7TGP-POS
ENSG00000164093	PITX2	1.42788	5.201	upregulated in 7TGP-POS
ENSG00000240583	AQP1	1.42331	3.313	upregulated in 7TGP-POS
ENSG00000183098	GPC6	1.42327	44.865	upregulated in 7TGP-POS			WNT
ENSG00000160862	AZGP1	1.41868	5.172	upregulated in 7TGP-POS
ENSG00000016402	IL20RA	1.4183	2.216	upregulated in 7TGP-POS
ENSG00000139292	LGR5	1.41806	3.203	upregulated in 7TGP-POS		WNT	WNT
ENSG00000145536	ADAMTS16	1.41341	17.776	upregulated in 7TGP-POS
ENSG00000171951	SCG2	1.41272	5.791	upregulated in 7TGP-POS
ENSG00000008517	IL32	1.40871	34.366	upregulated in 7TGP-POS
ENSG00000163121	NEURL3	1.39813	1.58	upregulated in 7TGP-POS
ENSG00000136235	GPNMB	1.3981	6.758	upregulated in 7TGP-POS
ENSG00000187243	MAGED4B	1.39782	3.178	upregulated in 7TGP-POS
ENSG00000087510	TFAP2C	1.39734	67.8	upregulated in 7TGP-POS
ENSG00000113645	WWC1	1.39514	94.882	upregulated in 7TGP-POS
ENSG00000160886	LY6K	1.3909	3.259	upregulated in 7TGP-POS
ENSG00000150636	CCDC102B	1.38565	7.522	upregulated in 7TGP-POS
ENSG00000145242	EPHA5	1.38465	11.244	upregulated in 7TGP-POS
ENSG00000158296	SLC13A3	1.38409	2.003	upregulated in 7TGP-POS
ENSG00000077942	FBLN1	1.38163	9.145	upregulated in 7TGP-POS
ENSG00000085662	AKR1B1	1.37827	127.962	upregulated in 7TGP-POS
ENSG00000127585	FBXL16	1.37635	4.289	upregulated in 7TGP-POS
ENSG00000166250	CLMP	1.36585	33.702	upregulated in 7TGP-POS
ENSG00000184545	DUSP8	1.36421	6.224	upregulated in 7TGP-POS
ENSG00000163545	NUAK2	1.36139	16.725	upregulated in 7TGP-POS
ENSG00000170962	PDGFD	1.35896	8.257	upregulated in 7TGP-POS
ENSG00000111052	LIN7A	1.35234	1.601	upregulated in 7TGP-POS
ENSG00000042980	ADAM28	1.34836	4.306	upregulated in 7TGP-POS
ENSG00000134548	C12orf39	1.34805	1.974	upregulated in 7TGP-POS
ENSG00000131849	ZNF132	1.34507	6.988	upregulated in 7TGP-POS
ENSG00000122870	BICC1	1.34361	45.322	upregulated in 7TGP-POS			WNT
ENSG00000168874	ATOH8	1.34344	2.062	upregulated in 7TGP-POS
ENSG00000111424	VDR	1.34202	18.415	upregulated in 7TGP-POS
ENSG00000135549	PKIB	1.34059	6.737	upregulated in 7TGP-POS
ENSG00000050165	DKK3	1.33502	1.453	upregulated in 7TGP-POS			WNT
ENSG00000204397	CARD16	1.32693	12.914	upregulated in 7TGP-POS
ENSG00000171388	APLN	1.32465	5.95	upregulated in 7TGP-POS
ENSG00000134339	SAA2	1.3238	7.171	upregulated in 7TGP-POS
ENSG00000110042	DTX4	1.31834	4.547	upregulated in 7TGP-POS
ENSG00000257335	MGAM	1.31585	5.741	upregulated in 7TGP-POS
ENSG00000134259	NGF	1.31376	3.3	upregulated in 7TGP-POS
ENSG00000170965	PLAC1	1.30841	2.617	upregulated in 7TGP-POS
ENSG00000204334	ERICH2	1.30723	1.462	upregulated in 7TGP-POS
ENSG00000254535	PABPC4L	1.30708	11.11	upregulated in 7TGP-POS
ENSG00000138347	MYPN	1.30584	3.788	upregulated in 7TGP-POS
ENSG00000168209	DDIT4	1.29768	110.888	upregulated in 7TGP-POS
ENSG00000185862	EVI2B	1.29566	4.778	upregulated in 7TGP-POS
ENSG00000038427	VCAN	1.2927	4.809	upregulated in 7TGP-POS
ENSG00000123572	NRK	1.29225	5.828	upregulated in 7TGP-POS
ENSG00000090530	LEPREL1	1.29207	43.718	upregulated in 7TGP-POS
ENSG00000140009	ESR2	1.28451	2.583	upregulated in 7TGP-POS
ENSG00000148346	LCN2	1.28357	5.135	upregulated in 7TGP-POS
ENSG00000185338	SOCS1	1.28291	6.54	upregulated in 7TGP-POS
ENSG00000029993	HMGB3	1.27474	104.786	upregulated in 7TGP-POS
ENSG00000154678	PDE1C	1.27458	47.28	upregulated in 7TGP-POS
ENSG00000135298	BAI3	1.2739	7.288	upregulated in 7TGP-POS
ENSG00000153976	HS3ST3A1	1.27288	2.418	upregulated in 7TGP-POS
ENSG00000156140	ADAMTS3	1.27178	7.685	upregulated in 7TGP-POS
ENSG00000147689	FAM83A	1.27049	14.053	upregulated in 7TGP-POS
ENSG00000160223	ICOSLG	1.26889	19.023	upregulated in 7TGP-POS
ENSG00000197134	ZNF257	1.26669	2.324	upregulated in 7TGP-POS
ENSG00000151150	ANK3	1.26003	15.35	upregulated in 7TGP-POS
ENSG00000158315	RHBDL2	1.25757	6.46	upregulated in 7TGP-POS
ENSG00000133401	PDZD2	1.24611	12.967	upregulated in 7TGP-POS
ENSG00000144583	MARCH4	1.24258	6.468	upregulated in 7TGP-POS
ENSG00000178773	CPNE7	1.23815	6.284	upregulated in 7TGP-POS
ENSG00000205809	KLRC2	1.23648	5.741	upregulated in 7TGP-POS
ENSG00000117525	F3	1.23627	90.485	upregulated in 7TGP-POS
ENSG00000028137	TNFRSF1B	1.23296	20.286	upregulated in 7TGP-POS
ENSG00000134802	SLC43A3	1.22855	44.038	upregulated in 7TGP-POS
ENSG00000169994	MYO7B	1.22754	2.313	upregulated in 7TGP-POS
ENSG00000118503	TNFAIP3	1.22097	57.076	upregulated in 7TGP-POS			WNT
ENSG00000115009	CCL20	1.22001	3.23	upregulated in 7TGP-POS
ENSG00000152137	HSPB8	1.21931	2.392	upregulated in 7TGP-POS
ENSG00000204019	CXorf61	1.21925	4.284	upregulated in 7TGP-POS
ENSG00000144834	TAGLN3	1.21831	1.692	upregulated in 7TGP-POS
ENSG00000172403	SYNPO2	1.21754	2.996	upregulated in 7TGP-POS
ENSG00000104213	PDGFRL	1.20939	5.451	upregulated in 7TGP-POS
ENSG00000132334	PTPRE	1.20907	29.169	upregulated in 7TGP-POS
ENSG00000090339	ICAM1	1.20905	104.171	upregulated in 7TGP-POS
ENSG00000239605	C2orf61	1.19191	1.755	upregulated in 7TGP-POS
ENSG00000119900	OGFRL1	1.1911	89.379	upregulated in 7TGP-POS
ENSG00000148344	PTGES	1.18915	11.033	upregulated in 7TGP-POS
ENSG00000184574	LPAR5	1.18648	2.589	upregulated in 7TGP-POS
ENSG00000184588	PDE4B	1.18617	13.629	upregulated in 7TGP-POS
ENSG00000153944	MSI2	1.18565	58.975	upregulated in 7TGP-POS
ENSG00000127533	F2RL3	1.18061	2.387	upregulated in 7TGP-POS
ENSG00000180611	MB21D2	1.17637	7.53	upregulated in 7TGP-POS
ENSG00000127399	LRRC61	1.16737	7.235	upregulated in 7TGP-POS
ENSG00000028277	POU2F2	1.16519	37.139	upregulated in 7TGP-POS
ENSG00000165895	ARHGAP42	1.16444	37.155	upregulated in 7TGP-POS
ENSG00000157680	DGKI	1.16432	3.964	upregulated in 7TGP-POS
ENSG00000164418	GRIK2	1.16422	10.154	upregulated in 7TGP-POS
ENSG00000176463	SLCO3A1	1.16128	6.761	upregulated in 7TGP-POS
ENSG00000164125	FAM198B	1.15934	1.745	upregulated in 7TGP-POS
ENSG00000115363	EVA1A	1.15625	23.571	upregulated in 7TGP-POS
ENSG00000168961	LGALS9	1.15541	3.254	upregulated in 7TGP-POS
ENSG00000115919	KYNU	1.15527	20.193	upregulated in 7TGP-POS
ENSG00000081237	PTPRC	1.15343	2.634	upregulated in 7TGP-POS
ENSG00000213397	HAUS7	1.15169	1.566	upregulated in 7TGP-POS
ENSG00000175274	TP53I11	1.1493	1.806	upregulated in 7TGP-POS
ENSG00000155660	PDIA4	1.14843	89.674	upregulated in 7TGP-POS
ENSG00000172379	ARNT2	1.14769	23.558	upregulated in 7TGP-POS
ENSG00000182326	C1S	1.14713	32.395	upregulated in 7TGP-POS
ENSG00000117152	RGS4	1.14533	11.675	upregulated in 7TGP-POS
ENSG00000139220	PPFIA2	1.14496	4.141	upregulated in 7TGP-POS
ENSG00000164100	NDST3	1.14464	3.299	upregulated in 7TGP-POS
ENSG00000054219	LY75	1.14196	1.919	upregulated in 7TGP-POS
ENSG00000103196	CRISPLD2	1.14038	4.214	upregulated in 7TGP-POS
ENSG00000023608	SNAPC1	1.13964	31.058	upregulated in 7TGP-POS
ENSG00000112096	SOD2	1.13663	128.634	upregulated in 7TGP-POS
ENSG00000183873	SCN5A	1.13526	55.046	upregulated in 7TGP-POS
ENSG00000152766	ANKRD22	1.13277	2.895	upregulated in 7TGP-POS
ENSG00000164674	SYTL3	1.13137	3.364	upregulated in 7TGP-POS
ENSG00000022556	NLRP2	1.12934	5.221	upregulated in 7TGP-POS
ENSG00000176907	C8orf4	1.1276	1.929	upregulated in 7TGP-POS
ENSG00000102043	MTMR8	1.12659	4.327	upregulated in 7TGP-POS
ENSG00000170271	FAXDC2	1.12559	3.027	upregulated in 7TGP-POS
ENSG00000124102	PI3	1.1219	3.014	upregulated in 7TGP-POS
ENSG00000169439	SDC2	1.11845	32.605	upregulated in 7TGP-POS
ENSG00000030066	NUP160	1.11807	67.96	upregulated in 7TGP-POS
ENSG00000155629	PIK3AP1	1.1174	1.609	upregulated in 7TGP-POS
ENSG00000103034	NDRG4	1.11696	7.16	upregulated in 7TGP-POS
ENSG00000173083	HPSE	1.11695	10.137	upregulated in 7TGP-POS
ENSG00000145416	MARCH1	1.11279	1.314	upregulated in 7TGP-POS
ENSG00000170775	GPR37	1.11237	6.303	upregulated in 7TGP-POS
ENSG00000188060	RAB42	1.10844	4.252	upregulated in 7TGP-POS
ENSG00000152779	SLC16A12	1.1059	2.194	upregulated in 7TGP-POS
ENSG00000130513	GDF15	1.1051	24.9	upregulated in 7TGP-POS
ENSG00000158825	CDA	1.10432	5.927	upregulated in 7TGP-POS
ENSG00000102158	MAGT1	1.10379	42.673	upregulated in 7TGP-POS
ENSG00000181458	TMEM45A	1.09948	13.318	upregulated in 7TGP-POS
ENSG00000170044	ZPLD1	1.09433	1.528	upregulated in 7TGP-POS
ENSG00000102359	SRPX2	1.09385	7.394	upregulated in 7TGP-POS
ENSG00000134198	TSPAN2	1.09345	2.279	upregulated in 7TGP-POS
ENSG00000179046	TRIML2	1.09268	16.605	upregulated in 7TGP-POS
ENSG00000110195	FOLR1	1.08901	1.948	upregulated in 7TGP-POS			WNT
ENSG00000114270	COL7A1	1.08722	6.772	upregulated in 7TGP-POS
ENSG00000146592	CREB5	1.08404	17.158	upregulated in 7TGP-POS
ENSG00000106829	TLE4	1.08008	1.325	upregulated in 7TGP-POS		WNT	WNT
ENSG00000198185	ZNF334	1.07848	3.277	upregulated in 7TGP-POS
ENSG00000164236	ANKRD33B	1.07379	8.397	upregulated in 7TGP-POS
ENSG00000198626	RYR2	1.07277	2.744	upregulated in 7TGP-POS
ENSG00000204442	FAM155A	1.06868	1.924	upregulated in 7TGP-POS
ENSG00000149428	HYOU1	1.0677	112.881	upregulated in 7TGP-POS
ENSG00000132932	ATP8A2	1.06757	2.707	upregulated in 7TGP-POS
ENSG00000175183	CSRP2	1.06508	21.185	upregulated in 7TGP-POS
ENSG00000196954	CASP4	1.06365	47.749	upregulated in 7TGP-POS
ENSG00000158639	PAGE5	1.0634	5.523	upregulated in 7TGP-POS
ENSG00000188064	WNT7B	1.05863	32.522	upregulated in 7TGP-POS	WNT	WNT	WNT
ENSG00000163874	ZC3H12A	1.05783	44.244	upregulated in 7TGP-POS
ENSG00000188277	C15orf62	1.05498	1.459	upregulated in 7TGP-POS
ENSG00000166592	RRAD	1.05076	15.031	upregulated in 7TGP-POS
ENSG00000000971	CFH	1.05068	43.153	upregulated in 7TGP-POS
ENSG00000148677	ANKRD1	1.05015	61.434	upregulated in 7TGP-POS
ENSG00000151320	AKAP6	1.04755	8.971	upregulated in 7TGP-POS
ENSG00000187601	MAGEH1	1.04632	7.05	upregulated in 7TGP-POS
ENSG00000102349	KLF8	1.04628	4.529	upregulated in 7TGP-POS
ENSG00000164099	PRSS12	1.04123	28.005	upregulated in 7TGP-POS
ENSG00000197635	DPP4	1.04097	4.566	upregulated in 7TGP-POS
ENSG00000125430	HS3ST3B1	1.03362	20.471	upregulated in 7TGP-POS
ENSG00000101955	SRPX	1.03315	19.819	upregulated in 7TGP-POS
ENSG00000180543	TSPYL5	1.03206	21.218	upregulated in 7TGP-POS
ENSG00000165259	HDX	1.03103	6.348	upregulated in 7TGP-POS
ENSG00000103888	KIAA1199	1.03028	10.345	upregulated in 7TGP-POS
ENSG00000079263	SP140	1.026	3.847	upregulated in 7TGP-POS
ENSG00000213085	CCDC19	1.02262	2.214	upregulated in 7TGP-POS
ENSG00000108551	RASD1	1.02201	29.061	upregulated in 7TGP-POS
ENSG00000090376	IRAK3	1.02072	25.666	upregulated in 7TGP-POS
ENSG00000169188	APEX2	1.01859	30.855	upregulated in 7TGP-POS
ENSG00000147251	DOCK11	1.01758	22.552	upregulated in 7TGP-POS
ENSG00000125611	CHCHD5	1.01592	4.947	upregulated in 7TGP-POS
ENSG00000085117	CD82	1.0048	55.163	upregulated in 7TGP-POS
ENSG00000170049	KCNAB3	1.00325	2.192	upregulated in 7TGP-POS
ENSG00000162654	GBP4	1.0019	10.688	upregulated in 7TGP-POS
ENSG00000114757	PEX5L	-1.00553	2.818	upregulated in 7TGP-NEG
ENSG00000165215	CLDN3	-1.01084	1.304	upregulated in 7TGP-NEG
ENSG00000143126	CELSR2	-1.01156	20.373	upregulated in 7TGP-NEG			WNT
ENSG00000197766	CFD	-1.01558	3.745	upregulated in 7TGP-NEG
ENSG00000170786	SDR16C5	-1.01888	3.964	upregulated in 7TGP-NEG
ENSG00000242732	RGAG4	-1.02685	8.329	upregulated in 7TGP-NEG
ENSG00000001561	ENPP4	-1.02784	19.71	upregulated in 7TGP-NEG
ENSG00000196139	AKR1C3	-1.03132	15.382	upregulated in 7TGP-NEG
ENSG00000112218	GPR63	-1.03253	2.728	upregulated in 7TGP-NEG
ENSG00000187764	SEMA4D	-1.03354	22.79	upregulated in 7TGP-NEG
ENSG00000091490	SEL1L3	-1.03544	26.343	upregulated in 7TGP-NEG
ENSG00000165929	TC2N	-1.03772	3.92	upregulated in 7TGP-NEG
ENSG00000026025	VIM	-1.03776	118.357	upregulated in 7TGP-NEG
ENSG00000167106	FAM102A	-1.04286	42.802	upregulated in 7TGP-NEG
ENSG00000196421	LINC00176	-1.04542	3.006	upregulated in 7TGP-NEG
ENSG00000160345	C9orf116	-1.04588	2.179	upregulated in 7TGP-NEG
ENSG00000166002	SMCO4	-1.04785	2.225	upregulated in 7TGP-NEG
ENSG00000164379	FOXQ1	-1.05071	25.555	upregulated in 7TGP-NEG
ENSG00000165209	STRBP	-1.05485	21.278	upregulated in 7TGP-NEG
ENSG00000177679	SRRM3	-1.05716	1.413	upregulated in 7TGP-NEG
ENSG00000101670	LIPG	-1.05782	5.379	upregulated in 7TGP-NEG
ENSG00000105479	CCDC114	-1.05792	3.175	upregulated in 7TGP-NEG
ENSG00000072954	TMEM38A	-1.06299	21.754	upregulated in 7TGP-NEG
ENSG00000118898	PPL	-1.06312	19.154	upregulated in 7TGP-NEG
ENSG00000076826	CAMSAP3	-1.06326	1.761	upregulated in 7TGP-NEG
ENSG00000197457	STMN3	-1.06568	11.046	upregulated in 7TGP-NEG
ENSG00000127561	SYNGR3	-1.06818	2.988	upregulated in 7TGP-NEG
ENSG00000180287	PLD5	-1.07006	1.929	upregulated in 7TGP-NEG
ENSG00000101842	VSIG1	-1.07019	1.631	upregulated in 7TGP-NEG
ENSG00000155066	PROM2	-1.07019	1.681	upregulated in 7TGP-NEG
ENSG00000197558	SSPO	-1.0702	3.031	upregulated in 7TGP-NEG
ENSG00000099139	PCSK5	-1.07557	4.353	upregulated in 7TGP-NEG
ENSG00000185567	AHNAK2	-1.07559	72.057	upregulated in 7TGP-NEG
ENSG00000173848	NET1	-1.0771	85.752	upregulated in 7TGP-NEG
ENSG00000137261	KIAA0319	-1.07781	1.316	upregulated in 7TGP-NEG
ENSG00000213626	LBH	-1.07943	11.673	upregulated in 7TGP-NEG
ENSG00000101187	SLCO4A1	-1.09286	81.029	upregulated in 7TGP-NEG
ENSG00000117472	TSPAN1	-1.09831	10.142	upregulated in 7TGP-NEG
ENSG00000137831	UACA	-1.09977	95.526	upregulated in 7TGP-NEG
ENSG00000240038	AMY2B	-1.10216	2.079	upregulated in 7TGP-NEG
ENSG00000106852	LHX6	-1.10363	2.552	upregulated in 7TGP-NEG
ENSG00000137198	GMPR	-1.10397	11.269	upregulated in 7TGP-NEG
ENSG00000160796	NBEAL2	-1.10411	33.938	upregulated in 7TGP-NEG
ENSG00000149212	SESN3	-1.10897	24.993	upregulated in 7TGP-NEG
ENSG00000160271	RALGDS	-1.11069	49.127	upregulated in 7TGP-NEG
ENSG00000153291	SLC25A27	-1.11148	4.088	upregulated in 7TGP-NEG
ENSG00000157303	SUSD3	-1.1172	1.58	upregulated in 7TGP-NEG
ENSG00000183778	B3GALT5	-1.11863	6.21	upregulated in 7TGP-NEG
ENSG00000186868	MAPT	-1.1187	3.896	upregulated in 7TGP-NEG
ENSG00000069812	HES2	-1.1228	5.727	upregulated in 7TGP-NEG
ENSG00000253368	TRNP1	-1.12407	4.472	upregulated in 7TGP-NEG
ENSG00000055163	CYFIP2	-1.12517	8.837	upregulated in 7TGP-NEG
ENSG00000158458	NRG2	-1.12872	8.449	upregulated in 7TGP-NEG
ENSG00000187672	ERC2	-1.13208	3.365	upregulated in 7TGP-NEG
ENSG00000148180	GSN	-1.13396	83.507	upregulated in 7TGP-NEG
ENSG00000124140	SLC12A5	-1.13444	1.62	upregulated in 7TGP-NEG
ENSG00000117318	ID3	-1.14157	2.503	upregulated in 7TGP-NEG
ENSG00000132688	NES	-1.14434	41.653	upregulated in 7TGP-NEG
ENSG00000157399	ARSE	-1.14579	2.115	upregulated in 7TGP-NEG
ENSG00000111199	TRPV4	-1.15032	11.444	upregulated in 7TGP-NEG
ENSG00000112293	GPLD1	-1.15053	2.106	upregulated in 7TGP-NEG
ENSG00000131242	RAB11FIP4	-1.15226	1.649	upregulated in 7TGP-NEG
ENSG00000166825	ANPEP	-1.1568	1.41	upregulated in 7TGP-NEG
ENSG00000101439	CST3	-1.15907	96.541	upregulated in 7TGP-NEG
ENSG00000167617	CDC42EP5	-1.16082	4.749	upregulated in 7TGP-NEG
ENSG00000135363	LMO2	-1.16446	2.891	upregulated in 7TGP-NEG
ENSG00000142347	MYO1F	-1.16659	8.047	upregulated in 7TGP-NEG
ENSG00000116254	CHD5	-1.16833	1.871	upregulated in 7TGP-NEG
ENSG00000101460	MAP1LC3A	-1.17442	5.635	upregulated in 7TGP-NEG
ENSG00000132122	SPATA6	-1.17522	1.668	upregulated in 7TGP-NEG
ENSG00000119698	PPP4R4	-1.17735	2.04	upregulated in 7TGP-NEG
ENSG00000173597	SULT1B1	-1.18108	1.717	upregulated in 7TGP-NEG
ENSG00000139438	FAM222A	-1.18488	4.547	upregulated in 7TGP-NEG
ENSG00000119227	PIGZ	-1.18948	1.413	upregulated in 7TGP-NEG
ENSG00000101265	RASSF2	-1.19103	10.715	upregulated in 7TGP-NEG
ENSG00000196420	S100A5	-1.19208	1.312	upregulated in 7TGP-NEG
ENSG00000151117	TMEM86A	-1.1953	2.606	upregulated in 7TGP-NEG
ENSG00000174672	BRSK2	-1.21573	3.207	upregulated in 7TGP-NEG
ENSG00000073350	LLGL2	-1.21819	28.719	upregulated in 7TGP-NEG
ENSG00000160323	ADAMTS13	-1.21896	2.052	upregulated in 7TGP-NEG
ENSG00000185585	OLFML2A	-1.21897	53.467	upregulated in 7TGP-NEG
ENSG00000099812	MISP	-1.22517	6.72	upregulated in 7TGP-NEG
ENSG00000101400	SNTA1	-1.22672	20.511	upregulated in 7TGP-NEG
ENSG00000078900	TP73	-1.22682	7.473	upregulated in 7TGP-NEG
ENSG00000187609	EXD3	-1.23459	21.135	upregulated in 7TGP-NEG
ENSG00000157833	GAREML	-1.24099	1.487	upregulated in 7TGP-NEG
ENSG00000146233	CYP39A1	-1.24379	3.241	upregulated in 7TGP-NEG
ENSG00000170214	ADRA1B	-1.24543	9.006	upregulated in 7TGP-NEG
ENSG00000184792	OSBP2	-1.25034	6.447	upregulated in 7TGP-NEG
ENSG00000173546	CSPG4	-1.25321	23.921	upregulated in 7TGP-NEG
ENSG00000112139	MDGA1	-1.25373	12.166	upregulated in 7TGP-NEG
ENSG00000204131	NHSL2	-1.26666	2.075	upregulated in 7TGP-NEG
ENSG00000068078	FGFR3	-1.26679	4.621	upregulated in 7TGP-NEG
ENSG00000109610	SOD3	-1.27677	25.143	upregulated in 7TGP-NEG
ENSG00000173898	SPTBN2	-1.28076	41.141	upregulated in 7TGP-NEG
ENSG00000141576	RNF157	-1.28809	2.585	upregulated in 7TGP-NEG
ENSG00000115468	EFHD1	-1.29263	9.429	upregulated in 7TGP-NEG
ENSG00000108602	ALDH3A1	-1.30081	1.449	upregulated in 7TGP-NEG
ENSG00000129946	SHC2	-1.30529	7.787	upregulated in 7TGP-NEG
ENSG00000140092	FBLN5	-1.30796	1.502	upregulated in 7TGP-NEG
ENSG00000170231	FABP6	-1.31144	1.609	upregulated in 7TGP-NEG
ENSG00000259207	ITGB3	-1.31785	5.885	upregulated in 7TGP-NEG
ENSG00000151632	AKR1C2	-1.31863	1.608	upregulated in 7TGP-NEG
ENSG00000187775	DNAH17	-1.3231	2.065	upregulated in 7TGP-NEG
ENSG00000130222	GADD45G	-1.3243	1.977	upregulated in 7TGP-NEG
ENSG00000115616	SLC9A2	-1.33157	1.383	upregulated in 7TGP-NEG
ENSG00000099957	P2RX6	-1.33335	4.05	upregulated in 7TGP-NEG
ENSG00000088756	ARHGAP28	-1.34504	2.432	upregulated in 7TGP-NEG
ENSG00000107104	KANK1	-1.34714	18.65	upregulated in 7TGP-NEG			WNT
ENSG00000129521	EGLN3	-1.34859	12.038	upregulated in 7TGP-NEG
ENSG00000105711	SCN1B	-1.35318	6.766	upregulated in 7TGP-NEG
ENSG00000165716	FAM69B	-1.35939	17.387	upregulated in 7TGP-NEG
ENSG00000114646	CSPG5	-1.35975	5.818	upregulated in 7TGP-NEG
ENSG00000101441	CST4	-1.36082	121.654	upregulated in 7TGP-NEG
ENSG00000160233	LRRC3	-1.36188	2.299	upregulated in 7TGP-NEG
ENSG00000187634	SAMD11	-1.36523	4.387	upregulated in 7TGP-NEG
ENSG00000198133	TMEM229B	-1.38474	10.137	upregulated in 7TGP-NEG
ENSG00000197594	ENPP1	-1.3882	155.735	upregulated in 7TGP-NEG
ENSG00000007237	GAS7	-1.38851	12.377	upregulated in 7TGP-NEG
ENSG00000110693	SOX6	-1.38953	1.988	upregulated in 7TGP-NEG		WNT
ENSG00000204396	VWA7	-1.39019	2.169	upregulated in 7TGP-NEG
ENSG00000117016	RIMS3	-1.39563	23.159	upregulated in 7TGP-NEG
ENSG00000157470	FAM81A	-1.40503	4.218	upregulated in 7TGP-NEG
ENSG00000139044	B4GALNT3	-1.40937	10.796	upregulated in 7TGP-NEG
ENSG00000076356	PLXNA2	-1.4102	51.828	upregulated in 7TGP-NEG
ENSG00000088538	DOCK3	-1.41449	6.751	upregulated in 7TGP-NEG
ENSG00000258839	MC1R	-1.41454	7.769	upregulated in 7TGP-NEG
ENSG00000183960	KCNH8	-1.42298	1.593	upregulated in 7TGP-NEG
ENSG00000068615	REEP1	-1.43147	6.193	upregulated in 7TGP-NEG
ENSG00000196872	KIAA1211L	-1.44067	3.601	upregulated in 7TGP-NEG
ENSG00000184486	POU3F2	-1.4557	2.03	upregulated in 7TGP-NEG
ENSG00000105497	ZNF175	-1.4583	50.235	upregulated in 7TGP-NEG
ENSG00000166402	TUB	-1.45839	6.173	upregulated in 7TGP-NEG
ENSG00000175591	P2RY2	-1.46011	14.727	upregulated in 7TGP-NEG
ENSG00000125968	ID1	-1.46639	25.579	upregulated in 7TGP-NEG
ENSG00000133019	CHRM3	-1.4677	18.945	upregulated in 7TGP-NEG
ENSG00000158220	ESYT3	-1.47624	4.259	upregulated in 7TGP-NEG
ENSG00000142661	MYOM3	-1.48194	2.089	upregulated in 7TGP-NEG
ENSG00000105289	TJP3	-1.48714	5.186	upregulated in 7TGP-NEG
ENSG00000025708	TYMP	-1.48768	26.717	upregulated in 7TGP-NEG
ENSG00000009950	MLXIPL	-1.49982	5.649	upregulated in 7TGP-NEG
ENSG00000221890	NPTXR	-1.50113	31.987	upregulated in 7TGP-NEG
ENSG00000117245	KIF17	-1.50493	2.284	upregulated in 7TGP-NEG
ENSG00000162390	ACOT11	-1.50494	1.926	upregulated in 7TGP-NEG
ENSG00000134317	GRHL1	-1.50511	3.657	upregulated in 7TGP-NEG
ENSG00000183196	CHST6	-1.51264	2.401	upregulated in 7TGP-NEG
ENSG00000251322	SHANK3	-1.51366	38.302	upregulated in 7TGP-NEG
ENSG00000117595	IRF6	-1.52236	2.435	upregulated in 7TGP-NEG
ENSG00000185046	ANKS1B	-1.52904	1.939	upregulated in 7TGP-NEG
ENSG00000101096	NFATC2	-1.53437	5.964	upregulated in 7TGP-NEG	WNT
ENSG00000042832	TG	-1.54893	1.767	upregulated in 7TGP-NEG
ENSG00000162415	ZSWIM5	-1.55459	8.884	upregulated in 7TGP-NEG
ENSG00000163995	ABLIM2	-1.56592	3.705	upregulated in 7TGP-NEG
ENSG00000181856	SLC2A4	-1.56651	3.141	upregulated in 7TGP-NEG
ENSG00000135127	CCDC64	-1.57266	1.391	upregulated in 7TGP-NEG
ENSG00000164530	PI16	-1.57266	1.892	upregulated in 7TGP-NEG
ENSG00000162591	MEGF6	-1.57277	36.202	upregulated in 7TGP-NEG
ENSG00000196814	MVB12B	-1.59286	6.309	upregulated in 7TGP-NEG
ENSG00000065717	TLE2	-1.59443	10.736	upregulated in 7TGP-NEG		WNT	WNT
ENSG00000170369	CST2	-1.63044	51.854	upregulated in 7TGP-NEG
ENSG00000010438	PRSS3	-1.63316	18.339	upregulated in 7TGP-NEG
ENSG00000143816	WNT9A	-1.63566	18.47	upregulated in 7TGP-NEG	WNT	WNT	WNT
ENSG00000105639	JAK3	-1.63997	11.346	upregulated in 7TGP-NEG
ENSG00000187244	BCAM	-1.64532	53.512	upregulated in 7TGP-NEG
ENSG00000139946	PELI2	-1.66125	16.681	upregulated in 7TGP-NEG
ENSG00000144045	DQX1	-1.66483	2.286	upregulated in 7TGP-NEG
ENSG00000132470	ITGB4	-1.67358	175.72	upregulated in 7TGP-NEG
ENSG00000010361	FUZ	-1.67378	11.363	upregulated in 7TGP-NEG			WNT
ENSG00000185499	MUC1	-1.7042	4.373	upregulated in 7TGP-NEG
ENSG00000120149	MSX2	-1.70643	3.724	upregulated in 7TGP-NEG
ENSG00000104332	SFRP1	-1.70663	4.116	upregulated in 7TGP-NEG	WNT	WNT	WNT
ENSG00000197249	SERPINA1	-1.70729	12.977	upregulated in 7TGP-NEG
ENSG00000125848	FLRT3	-1.7094	1.71	upregulated in 7TGP-NEG
ENSG00000171798	KNDC1	-1.71911	8.655	upregulated in 7TGP-NEG
ENSG00000115112	TFCP2L1	-1.73067	4.387	upregulated in 7TGP-NEG
ENSG00000066629	EML1	-1.75561	6.861	upregulated in 7TGP-NEG
ENSG00000172137	CALB2	-1.76015	41.72	upregulated in 7TGP-NEG
ENSG00000151023	ENKUR	-1.765	1.36	upregulated in 7TGP-NEG
ENSG00000040608	RTN4R	-1.77167	3.837	upregulated in 7TGP-NEG
ENSG00000059377	TBXAS1	-1.78831	27.004	upregulated in 7TGP-NEG
ENSG00000112559	MDFI	-1.79586	1.535	upregulated in 7TGP-NEG			WNT
ENSG00000148408	CACNA1B	-1.79979	1.408	upregulated in 7TGP-NEG
ENSG00000105605	CACNG7	-1.80925	3.407	upregulated in 7TGP-NEG
ENSG00000148671	ADIRF	-1.81086	22.723	upregulated in 7TGP-NEG
ENSG00000163359	COL6A3	-1.81606	98.378	upregulated in 7TGP-NEG
ENSG00000188039	NWD1	-1.82689	7.287	upregulated in 7TGP-NEG
ENSG00000064300	NGFR	-1.83771	6.543	upregulated in 7TGP-NEG
ENSG00000173320	STOX2	-1.8616	15.147	upregulated in 7TGP-NEG
ENSG00000158856	DMTN	-1.86549	10.368	upregulated in 7TGP-NEG
ENSG00000198768	APCDD1L	-1.86561	67.733	upregulated in 7TGP-NEG			WNT
ENSG00000173269	MMRN2	-1.88025	1.892	upregulated in 7TGP-NEG
ENSG00000175899	A2M	-1.88087	4.171	upregulated in 7TGP-NEG
ENSG00000175928	LRRN1	-1.88418	9.278	upregulated in 7TGP-NEG
ENSG00000183578	TNFAIP8L3	-1.88901	3.193	upregulated in 7TGP-NEG
ENSG00000170373	CST1	-1.9026	272.633	upregulated in 7TGP-NEG
ENSG00000101222	SPEF1	-1.93646	2.474	upregulated in 7TGP-NEG			WNT
ENSG00000132182	NUP210	-1.93656	41.171	upregulated in 7TGP-NEG
ENSG00000142494	SLC47A1	-1.9472	7.473	upregulated in 7TGP-NEG
ENSG00000185187	SIGIRR	-1.95182	52.201	upregulated in 7TGP-NEG
ENSG00000120885	CLU	-1.95188	75.28	upregulated in 7TGP-NEG
ENSG00000135519	KCNH3	-1.9584	2.662	upregulated in 7TGP-NEG
ENSG00000110427	KIAA1549L	-1.9696	2.187	upregulated in 7TGP-NEG
ENSG00000147234	FRMPD3	-1.9748	3.526	upregulated in 7TGP-NEG
ENSG00000184731	FAM110C	-1.97558	3.869	upregulated in 7TGP-NEG
ENSG00000181790	BAI1	-1.99239	1.544	upregulated in 7TGP-NEG
ENSG00000121068	TBX2	-2.01098	1.319	upregulated in 7TGP-NEG
ENSG00000171587	DSCAM	-2.0388	2.773	upregulated in 7TGP-NEG
ENSG00000130653	PNPLA7	-2.05425	8.694	upregulated in 7TGP-NEG
ENSG00000171208	NETO2	-2.09033	1.528	upregulated in 7TGP-NEG
ENSG00000043039	BARX2	-2.09126	2.063	upregulated in 7TGP-NEG
ENSG00000224389	C4B	-2.12337	17.15	upregulated in 7TGP-NEG
ENSG00000215845	TSTD1	-2.12594	15.841	upregulated in 7TGP-NEG
ENSG00000145198	VWA5B2	-2.13708	3.685	upregulated in 7TGP-NEG
ENSG00000175538	KCNE3	-2.13823	2.476	upregulated in 7TGP-NEG
ENSG00000170500	LONRF2	-2.13936	29.221	upregulated in 7TGP-NEG
ENSG00000100276	RASL10A	-2.14442	3.92	upregulated in 7TGP-NEG
ENSG00000189350	FAM179A	-2.14944	17.245	upregulated in 7TGP-NEG
ENSG00000168993	CPLX1	-2.17607	1.32	upregulated in 7TGP-NEG
ENSG00000137868	STRA6	-2.19302	2.381	upregulated in 7TGP-NEG
ENSG00000116035	VAX2	-2.20764	2.748	upregulated in 7TGP-NEG			WNT
ENSG00000198947	DMD	-2.2184	80.86	upregulated in 7TGP-NEG
ENSG00000085741	WNT11	-2.24229	2.161	upregulated in 7TGP-NEG	WNT	WNT	WNT
ENSG00000165810	BTNL9	-2.24242	1.336	upregulated in 7TGP-NEG
ENSG00000146021	KLHL3	-2.25893	11.666	upregulated in 7TGP-NEG
ENSG00000255346	NOX5	-2.29917	32.719	upregulated in 7TGP-NEG
ENSG00000148288	GBGT1	-2.29963	8.28	upregulated in 7TGP-NEG
ENSG00000079308	TNS1	-2.30011	8.746	upregulated in 7TGP-NEG
ENSG00000176490	DIRAS1	-2.31074	3.418	upregulated in 7TGP-NEG
ENSG00000130948	HSD17B3	-2.35732	2.486	upregulated in 7TGP-NEG
ENSG00000149599	DUSP15	-2.37657	1.85	upregulated in 7TGP-NEG
ENSG00000169122	FAM110B	-2.40802	9.943	upregulated in 7TGP-NEG
ENSG00000100626	GALNT16	-2.41547	11.162	upregulated in 7TGP-NEG
ENSG00000036672	USP2	-2.42151	1.364	upregulated in 7TGP-NEG
ENSG00000187492	CDHR4	-2.42276	2.521	upregulated in 7TGP-NEG
ENSG00000140465	CYP1A1	-2.42929	22.043	upregulated in 7TGP-NEG
ENSG00000130762	ARHGEF16	-2.43314	11.071	upregulated in 7TGP-NEG
ENSG00000166415	WDR72	-2.46312	10.408	upregulated in 7TGP-NEG
ENSG00000086300	SNX10	-2.46463	18.156	upregulated in 7TGP-NEG
ENSG00000167618	LAIR2	-2.47926	1.856	upregulated in 7TGP-NEG
ENSG00000186204	CYP4F12	-2.51135	1.434	upregulated in 7TGP-NEG
ENSG00000104490	NCALD	-2.53629	3.084	upregulated in 7TGP-NEG
ENSG00000111664	GNB3	-2.59537	2.823	upregulated in 7TGP-NEG		WNT
ENSG00000173698	GPR64	-2.61038	4.784	upregulated in 7TGP-NEG
ENSG00000145703	IQGAP2	-2.62027	12.861	upregulated in 7TGP-NEG
ENSG00000145649	GZMA	-2.7878	1.316	upregulated in 7TGP-NEG
ENSG00000137561	TTPA	-2.79155	2.033	upregulated in 7TGP-NEG
ENSG00000138944	KIAA1644	-2.83132	16.271	upregulated in 7TGP-NEG
ENSG00000099864	PALM	-2.88114	54.085	upregulated in 7TGP-NEG
ENSG00000160182	TFF1	-2.89742	6.293	upregulated in 7TGP-NEG
ENSG00000173200	PARP15	-2.92228	3.709	upregulated in 7TGP-NEG
ENSG00000124479	NDP	-2.94089	13.952	upregulated in 7TGP-NEG			WNT
ENSG00000012779	ALOX5	-2.94488	5.018	upregulated in 7TGP-NEG
ENSG00000128849	CGNL1	-2.96266	45.093	upregulated in 7TGP-NEG
ENSG00000122367	LDB3	-2.97359	1.82	upregulated in 7TGP-NEG
ENSG00000101938	CHRDL1	-3.02781	72.398	upregulated in 7TGP-NEG
ENSG00000104972	LILRB1	-3.05789	1.575	upregulated in 7TGP-NEG
ENSG00000064787	BCAS1	-3.20167	1.483	upregulated in 7TGP-NEG
ENSG00000109107	ALDOC	-3.24678	109.537	upregulated in 7TGP-NEG
ENSG00000168077	SCARA3	-3.34798	22.094	upregulated in 7TGP-NEG
ENSG00000160180	TFF3	-3.53179	20.61	upregulated in 7TGP-NEG
ENSG00000148942	SLC5A12	-3.64091	3.86	upregulated in 7TGP-NEG
ENSG00000137642	SORL1	-3.67055	122.326	upregulated in 7TGP-NEG
ENSG00000155269	GPR78	-3.69461	3.865	upregulated in 7TGP-NEG
ENSG00000111319	SCNN1A	-3.71495	127.247	upregulated in 7TGP-NEG
ENSG00000102109	PCSK1N	-3.832	105.478	upregulated in 7TGP-NEG
ENSG00000226372	DCAF8L1	-3.92193	6.709	upregulated in 7TGP-NEG
ENSG00000173258	ZNF483	-3.94653	1.439	upregulated in 7TGP-NEG
ENSG00000183186	C2CD4C	-3.94945	15.698	upregulated in 7TGP-NEG
ENSG00000184985	SORCS2	-4.11218	17.199	upregulated in 7TGP-NEG
ENSG00000160181	TFF2	-4.19914	13.434	upregulated in 7TGP-NEG
ENSG00000174343	CHRNA9	-4.36292	1.692	upregulated in 7TGP-NEG
ENSG00000183580	FBXL7	-4.44445	38.614	upregulated in 7TGP-NEG
ENSG00000136689	IL1RN	-4.52289	1.351	upregulated in 7TGP-NEG
ENSG00000272636	DOC2B	-4.53304	1.74	upregulated in 7TGP-NEG
ENSG00000224960	SMEK3P	-4.59643	20.016	upregulated in 7TGP-NEG
ENSG00000074211	PPP2R2C	-4.78475	116.236	upregulated in 7TGP-NEG
ENSG00000180787	ZFP3	-4.94083	18.117	upregulated in 7TGP-NEG

## Sheet: DEG_436-7TGP-POS_NEG LOW SERUM 
Comparison: MDA-MB-436-7TGP-POS vs. MDA-MB-436-7TGP-NEG
Culture condition: Low Serum (0.5% FBS) Media
ENS	Gene	log2FC	X.log10.padj.	Category: MDA-MB-436-7TGP-POS or MDA-MB-436-7TGP-NEG	WNT_Kegg	WNT_Reactome	WNT_GoBP
ENSG00000234444	ZNF736	10.1742	10.657	upregulated in 7TGP-POS
ENSG00000124875	CXCL6	9.87253	9.561	upregulated in 7TGP-POS
ENSG00000122643	NT5C3A	9.85244	10.023	upregulated in 7TGP-POS
ENSG00000106211	HSPB1	9.4098	203.157	upregulated in 7TGP-POS
ENSG00000183760	PAPL	8.96808	8.067	upregulated in 7TGP-POS
ENSG00000184785	SMIM10	8.90515	7.43	upregulated in 7TGP-POS
ENSG00000250312	ZNF718	8.8795	8.415	upregulated in 7TGP-POS
ENSG00000186767	SPIN4	8.85906	31.623	upregulated in 7TGP-POS
ENSG00000067955	CBFB	8.83052	23.926	upregulated in 7TGP-POS
ENSG00000102189	EEA1	8.77026	62.443	upregulated in 7TGP-POS
ENSG00000101335	MYL9	8.68703	8.126	upregulated in 7TGP-POS
ENSG00000167981	ZNF597	8.41587	6.392	upregulated in 7TGP-POS
ENSG00000101977	MCF2	8.38302	47.59	upregulated in 7TGP-POS
ENSG00000169255	B3GALNT1	8.37501	7.548	upregulated in 7TGP-POS
ENSG00000139874	SSTR1	8.3643	7.173	upregulated in 7TGP-POS
ENSG00000166669	ATF7IP2	8.17044	5.867	upregulated in 7TGP-POS
ENSG00000129038	LOXL1	8.0448	19.724	upregulated in 7TGP-POS
ENSG00000169515	CCDC8	8.0377	19.618	upregulated in 7TGP-POS
ENSG00000117122	MFAP2	7.83657	6.647	upregulated in 7TGP-POS
ENSG00000196653	ZNF502	7.79632	12.208	upregulated in 7TGP-POS
ENSG00000114631	PODXL2	7.70301	17.949	upregulated in 7TGP-POS
ENSG00000205517	RGL3	7.51049	6.053	upregulated in 7TGP-POS
ENSG00000133110	POSTN	7.49605	5.045	upregulated in 7TGP-POS
ENSG00000197044	ZNF441	7.44267	5.943	upregulated in 7TGP-POS
ENSG00000224383	C17orf72	7.40022	5.127	upregulated in 7TGP-POS
ENSG00000038295	TLL1	7.38659	4.873	upregulated in 7TGP-POS
ENSG00000225614	ZNF469	7.0988	36.106	upregulated in 7TGP-POS
ENSG00000081665	ZNF506	7.03233	10.031	upregulated in 7TGP-POS
ENSG00000167232	ZNF91	7.00362	38.893	upregulated in 7TGP-POS
ENSG00000119125	GDA	6.96532	17.134	upregulated in 7TGP-POS
ENSG00000159164	SV2A	6.92292	92.086	upregulated in 7TGP-POS
ENSG00000100968	NFATC4	6.91864	40.023	upregulated in 7TGP-POS	WNT		WNT
ENSG00000030304	MUSK	6.85893	4.454	upregulated in 7TGP-POS
ENSG00000182013	PNMAL1	6.81519	14.118	upregulated in 7TGP-POS
ENSG00000164736	SOX17	6.75748	8.048	upregulated in 7TGP-POS	WNT	WNT	WNT
ENSG00000196345	ZKSCAN7	6.71009	16.963	upregulated in 7TGP-POS
ENSG00000105750	ZNF85	6.68049	4.549	upregulated in 7TGP-POS
ENSG00000221994	ZNF630	6.66546	8.099	upregulated in 7TGP-POS
ENSG00000184860	SDR42E1	6.63176	4.761	upregulated in 7TGP-POS
ENSG00000182986	ZNF320	6.53532	117.414	upregulated in 7TGP-POS
ENSG00000198521	ZNF43	6.53343	4.63	upregulated in 7TGP-POS
ENSG00000047457	CP	6.51052	25.451	upregulated in 7TGP-POS
ENSG00000196172	ZNF681	6.50997	4.511	upregulated in 7TGP-POS
ENSG00000164610	RP9	6.48443	8.537	upregulated in 7TGP-POS
ENSG00000189184	PCDH18	6.46832	8.481	upregulated in 7TGP-POS
ENSG00000172687	ZNF738	6.40284	4.415	upregulated in 7TGP-POS
ENSG00000260230	FRRS1L	6.39585	6.892	upregulated in 7TGP-POS
ENSG00000171408	PDE7B	6.37333	27.452	upregulated in 7TGP-POS
ENSG00000106327	TFR2	6.34806	14.817	upregulated in 7TGP-POS
ENSG00000152661	GJA1	6.29865	8.113	upregulated in 7TGP-POS
ENSG00000152207	CYSLTR2	6.23744	2.692	upregulated in 7TGP-POS
ENSG00000144476	ACKR3	6.23743	2.63	upregulated in 7TGP-POS
ENSG00000189431	RASSF10	6.23004	3.269	upregulated in 7TGP-POS
ENSG00000187260	WDR86	6.18262	2.66	upregulated in 7TGP-POS
ENSG00000056291	NPFFR2	6.15454	3.165	upregulated in 7TGP-POS
ENSG00000172824	CES4A	6.08759	3.529	upregulated in 7TGP-POS
ENSG00000166426	CRABP1	6.08687	3.165	upregulated in 7TGP-POS
ENSG00000150627	WDR17	6.06147	3.933	upregulated in 7TGP-POS
ENSG00000115648	MLPH	6.05083	68.307	upregulated in 7TGP-POS
ENSG00000169297	NR0B1	6.0303	5.88	upregulated in 7TGP-POS
ENSG00000101188	NTSR1	6.01692	8.949	upregulated in 7TGP-POS
ENSG00000189129	PLAC9	6.0143	2.25	upregulated in 7TGP-POS
ENSG00000160229	ZNF66	5.96257	3.492	upregulated in 7TGP-POS
ENSG00000197616	MYH6	5.91038	8.131	upregulated in 7TGP-POS
ENSG00000143194	MAEL	5.87904	36.088	upregulated in 7TGP-POS
ENSG00000166415	WDR72	5.83537	9.482	upregulated in 7TGP-POS
ENSG00000135144	DTX1	5.82319	2.836	upregulated in 7TGP-POS
ENSG00000196081	ZNF724P	5.78272	16.166	upregulated in 7TGP-POS
ENSG00000255346	NOX5	5.7524	3.391	upregulated in 7TGP-POS
ENSG00000164932	CTHRC1	5.68916	6.295	upregulated in 7TGP-POS			WNT
ENSG00000127928	GNGT1	5.67181	7.156	upregulated in 7TGP-POS		WNT
ENSG00000144792	ZNF660	5.66425	3.311	upregulated in 7TGP-POS
ENSG00000117477	CCDC181	5.62254	7.142	upregulated in 7TGP-POS
ENSG00000120337	TNFSF18	5.61834	8.3	upregulated in 7TGP-POS
ENSG00000129596	CDO1	5.60886	13.949	upregulated in 7TGP-POS
ENSG00000171649	ZIK1	5.54983	17.701	upregulated in 7TGP-POS
ENSG00000173546	CSPG4	5.54927	43.2	upregulated in 7TGP-POS
ENSG00000074771	NOX3	5.52549	1.591	upregulated in 7TGP-POS
ENSG00000133256	PDE6B	5.50845	4.681	upregulated in 7TGP-POS		WNT
ENSG00000123689	G0S2	5.50709	73.159	upregulated in 7TGP-POS
ENSG00000137462	TLR2	5.4332	3.018	upregulated in 7TGP-POS			WNT
ENSG00000163827	LRRC2	5.42976	2.88	upregulated in 7TGP-POS
ENSG00000183850	ZNF730	5.41578	2.393	upregulated in 7TGP-POS
ENSG00000143196	DPT	5.40312	2.387	upregulated in 7TGP-POS
ENSG00000189366	ALG1L	5.34929	4.09	upregulated in 7TGP-POS
ENSG00000157093	LYZL4	5.34852	2.743	upregulated in 7TGP-POS
ENSG00000164659	KIAA1324L	5.33289	77.833	upregulated in 7TGP-POS
ENSG00000099260	PALMD	5.32248	1.925	upregulated in 7TGP-POS
ENSG00000157303	SUSD3	5.30831	2.94	upregulated in 7TGP-POS
ENSG00000164690	SHH	5.2841	9.658	upregulated in 7TGP-POS			WNT
ENSG00000196932	TMEM26	5.23408	3.758	upregulated in 7TGP-POS
ENSG00000165495	PKNOX2	5.22835	22.972	upregulated in 7TGP-POS
ENSG00000184719	RNLS	5.18013	19.39	upregulated in 7TGP-POS
ENSG00000092054	MYH7	5.15616	5.41	upregulated in 7TGP-POS
ENSG00000114812	VIPR1	5.11697	283.072	upregulated in 7TGP-POS
ENSG00000183196	CHST6	5.08239	2.676	upregulated in 7TGP-POS
ENSG00000204767	FAM196B	5.07927	5.152	upregulated in 7TGP-POS
ENSG00000137033	IL33	5.07834	4.067	upregulated in 7TGP-POS
ENSG00000139714	MORN3	5.06126	4.286	upregulated in 7TGP-POS
ENSG00000112769	LAMA4	5.04723	178.207	upregulated in 7TGP-POS
ENSG00000170439	METTL7B	5.03636	2.241	upregulated in 7TGP-POS
ENSG00000206190	ATP10A	5.03207	37.11	upregulated in 7TGP-POS
ENSG00000136010	ALDH1L2	5.03073	51.092	upregulated in 7TGP-POS
ENSG00000109819	PPARGC1A	5.02313	62.338	upregulated in 7TGP-POS
ENSG00000102802	MEDAG	4.99972	1.387	upregulated in 7TGP-POS
ENSG00000142661	MYOM3	4.98659	19.143	upregulated in 7TGP-POS
ENSG00000175899	A2M	4.95287	8.18	upregulated in 7TGP-POS
ENSG00000013297	CLDN11	4.95098	4.982	upregulated in 7TGP-POS
ENSG00000152580	IGSF10	4.93989	2.302	upregulated in 7TGP-POS
ENSG00000166947	EPB42	4.89847	1.531	upregulated in 7TGP-POS
ENSG00000127954	STEAP4	4.85856	3.263	upregulated in 7TGP-POS
ENSG00000135312	HTR1B	4.84694	3.015	upregulated in 7TGP-POS
ENSG00000184058	TBX1	4.82652	6.496	upregulated in 7TGP-POS
ENSG00000169933	FRMPD4	4.81538	5.222	upregulated in 7TGP-POS
ENSG00000125337	KIF25	4.74571	1.554	upregulated in 7TGP-POS
ENSG00000213967	ZNF726	4.74473	5.717	upregulated in 7TGP-POS
ENSG00000168329	CX3CR1	4.72843	4.296	upregulated in 7TGP-POS
ENSG00000197632	SERPINB2	4.70992	5.136	upregulated in 7TGP-POS
ENSG00000168743	NPNT	4.70838	5.729	upregulated in 7TGP-POS
ENSG00000188833	ENTPD8	4.6752	9.304	upregulated in 7TGP-POS
ENSG00000042062	FAM65C	4.67438	18.575	upregulated in 7TGP-POS
ENSG00000112175	BMP5	4.67135	9.977	upregulated in 7TGP-POS
ENSG00000130224	LRCH2	4.63841	44.808	upregulated in 7TGP-POS
ENSG00000117407	ARTN	4.59974	20.853	upregulated in 7TGP-POS
ENSG00000251247	ZNF345	4.59325	5.967	upregulated in 7TGP-POS
ENSG00000092758	COL9A3	4.59084	22.911	upregulated in 7TGP-POS
ENSG00000196562	SULF2	4.58635	223.494	upregulated in 7TGP-POS			WNT
ENSG00000163453	IGFBP7	4.58268	92.874	upregulated in 7TGP-POS
ENSG00000205744	DENND1C	4.55988	3.808	upregulated in 7TGP-POS
ENSG00000163873	GRIK3	4.54774	30.405	upregulated in 7TGP-POS
ENSG00000168542	COL3A1	4.53257	41.654	upregulated in 7TGP-POS
ENSG00000137809	ITGA11	4.51727	4.99	upregulated in 7TGP-POS
ENSG00000165376	CLDN2	4.47232	6.686	upregulated in 7TGP-POS
ENSG00000108511	HOXB6	4.45571	2.09	upregulated in 7TGP-POS
ENSG00000182132	KCNIP1	4.45347	1.349	upregulated in 7TGP-POS
ENSG00000158055	GRHL3	4.42307	1.51	upregulated in 7TGP-POS			WNT
ENSG00000040731	CDH10	4.42293	1.494	upregulated in 7TGP-POS
ENSG00000108947	EFNB3	4.38802	110.375	upregulated in 7TGP-POS
ENSG00000114200	BCHE	4.38192	2.135	upregulated in 7TGP-POS
ENSG00000129991	TNNI3	4.38174	3.645	upregulated in 7TGP-POS
ENSG00000157601	MX1	4.38123	Inf	upregulated in 7TGP-POS
ENSG00000122592	HOXA7	4.38093	17.549	upregulated in 7TGP-POS
ENSG00000152689	RASGRP3	4.35061	3.761	upregulated in 7TGP-POS
ENSG00000160161	CILP2	4.34519	49.221	upregulated in 7TGP-POS
ENSG00000179583	CIITA	4.31605	9.034	upregulated in 7TGP-POS
ENSG00000115461	IGFBP5	4.31516	Inf	upregulated in 7TGP-POS
ENSG00000185247	MAGEA11	4.28308	2.667	upregulated in 7TGP-POS
ENSG00000155980	KIF5A	4.27613	13.563	upregulated in 7TGP-POS
ENSG00000087245	MMP2	4.27446	202.677	upregulated in 7TGP-POS
ENSG00000244486	SCARF2	4.27394	53.323	upregulated in 7TGP-POS
ENSG00000167676	PLIN4	4.27248	61.208	upregulated in 7TGP-POS
ENSG00000163285	GABRG1	4.26303	1.538	upregulated in 7TGP-POS
ENSG00000183908	LRRC55	4.25427	9.505	upregulated in 7TGP-POS
ENSG00000125878	TCF15	4.24743	3.903	upregulated in 7TGP-POS
ENSG00000168269	FOXI1	4.24197	4.794	upregulated in 7TGP-POS
ENSG00000197020	ZNF100	4.2372	1.988	upregulated in 7TGP-POS
ENSG00000203685	C1orf95	4.2334	12.359	upregulated in 7TGP-POS
ENSG00000091262	ABCC6	4.22504	14.212	upregulated in 7TGP-POS
ENSG00000120937	NPPB	4.22303	3.752	upregulated in 7TGP-POS
ENSG00000064692	SNCAIP	4.2209	42.938	upregulated in 7TGP-POS
ENSG00000167614	TTYH1	4.21893	3.061	upregulated in 7TGP-POS
ENSG00000184524	CEND1	4.19568	15.693	upregulated in 7TGP-POS
ENSG00000205089	CCNI2	4.17931	2.317	upregulated in 7TGP-POS
ENSG00000183615	FAM167B	4.17562	5.026	upregulated in 7TGP-POS
ENSG00000186340	THBS2	4.16803	1.857	upregulated in 7TGP-POS
ENSG00000125731	SH2D3A	4.15813	1.92	upregulated in 7TGP-POS
ENSG00000157404	KIT	4.14911	2.625	upregulated in 7TGP-POS
ENSG00000106484	MEST	4.14471	234.388	upregulated in 7TGP-POS
ENSG00000176381	PRR18	4.1166	4.297	upregulated in 7TGP-POS
ENSG00000123453	SARDH	4.1154	9.375	upregulated in 7TGP-POS
ENSG00000121898	CPXM2	4.10849	5.325	upregulated in 7TGP-POS
ENSG00000166266	CUL5	4.0828	225.482	upregulated in 7TGP-POS
ENSG00000143858	SYT2	4.07592	1.76	upregulated in 7TGP-POS
ENSG00000154262	ABCA6	4.03533	14.771	upregulated in 7TGP-POS
ENSG00000132357	CARD6	4.02934	40.705	upregulated in 7TGP-POS
ENSG00000197124	ZNF682	4.02025	1.556	upregulated in 7TGP-POS
ENSG00000196268	ZNF493	3.99397	3.19	upregulated in 7TGP-POS
ENSG00000115380	EFEMP1	3.991	176.929	upregulated in 7TGP-POS
ENSG00000103534	TMC5	3.99016	4.237	upregulated in 7TGP-POS
ENSG00000162068	NTN3	3.98686	2.051	upregulated in 7TGP-POS
ENSG00000138028	CGREF1	3.95044	3.129	upregulated in 7TGP-POS
ENSG00000101670	LIPG	3.94876	3.107	upregulated in 7TGP-POS
ENSG00000163817	SLC6A20	3.92601	4.022	upregulated in 7TGP-POS
ENSG00000166265	CYYR1	3.91164	1.612	upregulated in 7TGP-POS
ENSG00000107165	TYRP1	3.90111	2.132	upregulated in 7TGP-POS
ENSG00000117009	KMO	3.8966	1.795	upregulated in 7TGP-POS
ENSG00000086570	FAT2	3.82507	2.372	upregulated in 7TGP-POS
ENSG00000186081	KRT5	3.81956	2.063	upregulated in 7TGP-POS
ENSG00000133488	SEC14L4	3.81874	14.401	upregulated in 7TGP-POS
ENSG00000160870	CYP3A7	3.81703	1.631	upregulated in 7TGP-POS
ENSG00000099994	SUSD2	3.79313	94.035	upregulated in 7TGP-POS
ENSG00000136869	TLR4	3.76782	46.771	upregulated in 7TGP-POS
ENSG00000160181	TFF2	3.76318	1.305	upregulated in 7TGP-POS
ENSG00000205177	C11orf91	3.75663	1.318	upregulated in 7TGP-POS
ENSG00000197172	MAGEA6	3.7541	1.389	upregulated in 7TGP-POS
ENSG00000130032	PRRG3	3.753	2.055	upregulated in 7TGP-POS
ENSG00000183798	EMILIN3	3.73838	12.788	upregulated in 7TGP-POS
ENSG00000135697	BCMO1	3.70185	1.572	upregulated in 7TGP-POS
ENSG00000137745	MMP13	3.69917	1.356	upregulated in 7TGP-POS
ENSG00000123572	NRK	3.69639	11.859	upregulated in 7TGP-POS
ENSG00000072858	SIDT1	3.69579	1.498	upregulated in 7TGP-POS
ENSG00000103888	KIAA1199	3.68829	9.881	upregulated in 7TGP-POS
ENSG00000122133	PAEP	3.68009	32.169	upregulated in 7TGP-POS
ENSG00000137558	PI15	3.64881	3.496	upregulated in 7TGP-POS
ENSG00000064655	EYA2	3.64513	14.175	upregulated in 7TGP-POS
ENSG00000175318	GRAMD2	3.63527	2.447	upregulated in 7TGP-POS
ENSG00000189420	ZFP92	3.62813	4.337	upregulated in 7TGP-POS
ENSG00000188338	SLC38A3	3.62813	16.267	upregulated in 7TGP-POS
ENSG00000179299	NSUN7	3.61552	4.788	upregulated in 7TGP-POS
ENSG00000188816	HMX2	3.60786	3.809	upregulated in 7TGP-POS
ENSG00000146859	TMEM140	3.60282	22.797	upregulated in 7TGP-POS
ENSG00000124233	SEMG1	3.60092	2.345	upregulated in 7TGP-POS
ENSG00000162692	VCAM1	3.58025	6.849	upregulated in 7TGP-POS
ENSG00000061918	GUCY1B3	3.57496	1.389	upregulated in 7TGP-POS
ENSG00000185477	GPRIN3	3.56697	8.162	upregulated in 7TGP-POS
ENSG00000153347	FAM81B	3.55178	1.475	upregulated in 7TGP-POS
ENSG00000140519	RHCG	3.54891	2.678	upregulated in 7TGP-POS
ENSG00000157064	NMNAT2	3.53023	27.779	upregulated in 7TGP-POS
ENSG00000166920	C15orf48	3.49691	24.025	upregulated in 7TGP-POS
ENSG00000185518	SV2B	3.49634	26.978	upregulated in 7TGP-POS
ENSG00000198286	CARD11	3.46818	9.239	upregulated in 7TGP-POS
ENSG00000117322	CR2	3.46643	1.972	upregulated in 7TGP-POS
ENSG00000147689	FAM83A	3.43516	58.516	upregulated in 7TGP-POS
ENSG00000151468	CCDC3	3.40915	59.5	upregulated in 7TGP-POS
ENSG00000111799	COL12A1	3.40521	Inf	upregulated in 7TGP-POS
ENSG00000184635	ZNF93	3.40144	12.328	upregulated in 7TGP-POS
ENSG00000165905	GYLTL1B	3.38747	3.295	upregulated in 7TGP-POS
ENSG00000165072	MAMDC2	3.38641	2.319	upregulated in 7TGP-POS
ENSG00000160963	COL26A1	3.3778	21.831	upregulated in 7TGP-POS
ENSG00000108176	DNAJC12	3.36118	6.366	upregulated in 7TGP-POS
ENSG00000185070	FLRT2	3.35144	194.611	upregulated in 7TGP-POS
ENSG00000163909	HEYL	3.33455	5.455	upregulated in 7TGP-POS
ENSG00000162641	AKNAD1	3.32783	1.956	upregulated in 7TGP-POS
ENSG00000095752	IL11	3.31295	41.628	upregulated in 7TGP-POS
ENSG00000164761	TNFRSF11B	3.30908	100.504	upregulated in 7TGP-POS
ENSG00000197497	ZNF665	3.30669	12.981	upregulated in 7TGP-POS
ENSG00000159674	SPON2	3.28544	165.162	upregulated in 7TGP-POS
ENSG00000165512	ZNF22	3.27723	76.641	upregulated in 7TGP-POS
ENSG00000171502	COL24A1	3.27484	5.036	upregulated in 7TGP-POS
ENSG00000166405	RIC3	3.27033	22.576	upregulated in 7TGP-POS
ENSG00000077942	FBLN1	3.25861	Inf	upregulated in 7TGP-POS
ENSG00000082074	FYB	3.24224	2.347	upregulated in 7TGP-POS
ENSG00000197415	VEPH1	3.24016	5.749	upregulated in 7TGP-POS
ENSG00000005102	MEOX1	3.21958	13.465	upregulated in 7TGP-POS
ENSG00000141750	STAC2	3.20493	54.267	upregulated in 7TGP-POS
ENSG00000171951	SCG2	3.19233	31.9	upregulated in 7TGP-POS
ENSG00000137474	MYO7A	3.17779	8.65	upregulated in 7TGP-POS
ENSG00000142623	PADI1	3.16561	7.227	upregulated in 7TGP-POS
ENSG00000101443	WFDC2	3.16384	3.652	upregulated in 7TGP-POS
ENSG00000237515	SHISA9	3.16003	6.341	upregulated in 7TGP-POS
ENSG00000144406	UNC80	3.15492	4.21	upregulated in 7TGP-POS
ENSG00000197467	COL13A1	3.12621	49.919	upregulated in 7TGP-POS
ENSG00000130203	APOE	3.11303	34.632	upregulated in 7TGP-POS			WNT
ENSG00000099337	KCNK6	3.11113	5.185	upregulated in 7TGP-POS
ENSG00000152092	ASTN1	3.0978	29.627	upregulated in 7TGP-POS
ENSG00000165617	DACT1	3.06514	10.972	upregulated in 7TGP-POS		WNT	WNT
ENSG00000186026	ZNF284	3.06479	4.124	upregulated in 7TGP-POS
ENSG00000206052	DOK6	3.05328	37.034	upregulated in 7TGP-POS
ENSG00000107249	GLIS3	3.04986	62.628	upregulated in 7TGP-POS
ENSG00000142910	TINAGL1	3.02082	140.289	upregulated in 7TGP-POS
ENSG00000181617	FDCSP	3.01727	15.418	upregulated in 7TGP-POS
ENSG00000112936	C7	3.01066	1.701	upregulated in 7TGP-POS
ENSG00000204175	GPRIN2	2.99749	3.401	upregulated in 7TGP-POS
ENSG00000006210	CX3CL1	2.99058	7.8	upregulated in 7TGP-POS
ENSG00000004948	CALCR	2.989	1.51	upregulated in 7TGP-POS
ENSG00000148600	CDHR1	2.96106	1.483	upregulated in 7TGP-POS
ENSG00000105409	ATP1A3	2.9521	19.815	upregulated in 7TGP-POS
ENSG00000003436	TFPI	2.93832	13.045	upregulated in 7TGP-POS
ENSG00000113140	SPARC	2.93778	25.132	upregulated in 7TGP-POS
ENSG00000168539	CHRM1	2.92966	3.016	upregulated in 7TGP-POS
ENSG00000125378	BMP4	2.927	35.395	upregulated in 7TGP-POS
ENSG00000115556	PLCD4	2.92217	11.644	upregulated in 7TGP-POS
ENSG00000075461	CACNG4	2.91766	13.132	upregulated in 7TGP-POS
ENSG00000139304	PTPRQ	2.91123	3.352	upregulated in 7TGP-POS
ENSG00000122642	FKBP9	2.9112	128.29	upregulated in 7TGP-POS
ENSG00000137880	GCHFR	2.90613	29.803	upregulated in 7TGP-POS
ENSG00000204262	COL5A2	2.90223	54.315	upregulated in 7TGP-POS
ENSG00000065325	GLP2R	2.86172	5.065	upregulated in 7TGP-POS
ENSG00000100767	PAPLN	2.8597	39.604	upregulated in 7TGP-POS
ENSG00000135253	KCP	2.85702	6.465	upregulated in 7TGP-POS
ENSG00000184838	PRR16	2.8543	5.262	upregulated in 7TGP-POS
ENSG00000186088	GSAP	2.8464	33.897	upregulated in 7TGP-POS
ENSG00000184408	KCND2	2.84534	14.422	upregulated in 7TGP-POS
ENSG00000117266	CDK18	2.83929	21.15	upregulated in 7TGP-POS
ENSG00000044524	EPHA3	2.81935	10.397	upregulated in 7TGP-POS
ENSG00000154175	ABI3BP	2.80547	5.113	upregulated in 7TGP-POS
ENSG00000126785	RHOJ	2.79959	2.97	upregulated in 7TGP-POS
ENSG00000103811	CTSH	2.77958	19.098	upregulated in 7TGP-POS
ENSG00000102755	FLT1	2.76752	8.607	upregulated in 7TGP-POS
ENSG00000139174	PRICKLE1	2.74107	79.534	upregulated in 7TGP-POS	WNT	WNT	WNT
ENSG00000170162	VGLL2	2.73429	1.507	upregulated in 7TGP-POS
ENSG00000167554	ZNF610	2.72406	11.128	upregulated in 7TGP-POS
ENSG00000271605	MILR1	2.71788	3.089	upregulated in 7TGP-POS
ENSG00000148848	ADAM12	2.70983	30.467	upregulated in 7TGP-POS
ENSG00000187955	COL14A1	2.70126	205.079	upregulated in 7TGP-POS
ENSG00000150625	GPM6A	2.70033	1.898	upregulated in 7TGP-POS
ENSG00000119714	GPR68	2.69337	1.477	upregulated in 7TGP-POS
ENSG00000175538	KCNE3	2.68151	2.286	upregulated in 7TGP-POS
ENSG00000172995	ARPP21	2.68048	1.471	upregulated in 7TGP-POS
ENSG00000138759	FRAS1	2.67919	26.597	upregulated in 7TGP-POS
ENSG00000166448	TMEM130	2.67584	2.507	upregulated in 7TGP-POS
ENSG00000137801	THBS1	2.67471	Inf	upregulated in 7TGP-POS
ENSG00000142619	PADI3	2.67142	1.799	upregulated in 7TGP-POS
ENSG00000100399	CHADL	2.66879	2.849	upregulated in 7TGP-POS
ENSG00000129990	SYT5	2.6655	7.321	upregulated in 7TGP-POS
ENSG00000163359	COL6A3	2.65584	2.063	upregulated in 7TGP-POS
ENSG00000120708	TGFBI	2.65084	103.438	upregulated in 7TGP-POS
ENSG00000205809	KLRC2	2.63625	12.047	upregulated in 7TGP-POS
ENSG00000123095	BHLHE41	2.62778	48.874	upregulated in 7TGP-POS
ENSG00000158296	SLC13A3	2.62055	2.487	upregulated in 7TGP-POS
ENSG00000255587	RAB44	2.61854	1.394	upregulated in 7TGP-POS
ENSG00000155011	DKK2	2.60011	8.567	upregulated in 7TGP-POS	WNT	WNT	WNT
ENSG00000074181	NOTCH3	2.59997	Inf	upregulated in 7TGP-POS
ENSG00000221955	SLC12A8	2.59741	8.182	upregulated in 7TGP-POS
ENSG00000119514	GALNT12	2.59252	9.957	upregulated in 7TGP-POS
ENSG00000154258	ABCA9	2.58935	1.677	upregulated in 7TGP-POS
ENSG00000178852	EFCAB13	2.58379	3.225	upregulated in 7TGP-POS
ENSG00000113578	FGF1	2.57882	1.64	upregulated in 7TGP-POS
ENSG00000155428	TRIM74	2.57409	1.999	upregulated in 7TGP-POS
ENSG00000156298	TSPAN7	2.55739	13.11	upregulated in 7TGP-POS
ENSG00000169291	SHE	2.54698	3.894	upregulated in 7TGP-POS
ENSG00000180448	HMHA1	2.53754	133.296	upregulated in 7TGP-POS
ENSG00000082482	KCNK2	2.53685	5.91	upregulated in 7TGP-POS
ENSG00000152785	BMP3	2.53121	2.509	upregulated in 7TGP-POS
ENSG00000182103	FAM181B	2.5254	2.119	upregulated in 7TGP-POS
ENSG00000106066	CPVL	2.50831	115.27	upregulated in 7TGP-POS
ENSG00000168453	HR	2.50279	18.894	upregulated in 7TGP-POS
ENSG00000138131	LOXL4	2.49961	229.962	upregulated in 7TGP-POS
ENSG00000113721	PDGFRB	2.49278	16.571	upregulated in 7TGP-POS
ENSG00000171812	COL8A2	2.48848	4.893	upregulated in 7TGP-POS
ENSG00000099998	GGT5	2.48459	44.627	upregulated in 7TGP-POS
ENSG00000185742	C11orf87	2.4817	1.544	upregulated in 7TGP-POS
ENSG00000162591	MEGF6	2.48044	128.671	upregulated in 7TGP-POS
ENSG00000249853	HS3ST5	2.4738	1.337	upregulated in 7TGP-POS
ENSG00000243566	UPK3B	2.47077	6.705	upregulated in 7TGP-POS
ENSG00000118523	CTGF	2.47061	73.25	upregulated in 7TGP-POS
ENSG00000167011	NAT16	2.46878	2.082	upregulated in 7TGP-POS
ENSG00000106560	GIMAP2	2.46307	1.779	upregulated in 7TGP-POS
ENSG00000170381	SEMA3E	2.46117	29.727	upregulated in 7TGP-POS
ENSG00000124212	PTGIS	2.43957	2.274	upregulated in 7TGP-POS
ENSG00000158258	CLSTN2	2.43396	37.774	upregulated in 7TGP-POS
ENSG00000160801	PTH1R	2.41353	1.467	upregulated in 7TGP-POS
ENSG00000151892	GFRA1	2.4056	153.054	upregulated in 7TGP-POS
ENSG00000157890	MEGF11	2.40358	14.073	upregulated in 7TGP-POS
ENSG00000154678	PDE1C	2.40147	159.43	upregulated in 7TGP-POS
ENSG00000173227	SYT12	2.37781	153.538	upregulated in 7TGP-POS
ENSG00000058091	CDK14	2.37701	70.051	upregulated in 7TGP-POS			WNT
ENSG00000081923	ATP8B1	2.37662	79.128	upregulated in 7TGP-POS
ENSG00000205810	KLRC3	2.36513	2.735	upregulated in 7TGP-POS
ENSG00000163520	FBLN2	2.35837	Inf	upregulated in 7TGP-POS
ENSG00000128564	VGF	2.34014	57.95	upregulated in 7TGP-POS
ENSG00000171246	NPTX1	2.33131	13.109	upregulated in 7TGP-POS
ENSG00000180616	SSTR2	2.31495	1.641	upregulated in 7TGP-POS
ENSG00000107954	NEURL	2.31339	5.83	upregulated in 7TGP-POS
ENSG00000125848	FLRT3	2.31295	5.587	upregulated in 7TGP-POS
ENSG00000183111	ARHGEF37	2.30809	23.943	upregulated in 7TGP-POS
ENSG00000165323	FAT3	2.30561	32.107	upregulated in 7TGP-POS
ENSG00000171757	LRRC34	2.29994	14.552	upregulated in 7TGP-POS
ENSG00000188517	COL25A1	2.29758	16.62	upregulated in 7TGP-POS
ENSG00000180938	ZNF572	2.28983	13.706	upregulated in 7TGP-POS
ENSG00000075213	SEMA3A	2.28773	99.969	upregulated in 7TGP-POS
ENSG00000183690	EFHC2	2.28612	2.038	upregulated in 7TGP-POS
ENSG00000132530	XAF1	2.28212	26.461	upregulated in 7TGP-POS
ENSG00000180638	SLC47A2	2.26664	3.144	upregulated in 7TGP-POS
ENSG00000182218	HHIPL1	2.26658	4.663	upregulated in 7TGP-POS
ENSG00000132639	SNAP25	2.2664	11.007	upregulated in 7TGP-POS
ENSG00000132329	RAMP1	2.26573	57.773	upregulated in 7TGP-POS
ENSG00000154118	JPH3	2.25861	39.442	upregulated in 7TGP-POS
ENSG00000112796	ENPP5	2.25691	2.667	upregulated in 7TGP-POS
ENSG00000147041	SYTL5	2.25321	1.981	upregulated in 7TGP-POS
ENSG00000134323	MYCN	2.24159	2.776	upregulated in 7TGP-POS
ENSG00000123096	SSPN	2.24121	12.195	upregulated in 7TGP-POS
ENSG00000164125	FAM198B	2.22699	12.592	upregulated in 7TGP-POS
ENSG00000182752	PAPPA	2.22635	43.337	upregulated in 7TGP-POS
ENSG00000185432	METTL7A	2.22347	11.866	upregulated in 7TGP-POS
ENSG00000173705	SUSD5	2.22178	18.524	upregulated in 7TGP-POS
ENSG00000154736	ADAMTS5	2.21926	5.45	upregulated in 7TGP-POS
ENSG00000138735	PDE5A	2.21668	21.14	upregulated in 7TGP-POS
ENSG00000010438	PRSS3	2.21577	1.408	upregulated in 7TGP-POS
ENSG00000148488	ST8SIA6	2.2123	1.79	upregulated in 7TGP-POS
ENSG00000164176	EDIL3	2.2069	14.703	upregulated in 7TGP-POS
ENSG00000165124	SVEP1	2.20493	54.881	upregulated in 7TGP-POS
ENSG00000003400	CASP10	2.18929	24.969	upregulated in 7TGP-POS
ENSG00000103742	IGDCC4	2.1885	21.294	upregulated in 7TGP-POS
ENSG00000136059	VILL	2.18598	1.391	upregulated in 7TGP-POS
ENSG00000100628	ASB2	2.17617	9.215	upregulated in 7TGP-POS
ENSG00000067842	ATP2B3	2.1758	1.518	upregulated in 7TGP-POS
ENSG00000113231	PDE8B	2.17533	7.38	upregulated in 7TGP-POS
ENSG00000153993	SEMA3D	2.17462	47.945	upregulated in 7TGP-POS
ENSG00000198467	TPM2	2.16852	41.366	upregulated in 7TGP-POS
ENSG00000103647	CORO2B	2.15524	6.968	upregulated in 7TGP-POS
ENSG00000196684	HSH2D	2.14961	2.347	upregulated in 7TGP-POS
ENSG00000198797	BRINP2	2.13867	7.946	upregulated in 7TGP-POS
ENSG00000149634	SPATA25	2.137	6.116	upregulated in 7TGP-POS
ENSG00000196730	DAPK1	2.13615	82.119	upregulated in 7TGP-POS
ENSG00000174428	GTF2IRD2B	2.13015	9.939	upregulated in 7TGP-POS
ENSG00000157873	TNFRSF14	2.12962	3.78	upregulated in 7TGP-POS
ENSG00000155792	DEPTOR	2.12813	8.201	upregulated in 7TGP-POS
ENSG00000131203	IDO1	2.12284	1.446	upregulated in 7TGP-POS
ENSG00000104490	NCALD	2.11992	2.277	upregulated in 7TGP-POS
ENSG00000123405	NFE2	2.11873	2.169	upregulated in 7TGP-POS
ENSG00000166033	HTRA1	2.11708	113.301	upregulated in 7TGP-POS
ENSG00000159713	TPPP3	2.11521	1.928	upregulated in 7TGP-POS
ENSG00000144229	THSD7B	2.11433	3.156	upregulated in 7TGP-POS
ENSG00000169594	BNC1	2.10853	19.538	upregulated in 7TGP-POS
ENSG00000100276	RASL10A	2.10736	5.213	upregulated in 7TGP-POS
ENSG00000166816	LDHD	2.09575	5.514	upregulated in 7TGP-POS
ENSG00000176049	JAKMIP2	2.09267	1.416	upregulated in 7TGP-POS
ENSG00000237412	PRSS56	2.09211	1.674	upregulated in 7TGP-POS
ENSG00000181409	AATK	2.07466	6.814	upregulated in 7TGP-POS
ENSG00000107984	DKK1	2.07102	185.668	upregulated in 7TGP-POS	WNT	WNT	WNT
ENSG00000129422	MTUS1	2.06223	31.833	upregulated in 7TGP-POS
ENSG00000130508	PXDN	2.0609	Inf	upregulated in 7TGP-POS
ENSG00000164619	BMPER	2.05103	10.051	upregulated in 7TGP-POS
ENSG00000164796	CSMD3	2.045	1.705	upregulated in 7TGP-POS
ENSG00000113083	LOX	2.0431	44.298	upregulated in 7TGP-POS
ENSG00000154556	SORBS2	2.03612	2.833	upregulated in 7TGP-POS
ENSG00000132274	TRIM22	2.03488	16.178	upregulated in 7TGP-POS
ENSG00000115457	IGFBP2	2.03236	113.147	upregulated in 7TGP-POS			WNT
ENSG00000158270	COLEC12	2.0222	1.789	upregulated in 7TGP-POS
ENSG00000177459	C8orf47	2.01834	1.307	upregulated in 7TGP-POS
ENSG00000154930	ACSS1	2.01826	37.92	upregulated in 7TGP-POS
ENSG00000181104	F2R	2.01592	68.335	upregulated in 7TGP-POS
ENSG00000080573	COL5A3	2.01355	11.007	upregulated in 7TGP-POS
ENSG00000196705	ZNF431	2.00942	20.921	upregulated in 7TGP-POS
ENSG00000171517	LPAR3	2.00343	8.497	upregulated in 7TGP-POS
ENSG00000197506	SLC28A3	2.0019	2.625	upregulated in 7TGP-POS
ENSG00000185885	IFITM1	1.99872	19.231	upregulated in 7TGP-POS
ENSG00000146477	SLC22A3	1.99251	1.451	upregulated in 7TGP-POS
ENSG00000188227	ZNF793	1.98598	3.591	upregulated in 7TGP-POS
ENSG00000118407	FILIP1	1.97474	2.343	upregulated in 7TGP-POS
ENSG00000197776	KLHDC1	1.97443	4.255	upregulated in 7TGP-POS
ENSG00000188316	ENO4	1.97428	2.083	upregulated in 7TGP-POS
ENSG00000137285	TUBB2B	1.96647	6.569	upregulated in 7TGP-POS
ENSG00000144810	COL8A1	1.96405	88.258	upregulated in 7TGP-POS
ENSG00000111846	GCNT2	1.96112	7.119	upregulated in 7TGP-POS
ENSG00000151617	EDNRA	1.95999	5.774	upregulated in 7TGP-POS			WNT
ENSG00000153029	MR1	1.95927	20.905	upregulated in 7TGP-POS
ENSG00000224389	C4B	1.95378	37.525	upregulated in 7TGP-POS
ENSG00000075223	SEMA3C	1.9523	240.912	upregulated in 7TGP-POS
ENSG00000107159	CA9	1.94049	12.291	upregulated in 7TGP-POS
ENSG00000104415	WISP1	1.94024	2.388	upregulated in 7TGP-POS
ENSG00000198732	SMOC1	1.93656	18.503	upregulated in 7TGP-POS
ENSG00000273274	ZBTB8B	1.91886	5.595	upregulated in 7TGP-POS
ENSG00000095303	PTGS1	1.91788	4.35	upregulated in 7TGP-POS
ENSG00000162105	SHANK2	1.91735	6.149	upregulated in 7TGP-POS
ENSG00000237489	LINC00959	1.91671	2.598	upregulated in 7TGP-POS
ENSG00000119630	PGF	1.90937	15.113	upregulated in 7TGP-POS
ENSG00000153563	CD8A	1.90376	2.221	upregulated in 7TGP-POS
ENSG00000163898	LIPH	1.90015	6.467	upregulated in 7TGP-POS
ENSG00000155324	GRAMD3	1.8915	3.307	upregulated in 7TGP-POS
ENSG00000163710	PCOLCE2	1.89041	3.479	upregulated in 7TGP-POS
ENSG00000117480	FAAH	1.88948	25.766	upregulated in 7TGP-POS
ENSG00000111181	SLC6A12	1.88429	4.064	upregulated in 7TGP-POS
ENSG00000171346	KRT15	1.88148	7.087	upregulated in 7TGP-POS
ENSG00000166246	C16orf71	1.8718	1.994	upregulated in 7TGP-POS
ENSG00000105974	CAV1	1.86086	174.435	upregulated in 7TGP-POS		WNT	WNT
ENSG00000120068	HOXB8	1.86002	1.396	upregulated in 7TGP-POS
ENSG00000143850	PLEKHA6	1.85377	14.963	upregulated in 7TGP-POS
ENSG00000144857	BOC	1.85323	20.637	upregulated in 7TGP-POS
ENSG00000182179	UBA7	1.85169	78.307	upregulated in 7TGP-POS
ENSG00000180914	OXTR	1.85096	65.015	upregulated in 7TGP-POS
ENSG00000164627	KIF6	1.85013	2.59	upregulated in 7TGP-POS
ENSG00000087494	PTHLH	1.84724	2.936	upregulated in 7TGP-POS
ENSG00000124116	WFDC3	1.83913	1.394	upregulated in 7TGP-POS
ENSG00000118898	PPL	1.83331	77.652	upregulated in 7TGP-POS
ENSG00000237440	ZNF737	1.83267	1.458	upregulated in 7TGP-POS
ENSG00000198520	C1orf228	1.83017	4.138	upregulated in 7TGP-POS
ENSG00000104081	BMF	1.81541	66.501	upregulated in 7TGP-POS
ENSG00000111727	HCFC2	1.81248	26.629	upregulated in 7TGP-POS
ENSG00000106236	NPTX2	1.80747	37.908	upregulated in 7TGP-POS
ENSG00000165105	RASEF	1.80407	25.041	upregulated in 7TGP-POS
ENSG00000148926	ADM	1.80219	110.422	upregulated in 7TGP-POS
ENSG00000177685	EFCAB4A	1.80109	5.988	upregulated in 7TGP-POS
ENSG00000187824	TMEM220	1.80058	6.605	upregulated in 7TGP-POS
ENSG00000134532	SOX5	1.79884	13.958	upregulated in 7TGP-POS
ENSG00000146707	POMZP3	1.79546	15.466	upregulated in 7TGP-POS
ENSG00000099840	IZUMO4	1.79422	2.579	upregulated in 7TGP-POS
ENSG00000150636	CCDC102B	1.79069	8.919	upregulated in 7TGP-POS
ENSG00000129159	KCNC1	1.7872	1.642	upregulated in 7TGP-POS
ENSG00000148798	INA	1.78678	1.625	upregulated in 7TGP-POS
ENSG00000148053	NTRK2	1.78552	5.05	upregulated in 7TGP-POS
ENSG00000117115	PADI2	1.77747	3.764	upregulated in 7TGP-POS
ENSG00000145040	UCN2	1.77611	2.477	upregulated in 7TGP-POS
ENSG00000138311	ZNF365	1.77135	1.862	upregulated in 7TGP-POS
ENSG00000124225	PMEPA1	1.76364	117.537	upregulated in 7TGP-POS
ENSG00000177409	SAMD9L	1.76269	78.879	upregulated in 7TGP-POS
ENSG00000112297	AIM1	1.76262	48.949	upregulated in 7TGP-POS
ENSG00000168497	SDPR	1.75718	2.567	upregulated in 7TGP-POS
ENSG00000137962	ARHGAP29	1.74709	149.441	upregulated in 7TGP-POS
ENSG00000140945	CDH13	1.74245	32.504	upregulated in 7TGP-POS
ENSG00000003147	ICA1	1.73767	55.122	upregulated in 7TGP-POS
ENSG00000224940	PRRT4	1.73537	2.045	upregulated in 7TGP-POS
ENSG00000150471	LPHN3	1.7341	24.113	upregulated in 7TGP-POS
ENSG00000158859	ADAMTS4	1.7287	2.054	upregulated in 7TGP-POS
ENSG00000196872	KIAA1211L	1.72094	5.521	upregulated in 7TGP-POS
ENSG00000144583	MARCH4	1.72018	15.422	upregulated in 7TGP-POS
ENSG00000154027	AK5	1.71973	11.585	upregulated in 7TGP-POS
ENSG00000196159	FAT4	1.71798	18.964	upregulated in 7TGP-POS
ENSG00000145824	CXCL14	1.71209	4.423	upregulated in 7TGP-POS
ENSG00000228716	DHFR	1.69812	72.096	upregulated in 7TGP-POS
ENSG00000167371	PRRT2	1.69514	6.4	upregulated in 7TGP-POS
ENSG00000069122	GPR116	1.69305	12.73	upregulated in 7TGP-POS
ENSG00000241685	ARPC1A	1.68853	71.569	upregulated in 7TGP-POS
ENSG00000133392	MYH11	1.68724	3.232	upregulated in 7TGP-POS
ENSG00000124191	TOX2	1.68508	18.973	upregulated in 7TGP-POS
ENSG00000169891	REPS2	1.68415	13.797	upregulated in 7TGP-POS
ENSG00000196275	GTF2IRD2	1.68218	6.049	upregulated in 7TGP-POS
ENSG00000151090	THRB	1.68214	15.173	upregulated in 7TGP-POS
ENSG00000122641	INHBA	1.68156	15.215	upregulated in 7TGP-POS
ENSG00000135925	WNT10A	1.68039	1.337	upregulated in 7TGP-POS	WNT	WNT	WNT
ENSG00000172403	SYNPO2	1.67811	7.635	upregulated in 7TGP-POS
ENSG00000148677	ANKRD1	1.67144	8.462	upregulated in 7TGP-POS
ENSG00000132854	KANK4	1.66808	34.609	upregulated in 7TGP-POS
ENSG00000135318	NT5E	1.6618	169.339	upregulated in 7TGP-POS
ENSG00000102349	KLF8	1.65433	1.376	upregulated in 7TGP-POS
ENSG00000163071	SPATA18	1.65139	3.469	upregulated in 7TGP-POS
ENSG00000078401	EDN1	1.6505	10.692	upregulated in 7TGP-POS			WNT
ENSG00000188613	NANOS1	1.64095	12.914	upregulated in 7TGP-POS
ENSG00000119946	CNNM1	1.63708	4.707	upregulated in 7TGP-POS
ENSG00000198920	KIAA0753	1.63015	44.531	upregulated in 7TGP-POS
ENSG00000174640	SLCO2A1	1.62971	1.392	upregulated in 7TGP-POS
ENSG00000170954	ZNF415	1.62143	12.255	upregulated in 7TGP-POS
ENSG00000156113	KCNMA1	1.61894	11.682	upregulated in 7TGP-POS
ENSG00000141314	RHBDL3	1.61887	3.044	upregulated in 7TGP-POS
ENSG00000128298	BAIAP2L2	1.61793	2.328	upregulated in 7TGP-POS
ENSG00000145934	TENM2	1.6175	25.817	upregulated in 7TGP-POS
ENSG00000146674	IGFBP3	1.61713	117.714	upregulated in 7TGP-POS
ENSG00000021300	PLEKHB1	1.61634	9.997	upregulated in 7TGP-POS
ENSG00000078487	ZCWPW1	1.61444	11.242	upregulated in 7TGP-POS
ENSG00000113389	NPR3	1.60499	13.064	upregulated in 7TGP-POS
ENSG00000174125	TLR1	1.60303	2.408	upregulated in 7TGP-POS
ENSG00000160097	FNDC5	1.60302	5.243	upregulated in 7TGP-POS
ENSG00000158516	CPA2	1.60083	2.646	upregulated in 7TGP-POS
ENSG00000119866	BCL11A	1.59954	6.16	upregulated in 7TGP-POS
ENSG00000005108	THSD7A	1.59772	30.075	upregulated in 7TGP-POS
ENSG00000103489	XYLT1	1.59398	7.112	upregulated in 7TGP-POS
ENSG00000043355	ZIC2	1.58751	33.261	upregulated in 7TGP-POS
ENSG00000152402	GUCY1A2	1.58413	27.201	upregulated in 7TGP-POS
ENSG00000131095	GFAP	1.57747	1.75	upregulated in 7TGP-POS
ENSG00000110852	CLEC2B	1.5747	3.22	upregulated in 7TGP-POS
ENSG00000139211	AMIGO2	1.56728	76.416	upregulated in 7TGP-POS
ENSG00000196220	SRGAP3	1.56618	15.512	upregulated in 7TGP-POS
ENSG00000115596	WNT6	1.56429	5.881	upregulated in 7TGP-POS	WNT	WNT	WNT
ENSG00000145700	ANKRD31	1.55625	2.949	upregulated in 7TGP-POS
ENSG00000106546	AHR	1.55431	114.565	upregulated in 7TGP-POS
ENSG00000019186	CYP24A1	1.55378	4.627	upregulated in 7TGP-POS
ENSG00000092969	TGFB2	1.54367	83.291	upregulated in 7TGP-POS
ENSG00000166793	YPEL4	1.54097	2.06	upregulated in 7TGP-POS
ENSG00000161381	PLXDC1	1.53538	2.937	upregulated in 7TGP-POS
ENSG00000105792	C7orf63	1.53237	7.186	upregulated in 7TGP-POS
ENSG00000143341	HMCN1	1.53137	10.998	upregulated in 7TGP-POS
ENSG00000091844	RGS17	1.53082	20.657	upregulated in 7TGP-POS
ENSG00000099822	HCN2	1.52679	9.108	upregulated in 7TGP-POS
ENSG00000167100	SAMD14	1.52481	2.835	upregulated in 7TGP-POS
ENSG00000100311	PDGFB	1.52399	17.406	upregulated in 7TGP-POS
ENSG00000179242	CDH4	1.52345	19.797	upregulated in 7TGP-POS
ENSG00000153246	PLA2R1	1.51646	22.466	upregulated in 7TGP-POS
ENSG00000187957	DNER	1.51535	48.02	upregulated in 7TGP-POS
ENSG00000082684	SEMA5B	1.51455	1.587	upregulated in 7TGP-POS
ENSG00000134986	NREP	1.51248	52.144	upregulated in 7TGP-POS
ENSG00000105810	CDK6	1.51206	63.219	upregulated in 7TGP-POS
ENSG00000169071	ROR2	1.51179	6.545	upregulated in 7TGP-POS		WNT	WNT
ENSG00000171956	FOXB1	1.50879	1.486	upregulated in 7TGP-POS
ENSG00000138829	FBN2	1.50856	136.898	upregulated in 7TGP-POS
ENSG00000170382	LRRN2	1.50826	2.522	upregulated in 7TGP-POS
ENSG00000166689	PLEKHA7	1.49647	15.142	upregulated in 7TGP-POS
ENSG00000131409	LRRC4B	1.4945	1.806	upregulated in 7TGP-POS
ENSG00000188042	ARL4C	1.49325	64.251	upregulated in 7TGP-POS
ENSG00000178568	ERBB4	1.49217	2.067	upregulated in 7TGP-POS
ENSG00000127955	GNAI1	1.48986	71.912	upregulated in 7TGP-POS
ENSG00000204291	COL15A1	1.48947	5.05	upregulated in 7TGP-POS
ENSG00000211448	DIO2	1.48714	4.906	upregulated in 7TGP-POS
ENSG00000122644	ARL4A	1.4756	67.004	upregulated in 7TGP-POS
ENSG00000196782	MAML3	1.47246	18.396	upregulated in 7TGP-POS
ENSG00000206538	VGLL3	1.46769	11.123	upregulated in 7TGP-POS
ENSG00000165092	ALDH1A1	1.46744	2.113	upregulated in 7TGP-POS
ENSG00000171766	GATM	1.46635	1.358	upregulated in 7TGP-POS
ENSG00000150540	HNMT	1.46551	1.611	upregulated in 7TGP-POS
ENSG00000136237	RAPGEF5	1.46458	12.735	upregulated in 7TGP-POS
ENSG00000156804	FBXO32	1.46205	57.167	upregulated in 7TGP-POS
ENSG00000132688	NES	1.45653	6.375	upregulated in 7TGP-POS
ENSG00000152778	IFIT5	1.45643	36.393	upregulated in 7TGP-POS
ENSG00000158528	PPP1R9A	1.45452	40.695	upregulated in 7TGP-POS
ENSG00000004799	PDK4	1.45197	12.276	upregulated in 7TGP-POS
ENSG00000121068	TBX2	1.45056	6.518	upregulated in 7TGP-POS
ENSG00000077092	RARB	1.44737	10.662	upregulated in 7TGP-POS
ENSG00000162614	NEXN	1.44475	14.735	upregulated in 7TGP-POS
ENSG00000176046	NUPR1	1.44331	12.917	upregulated in 7TGP-POS
ENSG00000114270	COL7A1	1.4424	12.076	upregulated in 7TGP-POS
ENSG00000029534	ANK1	1.44214	13.012	upregulated in 7TGP-POS
ENSG00000198435	NRARP	1.43617	13.904	upregulated in 7TGP-POS			WNT
ENSG00000128510	CPA4	1.43534	18.193	upregulated in 7TGP-POS
ENSG00000174080	CTSF	1.4353	60.171	upregulated in 7TGP-POS
ENSG00000239521	GATS	1.43441	7.923	upregulated in 7TGP-POS
ENSG00000068078	FGFR3	1.4274	11.386	upregulated in 7TGP-POS
ENSG00000007372	PAX6	1.42733	6.526	upregulated in 7TGP-POS
ENSG00000149596	JPH2	1.4265	6.182	upregulated in 7TGP-POS
ENSG00000168676	KCTD19	1.42502	2.437	upregulated in 7TGP-POS
ENSG00000079841	RIMS1	1.42387	6.216	upregulated in 7TGP-POS
ENSG00000090238	YPEL3	1.42362	20.629	upregulated in 7TGP-POS
ENSG00000169429	IL8	1.42204	89.463	upregulated in 7TGP-POS
ENSG00000169247	SH3TC2	1.42032	49.744	upregulated in 7TGP-POS
ENSG00000099256	PRTFDC1	1.41876	18.677	upregulated in 7TGP-POS
ENSG00000115232	ITGA4	1.41768	29.789	upregulated in 7TGP-POS
ENSG00000123977	DAW1	1.41687	1.533	upregulated in 7TGP-POS
ENSG00000212916	MAP10	1.41534	13.159	upregulated in 7TGP-POS
ENSG00000163637	PRICKLE2	1.4005	32.475	upregulated in 7TGP-POS	WNT		WNT
ENSG00000107796	ACTA2	1.39458	4.546	upregulated in 7TGP-POS
ENSG00000147408	CSGALNACT1	1.39406	11.852	upregulated in 7TGP-POS
ENSG00000144668	ITGA9	1.39165	2.795	upregulated in 7TGP-POS
ENSG00000106976	DNM1	1.3904	35.639	upregulated in 7TGP-POS
ENSG00000106034	CPED1	1.38833	9.786	upregulated in 7TGP-POS
ENSG00000184530	C6orf58	1.3851	2.532	upregulated in 7TGP-POS
ENSG00000072121	ZFYVE26	1.38471	1.321	upregulated in 7TGP-POS
ENSG00000124257	NEURL2	1.38189	6.22	upregulated in 7TGP-POS
ENSG00000142235	LMTK3	1.3815	3.807	upregulated in 7TGP-POS
ENSG00000102854	MSLN	1.38046	44.886	upregulated in 7TGP-POS
ENSG00000242265	PEG10	1.37899	143.15	upregulated in 7TGP-POS
ENSG00000164056	SPRY1	1.37374	33.09	upregulated in 7TGP-POS
ENSG00000070731	ST6GALNAC2	1.37343	1.557	upregulated in 7TGP-POS
ENSG00000143375	CGN	1.37302	8.146	upregulated in 7TGP-POS
ENSG00000106004	HOXA5	1.36678	3.441	upregulated in 7TGP-POS
ENSG00000115919	KYNU	1.36486	6.327	upregulated in 7TGP-POS
ENSG00000140022	STON2	1.3647	5.287	upregulated in 7TGP-POS
ENSG00000172572	PDE3A	1.36402	3.32	upregulated in 7TGP-POS
ENSG00000163739	CXCL1	1.36022	93.546	upregulated in 7TGP-POS
ENSG00000058085	LAMC2	1.35981	36.295	upregulated in 7TGP-POS
ENSG00000168135	KCNJ4	1.35756	2.766	upregulated in 7TGP-POS
ENSG00000078081	LAMP3	1.35745	2.674	upregulated in 7TGP-POS
ENSG00000127863	TNFRSF19	1.35507	3.827	upregulated in 7TGP-POS
ENSG00000163395	IGFN1	1.35506	2.861	upregulated in 7TGP-POS
ENSG00000206559	ZCWPW2	1.35384	2.072	upregulated in 7TGP-POS
ENSG00000179546	HTR1D	1.34969	3.336	upregulated in 7TGP-POS
ENSG00000165887	ANKRD2	1.34847	4.463	upregulated in 7TGP-POS
ENSG00000197321	SVIL	1.34625	152.11	upregulated in 7TGP-POS
ENSG00000131378	RFTN1	1.34509	64.138	upregulated in 7TGP-POS
ENSG00000076706	MCAM	1.34416	74.7	upregulated in 7TGP-POS
ENSG00000134533	RERG	1.34391	5.906	upregulated in 7TGP-POS
ENSG00000152377	SPOCK1	1.34348	40.532	upregulated in 7TGP-POS
ENSG00000115297	TLX2	1.3422	1.797	upregulated in 7TGP-POS
ENSG00000163513	TGFBR2	1.34109	139.072	upregulated in 7TGP-POS
ENSG00000204052	LRRC73	1.33831	1.989	upregulated in 7TGP-POS
ENSG00000115414	FN1	1.33464	164.946	upregulated in 7TGP-POS
ENSG00000061455	PRDM6	1.33329	5.748	upregulated in 7TGP-POS
ENSG00000145730	PAM	1.33287	96.89	upregulated in 7TGP-POS
ENSG00000204219	TCEA3	1.32921	4.41	upregulated in 7TGP-POS
ENSG00000147576	ADHFE1	1.32787	3.224	upregulated in 7TGP-POS
ENSG00000198121	LPAR1	1.32771	49.509	upregulated in 7TGP-POS
ENSG00000122420	PTGFR	1.3269	6.006	upregulated in 7TGP-POS
ENSG00000138738	PRDM5	1.32585	8.281	upregulated in 7TGP-POS
ENSG00000020633	RUNX3	1.32547	10.123	upregulated in 7TGP-POS		WNT
ENSG00000100234	TIMP3	1.31808	19.344	upregulated in 7TGP-POS
ENSG00000163482	STK36	1.31523	27.619	upregulated in 7TGP-POS
ENSG00000134259	NGF	1.31417	2.594	upregulated in 7TGP-POS
ENSG00000154263	ABCA10	1.31228	2.34	upregulated in 7TGP-POS
ENSG00000163219	ARHGAP25	1.31067	1.308	upregulated in 7TGP-POS
ENSG00000130751	NPAS1	1.30676	2.844	upregulated in 7TGP-POS
ENSG00000197496	SLC2A10	1.30172	14.696	upregulated in 7TGP-POS
ENSG00000019582	CD74	1.29951	4.745	upregulated in 7TGP-POS
ENSG00000152939	MARVELD2	1.2989	8.847	upregulated in 7TGP-POS
ENSG00000244219	GS1-259H13.2	1.29632	2.104	upregulated in 7TGP-POS
ENSG00000155511	GRIA1	1.29525	1.874	upregulated in 7TGP-POS
ENSG00000175600	C7orf10	1.29357	2.949	upregulated in 7TGP-POS
ENSG00000163629	PTPN13	1.29355	24.676	upregulated in 7TGP-POS
ENSG00000146966	DENND2A	1.28997	71.458	upregulated in 7TGP-POS
ENSG00000196267	ZNF836	1.28438	3.153	upregulated in 7TGP-POS
ENSG00000197635	DPP4	1.28435	30.55	upregulated in 7TGP-POS
ENSG00000106069	CHN2	1.28187	5.421	upregulated in 7TGP-POS
ENSG00000112303	VNN2	1.27967	1.834	upregulated in 7TGP-POS
ENSG00000126583	PRKCG	1.27768	1.934	upregulated in 7TGP-POS	WNT	WNT
ENSG00000176410	DNAJC30	1.27363	21.134	upregulated in 7TGP-POS
ENSG00000154217	PITPNC1	1.27331	11.838	upregulated in 7TGP-POS
ENSG00000180537	RNF182	1.2732	7.417	upregulated in 7TGP-POS
ENSG00000127980	PEX1	1.27194	42.406	upregulated in 7TGP-POS
ENSG00000180592	SKIDA1	1.27038	1.585	upregulated in 7TGP-POS
ENSG00000105971	CAV2	1.27037	35.585	upregulated in 7TGP-POS
ENSG00000180354	C7orf41	1.26753	17.636	upregulated in 7TGP-POS
ENSG00000145242	EPHA5	1.26697	3.523	upregulated in 7TGP-POS
ENSG00000205413	SAMD9	1.26637	69.546	upregulated in 7TGP-POS
ENSG00000185551	NR2F2	1.26519	71.991	upregulated in 7TGP-POS
ENSG00000152409	JMY	1.26003	45.593	upregulated in 7TGP-POS
ENSG00000187479	C11orf96	1.25898	4.187	upregulated in 7TGP-POS
ENSG00000166450	PRTG	1.25816	23.72	upregulated in 7TGP-POS
ENSG00000196611	MMP1	1.25815	9.94	upregulated in 7TGP-POS
ENSG00000183780	SLC35F3	1.25483	5.734	upregulated in 7TGP-POS
ENSG00000072422	RHOBTB1	1.25326	22.612	upregulated in 7TGP-POS
ENSG00000170425	ADORA2B	1.25289	35.08	upregulated in 7TGP-POS
ENSG00000140416	TPM1	1.24762	86.889	upregulated in 7TGP-POS
ENSG00000001629	ANKIB1	1.24518	82.445	upregulated in 7TGP-POS
ENSG00000162426	SLC45A1	1.24104	1.76	upregulated in 7TGP-POS
ENSG00000109743	BST1	1.23763	7.045	upregulated in 7TGP-POS
ENSG00000184113	CLDN5	1.23749	2.947	upregulated in 7TGP-POS
ENSG00000146833	TRIM4	1.23693	36.558	upregulated in 7TGP-POS
ENSG00000137834	SMAD6	1.23474	15.95	upregulated in 7TGP-POS
ENSG00000136378	ADAMTS7	1.2338	17.875	upregulated in 7TGP-POS
ENSG00000184060	ADAP2	1.23351	1.761	upregulated in 7TGP-POS
ENSG00000151376	ME3	1.22875	15.693	upregulated in 7TGP-POS
ENSG00000155657	TTN	1.22532	2.343	upregulated in 7TGP-POS
ENSG00000133169	BEX1	1.22482	12.499	upregulated in 7TGP-POS
ENSG00000139160	METTL20	1.2224	4.27	upregulated in 7TGP-POS
ENSG00000114315	HES1	1.22231	22.332	upregulated in 7TGP-POS
ENSG00000156042	TTC18	1.21966	5.854	upregulated in 7TGP-POS
ENSG00000127914	AKAP9	1.21949	77.917	upregulated in 7TGP-POS
ENSG00000164938	TP53INP1	1.21847	16.43	upregulated in 7TGP-POS
ENSG00000161328	LRRC56	1.21739	5.164	upregulated in 7TGP-POS
ENSG00000134775	FHOD3	1.21629	40.299	upregulated in 7TGP-POS
ENSG00000137501	SYTL2	1.21407	19.978	upregulated in 7TGP-POS
ENSG00000002746	HECW1	1.21264	2.584	upregulated in 7TGP-POS		WNT	WNT
ENSG00000167895	TMC8	1.21057	2.346	upregulated in 7TGP-POS
ENSG00000181449	SOX2	1.20996	3.604	upregulated in 7TGP-POS		WNT	WNT
ENSG00000163462	TRIM46	1.20991	1.784	upregulated in 7TGP-POS
ENSG00000106261	ZKSCAN1	1.20855	80.43	upregulated in 7TGP-POS
ENSG00000127990	SGCE	1.20838	40.515	upregulated in 7TGP-POS
ENSG00000205683	DPF3	1.20301	7.387	upregulated in 7TGP-POS
ENSG00000163818	LZTFL1	1.19931	23.963	upregulated in 7TGP-POS
ENSG00000172037	LAMB2	1.19657	114.242	upregulated in 7TGP-POS
ENSG00000133067	LGR6	1.19517	2.857	upregulated in 7TGP-POS		WNT	WNT
ENSG00000137434	C6orf52	1.19246	4.994	upregulated in 7TGP-POS
ENSG00000177679	SRRM3	1.1891	8.613	upregulated in 7TGP-POS
ENSG00000198719	DLL1	1.18743	3.135	upregulated in 7TGP-POS
ENSG00000138061	CYP1B1	1.18658	55.07	upregulated in 7TGP-POS
ENSG00000167972	ABCA3	1.18497	44.567	upregulated in 7TGP-POS
ENSG00000146122	DAAM2	1.18009	9.994	upregulated in 7TGP-POS	WNT		WNT
ENSG00000196411	EPHB4	1.17992	95.098	upregulated in 7TGP-POS
ENSG00000178773	CPNE7	1.17484	8.612	upregulated in 7TGP-POS
ENSG00000185774	KCNIP4	1.17378	1.69	upregulated in 7TGP-POS
ENSG00000001631	KRIT1	1.17341	42.451	upregulated in 7TGP-POS
ENSG00000124171	PARD6B	1.17015	33.904	upregulated in 7TGP-POS
ENSG00000183421	RIPK4	1.16634	14.256	upregulated in 7TGP-POS
ENSG00000112139	MDGA1	1.16614	7.19	upregulated in 7TGP-POS
ENSG00000117525	F3	1.16279	20.079	upregulated in 7TGP-POS
ENSG00000111058	ACSS3	1.16236	1.321	upregulated in 7TGP-POS
ENSG00000176928	GCNT4	1.16185	1.392	upregulated in 7TGP-POS
ENSG00000136167	LCP1	1.16115	4.204	upregulated in 7TGP-POS
ENSG00000076356	PLXNA2	1.16107	27.293	upregulated in 7TGP-POS
ENSG00000091656	ZFHX4	1.15928	14.444	upregulated in 7TGP-POS
ENSG00000168477	TNXB	1.1579	6.242	upregulated in 7TGP-POS
ENSG00000135211	TMEM60	1.15479	10.873	upregulated in 7TGP-POS
ENSG00000213626	LBH	1.15416	5.727	upregulated in 7TGP-POS
ENSG00000081052	COL4A4	1.15293	1.908	upregulated in 7TGP-POS
ENSG00000146830	GIGYF1	1.15176	52.222	upregulated in 7TGP-POS
ENSG00000153162	BMP6	1.15164	1.609	upregulated in 7TGP-POS
ENSG00000145431	PDGFC	1.15004	40.471	upregulated in 7TGP-POS
ENSG00000120875	DUSP4	1.14913	91.634	upregulated in 7TGP-POS
ENSG00000136630	HLX	1.14436	13.012	upregulated in 7TGP-POS
ENSG00000106351	AGFG2	1.1427	21.834	upregulated in 7TGP-POS
ENSG00000010810	FYN	1.14196	24.428	upregulated in 7TGP-POS
ENSG00000158825	CDA	1.14144	2.114	upregulated in 7TGP-POS
ENSG00000184368	MAP7D2	1.1412	7.639	upregulated in 7TGP-POS
ENSG00000186976	EFCAB6	1.13959	1.695	upregulated in 7TGP-POS
ENSG00000170915	PAQR8	1.13802	6.718	upregulated in 7TGP-POS
ENSG00000197037	ZSCAN25	1.13782	25.7	upregulated in 7TGP-POS
ENSG00000188064	WNT7B	1.13388	23.986	upregulated in 7TGP-POS	WNT	WNT	WNT
ENSG00000115896	PLCL1	1.13375	3.878	upregulated in 7TGP-POS
ENSG00000071575	TRIB2	1.1249	94.191	upregulated in 7TGP-POS
ENSG00000135899	SP110	1.12487	16.315	upregulated in 7TGP-POS
ENSG00000114739	ACVR2B	1.11835	30.762	upregulated in 7TGP-POS
ENSG00000099889	ARVCF	1.11822	11.29	upregulated in 7TGP-POS
ENSG00000153832	FBXO36	1.11774	4.089	upregulated in 7TGP-POS
ENSG00000135919	SERPINE2	1.11533	61.597	upregulated in 7TGP-POS
ENSG00000179008	C14orf39	1.11442	2.698	upregulated in 7TGP-POS
ENSG00000139597	N4BP2L1	1.11382	2.724	upregulated in 7TGP-POS
ENSG00000187240	DYNC2H1	1.11319	30.531	upregulated in 7TGP-POS
ENSG00000214944	ARHGEF28	1.10922	64.914	upregulated in 7TGP-POS
ENSG00000073282	TP63	1.10884	2.962	upregulated in 7TGP-POS
ENSG00000038427	VCAN	1.10746	8.663	upregulated in 7TGP-POS
ENSG00000105829	BET1	1.10686	21.611	upregulated in 7TGP-POS
ENSG00000146374	RSPO3	1.10685	2.07	upregulated in 7TGP-POS		WNT	WNT
ENSG00000181085	MAPK15	1.10481	5.546	upregulated in 7TGP-POS
ENSG00000177694	NAALADL2	1.10302	1.563	upregulated in 7TGP-POS
ENSG00000122557	HERPUD2	1.10263	27.449	upregulated in 7TGP-POS
ENSG00000049089	COL9A2	1.09877	3.793	upregulated in 7TGP-POS
ENSG00000197343	ZNF655	1.09864	52.028	upregulated in 7TGP-POS
ENSG00000146834	MEPCE	1.09838	47.609	upregulated in 7TGP-POS
ENSG00000168672	FAM84B	1.0969	60.497	upregulated in 7TGP-POS
ENSG00000151117	TMEM86A	1.09583	2.491	upregulated in 7TGP-POS
ENSG00000221909	FAM200A	1.09428	8.742	upregulated in 7TGP-POS
ENSG00000171174	RBKS	1.09386	3.621	upregulated in 7TGP-POS
ENSG00000141542	RAB40B	1.09384	5.073	upregulated in 7TGP-POS
ENSG00000103034	NDRG4	1.0911	4.733	upregulated in 7TGP-POS
ENSG00000164050	PLXNB1	1.0908	26.302	upregulated in 7TGP-POS
ENSG00000100504	PYGL	1.08917	41.573	upregulated in 7TGP-POS
ENSG00000198517	MAFK	1.08903	36.322	upregulated in 7TGP-POS
ENSG00000137868	STRA6	1.0875	8.914	upregulated in 7TGP-POS
ENSG00000198835	GJC2	1.08664	3.893	upregulated in 7TGP-POS
ENSG00000152894	PTPRK	1.08384	83.076	upregulated in 7TGP-POS
ENSG00000143248	RGS5	1.08116	2.773	upregulated in 7TGP-POS
ENSG00000135205	CCDC146	1.07605	6.066	upregulated in 7TGP-POS
ENSG00000197461	PDGFA	1.07601	59.566	upregulated in 7TGP-POS
ENSG00000140937	CDH11	1.07553	28.644	upregulated in 7TGP-POS
ENSG00000101115	SALL4	1.07369	2.233	upregulated in 7TGP-POS
ENSG00000169964	TMEM42	1.0726	10.26	upregulated in 7TGP-POS
ENSG00000119711	ALDH6A1	1.07066	17.769	upregulated in 7TGP-POS
ENSG00000087077	TRIP6	1.06812	62.764	upregulated in 7TGP-POS
ENSG00000169122	FAM110B	1.06703	6.689	upregulated in 7TGP-POS
ENSG00000140284	SLC27A2	1.06573	1.823	upregulated in 7TGP-POS
ENSG00000048052	HDAC9	1.06507	41.881	upregulated in 7TGP-POS
ENSG00000174586	ZNF497	1.06461	3.048	upregulated in 7TGP-POS
ENSG00000171877	FRMD5	1.06166	13.473	upregulated in 7TGP-POS
ENSG00000165996	PTPLA	1.06098	14.344	upregulated in 7TGP-POS
ENSG00000074527	NTN4	1.06063	13.908	upregulated in 7TGP-POS
ENSG00000188277	C15orf62	1.05981	1.868	upregulated in 7TGP-POS
ENSG00000115363	EVA1A	1.05961	18.639	upregulated in 7TGP-POS
ENSG00000104140	RHOV	1.05877	4.84	upregulated in 7TGP-POS
ENSG00000178531	CTXN1	1.05826	3.324	upregulated in 7TGP-POS
ENSG00000130518	KIAA1683	1.05545	1.958	upregulated in 7TGP-POS
ENSG00000166341	DCHS1	1.05436	3.182	upregulated in 7TGP-POS
ENSG00000148346	LCN2	1.05299	59.38	upregulated in 7TGP-POS
ENSG00000135362	PRR5L	1.05267	5.806	upregulated in 7TGP-POS
ENSG00000164920	OSR2	1.0522	1.737	upregulated in 7TGP-POS
ENSG00000063180	CA11	1.05206	7.31	upregulated in 7TGP-POS
ENSG00000157259	GATAD1	1.05183	24.251	upregulated in 7TGP-POS
ENSG00000114251	WNT5A	1.0499	28.107	upregulated in 7TGP-POS	WNT	WNT	WNT
ENSG00000099204	ABLIM1	1.04874	50.907	upregulated in 7TGP-POS
ENSG00000136425	CIB2	1.04355	5.734	upregulated in 7TGP-POS
ENSG00000141753	IGFBP4	1.04288	55.766	upregulated in 7TGP-POS			WNT
ENSG00000186952	TMEM232	1.04108	1.361	upregulated in 7TGP-POS
ENSG00000099954	CECR2	1.03863	2.823	upregulated in 7TGP-POS
ENSG00000168916	ZNF608	1.03784	5.687	upregulated in 7TGP-POS
ENSG00000064601	CTSA	1.03444	89.178	upregulated in 7TGP-POS
ENSG00000176244	ACBD7	1.03439	1.513	upregulated in 7TGP-POS
ENSG00000170962	PDGFD	1.03424	4.048	upregulated in 7TGP-POS
ENSG00000124102	PI3	1.02765	6.176	upregulated in 7TGP-POS
ENSG00000111335	OAS2	1.02615	17.637	upregulated in 7TGP-POS
ENSG00000227051	C14orf132	1.02472	24.564	upregulated in 7TGP-POS
ENSG00000170775	GPR37	1.02238	7.261	upregulated in 7TGP-POS
ENSG00000108821	COL1A1	1.02147	5.2	upregulated in 7TGP-POS			WNT
ENSG00000174628	IQCK	1.01981	5.503	upregulated in 7TGP-POS
ENSG00000182809	CRIP2	1.01554	17.885	upregulated in 7TGP-POS
ENSG00000214960	ISPD	1.01379	2.256	upregulated in 7TGP-POS
ENSG00000215845	TSTD1	1.01358	5.784	upregulated in 7TGP-POS
ENSG00000147872	PLIN2	1.01169	41.358	upregulated in 7TGP-POS
ENSG00000135917	SLC19A3	1.01091	2.967	upregulated in 7TGP-POS
ENSG00000175155	YPEL2	1.00975	5.069	upregulated in 7TGP-POS
ENSG00000198682	PAPSS2	1.00952	25.166	upregulated in 7TGP-POS
ENSG00000157107	FCHO2	1.00917	24.276	upregulated in 7TGP-POS
ENSG00000197142	ACSL5	1.00803	3.018	upregulated in 7TGP-POS
ENSG00000187624	C17orf97	1.0077	2.605	upregulated in 7TGP-POS
ENSG00000166508	MCM7	1.00665	93.755	upregulated in 7TGP-POS
ENSG00000127947	PTPN12	1.00365	37.665	upregulated in 7TGP-POS
ENSG00000127920	GNG11	1.00323	24.025	upregulated in 7TGP-POS		WNT
ENSG00000091136	LAMB1	1.00288	87.175	upregulated in 7TGP-POS
ENSG00000196368	NUDT11	-1.00132	4.586	upregulated in 7TGP-NEG
ENSG00000102053	ZC3H12B	-1.00368	2.245	upregulated in 7TGP-NEG
ENSG00000175928	LRRN1	-1.00536	9.238	upregulated in 7TGP-NEG
ENSG00000166974	MAPRE2	-1.00773	44.225	upregulated in 7TGP-NEG
ENSG00000181444	ZNF467	-1.00839	14.537	upregulated in 7TGP-NEG
ENSG00000067064	IDI1	-1.0101	66.16	upregulated in 7TGP-NEG
ENSG00000133424	LARGE	-1.01265	4.525	upregulated in 7TGP-NEG
ENSG00000115318	LOXL3	-1.01313	5.125	upregulated in 7TGP-NEG
ENSG00000147234	FRMPD3	-1.01366	1.761	upregulated in 7TGP-NEG
ENSG00000258315	C17orf49	-1.0146	1.492	upregulated in 7TGP-NEG
ENSG00000113407	TARS	-1.0163	85.7	upregulated in 7TGP-NEG
ENSG00000111261	MANSC1	-1.01653	30.668	upregulated in 7TGP-NEG
ENSG00000186480	INSIG1	-1.01856	94.145	upregulated in 7TGP-NEG
ENSG00000071909	MYO3B	-1.019	1.708	upregulated in 7TGP-NEG
ENSG00000137563	GGH	-1.02146	27.79	upregulated in 7TGP-NEG
ENSG00000146054	TRIM7	-1.02166	17.765	upregulated in 7TGP-NEG
ENSG00000129354	AP1M2	-1.0221	13.941	upregulated in 7TGP-NEG
ENSG00000113739	STC2	-1.02376	32.131	upregulated in 7TGP-NEG
ENSG00000063438	AHRR	-1.02501	11.478	upregulated in 7TGP-NEG
ENSG00000172348	RCAN2	-1.02599	1.435	upregulated in 7TGP-NEG
ENSG00000174951	FUT1	-1.02689	7.69	upregulated in 7TGP-NEG
ENSG00000144152	FBLN7	-1.02731	1.698	upregulated in 7TGP-NEG
ENSG00000178726	THBD	-1.02897	5.296	upregulated in 7TGP-NEG
ENSG00000011422	PLAUR	-1.02907	43.239	upregulated in 7TGP-NEG
ENSG00000167034	NKX3-1	-1.03049	22.963	upregulated in 7TGP-NEG
ENSG00000198963	RORB	-1.03182	7.281	upregulated in 7TGP-NEG
ENSG00000162894	FAIM3	-1.03238	1.603	upregulated in 7TGP-NEG
ENSG00000160752	FDPS	-1.03259	97.52	upregulated in 7TGP-NEG
ENSG00000103569	AQP9	-1.03319	1.76	upregulated in 7TGP-NEG
ENSG00000158220	ESYT3	-1.03335	3.846	upregulated in 7TGP-NEG
ENSG00000115325	DOK1	-1.03447	17.487	upregulated in 7TGP-NEG
ENSG00000233087	AC073869.1	-1.03494	1.92	upregulated in 7TGP-NEG
ENSG00000132016	C19orf57	-1.03585	4.163	upregulated in 7TGP-NEG
ENSG00000133083	DCLK1	-1.03604	9.094	upregulated in 7TGP-NEG
ENSG00000130294	KIF1A	-1.03611	19.724	upregulated in 7TGP-NEG
ENSG00000079385	CEACAM1	-1.03776	2.056	upregulated in 7TGP-NEG
ENSG00000141540	TTYH2	-1.03906	5.01	upregulated in 7TGP-NEG
ENSG00000113638	TTC33	-1.04873	26.369	upregulated in 7TGP-NEG
ENSG00000152076	CCDC74B	-1.04988	2.901	upregulated in 7TGP-NEG
ENSG00000066468	FGFR2	-1.05108	12.817	upregulated in 7TGP-NEG			WNT
ENSG00000172244	C5orf34	-1.05266	9.884	upregulated in 7TGP-NEG
ENSG00000163596	ICA1L	-1.05267	8.128	upregulated in 7TGP-NEG
ENSG00000131069	ACSS2	-1.05898	70.299	upregulated in 7TGP-NEG
ENSG00000130054	FAM155B	-1.06156	3.047	upregulated in 7TGP-NEG
ENSG00000128011	LRFN1	-1.06291	2.839	upregulated in 7TGP-NEG
ENSG00000073150	PANX2	-1.06331	8.968	upregulated in 7TGP-NEG
ENSG00000197647	ZNF433	-1.06443	2.008	upregulated in 7TGP-NEG
ENSG00000150712	MTMR12	-1.06676	51.968	upregulated in 7TGP-NEG
ENSG00000102452	NALCN	-1.06871	14.566	upregulated in 7TGP-NEG
ENSG00000105339	DENND3	-1.0699	36.787	upregulated in 7TGP-NEG
ENSG00000198088	NUP62CL	-1.07331	4.879	upregulated in 7TGP-NEG
ENSG00000162849	KIF26B	-1.07477	4.161	upregulated in 7TGP-NEG
ENSG00000165194	PCDH19	-1.07648	1.551	upregulated in 7TGP-NEG
ENSG00000164107	HAND2	-1.07672	1.763	upregulated in 7TGP-NEG
ENSG00000185442	FAM174B	-1.07758	11.957	upregulated in 7TGP-NEG
ENSG00000099139	PCSK5	-1.07815	4.866	upregulated in 7TGP-NEG
ENSG00000175040	CHST2	-1.07998	19.765	upregulated in 7TGP-NEG
ENSG00000066279	ASPM	-1.08249	91.891	upregulated in 7TGP-NEG			WNT
ENSG00000164171	ITGA2	-1.08355	75.326	upregulated in 7TGP-NEG
ENSG00000143502	SUSD4	-1.08519	3.27	upregulated in 7TGP-NEG
ENSG00000178573	MAF	-1.08533	4.562	upregulated in 7TGP-NEG
ENSG00000115194	SLC30A3	-1.0875	4.138	upregulated in 7TGP-NEG
ENSG00000168675	LDLRAD4	-1.08953	2.37	upregulated in 7TGP-NEG
ENSG00000071282	LMCD1	-1.09205	6.19	upregulated in 7TGP-NEG
ENSG00000262180	OCLM	-1.09575	1.948	upregulated in 7TGP-NEG
ENSG00000170873	MTSS1	-1.09653	21.25	upregulated in 7TGP-NEG
ENSG00000170745	KCNS3	-1.09712	25.559	upregulated in 7TGP-NEG
ENSG00000164283	ESM1	-1.1006	1.304	upregulated in 7TGP-NEG
ENSG00000139044	B4GALNT3	-1.1044	12.114	upregulated in 7TGP-NEG
ENSG00000079459	FDFT1	-1.10913	97.301	upregulated in 7TGP-NEG
ENSG00000133639	BTG1	-1.10931	21.238	upregulated in 7TGP-NEG
ENSG00000170584	NUDCD2	-1.10952	20.792	upregulated in 7TGP-NEG
ENSG00000134955	SLC37A2	-1.11049	2.446	upregulated in 7TGP-NEG
ENSG00000151881	C5orf28	-1.1105	7.606	upregulated in 7TGP-NEG
ENSG00000198753	PLXNB3	-1.11086	30.806	upregulated in 7TGP-NEG
ENSG00000131187	F12	-1.11116	6.351	upregulated in 7TGP-NEG
ENSG00000176390	CRLF3	-1.11226	18.731	upregulated in 7TGP-NEG
ENSG00000152192	POU4F1	-1.11641	6.109	upregulated in 7TGP-NEG
ENSG00000175344	CHRNA7	-1.11967	3.455	upregulated in 7TGP-NEG
ENSG00000111052	LIN7A	-1.11987	1.981	upregulated in 7TGP-NEG
ENSG00000039560	RAI14	-1.12467	78.932	upregulated in 7TGP-NEG
ENSG00000165591	FAAH2	-1.12518	4.137	upregulated in 7TGP-NEG
ENSG00000171056	SOX7	-1.12608	1.974	upregulated in 7TGP-NEG		WNT	WNT
ENSG00000138346	DNA2	-1.12681	28.994	upregulated in 7TGP-NEG
ENSG00000099617	EFNA2	-1.12853	2.549	upregulated in 7TGP-NEG
ENSG00000125895	TMEM74B	-1.13075	2.586	upregulated in 7TGP-NEG
ENSG00000106823	ECM2	-1.13355	2.025	upregulated in 7TGP-NEG
ENSG00000172817	CYP7B1	-1.13378	2.154	upregulated in 7TGP-NEG
ENSG00000108370	RGS9	-1.13389	7.956	upregulated in 7TGP-NEG
ENSG00000196972	LINC00087	-1.13398	2.33	upregulated in 7TGP-NEG
ENSG00000109107	ALDOC	-1.13503	35.004	upregulated in 7TGP-NEG
ENSG00000160145	KALRN	-1.13542	3.377	upregulated in 7TGP-NEG
ENSG00000221866	PLXNA4	-1.13897	7.21	upregulated in 7TGP-NEG
ENSG00000121690	DEPDC7	-1.1391	5.69	upregulated in 7TGP-NEG
ENSG00000165685	TMEM52B	-1.13916	2.388	upregulated in 7TGP-NEG
ENSG00000110400	PVRL1	-1.14175	25.309	upregulated in 7TGP-NEG
ENSG00000165168	CYBB	-1.14253	1.491	upregulated in 7TGP-NEG
ENSG00000172602	RND1	-1.14334	1.691	upregulated in 7TGP-NEG
ENSG00000167508	MVD	-1.1435	66.323	upregulated in 7TGP-NEG
ENSG00000197122	SRC	-1.14399	44.401	upregulated in 7TGP-NEG			WNT
ENSG00000078098	FAP	-1.14623	9.007	upregulated in 7TGP-NEG
ENSG00000198453	ZNF568	-1.14702	7.739	upregulated in 7TGP-NEG
ENSG00000166897	ELFN2	-1.14735	9.688	upregulated in 7TGP-NEG
ENSG00000147155	EBP	-1.14827	54.794	upregulated in 7TGP-NEG
ENSG00000171094	ALK	-1.15061	1.916	upregulated in 7TGP-NEG
ENSG00000120149	MSX2	-1.15233	6.655	upregulated in 7TGP-NEG
ENSG00000074047	GLI2	-1.15309	13.434	upregulated in 7TGP-NEG
ENSG00000173391	OLR1	-1.15314	28.056	upregulated in 7TGP-NEG
ENSG00000163220	S100A9	-1.15378	81.81	upregulated in 7TGP-NEG
ENSG00000198400	NTRK1	-1.15836	1.47	upregulated in 7TGP-NEG
ENSG00000135838	NPL	-1.15849	5.787	upregulated in 7TGP-NEG
ENSG00000119547	ONECUT2	-1.16254	8.481	upregulated in 7TGP-NEG
ENSG00000079215	SLC1A3	-1.16268	67.049	upregulated in 7TGP-NEG
ENSG00000173805	HAP1	-1.16428	4.166	upregulated in 7TGP-NEG
ENSG00000152582	SPEF2	-1.16472	34.058	upregulated in 7TGP-NEG
ENSG00000134824	FADS2	-1.16574	126.623	upregulated in 7TGP-NEG
ENSG00000031081	ARHGAP31	-1.16711	32.533	upregulated in 7TGP-NEG
ENSG00000138675	FGF5	-1.16733	6.738	upregulated in 7TGP-NEG
ENSG00000163735	CXCL5	-1.16875	5.658	upregulated in 7TGP-NEG
ENSG00000198768	APCDD1L	-1.17212	13.651	upregulated in 7TGP-NEG			WNT
ENSG00000132356	PRKAA1	-1.17245	83.088	upregulated in 7TGP-NEG			WNT
ENSG00000155066	PROM2	-1.17292	1.652	upregulated in 7TGP-NEG
ENSG00000169258	GPRIN1	-1.17485	42.369	upregulated in 7TGP-NEG
ENSG00000104892	KLC3	-1.17545	5.329	upregulated in 7TGP-NEG
ENSG00000155093	PTPRN2	-1.17567	5.029	upregulated in 7TGP-NEG
ENSG00000178078	STAP2	-1.17743	3.464	upregulated in 7TGP-NEG
ENSG00000155962	CLIC2	-1.17821	7.679	upregulated in 7TGP-NEG
ENSG00000213023	SYT3	-1.18311	1.845	upregulated in 7TGP-NEG
ENSG00000145861	C1QTNF2	-1.18556	1.932	upregulated in 7TGP-NEG
ENSG00000172183	ISG20	-1.18613	38.89	upregulated in 7TGP-NEG
ENSG00000079337	RAPGEF3	-1.18679	7.102	upregulated in 7TGP-NEG
ENSG00000135525	MAP7	-1.18704	16.737	upregulated in 7TGP-NEG
ENSG00000184254	ALDH1A3	-1.1879	120.502	upregulated in 7TGP-NEG
ENSG00000152611	CAPSL	-1.18972	4.437	upregulated in 7TGP-NEG
ENSG00000018236	CNTN1	-1.19237	2.8	upregulated in 7TGP-NEG
ENSG00000150756	FAM173B	-1.19359	13.341	upregulated in 7TGP-NEG
ENSG00000127084	FGD3	-1.19451	2.662	upregulated in 7TGP-NEG
ENSG00000137767	SQRDL	-1.19485	34.684	upregulated in 7TGP-NEG
ENSG00000206432	TMEM200C	-1.19503	1.305	upregulated in 7TGP-NEG
ENSG00000083454	P2RX5	-1.19737	3.053	upregulated in 7TGP-NEG
ENSG00000083720	OXCT1	-1.19764	55.788	upregulated in 7TGP-NEG
ENSG00000261115	TMEM178B	-1.19765	2.162	upregulated in 7TGP-NEG
ENSG00000215612	HMX1	-1.19848	31.079	upregulated in 7TGP-NEG
ENSG00000124762	CDKN1A	-1.20209	51.599	upregulated in 7TGP-NEG
ENSG00000205277	MUC12	-1.20289	2.677	upregulated in 7TGP-NEG
ENSG00000100031	GGT1	-1.20369	36.017	upregulated in 7TGP-NEG
ENSG00000119737	GPR75	-1.20745	3.552	upregulated in 7TGP-NEG
ENSG00000166833	NAV2	-1.21014	63.509	upregulated in 7TGP-NEG
ENSG00000164327	RICTOR	-1.21016	77.663	upregulated in 7TGP-NEG
ENSG00000118193	KIF14	-1.2128	96.82	upregulated in 7TGP-NEG
ENSG00000168490	PHYHIP	-1.21281	1.862	upregulated in 7TGP-NEG
ENSG00000174343	CHRNA9	-1.21649	1.636	upregulated in 7TGP-NEG
ENSG00000164190	NIPBL	-1.21744	139.986	upregulated in 7TGP-NEG
ENSG00000174307	PHLDA3	-1.21948	21.447	upregulated in 7TGP-NEG
ENSG00000136286	MYO1G	-1.22135	5.048	upregulated in 7TGP-NEG
ENSG00000101695	RNF125	-1.22141	7.293	upregulated in 7TGP-NEG
ENSG00000134548	C12orf39	-1.2219	4.551	upregulated in 7TGP-NEG
ENSG00000130475	FCHO1	-1.22245	10.127	upregulated in 7TGP-NEG
ENSG00000039139	DNAH5	-1.22314	11.917	upregulated in 7TGP-NEG
ENSG00000180104	EXOC3	-1.22419	39.018	upregulated in 7TGP-NEG
ENSG00000243811	APOBEC3D	-1.22519	1.369	upregulated in 7TGP-NEG
ENSG00000175352	NRIP3	-1.22638	25.514	upregulated in 7TGP-NEG
ENSG00000213694	S1PR3	-1.2267	27.588	upregulated in 7TGP-NEG
ENSG00000115616	SLC9A2	-1.22797	4.994	upregulated in 7TGP-NEG
ENSG00000003137	CYP26B1	-1.22872	43.116	upregulated in 7TGP-NEG
ENSG00000115339	GALNT3	-1.22906	2.388	upregulated in 7TGP-NEG
ENSG00000178163	ZNF518B	-1.22934	3.953	upregulated in 7TGP-NEG
ENSG00000221923	ZNF880	-1.23194	13.853	upregulated in 7TGP-NEG
ENSG00000204248	COL11A2	-1.23456	2.297	upregulated in 7TGP-NEG
ENSG00000186648	LRRC16B	-1.23507	2.438	upregulated in 7TGP-NEG
ENSG00000168243	GNG4	-1.23552	8.172	upregulated in 7TGP-NEG		WNT
ENSG00000171714	ANO5	-1.23637	28.09	upregulated in 7TGP-NEG
ENSG00000180921	FAM83H	-1.24051	59.082	upregulated in 7TGP-NEG
ENSG00000164611	PTTG1	-1.24318	75.461	upregulated in 7TGP-NEG
ENSG00000168724	DNAJC21	-1.24447	126.017	upregulated in 7TGP-NEG
ENSG00000059377	TBXAS1	-1.24796	8.176	upregulated in 7TGP-NEG
ENSG00000140807	NKD1	-1.24897	2.209	upregulated in 7TGP-NEG	WNT		WNT
ENSG00000205002	AARD	-1.25006	4.714	upregulated in 7TGP-NEG
ENSG00000198624	CCDC69	-1.25463	46.876	upregulated in 7TGP-NEG
ENSG00000106123	EPHB6	-1.25579	7.317	upregulated in 7TGP-NEG
ENSG00000124882	EREG	-1.25807	61.129	upregulated in 7TGP-NEG
ENSG00000169896	ITGAM	-1.25832	3.054	upregulated in 7TGP-NEG
ENSG00000182985	CADM1	-1.25928	19.312	upregulated in 7TGP-NEG
ENSG00000121621	KIF18A	-1.26053	36.463	upregulated in 7TGP-NEG
ENSG00000158156	XKR8	-1.26116	41.615	upregulated in 7TGP-NEG
ENSG00000150551	LYPD1	-1.2629	7.697	upregulated in 7TGP-NEG
ENSG00000179873	NLRP11	-1.2675	2.256	upregulated in 7TGP-NEG
ENSG00000214357	NEURL1B	-1.27206	67.873	upregulated in 7TGP-NEG
ENSG00000163531	NFASC	-1.27333	7.683	upregulated in 7TGP-NEG
ENSG00000113504	SLC12A7	-1.27744	98.085	upregulated in 7TGP-NEG
ENSG00000113328	CCNG1	-1.28386	74.679	upregulated in 7TGP-NEG
ENSG00000179477	ALOX12B	-1.28512	1.638	upregulated in 7TGP-NEG
ENSG00000152969	JAKMIP1	-1.28792	4.274	upregulated in 7TGP-NEG
ENSG00000105613	MAST1	-1.288	9.723	upregulated in 7TGP-NEG
ENSG00000056558	TRAF1	-1.29318	53.344	upregulated in 7TGP-NEG
ENSG00000197603	C5orf42	-1.29489	80.344	upregulated in 7TGP-NEG
ENSG00000085831	TTC39A	-1.29522	12.953	upregulated in 7TGP-NEG
ENSG00000198915	RASGEF1A	-1.29709	2.413	upregulated in 7TGP-NEG
ENSG00000144395	CCDC150	-1.29882	18.691	upregulated in 7TGP-NEG
ENSG00000036530	CYP46A1	-1.30072	1.441	upregulated in 7TGP-NEG
ENSG00000130829	DUSP9	-1.30449	18.025	upregulated in 7TGP-NEG
ENSG00000170500	LONRF2	-1.3057	24.523	upregulated in 7TGP-NEG
ENSG00000185869	ZNF829	-1.30652	9.019	upregulated in 7TGP-NEG
ENSG00000171224	C10orf35	-1.31183	15.006	upregulated in 7TGP-NEG
ENSG00000113456	RAD1	-1.31212	76.481	upregulated in 7TGP-NEG
ENSG00000136404	TM6SF1	-1.31941	4.579	upregulated in 7TGP-NEG
ENSG00000145604	SKP2	-1.31946	89.91	upregulated in 7TGP-NEG
ENSG00000124279	FASTKD3	-1.32009	21.102	upregulated in 7TGP-NEG
ENSG00000010295	IFFO1	-1.32358	4.179	upregulated in 7TGP-NEG
ENSG00000169862	CTNND2	-1.32431	3.367	upregulated in 7TGP-NEG			WNT
ENSG00000142765	SYTL1	-1.32866	15.392	upregulated in 7TGP-NEG
ENSG00000163638	ADAMTS9	-1.33129	65.736	upregulated in 7TGP-NEG
ENSG00000104313	EYA1	-1.33216	4.644	upregulated in 7TGP-NEG
ENSG00000058866	DGKG	-1.33353	8.26	upregulated in 7TGP-NEG
ENSG00000113387	SUB1	-1.33401	100.482	upregulated in 7TGP-NEG
ENSG00000182580	EPHB3	-1.33404	4.987	upregulated in 7TGP-NEG
ENSG00000117016	RIMS3	-1.3373	37.39	upregulated in 7TGP-NEG
ENSG00000168993	CPLX1	-1.33791	1.789	upregulated in 7TGP-NEG
ENSG00000115009	CCL20	-1.33965	23.897	upregulated in 7TGP-NEG
ENSG00000151689	INPP1	-1.34048	18.067	upregulated in 7TGP-NEG
ENSG00000166206	GABRB3	-1.34575	8.962	upregulated in 7TGP-NEG
ENSG00000181577	C6orf223	-1.34775	8.043	upregulated in 7TGP-NEG
ENSG00000052802	MSMO1	-1.35038	72.731	upregulated in 7TGP-NEG
ENSG00000145495	MARCH6	-1.35443	153.506	upregulated in 7TGP-NEG
ENSG00000125384	PTGER2	-1.35779	2.65	upregulated in 7TGP-NEG
ENSG00000198363	ASPH	-1.35918	144.391	upregulated in 7TGP-NEG
ENSG00000135842	FAM129A	-1.36023	80.969	upregulated in 7TGP-NEG
ENSG00000153404	PLEKHG4B	-1.36604	28.1	upregulated in 7TGP-NEG
ENSG00000164151	KIAA0947	-1.36854	134.738	upregulated in 7TGP-NEG
ENSG00000086205	FOLH1	-1.373	3.476	upregulated in 7TGP-NEG
ENSG00000164520	RAET1E	-1.37555	7.077	upregulated in 7TGP-NEG
ENSG00000139899	CBLN3	-1.37998	4.229	upregulated in 7TGP-NEG
ENSG00000157570	TSPAN18	-1.38791	12.816	upregulated in 7TGP-NEG
ENSG00000214336	FOXI3	-1.38908	1.343	upregulated in 7TGP-NEG
ENSG00000154277	UCHL1	-1.38978	114.047	upregulated in 7TGP-NEG
ENSG00000113396	SLC27A6	-1.39184	2.141	upregulated in 7TGP-NEG
ENSG00000130038	EFCAB4B	-1.39196	4.364	upregulated in 7TGP-NEG
ENSG00000109956	B3GAT1	-1.39891	9.757	upregulated in 7TGP-NEG
ENSG00000166823	MESP1	-1.39962	8.218	upregulated in 7TGP-NEG			WNT
ENSG00000107562	CXCL12	-1.40007	3.116	upregulated in 7TGP-NEG
ENSG00000164187	LMBRD2	-1.40024	102.15	upregulated in 7TGP-NEG
ENSG00000136859	ANGPTL2	-1.40202	20.921	upregulated in 7TGP-NEG
ENSG00000050030	KIAA2022	-1.40268	11.732	upregulated in 7TGP-NEG
ENSG00000115507	OTX1	-1.40296	2.925	upregulated in 7TGP-NEG
ENSG00000125657	TNFSF9	-1.40438	21.626	upregulated in 7TGP-NEG
ENSG00000135083	CCNJL	-1.40518	40.723	upregulated in 7TGP-NEG
ENSG00000171206	TRIM8	-1.41082	139.625	upregulated in 7TGP-NEG
ENSG00000187193	MT1X	-1.412	3.884	upregulated in 7TGP-NEG
ENSG00000169083	AR	-1.41351	10.738	upregulated in 7TGP-NEG
ENSG00000060656	PTPRU	-1.41691	96.079	upregulated in 7TGP-NEG			WNT
ENSG00000198157	HMGN5	-1.42139	47.859	upregulated in 7TGP-NEG
ENSG00000167077	MEI1	-1.42406	1.623	upregulated in 7TGP-NEG
ENSG00000148408	CACNA1B	-1.42602	4.436	upregulated in 7TGP-NEG
ENSG00000153071	DAB2	-1.43304	74.321	upregulated in 7TGP-NEG			WNT
ENSG00000112333	NR2E1	-1.43713	11.396	upregulated in 7TGP-NEG
ENSG00000184937	WT1	-1.43851	9.643	upregulated in 7TGP-NEG
ENSG00000028310	BRD9	-1.43959	108.666	upregulated in 7TGP-NEG
ENSG00000157368	IL34	-1.43982	3.247	upregulated in 7TGP-NEG
ENSG00000170545	SMAGP	-1.44003	18.018	upregulated in 7TGP-NEG
ENSG00000164626	KCNK5	-1.44124	8.909	upregulated in 7TGP-NEG
ENSG00000147676	MAL2	-1.44342	23.561	upregulated in 7TGP-NEG
ENSG00000101846	STS	-1.44403	21.376	upregulated in 7TGP-NEG
ENSG00000174672	BRSK2	-1.45126	16.074	upregulated in 7TGP-NEG
ENSG00000152137	HSPB8	-1.45811	24.321	upregulated in 7TGP-NEG
ENSG00000173545	ZNF622	-1.45863	84.16	upregulated in 7TGP-NEG
ENSG00000158560	DYNC1I1	-1.4589	2.966	upregulated in 7TGP-NEG
ENSG00000110002	VWA5A	-1.46239	17.977	upregulated in 7TGP-NEG
ENSG00000167600	CYP2S1	-1.46411	2.195	upregulated in 7TGP-NEG
ENSG00000154529	CNTNAP3B	-1.46423	8.109	upregulated in 7TGP-NEG
ENSG00000162390	ACOT11	-1.46707	3.797	upregulated in 7TGP-NEG
ENSG00000178033	FAM26E	-1.46793	7.381	upregulated in 7TGP-NEG
ENSG00000146090	RASGEF1C	-1.47	2.557	upregulated in 7TGP-NEG
ENSG00000167619	TMEM145	-1.47482	1.318	upregulated in 7TGP-NEG
ENSG00000075043	KCNQ2	-1.4757	3.009	upregulated in 7TGP-NEG
ENSG00000082397	EPB41L3	-1.4793	34.771	upregulated in 7TGP-NEG
ENSG00000179542	SLITRK4	-1.48209	1.626	upregulated in 7TGP-NEG
ENSG00000142224	IL19	-1.48359	1.301	upregulated in 7TGP-NEG
ENSG00000103313	MEFV	-1.48519	3.293	upregulated in 7TGP-NEG
ENSG00000164199	GPR98	-1.48589	13.023	upregulated in 7TGP-NEG
ENSG00000155849	ELMO1	-1.48701	1.469	upregulated in 7TGP-NEG
ENSG00000043462	LCP2	-1.48803	1.512	upregulated in 7TGP-NEG
ENSG00000203722	RAET1G	-1.49173	10.043	upregulated in 7TGP-NEG
ENSG00000162461	SLC25A34	-1.49464	1.326	upregulated in 7TGP-NEG
ENSG00000196154	S100A4	-1.49547	95.47	upregulated in 7TGP-NEG
ENSG00000186354	C9orf47	-1.49844	2.841	upregulated in 7TGP-NEG
ENSG00000186297	GABRA5	-1.5034	3.059	upregulated in 7TGP-NEG
ENSG00000171522	PTGER4	-1.5035	50.049	upregulated in 7TGP-NEG
ENSG00000060140	STYK1	-1.50431	10.012	upregulated in 7TGP-NEG
ENSG00000206579	XKR4	-1.50671	1.614	upregulated in 7TGP-NEG
ENSG00000171385	KCND3	-1.51173	3.254	upregulated in 7TGP-NEG
ENSG00000204103	MAFB	-1.5127	5.191	upregulated in 7TGP-NEG
ENSG00000149781	FERMT3	-1.51279	54.862	upregulated in 7TGP-NEG
ENSG00000131019	ULBP3	-1.51376	7.003	upregulated in 7TGP-NEG
ENSG00000166741	NNMT	-1.51572	44.542	upregulated in 7TGP-NEG
ENSG00000173801	JUP	-1.52719	81.988	upregulated in 7TGP-NEG			WNT
ENSG00000128645	HOXD1	-1.53246	2.292	upregulated in 7TGP-NEG
ENSG00000154451	GBP5	-1.53989	24.276	upregulated in 7TGP-NEG
ENSG00000038382	TRIO	-1.54023	265.772	upregulated in 7TGP-NEG
ENSG00000176788	BASP1	-1.54205	184.649	upregulated in 7TGP-NEG
ENSG00000187134	AKR1C1	-1.54657	17.614	upregulated in 7TGP-NEG
ENSG00000082068	WDR70	-1.55652	72.933	upregulated in 7TGP-NEG
ENSG00000153395	LPCAT1	-1.55931	191.057	upregulated in 7TGP-NEG
ENSG00000150753	CCT5	-1.5615	180.776	upregulated in 7TGP-NEG
ENSG00000158089	GALNT14	-1.56171	12.399	upregulated in 7TGP-NEG
ENSG00000168685	IL7R	-1.56547	195.932	upregulated in 7TGP-NEG
ENSG00000113569	NUP155	-1.571	229.422	upregulated in 7TGP-NEG
ENSG00000116017	ARID3A	-1.57373	35.795	upregulated in 7TGP-NEG
ENSG00000142449	FBN3	-1.57438	2.301	upregulated in 7TGP-NEG
ENSG00000164236	ANKRD33B	-1.57499	26.048	upregulated in 7TGP-NEG
ENSG00000104237	RP1	-1.57955	1.991	upregulated in 7TGP-NEG
ENSG00000182870	GALNT9	-1.57985	4.445	upregulated in 7TGP-NEG
ENSG00000141837	CACNA1A	-1.5838	17.56	upregulated in 7TGP-NEG
ENSG00000255398	HCAR3	-1.58489	4.243	upregulated in 7TGP-NEG
ENSG00000182393	IFNL1	-1.58626	5.608	upregulated in 7TGP-NEG
ENSG00000184584	TMEM173	-1.58686	81.71	upregulated in 7TGP-NEG
ENSG00000112977	DAP	-1.59043	177.282	upregulated in 7TGP-NEG
ENSG00000165025	SYK	-1.59104	2.577	upregulated in 7TGP-NEG
ENSG00000170231	FABP6	-1.59192	1.466	upregulated in 7TGP-NEG
ENSG00000174945	AMZ1	-1.59193	5.86	upregulated in 7TGP-NEG
ENSG00000124275	MTRR	-1.59437	109.138	upregulated in 7TGP-NEG
ENSG00000104808	DHDH	-1.59966	1.467	upregulated in 7TGP-NEG
ENSG00000145545	SRD5A1	-1.59995	50.243	upregulated in 7TGP-NEG
ENSG00000143494	VASH2	-1.60164	11.557	upregulated in 7TGP-NEG
ENSG00000112941	PAPD7	-1.6046	110.476	upregulated in 7TGP-NEG
ENSG00000101306	MYLK2	-1.60809	2.383	upregulated in 7TGP-NEG
ENSG00000179399	GPC5	-1.61262	1.893	upregulated in 7TGP-NEG			WNT
ENSG00000012779	ALOX5	-1.61274	12.336	upregulated in 7TGP-NEG
ENSG00000082196	C1QTNF3	-1.61762	2.009	upregulated in 7TGP-NEG
ENSG00000184005	ST6GALNAC3	-1.62162	4.695	upregulated in 7TGP-NEG
ENSG00000127824	TUBA4A	-1.62604	44.075	upregulated in 7TGP-NEG
ENSG00000157680	DGKI	-1.62668	4.211	upregulated in 7TGP-NEG
ENSG00000142408	CACNG8	-1.63184	3.349	upregulated in 7TGP-NEG
ENSG00000135333	EPHA7	-1.6325	10.703	upregulated in 7TGP-NEG
ENSG00000213190	MLLT11	-1.63613	77.609	upregulated in 7TGP-NEG
ENSG00000173253	DMRT2	-1.64094	1.715	upregulated in 7TGP-NEG
ENSG00000116852	KIF21B	-1.6418	12.882	upregulated in 7TGP-NEG
ENSG00000079308	TNS1	-1.64206	11.118	upregulated in 7TGP-NEG
ENSG00000164841	TMEM74	-1.64319	2.887	upregulated in 7TGP-NEG
ENSG00000206077	ZDHHC11B	-1.64569	2.264	upregulated in 7TGP-NEG
ENSG00000117013	KCNQ4	-1.6529	5.763	upregulated in 7TGP-NEG
ENSG00000113749	HRH2	-1.65726	3.351	upregulated in 7TGP-NEG
ENSG00000145623	OSMR	-1.65779	195.409	upregulated in 7TGP-NEG
ENSG00000165633	VSTM4	-1.65917	9.254	upregulated in 7TGP-NEG
ENSG00000162366	PDZK1IP1	-1.66684	64.776	upregulated in 7TGP-NEG
ENSG00000185274	WBSCR17	-1.67095	21.708	upregulated in 7TGP-NEG
ENSG00000154124	FAM105B	-1.67781	149.41	upregulated in 7TGP-NEG
ENSG00000196878	LAMB3	-1.6829	179.443	upregulated in 7TGP-NEG
ENSG00000181007	ZFP82	-1.68527	20.869	upregulated in 7TGP-NEG
ENSG00000006016	CRLF1	-1.68531	3.823	upregulated in 7TGP-NEG
ENSG00000163083	INHBB	-1.6878	4.869	upregulated in 7TGP-NEG
ENSG00000049656	CLPTM1L	-1.68878	187.814	upregulated in 7TGP-NEG
ENSG00000186462	NAP1L2	-1.69099	8.043	upregulated in 7TGP-NEG
ENSG00000147257	GPC3	-1.69345	3.898	upregulated in 7TGP-NEG			WNT
ENSG00000037474	NSUN2	-1.70515	208.791	upregulated in 7TGP-NEG
ENSG00000131746	TNS4	-1.711	1.515	upregulated in 7TGP-NEG
ENSG00000177675	CD163L1	-1.71419	48.031	upregulated in 7TGP-NEG
ENSG00000071539	TRIP13	-1.71905	106.904	upregulated in 7TGP-NEG
ENSG00000111262	KCNA1	-1.72645	1.679	upregulated in 7TGP-NEG
ENSG00000112559	MDFI	-1.7364	2.171	upregulated in 7TGP-NEG			WNT
ENSG00000145555	MYO10	-1.73763	194.611	upregulated in 7TGP-NEG
ENSG00000137261	KIAA0319	-1.74618	4.346	upregulated in 7TGP-NEG
ENSG00000120949	TNFRSF8	-1.74837	1.55	upregulated in 7TGP-NEG
ENSG00000180287	PLD5	-1.74927	2.828	upregulated in 7TGP-NEG
ENSG00000108688	CCL7	-1.75566	1.36	upregulated in 7TGP-NEG
ENSG00000100055	CYTH4	-1.75659	5.392	upregulated in 7TGP-NEG
ENSG00000131831	RAI2	-1.75745	3.043	upregulated in 7TGP-NEG
ENSG00000154122	ANKH	-1.75796	86.153	upregulated in 7TGP-NEG
ENSG00000184156	KCNQ3	-1.75983	18.021	upregulated in 7TGP-NEG
ENSG00000166979	EVA1C	-1.76384	26.067	upregulated in 7TGP-NEG
ENSG00000186907	RTN4RL2	-1.76396	5.06	upregulated in 7TGP-NEG
ENSG00000184515	BEX5	-1.76821	9.693	upregulated in 7TGP-NEG
ENSG00000175697	GPR156	-1.79332	14.922	upregulated in 7TGP-NEG
ENSG00000166105	GLB1L3	-1.79543	5.393	upregulated in 7TGP-NEG
ENSG00000118557	PMFBP1	-1.79614	2.12	upregulated in 7TGP-NEG
ENSG00000112877	CEP72	-1.79714	98.27	upregulated in 7TGP-NEG
ENSG00000185985	SLITRK2	-1.79836	1.938	upregulated in 7TGP-NEG
ENSG00000154133	ROBO4	-1.80129	6.98	upregulated in 7TGP-NEG
ENSG00000160460	SPTBN4	-1.80408	2.924	upregulated in 7TGP-NEG
ENSG00000164128	NPY1R	-1.81216	2.572	upregulated in 7TGP-NEG
ENSG00000133398	MED10	-1.81574	85.391	upregulated in 7TGP-NEG
ENSG00000243978	RGAG1	-1.82192	19.356	upregulated in 7TGP-NEG
ENSG00000173262	SLC2A14	-1.822	4.936	upregulated in 7TGP-NEG
ENSG00000145569	FAM105A	-1.82459	22.011	upregulated in 7TGP-NEG
ENSG00000050555	LAMC3	-1.82691	12.24	upregulated in 7TGP-NEG
ENSG00000105664	COMP	-1.82734	1.722	upregulated in 7TGP-NEG
ENSG00000197580	BCO2	-1.84916	9.354	upregulated in 7TGP-NEG
ENSG00000053524	MCF2L2	-1.85265	11.99	upregulated in 7TGP-NEG
ENSG00000019169	MARCO	-1.85647	1.48	upregulated in 7TGP-NEG
ENSG00000185046	ANKS1B	-1.85915	3.01	upregulated in 7TGP-NEG
ENSG00000169548	ZNF280A	-1.8661	6.292	upregulated in 7TGP-NEG
ENSG00000050730	TNIP3	-1.87178	17.985	upregulated in 7TGP-NEG
ENSG00000140678	ITGAX	-1.87311	4.817	upregulated in 7TGP-NEG
ENSG00000049249	TNFRSF9	-1.87336	34.568	upregulated in 7TGP-NEG
ENSG00000121207	LRAT	-1.87817	4.961	upregulated in 7TGP-NEG
ENSG00000101638	ST8SIA5	-1.8782	3.338	upregulated in 7TGP-NEG
ENSG00000170561	IRX2	-1.88281	2.96	upregulated in 7TGP-NEG
ENSG00000154342	WNT3A	-1.88719	2.535	upregulated in 7TGP-NEG	WNT	WNT	WNT
ENSG00000145494	NDUFS6	-1.88959	99.949	upregulated in 7TGP-NEG
ENSG00000182782	HCAR2	-1.89527	10.693	upregulated in 7TGP-NEG
ENSG00000171798	KNDC1	-1.89741	41.897	upregulated in 7TGP-NEG
ENSG00000196188	CTSE	-1.90904	1.905	upregulated in 7TGP-NEG
ENSG00000085117	CD82	-1.91128	108.272	upregulated in 7TGP-NEG
ENSG00000162687	KCNT2	-1.93998	10.446	upregulated in 7TGP-NEG
ENSG00000116983	HPCAL4	-1.9451	4.653	upregulated in 7TGP-NEG
ENSG00000123496	IL13RA2	-1.94938	8.992	upregulated in 7TGP-NEG
ENSG00000169583	CLIC3	-1.95846	1.678	upregulated in 7TGP-NEG
ENSG00000187867	PALM3	-1.97078	4.134	upregulated in 7TGP-NEG
ENSG00000082175	PGR	-1.97138	1.46	upregulated in 7TGP-NEG
ENSG00000143369	ECM1	-1.97544	122.673	upregulated in 7TGP-NEG
ENSG00000070961	ATP2B1	-1.97681	149.764	upregulated in 7TGP-NEG
ENSG00000171840	NINJ2	-1.9845	4.185	upregulated in 7TGP-NEG
ENSG00000141431	ASXL3	-1.99136	1.323	upregulated in 7TGP-NEG
ENSG00000180509	KCNE1	-1.99907	3.804	upregulated in 7TGP-NEG
ENSG00000164220	F2RL2	-2.00692	1.439	upregulated in 7TGP-NEG
ENSG00000182885	GPR97	-2.00745	3.463	upregulated in 7TGP-NEG
ENSG00000198626	RYR2	-2.00985	15.25	upregulated in 7TGP-NEG
ENSG00000167613	LAIR1	-2.0197	25.953	upregulated in 7TGP-NEG
ENSG00000164287	CDC20B	-2.02055	4.444	upregulated in 7TGP-NEG
ENSG00000159166	LAD1	-2.02247	5.368	upregulated in 7TGP-NEG
ENSG00000128610	FEZF1	-2.02379	8.426	upregulated in 7TGP-NEG
ENSG00000023171	GRAMD1B	-2.03804	22.493	upregulated in 7TGP-NEG
ENSG00000175793	SFN	-2.04292	31.904	upregulated in 7TGP-NEG
ENSG00000204624	PTCHD2	-2.04713	4.018	upregulated in 7TGP-NEG
ENSG00000149970	CNKSR2	-2.0488	5.456	upregulated in 7TGP-NEG
ENSG00000118971	CCND2	-2.04973	153.482	upregulated in 7TGP-NEG	WNT
ENSG00000174469	CNTNAP2	-2.04974	8.632	upregulated in 7TGP-NEG
ENSG00000155269	GPR78	-2.06444	1.64	upregulated in 7TGP-NEG
ENSG00000135643	KCNMB4	-2.06469	23.227	upregulated in 7TGP-NEG
ENSG00000088882	CPXM1	-2.06907	1.356	upregulated in 7TGP-NEG
ENSG00000162892	IL24	-2.08444	4.49	upregulated in 7TGP-NEG
ENSG00000198354	DCAF12L2	-2.08917	8.085	upregulated in 7TGP-NEG
ENSG00000167306	MYO5B	-2.08965	32.795	upregulated in 7TGP-NEG
ENSG00000140563	MCTP2	-2.09923	10.447	upregulated in 7TGP-NEG
ENSG00000204131	NHSL2	-2.10085	8.987	upregulated in 7TGP-NEG
ENSG00000140557	ST8SIA2	-2.10356	5.649	upregulated in 7TGP-NEG
ENSG00000185811	IKZF1	-2.1168	13.19	upregulated in 7TGP-NEG
ENSG00000066032	CTNNA2	-2.11932	2.315	upregulated in 7TGP-NEG
ENSG00000141506	PIK3R5	-2.13315	7.492	upregulated in 7TGP-NEG
ENSG00000165731	RET	-2.13518	23.433	upregulated in 7TGP-NEG
ENSG00000084636	COL16A1	-2.13825	195.861	upregulated in 7TGP-NEG
ENSG00000140459	CYP11A1	-2.14705	6.421	upregulated in 7TGP-NEG
ENSG00000169245	CXCL10	-2.17409	33.116	upregulated in 7TGP-NEG
ENSG00000110324	IL10RA	-2.18654	3.175	upregulated in 7TGP-NEG
ENSG00000188859	FAM78B	-2.20177	2.408	upregulated in 7TGP-NEG
ENSG00000213186	TRIM59	-2.20298	27.69	upregulated in 7TGP-NEG
ENSG00000184343	SRPK3	-2.20389	1.347	upregulated in 7TGP-NEG
ENSG00000198597	ZNF536	-2.21072	11.689	upregulated in 7TGP-NEG
ENSG00000131737	KRT34	-2.21407	8.675	upregulated in 7TGP-NEG
ENSG00000197406	DIO3	-2.21577	3.276	upregulated in 7TGP-NEG
ENSG00000164651	SP8	-2.22691	22.131	upregulated in 7TGP-NEG
ENSG00000188818	ZDHHC11	-2.23704	15.725	upregulated in 7TGP-NEG
ENSG00000011590	ZBTB32	-2.24065	3.464	upregulated in 7TGP-NEG
ENSG00000109667	SLC2A9	-2.24068	3.059	upregulated in 7TGP-NEG
ENSG00000006283	CACNA1G	-2.24201	12.728	upregulated in 7TGP-NEG
ENSG00000156925	ZIC3	-2.25003	3.611	upregulated in 7TGP-NEG
ENSG00000164794	KCNV1	-2.25456	2.213	upregulated in 7TGP-NEG
ENSG00000169248	CXCL11	-2.25674	15.864	upregulated in 7TGP-NEG
ENSG00000176907	C8orf4	-2.25793	5.26	upregulated in 7TGP-NEG
ENSG00000153253	SCN3A	-2.25984	38.389	upregulated in 7TGP-NEG
ENSG00000169418	NPR1	-2.26433	183.575	upregulated in 7TGP-NEG
ENSG00000104321	TRPA1	-2.26691	17.975	upregulated in 7TGP-NEG
ENSG00000113494	PRLR	-2.27152	Inf	upregulated in 7TGP-NEG
ENSG00000144331	ZNF385B	-2.27606	3.218	upregulated in 7TGP-NEG
ENSG00000103089	FA2H	-2.28374	13.549	upregulated in 7TGP-NEG
ENSG00000183775	KCTD16	-2.31739	4.091	upregulated in 7TGP-NEG
ENSG00000135298	BAI3	-2.3255	1.947	upregulated in 7TGP-NEG
ENSG00000095777	MYO3A	-2.32944	21.645	upregulated in 7TGP-NEG
ENSG00000162493	PDPN	-2.33535	45.255	upregulated in 7TGP-NEG
ENSG00000049130	KITLG	-2.33642	12.701	upregulated in 7TGP-NEG
ENSG00000137819	PAQR5	-2.33923	48.357	upregulated in 7TGP-NEG
ENSG00000116701	NCF2	-2.35971	68.966	upregulated in 7TGP-NEG
ENSG00000166736	HTR3A	-2.36004	2.73	upregulated in 7TGP-NEG
ENSG00000176887	SOX11	-2.36635	29.559	upregulated in 7TGP-NEG
ENSG00000164188	RANBP3L	-2.36916	2.914	upregulated in 7TGP-NEG
ENSG00000179603	GRM8	-2.37519	1.696	upregulated in 7TGP-NEG
ENSG00000165379	LRFN5	-2.376	2.241	upregulated in 7TGP-NEG
ENSG00000159208	C1orf51	-2.39254	14.525	upregulated in 7TGP-NEG
ENSG00000173890	GPR160	-2.41975	19.107	upregulated in 7TGP-NEG
ENSG00000139567	ACVRL1	-2.4336	1.994	upregulated in 7TGP-NEG
ENSG00000087116	ADAMTS2	-2.457	19.03	upregulated in 7TGP-NEG
ENSG00000142700	DMRTA2	-2.47742	5.695	upregulated in 7TGP-NEG
ENSG00000125798	FOXA2	-2.48494	3.874	upregulated in 7TGP-NEG
ENSG00000142319	SLC6A3	-2.4869	1.32	upregulated in 7TGP-NEG
ENSG00000173269	MMRN2	-2.49731	3.574	upregulated in 7TGP-NEG
ENSG00000160013	PTGIR	-2.50883	8.687	upregulated in 7TGP-NEG
ENSG00000149582	TMEM25	-2.51065	23.887	upregulated in 7TGP-NEG
ENSG00000125820	NKX2-2	-2.53179	2.317	upregulated in 7TGP-NEG
ENSG00000104951	IL4I1	-2.53209	10.23	upregulated in 7TGP-NEG
ENSG00000005073	HOXA11	-2.53684	11.901	upregulated in 7TGP-NEG
ENSG00000112972	HMGCS1	-2.5521	Inf	upregulated in 7TGP-NEG
ENSG00000171903	CYP4F11	-2.56983	5.697	upregulated in 7TGP-NEG
ENSG00000144119	C1QL2	-2.57174	1.428	upregulated in 7TGP-NEG
ENSG00000186493	C5orf38	-2.57571	2.79	upregulated in 7TGP-NEG
ENSG00000104267	CA2	-2.58324	2.369	upregulated in 7TGP-NEG
ENSG00000143171	RXRG	-2.59436	66.942	upregulated in 7TGP-NEG
ENSG00000156959	LHFPL4	-2.60027	9.691	upregulated in 7TGP-NEG
ENSG00000135625	EGR4	-2.60844	4.009	upregulated in 7TGP-NEG
ENSG00000145506	NKD2	-2.63739	43.91	upregulated in 7TGP-NEG	WNT		WNT
ENSG00000170743	SYT9	-2.64583	2.51	upregulated in 7TGP-NEG
ENSG00000173114	LRRN3	-2.65002	3.065	upregulated in 7TGP-NEG
ENSG00000007174	DNAH9	-2.65223	2.437	upregulated in 7TGP-NEG
ENSG00000174502	SLC26A9	-2.653	6.615	upregulated in 7TGP-NEG
ENSG00000186204	CYP4F12	-2.6804	5.647	upregulated in 7TGP-NEG
ENSG00000137699	TRIM29	-2.68377	4.632	upregulated in 7TGP-NEG
ENSG00000009709	PAX7	-2.69352	2.94	upregulated in 7TGP-NEG
ENSG00000172794	RAB37	-2.69879	1.416	upregulated in 7TGP-NEG
ENSG00000104903	LYL1	-2.71323	15.449	upregulated in 7TGP-NEG
ENSG00000178403	NEUROG2	-2.73802	6.45	upregulated in 7TGP-NEG
ENSG00000272636	DOC2B	-2.74316	3.439	upregulated in 7TGP-NEG
ENSG00000169856	ONECUT1	-2.75396	1.66	upregulated in 7TGP-NEG
ENSG00000161509	GRIN2C	-2.79121	2.083	upregulated in 7TGP-NEG
ENSG00000143512	HHIPL2	-2.82281	11.901	upregulated in 7TGP-NEG
ENSG00000124507	PACSIN1	-2.83507	1.805	upregulated in 7TGP-NEG
ENSG00000198914	POU3F3	-2.84692	5.947	upregulated in 7TGP-NEG
ENSG00000186529	CYP4F3	-2.84984	2.18	upregulated in 7TGP-NEG
ENSG00000162981	FAM84A	-2.90175	2.081	upregulated in 7TGP-NEG
ENSG00000137491	SLCO2B1	-2.93781	15.25	upregulated in 7TGP-NEG
ENSG00000188730	VWC2	-2.94519	2.305	upregulated in 7TGP-NEG
ENSG00000077264	PAK3	-2.98668	11.515	upregulated in 7TGP-NEG
ENSG00000120498	TEX11	-3.02312	5.898	upregulated in 7TGP-NEG
ENSG00000170579	DLGAP1	-3.04018	6.328	upregulated in 7TGP-NEG
ENSG00000182256	GABRG3	-3.09043	8.94	upregulated in 7TGP-NEG
ENSG00000059804	SLC2A3	-3.13098	295.02	upregulated in 7TGP-NEG
ENSG00000226887	ERVMER34-1	-3.15946	4.312	upregulated in 7TGP-NEG
ENSG00000183580	FBXL7	-3.17733	101.416	upregulated in 7TGP-NEG
ENSG00000196581	AJAP1	-3.17983	2.665	upregulated in 7TGP-NEG
ENSG00000139364	TMEM132B	-3.25707	10.612	upregulated in 7TGP-NEG
ENSG00000127152	BCL11B	-3.27412	20.345	upregulated in 7TGP-NEG
ENSG00000188112	C6orf132	-3.28789	43.499	upregulated in 7TGP-NEG
ENSG00000174899	C3orf55	-3.30336	1.934	upregulated in 7TGP-NEG
ENSG00000203805	PPAPDC1A	-3.3041	5.062	upregulated in 7TGP-NEG
ENSG00000153012	LGI2	-3.30821	29.226	upregulated in 7TGP-NEG
ENSG00000119938	PPP1R3C	-3.35965	6.105	upregulated in 7TGP-NEG
ENSG00000166922	SCG5	-3.38111	31.51	upregulated in 7TGP-NEG
ENSG00000171724	VAT1L	-3.47947	24.91	upregulated in 7TGP-NEG
ENSG00000169436	COL22A1	-3.56716	110.292	upregulated in 7TGP-NEG
ENSG00000089820	ARHGAP4	-3.6208	204.735	upregulated in 7TGP-NEG
ENSG00000144619	CNTN4	-3.66991	9.856	upregulated in 7TGP-NEG
ENSG00000203772	SPRN	-3.71928	14.695	upregulated in 7TGP-NEG
ENSG00000162494	LRRC38	-3.75644	6.819	upregulated in 7TGP-NEG
ENSG00000205420	KRT6A	-3.85891	1.53	upregulated in 7TGP-NEG
ENSG00000066382	MPPED2	-3.90112	1.64	upregulated in 7TGP-NEG
ENSG00000170786	SDR16C5	-4.00341	1.754	upregulated in 7TGP-NEG
ENSG00000204442	FAM155A	-4.2729	9.619	upregulated in 7TGP-NEG
ENSG00000085563	ABCB1	-4.27489	5.02	upregulated in 7TGP-NEG
ENSG00000120075	HOXB5	-4.27541	1.641	upregulated in 7TGP-NEG
ENSG00000165973	NELL1	-4.34362	5.191	upregulated in 7TGP-NEG
ENSG00000144908	ALDH1L1	-4.36261	3.705	upregulated in 7TGP-NEG
ENSG00000197826	C4orf22	-4.44023	1.731	upregulated in 7TGP-NEG
ENSG00000211452	DIO1	-4.52666	3.56	upregulated in 7TGP-NEG
ENSG00000111432	FZD10	-4.66208	5.399	upregulated in 7TGP-NEG	WNT		WNT
ENSG00000183114	FAM43B	-4.7512	10.635	upregulated in 7TGP-NEG
ENSG00000022355	GABRA1	-4.76302	1.69	upregulated in 7TGP-NEG
ENSG00000131171	SH3BGRL	-4.79831	160.028	upregulated in 7TGP-NEG
ENSG00000146938	NLGN4X	-4.92005	8.677	upregulated in 7TGP-NEG
ENSG00000186431	FCAR	-4.92346	7.725	upregulated in 7TGP-NEG
ENSG00000145864	GABRB2	-5.16203	1.641	upregulated in 7TGP-NEG
ENSG00000118946	PCDH17	-5.20532	5.611	upregulated in 7TGP-NEG
ENSG00000184574	LPAR5	-5.28384	37	upregulated in 7TGP-NEG
ENSG00000173267	SNCG	-5.56356	34.621	upregulated in 7TGP-NEG
ENSG00000257446	ZNF878	-6.13769	3.743	upregulated in 7TGP-NEG
ENSG00000180318	ALX1	-7.51715	4.645	upregulated in 7TGP-NEG
ENSG00000187994	RINL	-7.52085	68.084	upregulated in 7TGP-NEG
ENSG00000072041	SLC6A15	-9.23301	2.678	upregulated in 7TGP-NEG

## Sheet: DEG_231-7TGP-POS_NEG STD SERUM
Comparison: MDA-MB-231-7TGP-POS vs. MDA-MB-231-7TGP-NEG
Culture condition: Standard Serum (10% FBS) Media
ENS	Gene	log2FC	X.log10.padj.	Category: MDA-MB-231-7TGP-POS or MDA-MB-231-7TGP-NEG	WNT_Kegg	WNT_Reactome	WNT_GoBP
ENSG00000163810	TGM4	11.0877	36.782	upregulated in 7TGP-POS
ENSG00000086205	FOLH1	9.23387	8.52	upregulated in 7TGP-POS
ENSG00000148513	ANKRD30A	8.87644	7.673	upregulated in 7TGP-POS
ENSG00000176771	NCKAP5	8.8608	7.712	upregulated in 7TGP-POS
ENSG00000174482	LINGO2	8.66215	7.185	upregulated in 7TGP-POS
ENSG00000011677	GABRA3	8.38467	25.866	upregulated in 7TGP-POS
ENSG00000182645	CCDC172	8.16874	5.286	upregulated in 7TGP-POS
ENSG00000113100	CDH9	8.11637	5.155	upregulated in 7TGP-POS
ENSG00000156395	SORCS3	8.06953	5.108	upregulated in 7TGP-POS
ENSG00000213401	MAGEA12	7.90322	4.816	upregulated in 7TGP-POS
ENSG00000197172	MAGEA6	7.85167	60.336	upregulated in 7TGP-POS
ENSG00000198930	CSAG1	7.5942	4.765	upregulated in 7TGP-POS
ENSG00000164627	KIF6	7.54076	4.924	upregulated in 7TGP-POS
ENSG00000099399	MAGEB2	7.20174	8.79	upregulated in 7TGP-POS
ENSG00000164256	PRDM9	7.0817	8.384	upregulated in 7TGP-POS
ENSG00000105472	CLEC11A	6.86938	4.309	upregulated in 7TGP-POS
ENSG00000091831	ESR1	6.8242	2.973	upregulated in 7TGP-POS
ENSG00000176049	JAKMIP2	6.54084	6.811	upregulated in 7TGP-POS
ENSG00000073146	MOV10L1	6.46469	6.848	upregulated in 7TGP-POS
ENSG00000149571	KIRREL3	6.41593	2.717	upregulated in 7TGP-POS
ENSG00000019186	CYP24A1	6.3605	39.174	upregulated in 7TGP-POS
ENSG00000249693	THEGL	6.2351	3.102	upregulated in 7TGP-POS
ENSG00000174469	CNTNAP2	6.14968	3.502	upregulated in 7TGP-POS
ENSG00000196277	GRM7	6.08734	2.218	upregulated in 7TGP-POS
ENSG00000205426	KRT81	5.99745	234.261	upregulated in 7TGP-POS
ENSG00000148655	C10orf11	5.96546	71.206	upregulated in 7TGP-POS
ENSG00000177294	FBXO39	5.924	2.524	upregulated in 7TGP-POS
ENSG00000184564	SLITRK6	5.9019	53.278	upregulated in 7TGP-POS
ENSG00000153707	PTPRD	5.86232	3.284	upregulated in 7TGP-POS
ENSG00000047617	ANO2	5.85257	3.062	upregulated in 7TGP-POS
ENSG00000129450	SIGLEC9	5.75243	2.709	upregulated in 7TGP-POS
ENSG00000145526	CDH18	5.72527	2.572	upregulated in 7TGP-POS
ENSG00000137204	SLC22A7	5.70597	2.206	upregulated in 7TGP-POS
ENSG00000144749	LRIG1	5.67422	51.093	upregulated in 7TGP-POS
ENSG00000141665	FBXO15	5.52332	2.461	upregulated in 7TGP-POS
ENSG00000185008	ROBO2	5.37936	1.903	upregulated in 7TGP-POS
ENSG00000169083	AR	5.24453	53.173	upregulated in 7TGP-POS
ENSG00000173253	DMRT2	5.23697	2.215	upregulated in 7TGP-POS
ENSG00000137809	ITGA11	5.22921	3.813	upregulated in 7TGP-POS
ENSG00000122641	INHBA	5.21668	232.198	upregulated in 7TGP-POS
ENSG00000170927	PKHD1	5.17431	8.733	upregulated in 7TGP-POS
ENSG00000161681	SHANK1	5.1538	26.206	upregulated in 7TGP-POS
ENSG00000243566	UPK3B	5.14514	2.299	upregulated in 7TGP-POS
ENSG00000038945	MSR1	5.14196	28.854	upregulated in 7TGP-POS
ENSG00000125730	C3	5.13606	96.304	upregulated in 7TGP-POS
ENSG00000205744	DENND1C	5.12086	2.037	upregulated in 7TGP-POS
ENSG00000174332	GLIS1	5.11753	3.165	upregulated in 7TGP-POS
ENSG00000183439	TRIM61	5.05254	2.881	upregulated in 7TGP-POS
ENSG00000149131	SERPING1	5.00149	19.22	upregulated in 7TGP-POS
ENSG00000139567	ACVRL1	4.99245	2.004	upregulated in 7TGP-POS
ENSG00000166105	GLB1L3	4.97949	30.4	upregulated in 7TGP-POS
ENSG00000149090	PAMR1	4.95746	13.694	upregulated in 7TGP-POS
ENSG00000129514	FOXA1	4.95591	4.4	upregulated in 7TGP-POS
ENSG00000235568	NFAM1	4.92345	2.239	upregulated in 7TGP-POS
ENSG00000124260	MAGEA10	4.92112	2.286	upregulated in 7TGP-POS
ENSG00000117594	HSD11B1	4.82315	35.269	upregulated in 7TGP-POS
ENSG00000149970	CNKSR2	4.77003	15.42	upregulated in 7TGP-POS
ENSG00000162892	IL24	4.69104	Inf	upregulated in 7TGP-POS
ENSG00000213694	S1PR3	4.67621	17.703	upregulated in 7TGP-POS
ENSG00000060718	COL11A1	4.64606	11.413	upregulated in 7TGP-POS
ENSG00000146216	TTBK1	4.64261	12.94	upregulated in 7TGP-POS
ENSG00000147206	NXF3	4.6385	20.489	upregulated in 7TGP-POS
ENSG00000175161	CADM2	4.60408	8.872	upregulated in 7TGP-POS
ENSG00000139874	SSTR1	4.58606	1.809	upregulated in 7TGP-POS
ENSG00000169933	FRMPD4	4.50462	1.682	upregulated in 7TGP-POS
ENSG00000108691	CCL2	4.50002	11.208	upregulated in 7TGP-POS
ENSG00000164690	SHH	4.41954	1.793	upregulated in 7TGP-POS			WNT
ENSG00000170381	SEMA3E	4.35237	43.827	upregulated in 7TGP-POS
ENSG00000169064	ZBBX	4.3463	1.452	upregulated in 7TGP-POS
ENSG00000115461	IGFBP5	4.33968	18.966	upregulated in 7TGP-POS
ENSG00000023171	GRAMD1B	4.32282	3.434	upregulated in 7TGP-POS
ENSG00000150471	LPHN3	4.32002	98.687	upregulated in 7TGP-POS
ENSG00000123560	PLP1	4.31388	2.608	upregulated in 7TGP-POS
ENSG00000106560	GIMAP2	4.29001	2.12	upregulated in 7TGP-POS
ENSG00000134830	C5AR2	4.2715	2.397	upregulated in 7TGP-POS
ENSG00000188153	COL4A5	4.25549	162.22	upregulated in 7TGP-POS
ENSG00000204301	NOTCH4	4.24522	26.676	upregulated in 7TGP-POS
ENSG00000186310	NAP1L3	4.16495	45.554	upregulated in 7TGP-POS
ENSG00000112246	SIM1	4.14169	1.716	upregulated in 7TGP-POS
ENSG00000100985	MMP9	4.10231	5.394	upregulated in 7TGP-POS
ENSG00000125538	IL1B	4.0809	275.17	upregulated in 7TGP-POS
ENSG00000151790	TDO2	4.04192	4.517	upregulated in 7TGP-POS
ENSG00000196628	TCF4	4.03909	60.55	upregulated in 7TGP-POS		WNT
ENSG00000176406	RIMS2	4.03868	4.441	upregulated in 7TGP-POS
ENSG00000197565	COL4A6	4.00118	57.537	upregulated in 7TGP-POS
ENSG00000170909	OSCAR	3.97859	28.953	upregulated in 7TGP-POS
ENSG00000163376	KBTBD8	3.97702	1.489	upregulated in 7TGP-POS
ENSG00000106123	EPHB6	3.96735	12.686	upregulated in 7TGP-POS
ENSG00000154736	ADAMTS5	3.95771	3.746	upregulated in 7TGP-POS
ENSG00000168243	GNG4	3.92301	1.364	upregulated in 7TGP-POS		WNT
ENSG00000082397	EPB41L3	3.92201	1.379	upregulated in 7TGP-POS
ENSG00000132965	ALOX5AP	3.8948	1.328	upregulated in 7TGP-POS
ENSG00000163737	PF4	3.8655	2.205	upregulated in 7TGP-POS
ENSG00000118971	CCND2	3.83351	182.996	upregulated in 7TGP-POS	WNT
ENSG00000175315	CST6	3.8286	14.432	upregulated in 7TGP-POS
ENSG00000133107	TRPC4	3.80604	1.38	upregulated in 7TGP-POS
ENSG00000009694	TENM1	3.78342	Inf	upregulated in 7TGP-POS
ENSG00000181634	TNFSF15	3.78084	Inf	upregulated in 7TGP-POS
ENSG00000183570	PCBP3	3.77464	31.479	upregulated in 7TGP-POS
ENSG00000080224	EPHA6	3.74261	12.272	upregulated in 7TGP-POS
ENSG00000149403	GRIK4	3.70456	11.227	upregulated in 7TGP-POS
ENSG00000135439	AGAP2	3.69883	36.105	upregulated in 7TGP-POS
ENSG00000139865	TTC6	3.6853	1.553	upregulated in 7TGP-POS
ENSG00000073282	TP63	3.65678	16.152	upregulated in 7TGP-POS
ENSG00000143858	SYT2	3.64227	12.985	upregulated in 7TGP-POS
ENSG00000169860	P2RY1	3.6288	4.71	upregulated in 7TGP-POS
ENSG00000250722	SEPP1	3.61891	24.904	upregulated in 7TGP-POS
ENSG00000146966	DENND2A	3.61008	52.041	upregulated in 7TGP-POS
ENSG00000163132	MSX1	3.59606	8.785	upregulated in 7TGP-POS
ENSG00000162817	C1orf115	3.58683	23.114	upregulated in 7TGP-POS
ENSG00000164778	EN2	3.55699	8.124	upregulated in 7TGP-POS
ENSG00000154153	FAM134B	3.53939	2.334	upregulated in 7TGP-POS
ENSG00000168135	KCNJ4	3.53061	1.997	upregulated in 7TGP-POS
ENSG00000112299	VNN1	3.49837	31.455	upregulated in 7TGP-POS
ENSG00000115008	IL1A	3.48522	223.744	upregulated in 7TGP-POS
ENSG00000140563	MCTP2	3.48242	2.047	upregulated in 7TGP-POS
ENSG00000165495	PKNOX2	3.47984	28.422	upregulated in 7TGP-POS
ENSG00000163285	GABRG1	3.47916	6.183	upregulated in 7TGP-POS
ENSG00000140379	BCL2A1	3.46279	27.093	upregulated in 7TGP-POS
ENSG00000104951	IL4I1	3.45817	15.545	upregulated in 7TGP-POS
ENSG00000115602	IL1RL1	3.45686	33.238	upregulated in 7TGP-POS
ENSG00000184156	KCNQ3	3.43827	5.821	upregulated in 7TGP-POS
ENSG00000129682	FGF13	3.43275	6.698	upregulated in 7TGP-POS
ENSG00000040731	CDH10	3.43118	7.155	upregulated in 7TGP-POS
ENSG00000132464	ENAM	3.36284	3.406	upregulated in 7TGP-POS
ENSG00000161249	DMKN	3.35147	27.534	upregulated in 7TGP-POS
ENSG00000073756	PTGS2	3.35095	258.915	upregulated in 7TGP-POS
ENSG00000118849	RARRES1	3.3509	3	upregulated in 7TGP-POS
ENSG00000189001	SBSN	3.29842	8.448	upregulated in 7TGP-POS
ENSG00000164220	F2RL2	3.2788	122.471	upregulated in 7TGP-POS
ENSG00000149380	P4HA3	3.22693	2.556	upregulated in 7TGP-POS
ENSG00000124089	MC3R	3.22646	1.512	upregulated in 7TGP-POS
ENSG00000100968	NFATC4	3.22121	37.637	upregulated in 7TGP-POS	WNT		WNT
ENSG00000178773	CPNE7	3.2056	44.696	upregulated in 7TGP-POS
ENSG00000173918	C1QTNF1	3.19071	8.593	upregulated in 7TGP-POS
ENSG00000178033	FAM26E	3.15171	2.876	upregulated in 7TGP-POS
ENSG00000079385	CEACAM1	3.1474	2.955	upregulated in 7TGP-POS
ENSG00000136732	GYPC	3.14298	5.231	upregulated in 7TGP-POS
ENSG00000112232	KHDRBS2	3.14254	4.346	upregulated in 7TGP-POS
ENSG00000123496	IL13RA2	3.13557	7.284	upregulated in 7TGP-POS
ENSG00000180777	ANKRD30B	3.12836	2.517	upregulated in 7TGP-POS
ENSG00000110446	SLC15A3	3.12078	16.015	upregulated in 7TGP-POS
ENSG00000198814	GK	3.09009	29.451	upregulated in 7TGP-POS
ENSG00000155962	CLIC2	3.0705	37.898	upregulated in 7TGP-POS
ENSG00000197872	FAM49A	3.06318	1.907	upregulated in 7TGP-POS
ENSG00000136244	IL6	3.05536	159.873	upregulated in 7TGP-POS
ENSG00000171931	FBXW10	3.05011	1.394	upregulated in 7TGP-POS
ENSG00000177096	FAM109B	2.99928	21.009	upregulated in 7TGP-POS
ENSG00000154330	PGM5	2.9911	4.806	upregulated in 7TGP-POS
ENSG00000105383	CD33	2.9872	45.221	upregulated in 7TGP-POS
ENSG00000187546	AGMO	2.9794	6.182	upregulated in 7TGP-POS
ENSG00000163739	CXCL1	2.96786	185.172	upregulated in 7TGP-POS
ENSG00000147255	IGSF1	2.95228	2.326	upregulated in 7TGP-POS
ENSG00000158315	RHBDL2	2.94551	14.06	upregulated in 7TGP-POS
ENSG00000206052	DOK6	2.92698	30.805	upregulated in 7TGP-POS
ENSG00000111052	LIN7A	2.89129	2.926	upregulated in 7TGP-POS
ENSG00000108176	DNAJC12	2.88766	7.206	upregulated in 7TGP-POS
ENSG00000154864	PIEZO2	2.86271	22.198	upregulated in 7TGP-POS
ENSG00000100385	IL2RB	2.85355	2.083	upregulated in 7TGP-POS
ENSG00000138316	ADAMTS14	2.82505	1.806	upregulated in 7TGP-POS
ENSG00000169245	CXCL10	2.80963	4.733	upregulated in 7TGP-POS
ENSG00000147168	IL2RG	2.80868	3.277	upregulated in 7TGP-POS
ENSG00000148346	LCN2	2.79246	21.568	upregulated in 7TGP-POS
ENSG00000163347	CLDN1	2.7428	130.429	upregulated in 7TGP-POS
ENSG00000126752	SSX1	2.72787	2.453	upregulated in 7TGP-POS
ENSG00000149256	TENM4	2.72284	2.661	upregulated in 7TGP-POS
ENSG00000214711	CAPN14	2.67953	2.094	upregulated in 7TGP-POS
ENSG00000185338	SOCS1	2.67912	4.255	upregulated in 7TGP-POS
ENSG00000177138	FAM9B	2.67891	2.158	upregulated in 7TGP-POS
ENSG00000127533	F2RL3	2.67321	2.44	upregulated in 7TGP-POS
ENSG00000163131	CTSS	2.66105	69.388	upregulated in 7TGP-POS
ENSG00000162366	PDZK1IP1	2.65648	24.563	upregulated in 7TGP-POS
ENSG00000171408	PDE7B	2.65353	34.917	upregulated in 7TGP-POS
ENSG00000102349	KLF8	2.6468	11.88	upregulated in 7TGP-POS
ENSG00000198125	MB	2.64006	4.218	upregulated in 7TGP-POS
ENSG00000150551	LYPD1	2.62928	10.987	upregulated in 7TGP-POS
ENSG00000150636	CCDC102B	2.61886	11.589	upregulated in 7TGP-POS
ENSG00000212724	KRTAP2-3	2.59663	10.836	upregulated in 7TGP-POS
ENSG00000100628	ASB2	2.58824	8.903	upregulated in 7TGP-POS
ENSG00000134548	C12orf39	2.58039	18.528	upregulated in 7TGP-POS
ENSG00000115598	IL1RL2	2.5765	5.344	upregulated in 7TGP-POS
ENSG00000076706	MCAM	2.57486	179.349	upregulated in 7TGP-POS
ENSG00000170962	PDGFD	2.57351	11.691	upregulated in 7TGP-POS
ENSG00000169429	IL8	2.56733	241.719	upregulated in 7TGP-POS
ENSG00000187957	DNER	2.54761	28.012	upregulated in 7TGP-POS
ENSG00000138061	CYP1B1	2.5238	108.272	upregulated in 7TGP-POS
ENSG00000197496	SLC2A10	2.5216	25.429	upregulated in 7TGP-POS
ENSG00000179083	FAM133A	2.5125	26.778	upregulated in 7TGP-POS
ENSG00000248771	RP11-294O2.2	2.49001	35.757	upregulated in 7TGP-POS
ENSG00000173432	SAA1	2.48996	51.505	upregulated in 7TGP-POS
ENSG00000140945	CDH13	2.48612	21.911	upregulated in 7TGP-POS
ENSG00000022267	FHL1	2.45957	133.248	upregulated in 7TGP-POS
ENSG00000204397	CARD16	2.45803	49.522	upregulated in 7TGP-POS
ENSG00000108622	ICAM2	2.45606	54.636	upregulated in 7TGP-POS
ENSG00000164932	CTHRC1	2.44685	3.742	upregulated in 7TGP-POS			WNT
ENSG00000166920	C15orf48	2.44225	31.242	upregulated in 7TGP-POS
ENSG00000238269	PAGE2B	2.43595	1.391	upregulated in 7TGP-POS
ENSG00000108342	CSF3	2.43398	91.542	upregulated in 7TGP-POS
ENSG00000116711	PLA2G4A	2.43225	71.583	upregulated in 7TGP-POS
ENSG00000155380	SLC16A1	2.42848	22.332	upregulated in 7TGP-POS
ENSG00000078053	AMPH	2.39813	1.473	upregulated in 7TGP-POS
ENSG00000144712	CAND2	2.39704	1.498	upregulated in 7TGP-POS
ENSG00000110042	DTX4	2.39076	6.294	upregulated in 7TGP-POS
ENSG00000142408	CACNG8	2.36137	7.511	upregulated in 7TGP-POS
ENSG00000136531	SCN2A	2.3473	4.309	upregulated in 7TGP-POS
ENSG00000137752	CASP1	2.34569	61.36	upregulated in 7TGP-POS
ENSG00000163121	NEURL3	2.30735	1.327	upregulated in 7TGP-POS
ENSG00000154646	TMPRSS15	2.3049	3.781	upregulated in 7TGP-POS
ENSG00000167549	CORO6	2.30459	7.759	upregulated in 7TGP-POS
ENSG00000120594	PLXDC2	2.30194	52.942	upregulated in 7TGP-POS
ENSG00000152217	SETBP1	2.2821	8.344	upregulated in 7TGP-POS
ENSG00000160219	GAB3	2.281	3.152	upregulated in 7TGP-POS
ENSG00000171724	VAT1L	2.27483	6.024	upregulated in 7TGP-POS
ENSG00000165300	SLITRK5	2.26553	16.919	upregulated in 7TGP-POS
ENSG00000167995	BEST1	2.24087	4.359	upregulated in 7TGP-POS
ENSG00000184454	NCMAP	2.23678	1.383	upregulated in 7TGP-POS
ENSG00000122420	PTGFR	2.22152	8.07	upregulated in 7TGP-POS
ENSG00000155754	ALS2CR11	2.22	1.404	upregulated in 7TGP-POS
ENSG00000136167	LCP1	2.215	21.319	upregulated in 7TGP-POS
ENSG00000131398	KCNC3	2.19948	5.484	upregulated in 7TGP-POS
ENSG00000134339	SAA2	2.19784	4.775	upregulated in 7TGP-POS
ENSG00000105246	EBI3	2.19209	10.006	upregulated in 7TGP-POS
ENSG00000116774	OLFML3	2.18244	4.761	upregulated in 7TGP-POS
ENSG00000182621	PLCB1	2.17666	27.598	upregulated in 7TGP-POS	WNT	WNT
ENSG00000158813	EDA	2.17029	2	upregulated in 7TGP-POS			WNT
ENSG00000008118	CAMK1G	2.16991	2.278	upregulated in 7TGP-POS
ENSG00000087510	TFAP2C	2.16481	46.869	upregulated in 7TGP-POS
ENSG00000100024	UPB1	2.1574	1.908	upregulated in 7TGP-POS
ENSG00000168874	ATOH8	2.15617	2.33	upregulated in 7TGP-POS
ENSG00000163735	CXCL5	2.1487	1.339	upregulated in 7TGP-POS
ENSG00000163362	C1orf106	2.14158	4.072	upregulated in 7TGP-POS
ENSG00000188820	FAM26F	2.13364	1.403	upregulated in 7TGP-POS
ENSG00000102387	TAF7L	2.13172	1.466	upregulated in 7TGP-POS
ENSG00000163545	NUAK2	2.13151	37.34	upregulated in 7TGP-POS
ENSG00000169851	PCDH7	2.12451	49.621	upregulated in 7TGP-POS
ENSG00000101230	ISM1	2.12125	3.038	upregulated in 7TGP-POS
ENSG00000137959	IFI44L	2.1192	18.038	upregulated in 7TGP-POS
ENSG00000196611	MMP1	2.10953	142.876	upregulated in 7TGP-POS
ENSG00000079263	SP140	2.10515	11.072	upregulated in 7TGP-POS
ENSG00000212123	PRR22	2.0752	1.749	upregulated in 7TGP-POS
ENSG00000077942	FBLN1	2.07264	6.751	upregulated in 7TGP-POS
ENSG00000180613	GSX2	2.06893	1.712	upregulated in 7TGP-POS
ENSG00000165591	FAAH2	2.06655	1.32	upregulated in 7TGP-POS
ENSG00000110031	LPXN	2.06138	67.428	upregulated in 7TGP-POS
ENSG00000050730	TNIP3	2.05924	5.726	upregulated in 7TGP-POS
ENSG00000141293	SKAP1	2.05339	3.846	upregulated in 7TGP-POS
ENSG00000038427	VCAN	2.04212	2.143	upregulated in 7TGP-POS
ENSG00000137462	TLR2	2.03439	27.149	upregulated in 7TGP-POS			WNT
ENSG00000061918	GUCY1B3	2.02102	4.268	upregulated in 7TGP-POS
ENSG00000172264	MACROD2	2.01681	2.751	upregulated in 7TGP-POS
ENSG00000166922	SCG5	2.01113	8.829	upregulated in 7TGP-POS
ENSG00000147408	CSGALNACT1	2.00714	6.374	upregulated in 7TGP-POS
ENSG00000138650	PCDH10	2.00534	2.07	upregulated in 7TGP-POS
ENSG00000145147	SLIT2	1.99877	62.202	upregulated in 7TGP-POS
ENSG00000124102	PI3	1.99639	7.135	upregulated in 7TGP-POS
ENSG00000182742	HOXB4	1.99391	5.862	upregulated in 7TGP-POS
ENSG00000174564	IL20RB	1.99129	5.589	upregulated in 7TGP-POS
ENSG00000112319	EYA4	1.97742	15.163	upregulated in 7TGP-POS
ENSG00000184005	ST6GALNAC3	1.97373	8.867	upregulated in 7TGP-POS
ENSG00000187601	MAGEH1	1.96496	21.982	upregulated in 7TGP-POS
ENSG00000112303	VNN2	1.9524	1.424	upregulated in 7TGP-POS
ENSG00000162174	ASRGL1	1.95159	1.767	upregulated in 7TGP-POS
ENSG00000150625	GPM6A	1.94995	1.498	upregulated in 7TGP-POS
ENSG00000198626	RYR2	1.94173	3.043	upregulated in 7TGP-POS
ENSG00000188848	BEND4	1.94011	5.406	upregulated in 7TGP-POS
ENSG00000101276	SLC52A3	1.91892	1.41	upregulated in 7TGP-POS
ENSG00000152092	ASTN1	1.91499	9.788	upregulated in 7TGP-POS
ENSG00000138741	TRPC3	1.90727	1.798	upregulated in 7TGP-POS
ENSG00000134594	RAB33A	1.90683	2.666	upregulated in 7TGP-POS
ENSG00000163734	CXCL3	1.90435	31.637	upregulated in 7TGP-POS
ENSG00000158639	PAGE5	1.90409	22.144	upregulated in 7TGP-POS
ENSG00000123572	NRK	1.8971	2.651	upregulated in 7TGP-POS
ENSG00000082126	MPP4	1.89174	4.413	upregulated in 7TGP-POS
ENSG00000170775	GPR37	1.88895	10.285	upregulated in 7TGP-POS
ENSG00000164342	TLR3	1.88369	15.138	upregulated in 7TGP-POS
ENSG00000176658	MYO1D	1.88117	3.562	upregulated in 7TGP-POS
ENSG00000170049	KCNAB3	1.87846	3.431	upregulated in 7TGP-POS
ENSG00000172572	PDE3A	1.87203	1.662	upregulated in 7TGP-POS
ENSG00000107954	NEURL	1.86389	1.978	upregulated in 7TGP-POS
ENSG00000164400	CSF2	1.85341	64.563	upregulated in 7TGP-POS
ENSG00000196502	SULT1A1	1.84664	3.081	upregulated in 7TGP-POS
ENSG00000187908	DMBT1	1.8464	25.793	upregulated in 7TGP-POS
ENSG00000133106	EPSTI1	1.84509	2.143	upregulated in 7TGP-POS
ENSG00000115604	IL18R1	1.84307	5.651	upregulated in 7TGP-POS
ENSG00000077092	RARB	1.84232	13.849	upregulated in 7TGP-POS
ENSG00000186517	ARHGAP30	1.83785	2.672	upregulated in 7TGP-POS
ENSG00000104213	PDGFRL	1.83667	11.726	upregulated in 7TGP-POS
ENSG00000142621	FHAD1	1.83558	1.463	upregulated in 7TGP-POS
ENSG00000069493	CLEC2D	1.83128	3.316	upregulated in 7TGP-POS
ENSG00000168811	IL12A	1.82985	8.773	upregulated in 7TGP-POS
ENSG00000006210	CX3CL1	1.82959	3.416	upregulated in 7TGP-POS
ENSG00000155495	MAGEC1	1.82837	45.64	upregulated in 7TGP-POS
ENSG00000119630	PGF	1.82338	14.992	upregulated in 7TGP-POS
ENSG00000170412	GPRC5C	1.81706	4.368	upregulated in 7TGP-POS
ENSG00000162601	MYSM1	1.81154	28.127	upregulated in 7TGP-POS
ENSG00000111728	ST8SIA1	1.81054	2.942	upregulated in 7TGP-POS
ENSG00000101203	COL20A1	1.80702	2.307	upregulated in 7TGP-POS
ENSG00000162687	KCNT2	1.80012	4.136	upregulated in 7TGP-POS
ENSG00000170743	SYT9	1.79877	1.914	upregulated in 7TGP-POS
ENSG00000231738	TSPAN19	1.7766	2.386	upregulated in 7TGP-POS
ENSG00000023445	BIRC3	1.77441	62.846	upregulated in 7TGP-POS
ENSG00000018236	CNTN1	1.77272	11.559	upregulated in 7TGP-POS
ENSG00000131746	TNS4	1.76036	1.303	upregulated in 7TGP-POS
ENSG00000164093	PITX2	1.75834	1.766	upregulated in 7TGP-POS
ENSG00000198185	ZNF334	1.7473	8.544	upregulated in 7TGP-POS
ENSG00000176907	C8orf4	1.74265	4.474	upregulated in 7TGP-POS
ENSG00000153944	MSI2	1.73934	48.677	upregulated in 7TGP-POS
ENSG00000144908	ALDH1L1	1.73796	16.249	upregulated in 7TGP-POS
ENSG00000147606	SLC26A7	1.73739	1.715	upregulated in 7TGP-POS
ENSG00000101680	LAMA1	1.72705	7.375	upregulated in 7TGP-POS
ENSG00000178235	SLITRK1	1.72013	9.569	upregulated in 7TGP-POS
ENSG00000151150	ANK3	1.71908	14.08	upregulated in 7TGP-POS
ENSG00000013016	EHD3	1.71878	15.551	upregulated in 7TGP-POS
ENSG00000154080	CHST9	1.71572	1.511	upregulated in 7TGP-POS
ENSG00000164241	C5orf63	1.70752	3.692	upregulated in 7TGP-POS
ENSG00000184867	ARMCX2	1.70443	69.658	upregulated in 7TGP-POS
ENSG00000103888	KIAA1199	1.70033	12.363	upregulated in 7TGP-POS
ENSG00000186648	LRRC16B	1.68867	1.395	upregulated in 7TGP-POS
ENSG00000151090	THRB	1.68662	17.049	upregulated in 7TGP-POS
ENSG00000079841	RIMS1	1.68551	17.062	upregulated in 7TGP-POS
ENSG00000105929	ATP6V0A4	1.68377	1.65	upregulated in 7TGP-POS
ENSG00000105894	PTN	1.66987	3.827	upregulated in 7TGP-POS
ENSG00000115009	CCL20	1.66156	9.25	upregulated in 7TGP-POS
ENSG00000179111	HES7	1.65804	10.84	upregulated in 7TGP-POS
ENSG00000006118	TMEM132A	1.65664	36.342	upregulated in 7TGP-POS			WNT
ENSG00000093134	VNN3	1.65543	1.822	upregulated in 7TGP-POS
ENSG00000116183	PAPPA2	1.65519	31.185	upregulated in 7TGP-POS
ENSG00000204983	PRSS1	1.65141	4.056	upregulated in 7TGP-POS
ENSG00000160886	LY6K	1.64824	4.951	upregulated in 7TGP-POS
ENSG00000181804	SLC9A9	1.64762	5.895	upregulated in 7TGP-POS
ENSG00000180611	MB21D2	1.64619	12.099	upregulated in 7TGP-POS
ENSG00000102359	SRPX2	1.64619	13.694	upregulated in 7TGP-POS
ENSG00000184574	LPAR5	1.64323	1.525	upregulated in 7TGP-POS
ENSG00000103196	CRISPLD2	1.63675	12.199	upregulated in 7TGP-POS
ENSG00000081041	CXCL2	1.63479	44.925	upregulated in 7TGP-POS
ENSG00000005243	COPZ2	1.62342	1.958	upregulated in 7TGP-POS
ENSG00000118503	TNFAIP3	1.62241	68.298	upregulated in 7TGP-POS			WNT
ENSG00000163661	PTX3	1.61864	97.53	upregulated in 7TGP-POS
ENSG00000080493	SLC4A4	1.61613	8.227	upregulated in 7TGP-POS
ENSG00000172403	SYNPO2	1.61521	2.607	upregulated in 7TGP-POS
ENSG00000145242	EPHA5	1.61418	5.977	upregulated in 7TGP-POS
ENSG00000133138	TBC1D8B	1.60871	24.061	upregulated in 7TGP-POS
ENSG00000180730	SHISA2	1.60669	14.41	upregulated in 7TGP-POS			WNT
ENSG00000166250	CLMP	1.60238	29.667	upregulated in 7TGP-POS
ENSG00000105877	DNAH11	1.60198	7.317	upregulated in 7TGP-POS
ENSG00000117983	MUC5B	1.60138	1.329	upregulated in 7TGP-POS
ENSG00000164761	TNFRSF11B	1.60112	8.096	upregulated in 7TGP-POS
ENSG00000022556	NLRP2	1.60111	6.312	upregulated in 7TGP-POS
ENSG00000163795	ZNF513	1.59001	13.745	upregulated in 7TGP-POS
ENSG00000156140	ADAMTS3	1.5809	4.288	upregulated in 7TGP-POS
ENSG00000213397	HAUS7	1.57998	1.798	upregulated in 7TGP-POS
ENSG00000171388	APLN	1.57808	2.669	upregulated in 7TGP-POS
ENSG00000108947	EFNB3	1.57101	12.265	upregulated in 7TGP-POS
ENSG00000205809	KLRC2	1.56934	2.053	upregulated in 7TGP-POS
ENSG00000115290	GRB14	1.56726	1.824	upregulated in 7TGP-POS
ENSG00000183287	CCBE1	1.56185	39.517	upregulated in 7TGP-POS
ENSG00000135917	SLC19A3	1.56157	2.791	upregulated in 7TGP-POS
ENSG00000139220	PPFIA2	1.561	3.16	upregulated in 7TGP-POS
ENSG00000164619	BMPER	1.55986	3.856	upregulated in 7TGP-POS
ENSG00000102174	PHEX	1.55759	1.437	upregulated in 7TGP-POS
ENSG00000171533	MAP6	1.55642	3.23	upregulated in 7TGP-POS
ENSG00000170442	KRT86	1.55382	8.513	upregulated in 7TGP-POS
ENSG00000029993	HMGB3	1.55369	63.109	upregulated in 7TGP-POS
ENSG00000254535	PABPC4L	1.55305	4.306	upregulated in 7TGP-POS
ENSG00000150627	WDR17	1.55169	5.322	upregulated in 7TGP-POS
ENSG00000184226	PCDH9	1.55166	4.925	upregulated in 7TGP-POS
ENSG00000178498	DTX3	1.54764	26.517	upregulated in 7TGP-POS
ENSG00000111816	FRK	1.54106	3.31	upregulated in 7TGP-POS
ENSG00000111424	VDR	1.53974	10.536	upregulated in 7TGP-POS
ENSG00000188707	ZBED6CL	1.53848	1.552	upregulated in 7TGP-POS
ENSG00000185630	PBX1	1.523	27.441	upregulated in 7TGP-POS
ENSG00000152785	BMP3	1.51764	4.781	upregulated in 7TGP-POS
ENSG00000161040	FBXL13	1.49758	14.986	upregulated in 7TGP-POS
ENSG00000008517	IL32	1.49602	29.92	upregulated in 7TGP-POS
ENSG00000028277	POU2F2	1.4793	42.125	upregulated in 7TGP-POS
ENSG00000058085	LAMC2	1.47786	65.308	upregulated in 7TGP-POS
ENSG00000142583	SLC2A5	1.47643	1.331	upregulated in 7TGP-POS
ENSG00000120093	HOXB3	1.47004	7.393	upregulated in 7TGP-POS
ENSG00000113494	PRLR	1.4685	5.031	upregulated in 7TGP-POS
ENSG00000147251	DOCK11	1.46268	24.147	upregulated in 7TGP-POS
ENSG00000239605	C2orf61	1.46265	2.737	upregulated in 7TGP-POS
ENSG00000160145	KALRN	1.46119	2.284	upregulated in 7TGP-POS
ENSG00000170425	ADORA2B	1.46093	48.691	upregulated in 7TGP-POS
ENSG00000182557	SPNS3	1.45808	1.476	upregulated in 7TGP-POS
ENSG00000081181	ARG2	1.45807	12.927	upregulated in 7TGP-POS
ENSG00000162894	FAIM3	1.45616	10.411	upregulated in 7TGP-POS
ENSG00000058335	RASGRF1	1.4561	4.331	upregulated in 7TGP-POS
ENSG00000132334	PTPRE	1.45039	25.423	upregulated in 7TGP-POS
ENSG00000147231	CXorf57	1.44769	16.825	upregulated in 7TGP-POS
ENSG00000123977	DAW1	1.44551	2.944	upregulated in 7TGP-POS
ENSG00000116132	PRRX1	1.44187	5.32	upregulated in 7TGP-POS
ENSG00000205978	NYNRIN	1.43701	1.35	upregulated in 7TGP-POS
ENSG00000198846	TOX	1.4328	3.841	upregulated in 7TGP-POS
ENSG00000145536	ADAMTS16	1.43153	15.245	upregulated in 7TGP-POS
ENSG00000154914	USP43	1.43016	4.318	upregulated in 7TGP-POS
ENSG00000154760	SLFN13	1.4266	6.998	upregulated in 7TGP-POS
ENSG00000169129	AFAP1L2	1.42628	7.577	upregulated in 7TGP-POS
ENSG00000132718	SYT11	1.42036	11.58	upregulated in 7TGP-POS
ENSG00000147676	MAL2	1.41897	19.733	upregulated in 7TGP-POS
ENSG00000221869	CEBPD	1.41804	2.777	upregulated in 7TGP-POS
ENSG00000156869	FRRS1	1.41344	5.273	upregulated in 7TGP-POS
ENSG00000165259	HDX	1.4098	5.943	upregulated in 7TGP-POS
ENSG00000151468	CCDC3	1.40137	3.429	upregulated in 7TGP-POS
ENSG00000015285	WAS	1.40106	1.397	upregulated in 7TGP-POS
ENSG00000162654	GBP4	1.39827	3.856	upregulated in 7TGP-POS
ENSG00000188501	LCTL	1.39723	2.427	upregulated in 7TGP-POS
ENSG00000144834	TAGLN3	1.39712	1.993	upregulated in 7TGP-POS
ENSG00000136630	HLX	1.3914	9.163	upregulated in 7TGP-POS
ENSG00000166825	ANPEP	1.38885	1.577	upregulated in 7TGP-POS
ENSG00000170965	PLAC1	1.38873	9.285	upregulated in 7TGP-POS
ENSG00000147689	FAM83A	1.38667	5.148	upregulated in 7TGP-POS
ENSG00000139269	INHBE	1.38078	10.95	upregulated in 7TGP-POS
ENSG00000198157	HMGN5	1.37761	6.581	upregulated in 7TGP-POS
ENSG00000198919	DZIP3	1.37276	24.262	upregulated in 7TGP-POS
ENSG00000065621	GSTO2	1.36777	5.724	upregulated in 7TGP-POS
ENSG00000115828	QPCT	1.36381	8.286	upregulated in 7TGP-POS
ENSG00000102001	CACNA1F	1.36294	1.306	upregulated in 7TGP-POS
ENSG00000137331	IER3	1.35676	1.311	upregulated in 7TGP-POS
ENSG00000056277	ZNF280C	1.35671	12.895	upregulated in 7TGP-POS
ENSG00000107249	GLIS3	1.35456	13.162	upregulated in 7TGP-POS
ENSG00000131849	ZNF132	1.3522	1.815	upregulated in 7TGP-POS
ENSG00000187240	DYNC2H1	1.33969	15.468	upregulated in 7TGP-POS
ENSG00000099840	IZUMO4	1.33035	2.12	upregulated in 7TGP-POS
ENSG00000164674	SYTL3	1.3297	3.442	upregulated in 7TGP-POS
ENSG00000132330	SCLY	1.32956	1.892	upregulated in 7TGP-POS
ENSG00000147036	LANCL3	1.32612	3.182	upregulated in 7TGP-POS
ENSG00000115919	KYNU	1.32431	13.075	upregulated in 7TGP-POS
ENSG00000130038	EFCAB4B	1.32336	10.315	upregulated in 7TGP-POS
ENSG00000128482	RNF112	1.32161	5.589	upregulated in 7TGP-POS
ENSG00000151062	CACNA2D4	1.32081	16.706	upregulated in 7TGP-POS
ENSG00000101955	SRPX	1.31876	27.307	upregulated in 7TGP-POS
ENSG00000135549	PKIB	1.31808	9.244	upregulated in 7TGP-POS
ENSG00000165376	CLDN2	1.31755	1.789	upregulated in 7TGP-POS
ENSG00000060140	STYK1	1.31284	3.802	upregulated in 7TGP-POS
ENSG00000121207	LRAT	1.31262	2.329	upregulated in 7TGP-POS
ENSG00000050165	DKK3	1.30899	3.238	upregulated in 7TGP-POS			WNT
ENSG00000198932	GPRASP1	1.30838	1.723	upregulated in 7TGP-POS
ENSG00000113140	SPARC	1.30822	2.3	upregulated in 7TGP-POS
ENSG00000154027	AK5	1.30462	4.435	upregulated in 7TGP-POS
ENSG00000102043	MTMR8	1.30047	2.493	upregulated in 7TGP-POS
ENSG00000196220	SRGAP3	1.29824	3.105	upregulated in 7TGP-POS
ENSG00000213199	ASIC3	1.29735	3.462	upregulated in 7TGP-POS
ENSG00000115841	RMDN2	1.29584	5.596	upregulated in 7TGP-POS
ENSG00000110318	KIAA1377	1.29132	5.179	upregulated in 7TGP-POS
ENSG00000183691	NOG	1.28263	17.946	upregulated in 7TGP-POS			WNT
ENSG00000172828	CES3	1.2803	1.543	upregulated in 7TGP-POS
ENSG00000122711	SPINK4	1.27847	2.417	upregulated in 7TGP-POS
ENSG00000149328	GLB1L2	1.27698	6.796	upregulated in 7TGP-POS
ENSG00000175183	CSRP2	1.27242	16.548	upregulated in 7TGP-POS
ENSG00000182326	C1S	1.27157	12.866	upregulated in 7TGP-POS
ENSG00000117152	RGS4	1.27154	7.813	upregulated in 7TGP-POS
ENSG00000181191	PJA1	1.26721	23.923	upregulated in 7TGP-POS
ENSG00000183775	KCTD16	1.26604	3.788	upregulated in 7TGP-POS
ENSG00000054219	LY75	1.26129	1.897	upregulated in 7TGP-POS
ENSG00000130755	GMFG	1.26103	1.893	upregulated in 7TGP-POS
ENSG00000129422	MTUS1	1.25883	9.9	upregulated in 7TGP-POS
ENSG00000005001	PRSS22	1.25856	1.836	upregulated in 7TGP-POS
ENSG00000157873	TNFRSF14	1.2565	10.423	upregulated in 7TGP-POS
ENSG00000204271	SPIN3	1.25324	3.714	upregulated in 7TGP-POS
ENSG00000137872	SEMA6D	1.25306	1.515	upregulated in 7TGP-POS
ENSG00000163219	ARHGAP25	1.2492	1.492	upregulated in 7TGP-POS
ENSG00000143344	RGL1	1.24868	13.773	upregulated in 7TGP-POS
ENSG00000036448	MYOM2	1.24584	2.122	upregulated in 7TGP-POS
ENSG00000179862	CITED4	1.24509	3.224	upregulated in 7TGP-POS
ENSG00000132274	TRIM22	1.2445	6.982	upregulated in 7TGP-POS
ENSG00000164841	TMEM74	1.24415	1.325	upregulated in 7TGP-POS
ENSG00000141655	TNFRSF11A	1.24252	5.417	upregulated in 7TGP-POS
ENSG00000197150	ABCB8	1.24187	11.252	upregulated in 7TGP-POS
ENSG00000203797	DDO	1.24086	2.503	upregulated in 7TGP-POS
ENSG00000160223	ICOSLG	1.23883	14.982	upregulated in 7TGP-POS
ENSG00000115423	DNAH6	1.23845	1.563	upregulated in 7TGP-POS
ENSG00000143512	HHIPL2	1.23565	1.32	upregulated in 7TGP-POS
ENSG00000000971	CFH	1.2286	23.214	upregulated in 7TGP-POS
ENSG00000174600	CMKLR1	1.22845	12.021	upregulated in 7TGP-POS
ENSG00000111254	AKAP3	1.22839	1.322	upregulated in 7TGP-POS
ENSG00000162620	LRRIQ3	1.22552	2.666	upregulated in 7TGP-POS
ENSG00000163874	ZC3H12A	1.22528	29.368	upregulated in 7TGP-POS
ENSG00000158301	GPRASP2	1.22341	14.508	upregulated in 7TGP-POS
ENSG00000115594	IL1R1	1.22266	8.266	upregulated in 7TGP-POS
ENSG00000197632	SERPINB2	1.22209	1.438	upregulated in 7TGP-POS
ENSG00000165181	C9orf84	1.21693	1.83	upregulated in 7TGP-POS
ENSG00000173083	HPSE	1.21589	9.807	upregulated in 7TGP-POS
ENSG00000151623	NR3C2	1.2144	25.156	upregulated in 7TGP-POS
ENSG00000132530	XAF1	1.21277	5.75	upregulated in 7TGP-POS
ENSG00000147119	CHST7	1.21145	4.423	upregulated in 7TGP-POS
ENSG00000166432	ZMAT1	1.21089	6.352	upregulated in 7TGP-POS
ENSG00000127399	LRRC61	1.20984	7.5	upregulated in 7TGP-POS
ENSG00000273018	CTD-2303H24.2	1.20378	2.315	upregulated in 7TGP-POS
ENSG00000163328	GPR155	1.19988	5.007	upregulated in 7TGP-POS
ENSG00000158825	CDA	1.19988	11.638	upregulated in 7TGP-POS
ENSG00000030066	NUP160	1.19764	44.779	upregulated in 7TGP-POS
ENSG00000136490	LIMD2	1.19682	10.555	upregulated in 7TGP-POS
ENSG00000155465	SLC7A7	1.19584	4.307	upregulated in 7TGP-POS
ENSG00000063438	AHRR	1.19549	5.539	upregulated in 7TGP-POS
ENSG00000138347	MYPN	1.19244	11.914	upregulated in 7TGP-POS
ENSG00000152137	HSPB8	1.18798	2.033	upregulated in 7TGP-POS
ENSG00000197415	VEPH1	1.18733	6.544	upregulated in 7TGP-POS
ENSG00000133401	PDZD2	1.18712	4.529	upregulated in 7TGP-POS
ENSG00000196507	TCEAL3	1.18676	20.302	upregulated in 7TGP-POS
ENSG00000179304	FAM156B	1.18299	3.458	upregulated in 7TGP-POS
ENSG00000154134	ROBO3	1.18262	18.076	upregulated in 7TGP-POS
ENSG00000154175	ABI3BP	1.18261	33.091	upregulated in 7TGP-POS
ENSG00000179046	TRIML2	1.17906	4.219	upregulated in 7TGP-POS
ENSG00000140905	GCSH	1.17673	1.584	upregulated in 7TGP-POS
ENSG00000234465	PINLYP	1.17467	2.731	upregulated in 7TGP-POS
ENSG00000257335	MGAM	1.17405	2.525	upregulated in 7TGP-POS
ENSG00000143195	ILDR2	1.17356	12.101	upregulated in 7TGP-POS
ENSG00000128284	APOL3	1.17311	7.034	upregulated in 7TGP-POS
ENSG00000205710	C17orf107	1.17292	3.101	upregulated in 7TGP-POS
ENSG00000078018	MAP2	1.16986	8.293	upregulated in 7TGP-POS
ENSG00000134242	PTPN22	1.16765	5.839	upregulated in 7TGP-POS
ENSG00000113739	STC2	1.16699	8.301	upregulated in 7TGP-POS
ENSG00000213402	PTPRCAP	1.16243	1.606	upregulated in 7TGP-POS
ENSG00000218336	TENM3	1.15908	25.156	upregulated in 7TGP-POS
ENSG00000151892	GFRA1	1.15739	3.266	upregulated in 7TGP-POS
ENSG00000145416	MARCH1	1.15701	2.932	upregulated in 7TGP-POS
ENSG00000120279	MYCT1	1.15607	3.177	upregulated in 7TGP-POS
ENSG00000140459	CYP11A1	1.15186	2.55	upregulated in 7TGP-POS
ENSG00000172201	ID4	1.15096	4.878	upregulated in 7TGP-POS
ENSG00000102385	DRP2	1.1465	2.001	upregulated in 7TGP-POS
ENSG00000131471	AOC3	1.13512	3.376	upregulated in 7TGP-POS
ENSG00000076770	MBNL3	1.12773	9.084	upregulated in 7TGP-POS
ENSG00000138798	EGF	1.12715	2.608	upregulated in 7TGP-POS			WNT
ENSG00000162777	DENND2D	1.12488	1.306	upregulated in 7TGP-POS
ENSG00000165359	DDX26B	1.121	3.638	upregulated in 7TGP-POS
ENSG00000079931	MOXD1	1.12004	4.382	upregulated in 7TGP-POS
ENSG00000139835	GRTP1	1.11845	5.309	upregulated in 7TGP-POS
ENSG00000102181	CD99L2	1.11339	37.329	upregulated in 7TGP-POS
ENSG00000136235	GPNMB	1.10717	3.676	upregulated in 7TGP-POS
ENSG00000196456	ZNF775	1.10228	6.396	upregulated in 7TGP-POS
ENSG00000131400	NAPSA	1.10003	1.691	upregulated in 7TGP-POS
ENSG00000254402	LRRC24	1.09688	3.651	upregulated in 7TGP-POS
ENSG00000157150	TIMP4	1.0933	3.341	upregulated in 7TGP-POS
ENSG00000198205	ZXDA	1.0922	4.3	upregulated in 7TGP-POS
ENSG00000108375	RNF43	1.0889	2.795	upregulated in 7TGP-POS		WNT	WNT
ENSG00000180425	C11orf71	1.08665	3.001	upregulated in 7TGP-POS
ENSG00000166741	NNMT	1.08509	22.778	upregulated in 7TGP-POS
ENSG00000203727	SAMD5	1.08306	5.977	upregulated in 7TGP-POS
ENSG00000076641	PAG1	1.08295	7.637	upregulated in 7TGP-POS
ENSG00000212747	FAM127C	1.0828	10.895	upregulated in 7TGP-POS
ENSG00000106537	TSPAN13	1.08217	9.232	upregulated in 7TGP-POS
ENSG00000150893	FREM2	1.08134	1.755	upregulated in 7TGP-POS
ENSG00000170571	EMB	1.07935	13.27	upregulated in 7TGP-POS
ENSG00000125962	ARMCX5	1.0777	9.557	upregulated in 7TGP-POS
ENSG00000122870	BICC1	1.07636	7.577	upregulated in 7TGP-POS			WNT
ENSG00000110944	IL23A	1.07548	1.622	upregulated in 7TGP-POS
ENSG00000204272	RP11-622K12.1	1.07527	20.101	upregulated in 7TGP-POS
ENSG00000163884	KLF15	1.07207	4.16	upregulated in 7TGP-POS			WNT
ENSG00000111679	PTPN6	1.06615	2.7	upregulated in 7TGP-POS
ENSG00000166670	MMP10	1.06506	4.698	upregulated in 7TGP-POS
ENSG00000127863	TNFRSF19	1.06299	1.594	upregulated in 7TGP-POS
ENSG00000184838	PRR16	1.06156	8.527	upregulated in 7TGP-POS
ENSG00000105464	GRIN2D	1.06156	5.532	upregulated in 7TGP-POS
ENSG00000100055	CYTH4	1.06099	6.027	upregulated in 7TGP-POS
ENSG00000129680	MAP7D3	1.05307	29.282	upregulated in 7TGP-POS
ENSG00000023608	SNAPC1	1.0517	28.542	upregulated in 7TGP-POS
ENSG00000101844	ATG4A	1.04568	12.186	upregulated in 7TGP-POS
ENSG00000153823	PID1	1.04475	8.684	upregulated in 7TGP-POS
ENSG00000158246	FAM46B	1.04232	1.958	upregulated in 7TGP-POS
ENSG00000172456	FGGY	1.04192	3.609	upregulated in 7TGP-POS
ENSG00000188021	UBQLN2	1.03905	23.379	upregulated in 7TGP-POS
ENSG00000130513	GDF15	1.0388	3.721	upregulated in 7TGP-POS
ENSG00000197959	DNM3	1.03266	1.784	upregulated in 7TGP-POS
ENSG00000102316	MAGED2	1.03159	36.652	upregulated in 7TGP-POS
ENSG00000123575	FAM199X	1.02998	16.041	upregulated in 7TGP-POS
ENSG00000186767	SPIN4	1.02654	7.991	upregulated in 7TGP-POS
ENSG00000171928	TVP23B	1.02618	16.898	upregulated in 7TGP-POS
ENSG00000169228	RAB24	1.02615	2.297	upregulated in 7TGP-POS
ENSG00000085662	AKR1B1	1.02543	36.499	upregulated in 7TGP-POS
ENSG00000164199	GPR98	1.02269	3.06	upregulated in 7TGP-POS
ENSG00000047597	XK	1.02149	4.71	upregulated in 7TGP-POS
ENSG00000162407	PPAP2B	1.02059	30.438	upregulated in 7TGP-POS
ENSG00000164418	GRIK2	1.0192	3.98	upregulated in 7TGP-POS
ENSG00000085465	OVGP1	1.01911	2.124	upregulated in 7TGP-POS
ENSG00000025423	HSD17B6	1.0165	1.422	upregulated in 7TGP-POS
ENSG00000169570	DTWD2	1.01605	2.6	upregulated in 7TGP-POS
ENSG00000131171	SH3BGRL	1.01418	20.347	upregulated in 7TGP-POS
ENSG00000166801	FAM111A	1.01007	12.605	upregulated in 7TGP-POS
ENSG00000124882	EREG	1.00801	22.172	upregulated in 7TGP-POS
ENSG00000165288	BRWD3	1.0066	15.156	upregulated in 7TGP-POS
ENSG00000108960	MMD	1.00578	7.172	upregulated in 7TGP-POS
ENSG00000164236	ANKRD33B	1.00533	1.466	upregulated in 7TGP-POS
ENSG00000175175	PPM1E	1.00488	2.475	upregulated in 7TGP-POS
ENSG00000170917	NUDT6	1.0042	8.471	upregulated in 7TGP-POS
ENSG00000156504	FAM122B	1.00412	12.126	upregulated in 7TGP-POS
ENSG00000180543	TSPYL5	1.00346	13.921	upregulated in 7TGP-POS
ENSG00000127920	GNG11	1.00295	17.21	upregulated in 7TGP-POS		WNT
ENSG00000133101	CCNA1	-1.00004	2.767	upregulated in 7TGP-NEG
ENSG00000119139	TJP2	-1.00099	22.831	upregulated in 7TGP-NEG
ENSG00000096384	HSP90AB1	-1.00163	31.634	upregulated in 7TGP-NEG
ENSG00000126882	FAM78A	-1.00529	2.215	upregulated in 7TGP-NEG
ENSG00000196659	TTC30B	-1.00587	2.195	upregulated in 7TGP-NEG
ENSG00000152078	TMEM56	-1.00609	4.475	upregulated in 7TGP-NEG
ENSG00000124216	SNAI1	-1.00701	1.892	upregulated in 7TGP-NEG
ENSG00000153162	BMP6	-1.00708	1.384	upregulated in 7TGP-NEG
ENSG00000181754	AMIGO1	-1.00862	8.888	upregulated in 7TGP-NEG
ENSG00000165626	BEND7	-1.00991	12.648	upregulated in 7TGP-NEG
ENSG00000110811	LEPREL2	-1.01073	10.7	upregulated in 7TGP-NEG
ENSG00000121743	GJA3	-1.01719	1.874	upregulated in 7TGP-NEG
ENSG00000138617	PARP16	-1.01722	8.907	upregulated in 7TGP-NEG
ENSG00000156642	NPTN	-1.01852	31.876	upregulated in 7TGP-NEG
ENSG00000197457	STMN3	-1.01998	6.012	upregulated in 7TGP-NEG
ENSG00000127946	HIP1	-1.02466	15.58	upregulated in 7TGP-NEG
ENSG00000187634	SAMD11	-1.02928	1.41	upregulated in 7TGP-NEG
ENSG00000165113	GKAP1	-1.02987	8.227	upregulated in 7TGP-NEG
ENSG00000153291	SLC25A27	-1.03226	1.732	upregulated in 7TGP-NEG
ENSG00000157657	ZNF618	-1.03231	14.26	upregulated in 7TGP-NEG
ENSG00000176845	METRNL	-1.03451	5.551	upregulated in 7TGP-NEG
ENSG00000109099	PMP22	-1.03634	21.791	upregulated in 7TGP-NEG
ENSG00000170577	SIX2	-1.03815	2.233	upregulated in 7TGP-NEG
ENSG00000072858	SIDT1	-1.03835	1.892	upregulated in 7TGP-NEG
ENSG00000197372	ZNF675	-1.03848	5.722	upregulated in 7TGP-NEG
ENSG00000101439	CST3	-1.04089	24.076	upregulated in 7TGP-NEG
ENSG00000137145	DENND4C	-1.04356	15.375	upregulated in 7TGP-NEG
ENSG00000026025	VIM	-1.04856	38.833	upregulated in 7TGP-NEG
ENSG00000003137	CYP26B1	-1.05292	16.694	upregulated in 7TGP-NEG
ENSG00000071246	VASH1	-1.05407	5.821	upregulated in 7TGP-NEG
ENSG00000170734	POLH	-1.0549	12.248	upregulated in 7TGP-NEG
ENSG00000112118	MCM3	-1.05573	33.358	upregulated in 7TGP-NEG
ENSG00000185339	TCN2	-1.05633	4.908	upregulated in 7TGP-NEG
ENSG00000180914	OXTR	-1.06207	9.498	upregulated in 7TGP-NEG
ENSG00000183762	KREMEN1	-1.06226	2.205	upregulated in 7TGP-NEG		WNT	WNT
ENSG00000147872	PLIN2	-1.06422	26.828	upregulated in 7TGP-NEG
ENSG00000134198	TSPAN2	-1.06477	1.892	upregulated in 7TGP-NEG
ENSG00000182272	B4GALNT4	-1.06551	6.677	upregulated in 7TGP-NEG
ENSG00000163399	ATP1A1	-1.06719	36.449	upregulated in 7TGP-NEG
ENSG00000242732	RGAG4	-1.07024	6.306	upregulated in 7TGP-NEG
ENSG00000117016	RIMS3	-1.07405	3.987	upregulated in 7TGP-NEG
ENSG00000102265	TIMP1	-1.07578	35.276	upregulated in 7TGP-NEG
ENSG00000078900	TP73	-1.07761	2.778	upregulated in 7TGP-NEG
ENSG00000197903	HIST1H2BK	-1.08044	22.863	upregulated in 7TGP-NEG
ENSG00000165209	STRBP	-1.08284	12.583	upregulated in 7TGP-NEG
ENSG00000161328	LRRC56	-1.08385	1.835	upregulated in 7TGP-NEG
ENSG00000099889	ARVCF	-1.0851	2.896	upregulated in 7TGP-NEG
ENSG00000091136	LAMB1	-1.08873	29.346	upregulated in 7TGP-NEG
ENSG00000140848	CPNE2	-1.09753	18.137	upregulated in 7TGP-NEG
ENSG00000082497	SERTAD4	-1.09838	7.641	upregulated in 7TGP-NEG
ENSG00000148180	GSN	-1.09898	24.663	upregulated in 7TGP-NEG
ENSG00000103381	CPPED1	-1.10036	7.083	upregulated in 7TGP-NEG
ENSG00000117707	PROX1	-1.10065	3.423	upregulated in 7TGP-NEG
ENSG00000133083	DCLK1	-1.10317	1.392	upregulated in 7TGP-NEG
ENSG00000119138	KLF9	-1.10369	18.798	upregulated in 7TGP-NEG
ENSG00000121966	CXCR4	-1.10654	5.469	upregulated in 7TGP-NEG
ENSG00000179242	CDH4	-1.11196	22.551	upregulated in 7TGP-NEG
ENSG00000165757	KIAA1462	-1.11222	2.797	upregulated in 7TGP-NEG
ENSG00000160271	RALGDS	-1.11348	32.296	upregulated in 7TGP-NEG
ENSG00000105605	CACNG7	-1.11365	5.642	upregulated in 7TGP-NEG
ENSG00000101441	CST4	-1.11788	40.036	upregulated in 7TGP-NEG
ENSG00000162073	PAQR4	-1.1229	11.127	upregulated in 7TGP-NEG
ENSG00000137161	CNPY3	-1.12417	33.408	upregulated in 7TGP-NEG
ENSG00000130720	FIBCD1	-1.12546	5.891	upregulated in 7TGP-NEG
ENSG00000154529	CNTNAP3B	-1.12669	1.999	upregulated in 7TGP-NEG
ENSG00000105497	ZNF175	-1.12975	13.839	upregulated in 7TGP-NEG
ENSG00000130649	CYP2E1	-1.13143	1.683	upregulated in 7TGP-NEG
ENSG00000008735	MAPK8IP2	-1.13318	1.487	upregulated in 7TGP-NEG
ENSG00000116663	FBXO6	-1.13636	2.475	upregulated in 7TGP-NEG
ENSG00000146233	CYP39A1	-1.13647	2.557	upregulated in 7TGP-NEG
ENSG00000166002	SMCO4	-1.13723	4.351	upregulated in 7TGP-NEG
ENSG00000031691	CENPQ	-1.13724	7.068	upregulated in 7TGP-NEG
ENSG00000164976	KIAA1161	-1.14125	4.534	upregulated in 7TGP-NEG
ENSG00000125968	ID1	-1.14296	7.017	upregulated in 7TGP-NEG
ENSG00000179546	HTR1D	-1.14549	2.234	upregulated in 7TGP-NEG
ENSG00000170786	SDR16C5	-1.14579	3.729	upregulated in 7TGP-NEG
ENSG00000108370	RGS9	-1.14583	7.625	upregulated in 7TGP-NEG
ENSG00000187244	BCAM	-1.14829	12.613	upregulated in 7TGP-NEG
ENSG00000085063	CD59	-1.14997	49.474	upregulated in 7TGP-NEG
ENSG00000030304	MUSK	-1.15371	1.578	upregulated in 7TGP-NEG
ENSG00000101412	E2F1	-1.15658	24.893	upregulated in 7TGP-NEG
ENSG00000143028	SYPL2	-1.15978	3.716	upregulated in 7TGP-NEG
ENSG00000169926	KLF13	-1.16925	31.242	upregulated in 7TGP-NEG
ENSG00000224389	C4B	-1.16949	1.985	upregulated in 7TGP-NEG
ENSG00000149212	SESN3	-1.17858	4.801	upregulated in 7TGP-NEG
ENSG00000069702	TGFBR3	-1.17917	13.327	upregulated in 7TGP-NEG
ENSG00000055163	CYFIP2	-1.17926	7.649	upregulated in 7TGP-NEG
ENSG00000183671	GPR1	-1.18567	7.535	upregulated in 7TGP-NEG
ENSG00000129295	LRRC6	-1.18847	3.276	upregulated in 7TGP-NEG
ENSG00000187764	SEMA4D	-1.18971	21.065	upregulated in 7TGP-NEG
ENSG00000135299	ANKRD6	-1.19451	7.864	upregulated in 7TGP-NEG			WNT
ENSG00000175591	P2RY2	-1.19491	4.308	upregulated in 7TGP-NEG
ENSG00000129173	E2F8	-1.1985	4.198	upregulated in 7TGP-NEG
ENSG00000163993	S100P	-1.19855	6.853	upregulated in 7TGP-NEG
ENSG00000140470	ADAMTS17	-1.20515	1.684	upregulated in 7TGP-NEG
ENSG00000198087	CD2AP	-1.20873	19.217	upregulated in 7TGP-NEG
ENSG00000146122	DAAM2	-1.21635	3.492	upregulated in 7TGP-NEG	WNT		WNT
ENSG00000128567	PODXL	-1.2196	57.014	upregulated in 7TGP-NEG
ENSG00000101311	FERMT1	-1.22266	16.927	upregulated in 7TGP-NEG			WNT
ENSG00000066629	EML1	-1.22439	1.559	upregulated in 7TGP-NEG
ENSG00000109610	SOD3	-1.24365	14.006	upregulated in 7TGP-NEG
ENSG00000054690	PLEKHH1	-1.24429	11.318	upregulated in 7TGP-NEG
ENSG00000197261	C6orf141	-1.24626	5.396	upregulated in 7TGP-NEG
ENSG00000140545	MFGE8	-1.24834	39.705	upregulated in 7TGP-NEG
ENSG00000135047	CTSL	-1.25393	56.662	upregulated in 7TGP-NEG
ENSG00000112759	SLC29A1	-1.25519	46.179	upregulated in 7TGP-NEG
ENSG00000109084	TMEM97	-1.25686	21.276	upregulated in 7TGP-NEG
ENSG00000175318	GRAMD2	-1.2666	1.816	upregulated in 7TGP-NEG
ENSG00000040608	RTN4R	-1.2694	1.52	upregulated in 7TGP-NEG
ENSG00000146085	MUT	-1.27239	30.393	upregulated in 7TGP-NEG
ENSG00000114923	SLC4A3	-1.28295	9.098	upregulated in 7TGP-NEG
ENSG00000072954	TMEM38A	-1.28381	30.913	upregulated in 7TGP-NEG
ENSG00000124225	PMEPA1	-1.28886	29.044	upregulated in 7TGP-NEG
ENSG00000132688	NES	-1.29184	14.546	upregulated in 7TGP-NEG
ENSG00000119508	NR4A3	-1.29269	1.745	upregulated in 7TGP-NEG
ENSG00000136859	ANGPTL2	-1.30249	17.715	upregulated in 7TGP-NEG
ENSG00000147614	ATP6V0D2	-1.30631	2.726	upregulated in 7TGP-NEG
ENSG00000060656	PTPRU	-1.30666	40.333	upregulated in 7TGP-NEG			WNT
ENSG00000116985	BMP8B	-1.31297	10.167	upregulated in 7TGP-NEG
ENSG00000197594	ENPP1	-1.31783	44.506	upregulated in 7TGP-NEG
ENSG00000176428	VPS37D	-1.31818	2.509	upregulated in 7TGP-NEG
ENSG00000100311	PDGFB	-1.31875	5.42	upregulated in 7TGP-NEG
ENSG00000173898	SPTBN2	-1.32074	19.06	upregulated in 7TGP-NEG
ENSG00000159314	ARHGAP27	-1.32131	12.419	upregulated in 7TGP-NEG
ENSG00000128973	CLN6	-1.32285	18.503	upregulated in 7TGP-NEG
ENSG00000119227	PIGZ	-1.32343	1.852	upregulated in 7TGP-NEG
ENSG00000108387	2004-09-01	-1.32948	1.909	upregulated in 7TGP-NEG
ENSG00000177679	SRRM3	-1.33485	3.592	upregulated in 7TGP-NEG
ENSG00000153551	CMTM7	-1.34116	50.146	upregulated in 7TGP-NEG
ENSG00000113657	DPYSL3	-1.34318	9.788	upregulated in 7TGP-NEG
ENSG00000176842	IRX5	-1.34584	4.734	upregulated in 7TGP-NEG
ENSG00000161714	PLCD3	-1.3471	46.276	upregulated in 7TGP-NEG
ENSG00000137831	UACA	-1.35746	39.236	upregulated in 7TGP-NEG
ENSG00000233822	HIST1H2BN	-1.36084	2.327	upregulated in 7TGP-NEG
ENSG00000107104	KANK1	-1.36274	15.283	upregulated in 7TGP-NEG			WNT
ENSG00000158406	HIST1H4H	-1.37633	2.829	upregulated in 7TGP-NEG
ENSG00000185818	NAT8L	-1.3865	13.585	upregulated in 7TGP-NEG
ENSG00000059377	TBXAS1	-1.39263	12.259	upregulated in 7TGP-NEG
ENSG00000145945	FAM50B	-1.39608	1.461	upregulated in 7TGP-NEG
ENSG00000198133	TMEM229B	-1.39727	4.708	upregulated in 7TGP-NEG
ENSG00000183578	TNFAIP8L3	-1.40033	1.718	upregulated in 7TGP-NEG
ENSG00000170373	CST1	-1.40516	61.543	upregulated in 7TGP-NEG
ENSG00000259207	ITGB3	-1.40705	10.012	upregulated in 7TGP-NEG
ENSG00000143816	WNT9A	-1.41269	3.497	upregulated in 7TGP-NEG	WNT	WNT	WNT
ENSG00000183111	ARHGEF37	-1.42122	2.222	upregulated in 7TGP-NEG
ENSG00000167106	FAM102A	-1.4268	53.833	upregulated in 7TGP-NEG
ENSG00000167363	FN3K	-1.43096	14.035	upregulated in 7TGP-NEG
ENSG00000137198	GMPR	-1.43175	15.42	upregulated in 7TGP-NEG
ENSG00000165507	C10orf10	-1.43572	27.899	upregulated in 7TGP-NEG
ENSG00000101265	RASSF2	-1.44152	5.218	upregulated in 7TGP-NEG
ENSG00000173848	NET1	-1.44196	53.797	upregulated in 7TGP-NEG
ENSG00000163520	FBLN2	-1.44777	5.262	upregulated in 7TGP-NEG
ENSG00000106976	DNM1	-1.45503	12.021	upregulated in 7TGP-NEG
ENSG00000186193	SAPCD2	-1.45942	16.278	upregulated in 7TGP-NEG
ENSG00000157653	C9orf43	-1.46012	1.463	upregulated in 7TGP-NEG
ENSG00000215845	TSTD1	-1.46407	8.843	upregulated in 7TGP-NEG
ENSG00000085831	TTC39A	-1.46696	4.767	upregulated in 7TGP-NEG
ENSG00000099957	P2RX6	-1.47021	1.685	upregulated in 7TGP-NEG
ENSG00000157240	FZD1	-1.47635	23.699	upregulated in 7TGP-NEG	WNT	WNT	WNT
ENSG00000164266	SPINK1	-1.47829	3.483	upregulated in 7TGP-NEG
ENSG00000137103	TMEM8B	-1.48296	12.169	upregulated in 7TGP-NEG
ENSG00000170214	ADRA1B	-1.48545	4.123	upregulated in 7TGP-NEG
ENSG00000188039	NWD1	-1.49089	1.306	upregulated in 7TGP-NEG
ENSG00000122547	EEPD1	-1.4925	1.887	upregulated in 7TGP-NEG
ENSG00000116661	FBXO2	-1.49656	5.009	upregulated in 7TGP-NEG
ENSG00000148288	GBGT1	-1.50205	2.834	upregulated in 7TGP-NEG
ENSG00000072163	LIMS2	-1.50579	9.386	upregulated in 7TGP-NEG
ENSG00000173705	SUSD5	-1.5095	20.654	upregulated in 7TGP-NEG
ENSG00000071073	MGAT4A	-1.51186	10.588	upregulated in 7TGP-NEG
ENSG00000165072	MAMDC2	-1.51358	3.935	upregulated in 7TGP-NEG
ENSG00000076356	PLXNA2	-1.51636	39.459	upregulated in 7TGP-NEG
ENSG00000065717	TLE2	-1.52088	8.481	upregulated in 7TGP-NEG		WNT	WNT
ENSG00000100027	YPEL1	-1.52666	2.972	upregulated in 7TGP-NEG
ENSG00000073350	LLGL2	-1.53568	19.883	upregulated in 7TGP-NEG
ENSG00000178184	PARD6G	-1.54265	3.804	upregulated in 7TGP-NEG
ENSG00000129038	LOXL1	-1.54323	14.777	upregulated in 7TGP-NEG
ENSG00000253368	TRNP1	-1.54587	11.882	upregulated in 7TGP-NEG
ENSG00000147324	MFHAS1	-1.549	26.175	upregulated in 7TGP-NEG
ENSG00000090382	LYZ	-1.55005	3.359	upregulated in 7TGP-NEG
ENSG00000166402	TUB	-1.56546	6.743	upregulated in 7TGP-NEG
ENSG00000091622	PITPNM3	-1.56938	24.264	upregulated in 7TGP-NEG
ENSG00000198947	DMD	-1.58288	34.661	upregulated in 7TGP-NEG
ENSG00000181856	SLC2A4	-1.58362	1.972	upregulated in 7TGP-NEG
ENSG00000104290	FZD3	-1.58504	6.979	upregulated in 7TGP-NEG	WNT	WNT	WNT
ENSG00000086300	SNX10	-1.60662	5.082	upregulated in 7TGP-NEG
ENSG00000132470	ITGB4	-1.6268	59.95	upregulated in 7TGP-NEG
ENSG00000180596	HIST1H2BC	-1.63986	4.559	upregulated in 7TGP-NEG
ENSG00000174672	BRSK2	-1.64941	2.167	upregulated in 7TGP-NEG
ENSG00000178343	SHISA3	-1.65842	10.792	upregulated in 7TGP-NEG			WNT
ENSG00000185585	OLFML2A	-1.6594	30.239	upregulated in 7TGP-NEG
ENSG00000120693	SMAD9	-1.66128	1.376	upregulated in 7TGP-NEG
ENSG00000067141	NEO1	-1.67157	42.184	upregulated in 7TGP-NEG
ENSG00000125740	FOSB	-1.68202	11.904	upregulated in 7TGP-NEG
ENSG00000152270	PDE3B	-1.68518	6.648	upregulated in 7TGP-NEG
ENSG00000198768	APCDD1L	-1.68841	20.361	upregulated in 7TGP-NEG			WNT
ENSG00000099812	MISP	-1.69048	4.733	upregulated in 7TGP-NEG
ENSG00000171587	DSCAM	-1.69382	1.415	upregulated in 7TGP-NEG
ENSG00000010438	PRSS3	-1.69665	44.01	upregulated in 7TGP-NEG
ENSG00000164687	FABP5	-1.70781	22.929	upregulated in 7TGP-NEG
ENSG00000177076	ACER2	-1.71454	1.875	upregulated in 7TGP-NEG
ENSG00000120885	CLU	-1.71797	43.678	upregulated in 7TGP-NEG
ENSG00000025039	RRAGD	-1.73631	46.633	upregulated in 7TGP-NEG
ENSG00000103089	FA2H	-1.7434	1.792	upregulated in 7TGP-NEG
ENSG00000149926	FAM57B	-1.74466	1.515	upregulated in 7TGP-NEG
ENSG00000170801	HTRA3	-1.75025	3.195	upregulated in 7TGP-NEG
ENSG00000165474	GJB2	-1.75242	16.523	upregulated in 7TGP-NEG
ENSG00000070731	ST6GALNAC2	-1.76542	4.033	upregulated in 7TGP-NEG
ENSG00000125170	DOK4	-1.77608	18.585	upregulated in 7TGP-NEG
ENSG00000158458	NRG2	-1.77761	7.072	upregulated in 7TGP-NEG
ENSG00000170498	KISS1	-1.78952	23.978	upregulated in 7TGP-NEG
ENSG00000185436	IFNLR1	-1.80637	7.327	upregulated in 7TGP-NEG
ENSG00000163517	HDAC11	-1.81243	37.974	upregulated in 7TGP-NEG
ENSG00000010361	FUZ	-1.81304	10.441	upregulated in 7TGP-NEG			WNT
ENSG00000184602	SNN	-1.82387	11.803	upregulated in 7TGP-NEG
ENSG00000101187	SLCO4A1	-1.82823	55.165	upregulated in 7TGP-NEG
ENSG00000169122	FAM110B	-1.82965	2.209	upregulated in 7TGP-NEG
ENSG00000118898	PPL	-1.83717	17.46	upregulated in 7TGP-NEG
ENSG00000157303	SUSD3	-1.86653	9.969	upregulated in 7TGP-NEG
ENSG00000165730	STOX1	-1.88165	3.71	upregulated in 7TGP-NEG
ENSG00000102760	RGCC	-1.88397	30.883	upregulated in 7TGP-NEG
ENSG00000176387	HSD11B2	-1.89167	1.625	upregulated in 7TGP-NEG
ENSG00000143126	CELSR2	-1.91647	43.511	upregulated in 7TGP-NEG			WNT
ENSG00000196872	KIAA1211L	-1.93018	1.441	upregulated in 7TGP-NEG
ENSG00000122877	EGR2	-1.93813	2.277	upregulated in 7TGP-NEG
ENSG00000110002	VWA5A	-1.94374	1.921	upregulated in 7TGP-NEG
ENSG00000170345	FOS	-1.95717	47.181	upregulated in 7TGP-NEG
ENSG00000099139	PCSK5	-1.96041	5.169	upregulated in 7TGP-NEG
ENSG00000157399	ARSE	-1.96893	1.776	upregulated in 7TGP-NEG
ENSG00000185187	SIGIRR	-1.97273	7.557	upregulated in 7TGP-NEG
ENSG00000115468	EFHD1	-1.97924	35.122	upregulated in 7TGP-NEG
ENSG00000112139	MDGA1	-1.98245	3.841	upregulated in 7TGP-NEG
ENSG00000054793	ATP9A	-2.01065	17.858	upregulated in 7TGP-NEG
ENSG00000170369	CST2	-2.01543	62.114	upregulated in 7TGP-NEG
ENSG00000105711	SCN1B	-2.02523	7.484	upregulated in 7TGP-NEG
ENSG00000127324	TSPAN8	-2.02747	18.893	upregulated in 7TGP-NEG
ENSG00000165323	FAT3	-2.05015	9.939	upregulated in 7TGP-NEG
ENSG00000079308	TNS1	-2.05955	4.908	upregulated in 7TGP-NEG
ENSG00000141576	RNF157	-2.06036	4.383	upregulated in 7TGP-NEG
ENSG00000183186	C2CD4C	-2.09836	2.727	upregulated in 7TGP-NEG
ENSG00000166831	RBPMS2	-2.12977	6.958	upregulated in 7TGP-NEG
ENSG00000204052	LRRC73	-2.13043	2.487	upregulated in 7TGP-NEG
ENSG00000184792	OSBP2	-2.14039	11.754	upregulated in 7TGP-NEG
ENSG00000115414	FN1	-2.15283	106.148	upregulated in 7TGP-NEG
ENSG00000166689	PLEKHA7	-2.15416	24.896	upregulated in 7TGP-NEG
ENSG00000134317	GRHL1	-2.17693	6.589	upregulated in 7TGP-NEG
ENSG00000163995	ABLIM2	-2.17939	7.875	upregulated in 7TGP-NEG
ENSG00000197249	SERPINA1	-2.1891	12.275	upregulated in 7TGP-NEG
ENSG00000170500	LONRF2	-2.20143	4.139	upregulated in 7TGP-NEG
ENSG00000173597	SULT1B1	-2.2034	1.914	upregulated in 7TGP-NEG
ENSG00000088538	DOCK3	-2.20646	7.197	upregulated in 7TGP-NEG
ENSG00000139946	PELI2	-2.22647	15.386	upregulated in 7TGP-NEG
ENSG00000116990	MYCL	-2.23247	5.433	upregulated in 7TGP-NEG
ENSG00000168685	IL7R	-2.23267	41.768	upregulated in 7TGP-NEG
ENSG00000133985	TTC9	-2.26814	29.265	upregulated in 7TGP-NEG
ENSG00000148671	ADIRF	-2.26892	50.362	upregulated in 7TGP-NEG
ENSG00000074370	ATP2A3	-2.27622	5.599	upregulated in 7TGP-NEG
ENSG00000158220	ESYT3	-2.28258	4.173	upregulated in 7TGP-NEG
ENSG00000166415	WDR72	-2.28273	4.428	upregulated in 7TGP-NEG
ENSG00000157833	GAREML	-2.30552	5.302	upregulated in 7TGP-NEG
ENSG00000171462	DLK2	-2.30624	10.1	upregulated in 7TGP-NEG
ENSG00000144229	THSD7B	-2.31509	1.846	upregulated in 7TGP-NEG
ENSG00000101096	NFATC2	-2.31762	18.853	upregulated in 7TGP-NEG	WNT
ENSG00000085741	WNT11	-2.3187	2.44	upregulated in 7TGP-NEG	WNT	WNT	WNT
ENSG00000142494	SLC47A1	-2.33967	3.092	upregulated in 7TGP-NEG
ENSG00000172137	CALB2	-2.35793	25.48	upregulated in 7TGP-NEG
ENSG00000157890	MEGF11	-2.38673	2.376	upregulated in 7TGP-NEG
ENSG00000130948	HSD17B3	-2.38795	2.965	upregulated in 7TGP-NEG
ENSG00000064300	NGFR	-2.38905	4.404	upregulated in 7TGP-NEG
ENSG00000100626	GALNT16	-2.39169	5.365	upregulated in 7TGP-NEG
ENSG00000171798	KNDC1	-2.39782	7.948	upregulated in 7TGP-NEG
ENSG00000155269	GPR78	-2.40345	1.482	upregulated in 7TGP-NEG
ENSG00000001561	ENPP4	-2.41098	65.513	upregulated in 7TGP-NEG
ENSG00000101670	LIPG	-2.41482	18.29	upregulated in 7TGP-NEG
ENSG00000221890	NPTXR	-2.42673	43.415	upregulated in 7TGP-NEG
ENSG00000140465	CYP1A1	-2.44788	30.883	upregulated in 7TGP-NEG
ENSG00000067992	PDK3	-2.46005	15.887	upregulated in 7TGP-NEG
ENSG00000128849	CGNL1	-2.47586	26.698	upregulated in 7TGP-NEG
ENSG00000213626	LBH	-2.48097	15.551	upregulated in 7TGP-NEG
ENSG00000138670	RASGEF1B	-2.48637	2.104	upregulated in 7TGP-NEG
ENSG00000173269	MMRN2	-2.48748	2.219	upregulated in 7TGP-NEG
ENSG00000187486	KCNJ11	-2.49848	1.877	upregulated in 7TGP-NEG
ENSG00000251322	SHANK3	-2.50521	32.668	upregulated in 7TGP-NEG
ENSG00000139304	PTPRQ	-2.51092	2.865	upregulated in 7TGP-NEG
ENSG00000101400	SNTA1	-2.51863	43.332	upregulated in 7TGP-NEG
ENSG00000091490	SEL1L3	-2.52209	123.148	upregulated in 7TGP-NEG
ENSG00000153292	GPR110	-2.56083	9.779	upregulated in 7TGP-NEG
ENSG00000163359	COL6A3	-2.66264	76.182	upregulated in 7TGP-NEG
ENSG00000162591	MEGF6	-2.74351	10.527	upregulated in 7TGP-NEG
ENSG00000175928	LRRN1	-2.76138	6.789	upregulated in 7TGP-NEG
ENSG00000139044	B4GALNT3	-2.77366	14.501	upregulated in 7TGP-NEG
ENSG00000158856	DMTN	-2.85681	19.155	upregulated in 7TGP-NEG
ENSG00000114646	CSPG5	-2.92323	6.853	upregulated in 7TGP-NEG
ENSG00000130762	ARHGEF16	-2.93452	11.904	upregulated in 7TGP-NEG
ENSG00000117595	IRF6	-2.97753	1.634	upregulated in 7TGP-NEG
ENSG00000152284	TCF7L1	-2.9806	4.337	upregulated in 7TGP-NEG	WNT	WNT	WNT
ENSG00000137727	ARHGAP20	-3.02467	2.999	upregulated in 7TGP-NEG
ENSG00000074964	ARHGEF10L	-3.02478	33.567	upregulated in 7TGP-NEG
ENSG00000146021	KLHL3	-3.04532	3.692	upregulated in 7TGP-NEG
ENSG00000112782	CLIC5	-3.05462	1.593	upregulated in 7TGP-NEG
ENSG00000176490	DIRAS1	-3.11493	7.413	upregulated in 7TGP-NEG
ENSG00000168077	SCARA3	-3.14621	18.289	upregulated in 7TGP-NEG
ENSG00000156453	PCDH1	-3.15619	67.329	upregulated in 7TGP-NEG
ENSG00000255346	NOX5	-3.21052	37.855	upregulated in 7TGP-NEG
ENSG00000163083	INHBB	-3.2128	85.033	upregulated in 7TGP-NEG
ENSG00000159708	LRRC36	-3.33807	2.09	upregulated in 7TGP-NEG
ENSG00000173320	STOX2	-3.44592	8.175	upregulated in 7TGP-NEG
ENSG00000099864	PALM	-3.47141	32.607	upregulated in 7TGP-NEG
ENSG00000196814	MVB12B	-3.50945	5.452	upregulated in 7TGP-NEG
ENSG00000111319	SCNN1A	-3.54122	81.314	upregulated in 7TGP-NEG
ENSG00000170549	IRX1	-3.59334	1.669	upregulated in 7TGP-NEG
ENSG00000138944	KIAA1644	-3.65859	20.724	upregulated in 7TGP-NEG
ENSG00000115112	TFCP2L1	-3.69175	4.707	upregulated in 7TGP-NEG
ENSG00000196876	SCN8A	-3.86841	1.307	upregulated in 7TGP-NEG
ENSG00000129521	EGLN3	-3.88091	8.813	upregulated in 7TGP-NEG
ENSG00000164283	ESM1	-3.95959	5.267	upregulated in 7TGP-NEG
ENSG00000168676	KCTD19	-4.09531	1.562	upregulated in 7TGP-NEG
ENSG00000184985	SORCS2	-4.19236	8.084	upregulated in 7TGP-NEG
ENSG00000129170	CSRP3	-4.2484	1.524	upregulated in 7TGP-NEG
ENSG00000168993	CPLX1	-4.4531	1.683	upregulated in 7TGP-NEG
ENSG00000137642	SORL1	-4.49702	44.129	upregulated in 7TGP-NEG
ENSG00000147234	FRMPD3	-4.55506	1.934	upregulated in 7TGP-NEG
ENSG00000183580	FBXL7	-4.70573	31.579	upregulated in 7TGP-NEG
ENSG00000109107	ALDOC	-4.72363	124.107	upregulated in 7TGP-NEG
ENSG00000162415	ZSWIM5	-4.86489	6.37	upregulated in 7TGP-NEG
ENSG00000095777	MYO3A	-5.12826	2.408	upregulated in 7TGP-NEG
ENSG00000101938	CHRDL1	-5.14905	84.923	upregulated in 7TGP-NEG
ENSG00000132182	NUP210	-5.16939	84.363	upregulated in 7TGP-NEG
ENSG00000074211	PPP2R2C	-5.31311	133.248	upregulated in 7TGP-NEG
ENSG00000173698	GPR64	-5.38674	4.821	upregulated in 7TGP-NEG
ENSG00000173200	PARP15	-5.49519	2.038	upregulated in 7TGP-NEG
ENSG00000167723	TRPV3	-5.65581	2.656	upregulated in 7TGP-NEG
ENSG00000160182	TFF1	-6.16908	5.442	upregulated in 7TGP-NEG
ENSG00000102109	PCSK1N	-6.22194	5.003	upregulated in 7TGP-NEG
ENSG00000124479	NDP	-6.90047	7.653	upregulated in 7TGP-NEG			WNT
ENSG00000180787	ZFP3	-7.63548	5.715	upregulated in 7TGP-NEG
ENSG00000160180	TFF3	-7.88407	22.184	upregulated in 7TGP-NEG
ENSG00000224960	SMEK3P	-8.31161	6.492	upregulated in 7TGP-NEG
ENSG00000160181	TFF2	-8.84216	51.653	upregulated in 7TGP-NEG

## Sheet: DEG_436-7TGP-POS_NEG HIGH SERUM
Comparison: MDA-MB-436-7TGP-POS vs. MDA-MB-436-7TGP-NEG
Culture condition: Standard Serum (10% FBS) Media
ENS	Gene	log2FC	X.log10.padj.	Category: MDA-MB-436-7TGP-POS or MDA-MB-436-7TGP-NEG	WNT_Kegg	WNT_Reactome	WNT_GoBP
ENSG00000102189	EEA1	12.4693	15.756	upregulated in 7TGP-POS
ENSG00000067955	CBFB	12.0836	14.843	upregulated in 7TGP-POS
ENSG00000114631	PODXL2	11.0131	12.247	upregulated in 7TGP-POS
ENSG00000196653	ZNF502	10.8209	11.788	upregulated in 7TGP-POS
ENSG00000186767	SPIN4	10.5527	11.75	upregulated in 7TGP-POS
ENSG00000129038	LOXL1	10.4765	11.094	upregulated in 7TGP-POS
ENSG00000250312	ZNF718	10.4422	10.892	upregulated in 7TGP-POS
ENSG00000101335	MYL9	10.4237	11.058	upregulated in 7TGP-POS
ENSG00000122643	NT5C3A	10.3625	10.938	upregulated in 7TGP-POS
ENSG00000169255	B3GALNT1	10.1102	10.356	upregulated in 7TGP-POS
ENSG00000119125	GDA	9.95021	9.298	upregulated in 7TGP-POS
ENSG00000106211	HSPB1	9.94045	129.801	upregulated in 7TGP-POS
ENSG00000081665	ZNF506	9.84684	9.773	upregulated in 7TGP-POS
ENSG00000164610	RP9	9.6009	9.337	upregulated in 7TGP-POS
ENSG00000169515	CCDC8	9.56662	9.287	upregulated in 7TGP-POS
ENSG00000167232	ZNF91	9.47198	9.115	upregulated in 7TGP-POS
ENSG00000184785	SMIM10	9.40713	8.03	upregulated in 7TGP-POS
ENSG00000234444	ZNF736	9.34636	8.706	upregulated in 7TGP-POS
ENSG00000221994	ZNF630	9.00051	7.435	upregulated in 7TGP-POS
ENSG00000204767	FAM196B	8.94245	8.134	upregulated in 7TGP-POS
ENSG00000196345	ZKSCAN7	8.91517	8.194	upregulated in 7TGP-POS
ENSG00000197044	ZNF441	8.86477	7.82	upregulated in 7TGP-POS
ENSG00000164736	SOX17	8.81699	6.635	upregulated in 7TGP-POS	WNT	WNT	WNT
ENSG00000205517	RGL3	8.73587	7.703	upregulated in 7TGP-POS
ENSG00000101977	MCF2	8.65277	28.109	upregulated in 7TGP-POS
ENSG00000167981	ZNF597	8.61975	6.221	upregulated in 7TGP-POS
ENSG00000092054	MYH7	8.53033	6.04	upregulated in 7TGP-POS
ENSG00000117122	MFAP2	8.52387	7.396	upregulated in 7TGP-POS
ENSG00000225614	ZNF469	8.43218	13.248	upregulated in 7TGP-POS
ENSG00000182013	PNMAL1	8.39482	7.199	upregulated in 7TGP-POS
ENSG00000184860	SDR42E1	8.34065	7.02	upregulated in 7TGP-POS
ENSG00000168743	NPNT	8.28962	5.669	upregulated in 7TGP-POS
ENSG00000166415	WDR72	8.10687	6.233	upregulated in 7TGP-POS
ENSG00000173546	CSPG4	8.05163	25.824	upregulated in 7TGP-POS
ENSG00000166669	ATF7IP2	8.03044	5.04	upregulated in 7TGP-POS
ENSG00000172687	ZNF738	8.01845	6.314	upregulated in 7TGP-POS
ENSG00000182986	ZNF320	7.98884	66.143	upregulated in 7TGP-POS
ENSG00000213967	ZNF726	7.9498	5.461	upregulated in 7TGP-POS
ENSG00000189184	PCDH18	7.94109	6.183	upregulated in 7TGP-POS
ENSG00000135144	DTX1	7.92117	4.71	upregulated in 7TGP-POS
ENSG00000198521	ZNF43	7.91078	6.116	upregulated in 7TGP-POS
ENSG00000150627	WDR17	7.88011	6.175	upregulated in 7TGP-POS
ENSG00000166265	CYYR1	7.69119	4.226	upregulated in 7TGP-POS
ENSG00000147041	SYTL5	7.44728	3.984	upregulated in 7TGP-POS
ENSG00000133256	PDE6B	7.39808	4.183	upregulated in 7TGP-POS		WNT
ENSG00000183760	PAPL	7.24887	10.391	upregulated in 7TGP-POS
ENSG00000148600	CDHR1	7.2306	3.436	upregulated in 7TGP-POS
ENSG00000224383	C17orf72	7.16204	4.037	upregulated in 7TGP-POS
ENSG00000136010	ALDH1L2	7.0808	122.633	upregulated in 7TGP-POS
ENSG00000144792	ZNF660	7.07046	4.305	upregulated in 7TGP-POS
ENSG00000105750	ZNF85	7.06671	4.811	upregulated in 7TGP-POS
ENSG00000179299	NSUN7	7.049	4.98	upregulated in 7TGP-POS
ENSG00000260230	FRRS1L	7.04206	4.337	upregulated in 7TGP-POS
ENSG00000197616	MYH6	7.03299	4.276	upregulated in 7TGP-POS
ENSG00000115648	MLPH	7.02433	51.522	upregulated in 7TGP-POS
ENSG00000196172	ZNF681	6.911	4.624	upregulated in 7TGP-POS
ENSG00000117477	CCDC181	6.74463	7.296	upregulated in 7TGP-POS
ENSG00000129596	CDO1	6.72283	13.966	upregulated in 7TGP-POS
ENSG00000196268	ZNF493	6.68253	4.354	upregulated in 7TGP-POS
ENSG00000197020	ZNF100	6.6654	4.375	upregulated in 7TGP-POS
ENSG00000124875	CXCL6	6.56613	6.677	upregulated in 7TGP-POS
ENSG00000038295	TLL1	6.52641	3.305	upregulated in 7TGP-POS
ENSG00000157303	SUSD3	6.4941	4.24	upregulated in 7TGP-POS
ENSG00000136573	BLK	6.4681	2.092	upregulated in 7TGP-POS
ENSG00000179583	CIITA	6.39453	4.169	upregulated in 7TGP-POS
ENSG00000175318	GRAMD2	6.35765	3.897	upregulated in 7TGP-POS
ENSG00000196932	TMEM26	6.34731	2.068	upregulated in 7TGP-POS
ENSG00000100399	CHADL	6.29771	2.822	upregulated in 7TGP-POS
ENSG00000100968	NFATC4	6.29685	27.95	upregulated in 7TGP-POS	WNT		WNT
ENSG00000159164	SV2A	6.267	78.793	upregulated in 7TGP-POS
ENSG00000164690	SHH	6.24782	8.929	upregulated in 7TGP-POS			WNT
ENSG00000168542	COL3A1	6.23224	27.714	upregulated in 7TGP-POS
ENSG00000142661	MYOM3	6.21457	13.868	upregulated in 7TGP-POS
ENSG00000131080	EDA2R	6.15596	2.011	upregulated in 7TGP-POS
ENSG00000101188	NTSR1	6.08145	18.677	upregulated in 7TGP-POS
ENSG00000056291	NPFFR2	5.99045	2.445	upregulated in 7TGP-POS
ENSG00000013297	CLDN11	5.97982	2.741	upregulated in 7TGP-POS
ENSG00000188293	IGFL1	5.9665	1.468	upregulated in 7TGP-POS
ENSG00000204287	HLA-DRA	5.93012	3.6	upregulated in 7TGP-POS
ENSG00000112175	BMP5	5.92543	2.499	upregulated in 7TGP-POS
ENSG00000166426	CRABP1	5.85425	2.529	upregulated in 7TGP-POS
ENSG00000205089	CCNI2	5.84404	1.743	upregulated in 7TGP-POS
ENSG00000166266	CUL5	5.81469	156.422	upregulated in 7TGP-POS
ENSG00000120937	NPPB	5.78233	4.461	upregulated in 7TGP-POS
ENSG00000163453	IGFBP7	5.75675	22.915	upregulated in 7TGP-POS
ENSG00000157064	NMNAT2	5.72851	28.148	upregulated in 7TGP-POS
ENSG00000176746	MAGEB6	5.72467	1.368	upregulated in 7TGP-POS
ENSG00000152661	GJA1	5.67093	12.629	upregulated in 7TGP-POS
ENSG00000123453	SARDH	5.64913	3.424	upregulated in 7TGP-POS
ENSG00000153779	TGIF2LX	5.56505	1.809	upregulated in 7TGP-POS
ENSG00000197632	SERPINB2	5.52627	3.092	upregulated in 7TGP-POS
ENSG00000171649	ZIK1	5.50698	11.205	upregulated in 7TGP-POS
ENSG00000189420	ZFP92	5.50194	1.921	upregulated in 7TGP-POS
ENSG00000133488	SEC14L4	5.47411	12.59	upregulated in 7TGP-POS
ENSG00000137033	IL33	5.46815	2.695	upregulated in 7TGP-POS
ENSG00000176381	PRR18	5.44768	3.739	upregulated in 7TGP-POS
ENSG00000143994	ABHD1	5.44668	2.194	upregulated in 7TGP-POS
ENSG00000169933	FRMPD4	5.39716	8.668	upregulated in 7TGP-POS
ENSG00000127954	STEAP4	5.37177	1.67	upregulated in 7TGP-POS
ENSG00000150275	PCDH15	5.37081	1.542	upregulated in 7TGP-POS
ENSG00000171408	PDE7B	5.36752	33.773	upregulated in 7TGP-POS
ENSG00000205744	DENND1C	5.36222	5.138	upregulated in 7TGP-POS
ENSG00000164659	KIAA1324L	5.31198	77.716	upregulated in 7TGP-POS
ENSG00000137809	ITGA11	5.29104	2.557	upregulated in 7TGP-POS
ENSG00000139714	MORN3	5.24906	6.599	upregulated in 7TGP-POS
ENSG00000127928	GNGT1	5.23209	4.814	upregulated in 7TGP-POS		WNT
ENSG00000123689	G0S2	5.17318	15.753	upregulated in 7TGP-POS
ENSG00000112769	LAMA4	5.11663	129.178	upregulated in 7TGP-POS
ENSG00000138028	CGREF1	5.08511	4.318	upregulated in 7TGP-POS
ENSG00000206190	ATP10A	5.07889	36.201	upregulated in 7TGP-POS
ENSG00000157404	KIT	5.07236	1.728	upregulated in 7TGP-POS
ENSG00000183908	LRRC55	5.04258	1.442	upregulated in 7TGP-POS
ENSG00000185247	MAGEA11	5.00922	3.868	upregulated in 7TGP-POS
ENSG00000115461	IGFBP5	5.0047	Inf	upregulated in 7TGP-POS
ENSG00000196562	SULF2	4.98306	223.734	upregulated in 7TGP-POS			WNT
ENSG00000120337	TNFSF18	4.96632	4.954	upregulated in 7TGP-POS
ENSG00000137691	C11orf70	4.96304	2.312	upregulated in 7TGP-POS
ENSG00000010438	PRSS3	4.94871	2.686	upregulated in 7TGP-POS
ENSG00000106327	TFR2	4.84482	14.113	upregulated in 7TGP-POS
ENSG00000103534	TMC5	4.8305	2.483	upregulated in 7TGP-POS
ENSG00000125878	TCF15	4.82456	3.55	upregulated in 7TGP-POS
ENSG00000139874	SSTR1	4.82403	5.344	upregulated in 7TGP-POS
ENSG00000086696	HSD17B2	4.81961	1.472	upregulated in 7TGP-POS
ENSG00000172824	CES4A	4.7953	1.612	upregulated in 7TGP-POS
ENSG00000183668	PSG9	4.75714	1.939	upregulated in 7TGP-POS
ENSG00000108947	EFNB3	4.75623	76.908	upregulated in 7TGP-POS
ENSG00000163909	HEYL	4.69171	7.514	upregulated in 7TGP-POS
ENSG00000157873	TNFRSF14	4.69105	2.407	upregulated in 7TGP-POS
ENSG00000064692	SNCAIP	4.67746	33.194	upregulated in 7TGP-POS
ENSG00000114812	VIPR1	4.67149	81.85	upregulated in 7TGP-POS
ENSG00000163751	CPA3	4.66236	1.443	upregulated in 7TGP-POS
ENSG00000203797	DDO	4.65076	2.108	upregulated in 7TGP-POS
ENSG00000197124	ZNF682	4.63725	2.121	upregulated in 7TGP-POS
ENSG00000249853	HS3ST5	4.59427	1.469	upregulated in 7TGP-POS
ENSG00000106484	MEST	4.55415	130.741	upregulated in 7TGP-POS
ENSG00000170927	PKHD1	4.54574	1.891	upregulated in 7TGP-POS
ENSG00000154556	SORBS2	4.54476	2.267	upregulated in 7TGP-POS
ENSG00000197467	COL13A1	4.52863	42.171	upregulated in 7TGP-POS
ENSG00000003436	TFPI	4.51118	6.078	upregulated in 7TGP-POS
ENSG00000205810	KLRC3	4.50222	1.449	upregulated in 7TGP-POS
ENSG00000205426	KRT81	4.49885	2.045	upregulated in 7TGP-POS
ENSG00000125337	KIF25	4.46946	1.583	upregulated in 7TGP-POS
ENSG00000154175	ABI3BP	4.4459	15.103	upregulated in 7TGP-POS
ENSG00000106560	GIMAP2	4.43893	1.649	upregulated in 7TGP-POS
ENSG00000122641	INHBA	4.43578	77.1	upregulated in 7TGP-POS
ENSG00000143194	MAEL	4.43521	37.889	upregulated in 7TGP-POS
ENSG00000183798	EMILIN3	4.42584	9.782	upregulated in 7TGP-POS
ENSG00000251247	ZNF345	4.42175	6.425	upregulated in 7TGP-POS
ENSG00000122642	FKBP9	4.4149	94.157	upregulated in 7TGP-POS
ENSG00000130224	LRCH2	4.40485	32.93	upregulated in 7TGP-POS
ENSG00000129991	TNNI3	4.40447	4.106	upregulated in 7TGP-POS
ENSG00000099337	KCNK6	4.37659	2.098	upregulated in 7TGP-POS
ENSG00000155980	KIF5A	4.35983	11.568	upregulated in 7TGP-POS
ENSG00000176049	JAKMIP2	4.3507	1.883	upregulated in 7TGP-POS
ENSG00000154188	ANGPT1	4.33278	1.698	upregulated in 7TGP-POS
ENSG00000126785	RHOJ	4.3293	2.056	upregulated in 7TGP-POS
ENSG00000105605	CACNG7	4.3253	3.702	upregulated in 7TGP-POS
ENSG00000165495	PKNOX2	4.2865	18.612	upregulated in 7TGP-POS
ENSG00000151468	CCDC3	4.27276	90.045	upregulated in 7TGP-POS
ENSG00000168497	SDPR	4.25546	2.004	upregulated in 7TGP-POS
ENSG00000122592	HOXA7	4.24037	11.855	upregulated in 7TGP-POS
ENSG00000197497	ZNF665	4.21917	14.168	upregulated in 7TGP-POS
ENSG00000121898	CPXM2	4.20918	1.651	upregulated in 7TGP-POS
ENSG00000072858	SIDT1	4.18713	1.705	upregulated in 7TGP-POS
ENSG00000010319	SEMA3G	4.18344	1.608	upregulated in 7TGP-POS
ENSG00000149090	PAMR1	4.18165	1.667	upregulated in 7TGP-POS
ENSG00000163827	LRRC2	4.17957	1.719	upregulated in 7TGP-POS
ENSG00000139209	SLC38A4	4.17517	1.725	upregulated in 7TGP-POS
ENSG00000163873	GRIK3	4.16932	21.135	upregulated in 7TGP-POS
ENSG00000130433	CACNG6	4.08283	2.901	upregulated in 7TGP-POS
ENSG00000160229	ZNF66	4.02888	1.341	upregulated in 7TGP-POS
ENSG00000189366	ALG1L	4.0248	3.348	upregulated in 7TGP-POS
ENSG00000152689	RASGRP3	3.99865	1.745	upregulated in 7TGP-POS
ENSG00000115380	EFEMP1	3.98631	192.817	upregulated in 7TGP-POS
ENSG00000137462	TLR2	3.98452	1.584	upregulated in 7TGP-POS			WNT
ENSG00000030304	MUSK	3.95514	1.487	upregulated in 7TGP-POS
ENSG00000095752	IL11	3.95391	51.816	upregulated in 7TGP-POS
ENSG00000126752	SSX1	3.91962	1.308	upregulated in 7TGP-POS
ENSG00000164932	CTHRC1	3.91906	6.187	upregulated in 7TGP-POS			WNT
ENSG00000204381	LAYN	3.90661	1.704	upregulated in 7TGP-POS
ENSG00000184719	RNLS	3.89846	19.953	upregulated in 7TGP-POS
ENSG00000188833	ENTPD8	3.89384	3.205	upregulated in 7TGP-POS
ENSG00000198286	CARD11	3.82435	2.909	upregulated in 7TGP-POS
ENSG00000184635	ZNF93	3.82366	8.354	upregulated in 7TGP-POS
ENSG00000044524	EPHA3	3.82308	2.79	upregulated in 7TGP-POS
ENSG00000196503	ARL9	3.81437	3.627	upregulated in 7TGP-POS
ENSG00000183196	CHST6	3.81013	1.392	upregulated in 7TGP-POS
ENSG00000107249	GLIS3	3.80011	88.582	upregulated in 7TGP-POS
ENSG00000188523	C9orf171	3.79453	3.149	upregulated in 7TGP-POS
ENSG00000151715	TMEM45B	3.76409	1.381	upregulated in 7TGP-POS
ENSG00000154864	PIEZO2	3.76371	1.39	upregulated in 7TGP-POS
ENSG00000061918	GUCY1B3	3.75555	1.334	upregulated in 7TGP-POS
ENSG00000136869	TLR4	3.73242	13.962	upregulated in 7TGP-POS
ENSG00000162692	VCAM1	3.72266	8.631	upregulated in 7TGP-POS
ENSG00000166448	TMEM130	3.71059	3.834	upregulated in 7TGP-POS
ENSG00000184524	CEND1	3.69587	10.02	upregulated in 7TGP-POS
ENSG00000140945	CDH13	3.6629	103.704	upregulated in 7TGP-POS
ENSG00000064655	EYA2	3.62884	23.416	upregulated in 7TGP-POS
ENSG00000188316	ENO4	3.59511	1.41	upregulated in 7TGP-POS
ENSG00000103522	IL21R	3.5869	1.682	upregulated in 7TGP-POS
ENSG00000188816	HMX2	3.58143	1.669	upregulated in 7TGP-POS
ENSG00000160161	CILP2	3.57912	16.905	upregulated in 7TGP-POS
ENSG00000154678	PDE1C	3.57466	242.127	upregulated in 7TGP-POS
ENSG00000138759	FRAS1	3.56693	40.546	upregulated in 7TGP-POS
ENSG00000105409	ATP1A3	3.53932	31.312	upregulated in 7TGP-POS
ENSG00000144583	MARCH4	3.46776	31.082	upregulated in 7TGP-POS
ENSG00000123572	NRK	3.45481	2.806	upregulated in 7TGP-POS
ENSG00000180638	SLC47A2	3.41078	14.194	upregulated in 7TGP-POS
ENSG00000237515	SHISA9	3.37612	3.881	upregulated in 7TGP-POS
ENSG00000065325	GLP2R	3.3662	5.061	upregulated in 7TGP-POS
ENSG00000160801	PTH1R	3.36601	1.947	upregulated in 7TGP-POS
ENSG00000171246	NPTX1	3.35905	15.671	upregulated in 7TGP-POS
ENSG00000141968	VAV1	3.35546	1.985	upregulated in 7TGP-POS
ENSG00000170381	SEMA3E	3.35072	35.371	upregulated in 7TGP-POS
ENSG00000111799	COL12A1	3.32393	151.715	upregulated in 7TGP-POS
ENSG00000087245	MMP2	3.31832	76.477	upregulated in 7TGP-POS
ENSG00000243566	UPK3B	3.30996	7.258	upregulated in 7TGP-POS
ENSG00000047457	CP	3.30615	5.778	upregulated in 7TGP-POS
ENSG00000103647	CORO2B	3.29951	11.953	upregulated in 7TGP-POS
ENSG00000099994	SUSD2	3.29509	26.705	upregulated in 7TGP-POS
ENSG00000184058	TBX1	3.29065	4.166	upregulated in 7TGP-POS
ENSG00000129990	SYT5	3.28072	11.183	upregulated in 7TGP-POS
ENSG00000042062	FAM65C	3.26792	2.745	upregulated in 7TGP-POS
ENSG00000166405	RIC3	3.25597	22.09	upregulated in 7TGP-POS
ENSG00000228623	ZNF883	3.25567	1.733	upregulated in 7TGP-POS
ENSG00000169297	NR0B1	3.23953	5.871	upregulated in 7TGP-POS
ENSG00000204175	GPRIN2	3.23312	1.98	upregulated in 7TGP-POS
ENSG00000077942	FBLN1	3.21305	154.595	upregulated in 7TGP-POS
ENSG00000164761	TNFRSF11B	3.21256	34.584	upregulated in 7TGP-POS
ENSG00000117266	CDK18	3.19857	19.098	upregulated in 7TGP-POS
ENSG00000163810	TGM4	3.19348	4.758	upregulated in 7TGP-POS
ENSG00000165905	GYLTL1B	3.17472	3.144	upregulated in 7TGP-POS
ENSG00000102755	FLT1	3.1737	9.039	upregulated in 7TGP-POS
ENSG00000132357	CARD6	3.15101	14.52	upregulated in 7TGP-POS
ENSG00000101443	WFDC2	3.13633	2.942	upregulated in 7TGP-POS
ENSG00000091262	ABCC6	3.11802	4.659	upregulated in 7TGP-POS
ENSG00000148848	ADAM12	3.11395	35.301	upregulated in 7TGP-POS
ENSG00000092758	COL9A3	3.10638	2.761	upregulated in 7TGP-POS
ENSG00000118523	CTGF	3.08231	253.236	upregulated in 7TGP-POS
ENSG00000151952	TMEM132D	3.07716	3.975	upregulated in 7TGP-POS
ENSG00000165617	DACT1	3.03891	4.715	upregulated in 7TGP-POS		WNT	WNT
ENSG00000163710	PCOLCE2	3.02319	6.882	upregulated in 7TGP-POS
ENSG00000108176	DNAJC12	3.01263	7.286	upregulated in 7TGP-POS
ENSG00000075213	SEMA3A	2.98903	93.062	upregulated in 7TGP-POS
ENSG00000167554	ZNF610	2.9473	9.35	upregulated in 7TGP-POS
ENSG00000149634	SPATA25	2.93919	6.824	upregulated in 7TGP-POS
ENSG00000131095	GFAP	2.9242	3.65	upregulated in 7TGP-POS
ENSG00000137962	ARHGAP29	2.92127	194.881	upregulated in 7TGP-POS
ENSG00000142910	TINAGL1	2.91516	67.663	upregulated in 7TGP-POS
ENSG00000153563	CD8A	2.90824	6.129	upregulated in 7TGP-POS
ENSG00000153993	SEMA3D	2.90721	31.526	upregulated in 7TGP-POS
ENSG00000102001	CACNA1F	2.89857	1.438	upregulated in 7TGP-POS
ENSG00000125731	SH2D3A	2.89768	1.681	upregulated in 7TGP-POS
ENSG00000167676	PLIN4	2.89593	17.464	upregulated in 7TGP-POS
ENSG00000124194	GDAP1L1	2.87482	1.937	upregulated in 7TGP-POS
ENSG00000105974	CAV1	2.86086	214.053	upregulated in 7TGP-POS		WNT	WNT
ENSG00000204262	COL5A2	2.85789	26.395	upregulated in 7TGP-POS
ENSG00000137801	THBS1	2.85779	163.878	upregulated in 7TGP-POS
ENSG00000134532	SOX5	2.83871	9.026	upregulated in 7TGP-POS
ENSG00000135312	HTR1B	2.82983	1.319	upregulated in 7TGP-POS
ENSG00000058091	CDK14	2.82282	59.924	upregulated in 7TGP-POS			WNT
ENSG00000171476	HOPX	2.80025	1.915	upregulated in 7TGP-POS
ENSG00000144406	UNC80	2.79269	1.933	upregulated in 7TGP-POS
ENSG00000152402	GUCY1A2	2.77086	30.564	upregulated in 7TGP-POS
ENSG00000113140	SPARC	2.75798	12.933	upregulated in 7TGP-POS
ENSG00000171812	COL8A2	2.73757	5.108	upregulated in 7TGP-POS
ENSG00000182177	ASB18	2.73599	1.657	upregulated in 7TGP-POS
ENSG00000165512	ZNF22	2.72896	57.435	upregulated in 7TGP-POS
ENSG00000117407	ARTN	2.72377	7.299	upregulated in 7TGP-POS
ENSG00000169291	SHE	2.71321	1.765	upregulated in 7TGP-POS
ENSG00000188338	SLC38A3	2.70125	7.037	upregulated in 7TGP-POS
ENSG00000168453	HR	2.7011	8.75	upregulated in 7TGP-POS
ENSG00000148677	ANKRD1	2.69757	14.282	upregulated in 7TGP-POS
ENSG00000168329	CX3CR1	2.66646	1.489	upregulated in 7TGP-POS
ENSG00000164161	HHIP	2.66452	4.482	upregulated in 7TGP-POS
ENSG00000141750	STAC2	2.66005	18.951	upregulated in 7TGP-POS
ENSG00000244486	SCARF2	2.65617	10.375	upregulated in 7TGP-POS
ENSG00000109819	PPARGC1A	2.65418	15.169	upregulated in 7TGP-POS
ENSG00000137474	MYO7A	2.64259	3.989	upregulated in 7TGP-POS
ENSG00000183831	ANKRD45	2.58762	1.487	upregulated in 7TGP-POS
ENSG00000115602	IL1RL1	2.58564	4.672	upregulated in 7TGP-POS
ENSG00000188227	ZNF793	2.57203	2.59	upregulated in 7TGP-POS
ENSG00000069122	GPR116	2.54421	1.897	upregulated in 7TGP-POS
ENSG00000180537	RNF182	2.51159	16.565	upregulated in 7TGP-POS
ENSG00000186088	GSAP	2.50673	34.558	upregulated in 7TGP-POS
ENSG00000237440	ZNF737	2.50024	1.576	upregulated in 7TGP-POS
ENSG00000203685	C1orf95	2.49605	2.508	upregulated in 7TGP-POS
ENSG00000206538	VGLL3	2.48945	12.451	upregulated in 7TGP-POS
ENSG00000151892	GFRA1	2.4877	89.257	upregulated in 7TGP-POS
ENSG00000180938	ZNF572	2.48708	9.249	upregulated in 7TGP-POS
ENSG00000198920	KIAA0753	2.48243	62.982	upregulated in 7TGP-POS
ENSG00000078401	EDN1	2.4704	20.332	upregulated in 7TGP-POS			WNT
ENSG00000138131	LOXL4	2.46921	136.929	upregulated in 7TGP-POS
ENSG00000168811	IL12A	2.46532	5.01	upregulated in 7TGP-POS
ENSG00000140937	CDH11	2.46132	81.241	upregulated in 7TGP-POS
ENSG00000127863	TNFRSF19	2.451	6.619	upregulated in 7TGP-POS
ENSG00000079102	RUNX1T1	2.44944	2.876	upregulated in 7TGP-POS
ENSG00000164746	C7orf57	2.44929	2.473	upregulated in 7TGP-POS
ENSG00000164176	EDIL3	2.44818	5.766	upregulated in 7TGP-POS
ENSG00000128564	VGF	2.446	18.71	upregulated in 7TGP-POS
ENSG00000118407	FILIP1	2.44088	1.5	upregulated in 7TGP-POS
ENSG00000082126	MPP4	2.41614	4.876	upregulated in 7TGP-POS
ENSG00000019582	CD74	2.41324	7.904	upregulated in 7TGP-POS
ENSG00000123977	DAW1	2.40823	3.977	upregulated in 7TGP-POS
ENSG00000170909	OSCAR	2.40516	1.586	upregulated in 7TGP-POS
ENSG00000182752	PAPPA	2.40462	34.063	upregulated in 7TGP-POS
ENSG00000169429	IL8	2.40047	205.738	upregulated in 7TGP-POS
ENSG00000179546	HTR1D	2.38693	10.826	upregulated in 7TGP-POS
ENSG00000176244	ACBD7	2.37922	4.228	upregulated in 7TGP-POS
ENSG00000006210	CX3CL1	2.37787	4.405	upregulated in 7TGP-POS
ENSG00000174428	GTF2IRD2B	2.36435	7.965	upregulated in 7TGP-POS
ENSG00000075461	CACNG4	2.35547	6.529	upregulated in 7TGP-POS
ENSG00000143473	KCNH1	2.34999	5.964	upregulated in 7TGP-POS
ENSG00000163637	PRICKLE2	2.34038	31.585	upregulated in 7TGP-POS	WNT		WNT
ENSG00000148053	NTRK2	2.34033	4.754	upregulated in 7TGP-POS
ENSG00000157890	MEGF11	2.33937	6.235	upregulated in 7TGP-POS
ENSG00000158270	COLEC12	2.33251	1.678	upregulated in 7TGP-POS
ENSG00000196081	ZNF724P	2.32654	2.764	upregulated in 7TGP-POS
ENSG00000259207	ITGB3	2.31933	3.54	upregulated in 7TGP-POS
ENSG00000050165	DKK3	2.31844	5.379	upregulated in 7TGP-POS			WNT
ENSG00000113231	PDE8B	2.2987	6.912	upregulated in 7TGP-POS
ENSG00000134259	NGF	2.29788	26.912	upregulated in 7TGP-POS
ENSG00000103056	SMPD3	2.29649	3.856	upregulated in 7TGP-POS
ENSG00000142623	PADI1	2.2881	4.378	upregulated in 7TGP-POS
ENSG00000075223	SEMA3C	2.28286	119.847	upregulated in 7TGP-POS
ENSG00000137285	TUBB2B	2.27528	6.858	upregulated in 7TGP-POS
ENSG00000092969	TGFB2	2.26484	104.608	upregulated in 7TGP-POS
ENSG00000103811	CTSH	2.26014	18.942	upregulated in 7TGP-POS
ENSG00000103888	KIAA1199	2.25893	3.302	upregulated in 7TGP-POS
ENSG00000271605	MILR1	2.25174	1.349	upregulated in 7TGP-POS
ENSG00000100234	TIMP3	2.25122	83.83	upregulated in 7TGP-POS
ENSG00000184838	PRR16	2.24819	8.033	upregulated in 7TGP-POS
ENSG00000189068	VSTM1	2.23557	1.402	upregulated in 7TGP-POS
ENSG00000105971	CAV2	2.22655	83.85	upregulated in 7TGP-POS
ENSG00000169594	BNC1	2.22542	7.284	upregulated in 7TGP-POS
ENSG00000119514	GALNT12	2.21913	5.072	upregulated in 7TGP-POS
ENSG00000171951	SCG2	2.20524	11.252	upregulated in 7TGP-POS
ENSG00000178568	ERBB4	2.19902	1.573	upregulated in 7TGP-POS
ENSG00000165323	FAT3	2.18851	9.012	upregulated in 7TGP-POS
ENSG00000196267	ZNF836	2.18801	3.776	upregulated in 7TGP-POS
ENSG00000081923	ATP8B1	2.18228	37.711	upregulated in 7TGP-POS
ENSG00000185070	FLRT2	2.17838	63.767	upregulated in 7TGP-POS
ENSG00000138829	FBN2	2.16213	81.187	upregulated in 7TGP-POS
ENSG00000169891	REPS2	2.14903	14.622	upregulated in 7TGP-POS
ENSG00000146707	POMZP3	2.14811	21.778	upregulated in 7TGP-POS
ENSG00000180448	HMHA1	2.13261	24.401	upregulated in 7TGP-POS
ENSG00000137880	GCHFR	2.12821	6.895	upregulated in 7TGP-POS
ENSG00000130508	PXDN	2.1201	135.266	upregulated in 7TGP-POS
ENSG00000124225	PMEPA1	2.1181	70.282	upregulated in 7TGP-POS
ENSG00000160963	COL26A1	2.11647	6.4	upregulated in 7TGP-POS
ENSG00000179242	CDH4	2.08731	53.74	upregulated in 7TGP-POS
ENSG00000142871	CYR61	2.08384	182.731	upregulated in 7TGP-POS
ENSG00000155011	DKK2	2.07521	1.686	upregulated in 7TGP-POS	WNT	WNT	WNT
ENSG00000180914	OXTR	2.0698	46.023	upregulated in 7TGP-POS
ENSG00000159674	SPON2	2.0683	15.201	upregulated in 7TGP-POS
ENSG00000196730	DAPK1	2.06684	52.524	upregulated in 7TGP-POS
ENSG00000111727	HCFC2	2.06508	19.62	upregulated in 7TGP-POS
ENSG00000164619	BMPER	2.0579	5.031	upregulated in 7TGP-POS
ENSG00000242574	HLA-DMB	2.05419	1.348	upregulated in 7TGP-POS
ENSG00000058085	LAMC2	2.05366	53.536	upregulated in 7TGP-POS
ENSG00000205809	KLRC2	2.04755	2.869	upregulated in 7TGP-POS
ENSG00000154118	JPH3	2.03668	10.045	upregulated in 7TGP-POS
ENSG00000158258	CLSTN2	2.02036	25.283	upregulated in 7TGP-POS
ENSG00000181104	F2R	2.00087	56.595	upregulated in 7TGP-POS
ENSG00000144810	COL8A1	1.99859	39.835	upregulated in 7TGP-POS
ENSG00000165105	RASEF	1.98368	27.208	upregulated in 7TGP-POS
ENSG00000168676	KCTD19	1.9822	4.234	upregulated in 7TGP-POS
ENSG00000186026	ZNF284	1.9801	2.626	upregulated in 7TGP-POS
ENSG00000167011	NAT16	1.97676	2.727	upregulated in 7TGP-POS
ENSG00000091844	RGS17	1.96697	20.653	upregulated in 7TGP-POS
ENSG00000169071	ROR2	1.95698	7.56	upregulated in 7TGP-POS		WNT	WNT
ENSG00000123096	SSPN	1.95623	7.172	upregulated in 7TGP-POS
ENSG00000105810	CDK6	1.95086	41.612	upregulated in 7TGP-POS
ENSG00000150471	LPHN3	1.94912	16.279	upregulated in 7TGP-POS
ENSG00000237489	LINC00959	1.94616	1.937	upregulated in 7TGP-POS
ENSG00000180354	C7orf41	1.94088	22.037	upregulated in 7TGP-POS
ENSG00000188042	ARL4C	1.93811	72.693	upregulated in 7TGP-POS
ENSG00000183248	CTD-3193O13.9	1.93343	5.016	upregulated in 7TGP-POS
ENSG00000115457	IGFBP2	1.93261	34.493	upregulated in 7TGP-POS			WNT
ENSG00000139174	PRICKLE1	1.92899	37.889	upregulated in 7TGP-POS	WNT	WNT	WNT
ENSG00000171956	FOXB1	1.92063	1.802	upregulated in 7TGP-POS
ENSG00000106772	PRUNE2	1.91423	12.474	upregulated in 7TGP-POS
ENSG00000204936	CD177	1.91104	2.059	upregulated in 7TGP-POS
ENSG00000157343	ARMC12	1.91002	1.855	upregulated in 7TGP-POS
ENSG00000105784	RUNDC3B	1.90543	1.37	upregulated in 7TGP-POS
ENSG00000129422	MTUS1	1.90499	15.939	upregulated in 7TGP-POS
ENSG00000167100	SAMD14	1.90338	3.496	upregulated in 7TGP-POS
ENSG00000197415	VEPH1	1.89766	2.32	upregulated in 7TGP-POS
ENSG00000185432	METTL7A	1.89426	3.142	upregulated in 7TGP-POS
ENSG00000151702	FLI1	1.89033	8.857	upregulated in 7TGP-POS
ENSG00000163219	ARHGAP25	1.88432	2.263	upregulated in 7TGP-POS
ENSG00000139304	PTPRQ	1.88057	1.559	upregulated in 7TGP-POS
ENSG00000162591	MEGF6	1.87857	5.798	upregulated in 7TGP-POS
ENSG00000080573	COL5A3	1.8755	4.486	upregulated in 7TGP-POS
ENSG00000007372	PAX6	1.86559	8.626	upregulated in 7TGP-POS
ENSG00000120068	HOXB8	1.86348	1.584	upregulated in 7TGP-POS
ENSG00000146477	SLC22A3	1.86004	1.799	upregulated in 7TGP-POS
ENSG00000183111	ARHGEF37	1.85637	6.165	upregulated in 7TGP-POS
ENSG00000123095	BHLHE41	1.85167	23.505	upregulated in 7TGP-POS
ENSG00000163739	CXCL1	1.84195	78.231	upregulated in 7TGP-POS
ENSG00000003400	CASP10	1.83808	10.564	upregulated in 7TGP-POS
ENSG00000145416	MARCH1	1.83038	9.218	upregulated in 7TGP-POS
ENSG00000163629	PTPN13	1.82602	34.223	upregulated in 7TGP-POS
ENSG00000005108	THSD7A	1.81777	6.999	upregulated in 7TGP-POS
ENSG00000182901	RGS7	1.81662	5.973	upregulated in 7TGP-POS
ENSG00000163520	FBLN2	1.81352	52.568	upregulated in 7TGP-POS
ENSG00000154027	AK5	1.80996	8.671	upregulated in 7TGP-POS
ENSG00000043039	BARX2	1.80661	9.261	upregulated in 7TGP-POS
ENSG00000113721	PDGFRB	1.80407	3.63	upregulated in 7TGP-POS
ENSG00000096060	FKBP5	1.79949	24.93	upregulated in 7TGP-POS
ENSG00000145287	PLAC8	1.79896	1.746	upregulated in 7TGP-POS
ENSG00000117480	FAAH	1.78807	17.114	upregulated in 7TGP-POS
ENSG00000154217	PITPNC1	1.77538	21.879	upregulated in 7TGP-POS
ENSG00000127955	GNAI1	1.76235	54.759	upregulated in 7TGP-POS
ENSG00000135318	NT5E	1.76184	93.41	upregulated in 7TGP-POS
ENSG00000107984	DKK1	1.75727	80.06	upregulated in 7TGP-POS	WNT	WNT	WNT
ENSG00000143375	CGN	1.75304	8.021	upregulated in 7TGP-POS
ENSG00000091136	LAMB1	1.75014	79.875	upregulated in 7TGP-POS
ENSG00000115556	PLCD4	1.74765	2.246	upregulated in 7TGP-POS
ENSG00000100628	ASB2	1.74413	3.397	upregulated in 7TGP-POS
ENSG00000273274	ZBTB8B	1.74315	2.128	upregulated in 7TGP-POS
ENSG00000181409	AATK	1.74307	2.269	upregulated in 7TGP-POS
ENSG00000135253	KCP	1.74112	2.597	upregulated in 7TGP-POS
ENSG00000196139	AKR1C3	1.73842	4.781	upregulated in 7TGP-POS
ENSG00000146674	IGFBP3	1.73315	75.597	upregulated in 7TGP-POS
ENSG00000137968	SLC44A5	1.73314	3.831	upregulated in 7TGP-POS
ENSG00000187957	DNER	1.72988	33.391	upregulated in 7TGP-POS
ENSG00000184060	ADAP2	1.72902	2.806	upregulated in 7TGP-POS
ENSG00000152527	PLEKHH2	1.72754	16.707	upregulated in 7TGP-POS
ENSG00000077935	SMC1B	1.71756	3.283	upregulated in 7TGP-POS
ENSG00000173227	SYT12	1.71415	30.901	upregulated in 7TGP-POS
ENSG00000151090	THRB	1.71289	11.484	upregulated in 7TGP-POS
ENSG00000152778	IFIT5	1.71288	36.596	upregulated in 7TGP-POS
ENSG00000076356	PLXNA2	1.70384	41.182	upregulated in 7TGP-POS
ENSG00000139926	FRMD6	1.70348	87.585	upregulated in 7TGP-POS
ENSG00000163467	TSACC	1.69983	1.629	upregulated in 7TGP-POS
ENSG00000184368	MAP7D2	1.69635	11.327	upregulated in 7TGP-POS
ENSG00000095303	PTGS1	1.69297	2.627	upregulated in 7TGP-POS
ENSG00000165887	ANKRD2	1.68686	6.01	upregulated in 7TGP-POS
ENSG00000213626	LBH	1.68642	7.514	upregulated in 7TGP-POS
ENSG00000241685	ARPC1A	1.68119	64.773	upregulated in 7TGP-POS
ENSG00000180730	SHISA2	1.67822	12.021	upregulated in 7TGP-POS			WNT
ENSG00000168477	TNXB	1.6769	7.923	upregulated in 7TGP-POS
ENSG00000101096	NFATC2	1.67651	5.2	upregulated in 7TGP-POS	WNT
ENSG00000100311	PDGFB	1.67427	11.96	upregulated in 7TGP-POS
ENSG00000122133	PAEP	1.67316	4.405	upregulated in 7TGP-POS
ENSG00000115363	EVA1A	1.6724	35.057	upregulated in 7TGP-POS
ENSG00000106546	AHR	1.67035	61.768	upregulated in 7TGP-POS
ENSG00000174721	FGFBP3	1.66942	2.949	upregulated in 7TGP-POS
ENSG00000124191	TOX2	1.66682	39.632	upregulated in 7TGP-POS
ENSG00000176697	BDNF	1.66381	27.661	upregulated in 7TGP-POS
ENSG00000162105	SHANK2	1.65639	7.412	upregulated in 7TGP-POS
ENSG00000185518	SV2B	1.65517	3.732	upregulated in 7TGP-POS
ENSG00000140416	TPM1	1.65304	88.122	upregulated in 7TGP-POS
ENSG00000145248	SLC10A4	1.65257	1.305	upregulated in 7TGP-POS
ENSG00000156113	KCNMA1	1.64344	13.724	upregulated in 7TGP-POS
ENSG00000138772	ANXA3	1.64314	84.353	upregulated in 7TGP-POS
ENSG00000128510	CPA4	1.6402	34.567	upregulated in 7TGP-POS
ENSG00000149596	JPH2	1.63537	2.982	upregulated in 7TGP-POS
ENSG00000165084	C8orf34	1.63459	2.569	upregulated in 7TGP-POS
ENSG00000163734	CXCL3	1.62992	29.308	upregulated in 7TGP-POS
ENSG00000171757	LRRC34	1.62872	3.056	upregulated in 7TGP-POS
ENSG00000164400	CSF2	1.6283	3.563	upregulated in 7TGP-POS
ENSG00000203943	SAMD13	1.62788	1.651	upregulated in 7TGP-POS
ENSG00000105792	C7orf63	1.62527	4.614	upregulated in 7TGP-POS
ENSG00000108932	SLC16A6	1.62413	4.195	upregulated in 7TGP-POS
ENSG00000196705	ZNF431	1.61891	7.833	upregulated in 7TGP-POS
ENSG00000145934	TENM2	1.61645	27.546	upregulated in 7TGP-POS
ENSG00000175161	CADM2	1.61507	1.311	upregulated in 7TGP-POS
ENSG00000113083	LOX	1.60824	27.983	upregulated in 7TGP-POS
ENSG00000119866	BCL11A	1.60772	2.786	upregulated in 7TGP-POS
ENSG00000151789	ZNF385D	1.60617	2.918	upregulated in 7TGP-POS
ENSG00000170954	ZNF415	1.59402	9.986	upregulated in 7TGP-POS
ENSG00000206052	DOK6	1.5894	8.939	upregulated in 7TGP-POS
ENSG00000178826	TMEM139	1.58856	2.409	upregulated in 7TGP-POS
ENSG00000103489	XYLT1	1.58105	7.82	upregulated in 7TGP-POS
ENSG00000183287	CCBE1	1.57992	25.423	upregulated in 7TGP-POS
ENSG00000076706	MCAM	1.57009	58.446	upregulated in 7TGP-POS
ENSG00000146592	CREB5	1.56654	38.664	upregulated in 7TGP-POS
ENSG00000198732	SMOC1	1.56189	12.909	upregulated in 7TGP-POS
ENSG00000033867	SLC4A7	1.55987	43.793	upregulated in 7TGP-POS
ENSG00000196092	PAX5	1.55177	1.508	upregulated in 7TGP-POS
ENSG00000152377	SPOCK1	1.5453	15.67	upregulated in 7TGP-POS
ENSG00000186472	PCLO	1.54519	9.398	upregulated in 7TGP-POS
ENSG00000187837	HIST1H1C	1.5393	20.444	upregulated in 7TGP-POS
ENSG00000154654	NCAM2	1.539	6.201	upregulated in 7TGP-POS
ENSG00000213420	GPC2	1.53782	8.065	upregulated in 7TGP-POS
ENSG00000152503	TRIM36	1.53654	21.012	upregulated in 7TGP-POS
ENSG00000196275	GTF2IRD2	1.53651	2.445	upregulated in 7TGP-POS
ENSG00000078487	ZCWPW1	1.53053	10.23	upregulated in 7TGP-POS
ENSG00000120708	TGFBI	1.51837	34.299	upregulated in 7TGP-POS
ENSG00000185774	KCNIP4	1.51525	1.7	upregulated in 7TGP-POS
ENSG00000121068	TBX2	1.50855	2.101	upregulated in 7TGP-POS
ENSG00000198467	TPM2	1.50224	5.731	upregulated in 7TGP-POS
ENSG00000145431	PDGFC	1.49922	34.072	upregulated in 7TGP-POS
ENSG00000154930	ACSS1	1.49248	15.201	upregulated in 7TGP-POS
ENSG00000124257	NEURL2	1.49192	3.093	upregulated in 7TGP-POS
ENSG00000184349	EFNA5	1.48478	33.16	upregulated in 7TGP-POS
ENSG00000189120	SP6	1.48284	3.077	upregulated in 7TGP-POS
ENSG00000183780	SLC35F3	1.48172	7.142	upregulated in 7TGP-POS
ENSG00000204052	LRRC73	1.46999	1.697	upregulated in 7TGP-POS
ENSG00000197343	ZNF655	1.46821	51.989	upregulated in 7TGP-POS
ENSG00000134369	NAV1	1.46442	31.803	upregulated in 7TGP-POS
ENSG00000137434	C6orf52	1.46319	9.24	upregulated in 7TGP-POS
ENSG00000155816	FMN2	1.45491	1.882	upregulated in 7TGP-POS
ENSG00000110031	LPXN	1.45423	23.997	upregulated in 7TGP-POS
ENSG00000152939	MARVELD2	1.45329	7.182	upregulated in 7TGP-POS
ENSG00000166920	C15orf48	1.45072	9.879	upregulated in 7TGP-POS
ENSG00000109743	BST1	1.44937	6.868	upregulated in 7TGP-POS
ENSG00000198846	TOX	1.44923	3.481	upregulated in 7TGP-POS
ENSG00000139211	AMIGO2	1.44729	36.272	upregulated in 7TGP-POS
ENSG00000131016	AKAP12	1.44673	39.206	upregulated in 7TGP-POS
ENSG00000163462	TRIM46	1.44369	2.222	upregulated in 7TGP-POS
ENSG00000164292	RHOBTB3	1.44291	50.256	upregulated in 7TGP-POS
ENSG00000108924	HLF	1.44092	1.584	upregulated in 7TGP-POS
ENSG00000205683	DPF3	1.4369	8.915	upregulated in 7TGP-POS
ENSG00000244588	RAD21L1	1.43626	1.323	upregulated in 7TGP-POS
ENSG00000137834	SMAD6	1.4361	4.066	upregulated in 7TGP-POS
ENSG00000048052	HDAC9	1.43473	48.672	upregulated in 7TGP-POS
ENSG00000164221	CCDC112	1.43065	12.297	upregulated in 7TGP-POS
ENSG00000005961	ITGA2B	1.42961	2.389	upregulated in 7TGP-POS
ENSG00000109452	INPP4B	1.42944	8.481	upregulated in 7TGP-POS
ENSG00000111846	GCNT2	1.42613	2.137	upregulated in 7TGP-POS
ENSG00000122420	PTGFR	1.42529	4.369	upregulated in 7TGP-POS
ENSG00000211448	DIO2	1.42421	1.569	upregulated in 7TGP-POS
ENSG00000152495	CAMK4	1.41893	8.052	upregulated in 7TGP-POS
ENSG00000164251	F2RL1	1.41557	13.062	upregulated in 7TGP-POS
ENSG00000115919	KYNU	1.41415	4.288	upregulated in 7TGP-POS
ENSG00000128052	KDR	1.41187	4.183	upregulated in 7TGP-POS
ENSG00000119900	OGFRL1	1.40701	45.277	upregulated in 7TGP-POS
ENSG00000119703	ZC2HC1C	1.40182	2.615	upregulated in 7TGP-POS
ENSG00000228716	DHFR	1.40071	22.037	upregulated in 7TGP-POS
ENSG00000168994	PXDC1	1.39768	41.839	upregulated in 7TGP-POS
ENSG00000147689	FAM83A	1.39722	6.026	upregulated in 7TGP-POS
ENSG00000155961	RAB39B	1.39448	17.024	upregulated in 7TGP-POS
ENSG00000132329	RAMP1	1.3933	9.379	upregulated in 7TGP-POS
ENSG00000137501	SYTL2	1.39187	12.065	upregulated in 7TGP-POS
ENSG00000166816	LDHD	1.3877	2.176	upregulated in 7TGP-POS
ENSG00000127947	PTPN12	1.38738	43.842	upregulated in 7TGP-POS
ENSG00000158528	PPP1R9A	1.38257	18.116	upregulated in 7TGP-POS
ENSG00000010810	FYN	1.3806	38.944	upregulated in 7TGP-POS
ENSG00000186952	TMEM232	1.38017	1.64	upregulated in 7TGP-POS
ENSG00000106069	CHN2	1.38008	3.833	upregulated in 7TGP-POS
ENSG00000163491	NEK10	1.37827	1.459	upregulated in 7TGP-POS
ENSG00000184678	HIST2H2BE	1.37807	10.568	upregulated in 7TGP-POS
ENSG00000136244	IL6	1.37629	53.444	upregulated in 7TGP-POS
ENSG00000177685	EFCAB4A	1.37193	1.616	upregulated in 7TGP-POS
ENSG00000106976	DNM1	1.36265	11.427	upregulated in 7TGP-POS
ENSG00000107796	ACTA2	1.36264	6.226	upregulated in 7TGP-POS
ENSG00000172086	KRCC1	1.36207	23.95	upregulated in 7TGP-POS
ENSG00000171877	FRMD5	1.36082	19.189	upregulated in 7TGP-POS
ENSG00000155792	DEPTOR	1.35783	2.859	upregulated in 7TGP-POS
ENSG00000153832	FBXO36	1.35678	7.068	upregulated in 7TGP-POS
ENSG00000176046	NUPR1	1.35625	39.079	upregulated in 7TGP-POS
ENSG00000176928	GCNT4	1.3553	1.436	upregulated in 7TGP-POS
ENSG00000165996	PTPLA	1.35429	15.811	upregulated in 7TGP-POS
ENSG00000138347	MYPN	1.35262	7.269	upregulated in 7TGP-POS
ENSG00000180998	GPR137C	1.34732	2.783	upregulated in 7TGP-POS
ENSG00000198435	NRARP	1.34452	6.819	upregulated in 7TGP-POS			WNT
ENSG00000244274	DBNDD2	1.33952	2.659	upregulated in 7TGP-POS
ENSG00000162614	NEXN	1.3393	11.449	upregulated in 7TGP-POS
ENSG00000141314	RHBDL3	1.33914	1.31	upregulated in 7TGP-POS
ENSG00000150636	CCDC102B	1.3388	3.184	upregulated in 7TGP-POS
ENSG00000106089	STX1A	1.3371	26.806	upregulated in 7TGP-POS
ENSG00000234545	FAM133B	1.33572	16.402	upregulated in 7TGP-POS
ENSG00000176125	UFSP1	1.33274	1.476	upregulated in 7TGP-POS
ENSG00000112297	AIM1	1.33192	12.108	upregulated in 7TGP-POS
ENSG00000109220	CHIC2	1.32778	26.202	upregulated in 7TGP-POS
ENSG00000150782	IL18	1.32523	23.068	upregulated in 7TGP-POS
ENSG00000170425	ADORA2B	1.32408	31.67	upregulated in 7TGP-POS
ENSG00000196782	MAML3	1.324	9.461	upregulated in 7TGP-POS
ENSG00000123892	RAB38	1.32375	2.433	upregulated in 7TGP-POS
ENSG00000116717	GADD45A	1.323	37.713	upregulated in 7TGP-POS
ENSG00000103540	CCP110	1.31865	21.308	upregulated in 7TGP-POS
ENSG00000134627	PIWIL4	1.311	1.889	upregulated in 7TGP-POS
ENSG00000148926	ADM	1.30951	29.807	upregulated in 7TGP-POS
ENSG00000170017	ALCAM	1.30869	44.782	upregulated in 7TGP-POS
ENSG00000102897	LYRM1	1.30848	24.906	upregulated in 7TGP-POS
ENSG00000166508	MCM7	1.3079	67.02	upregulated in 7TGP-POS
ENSG00000028137	TNFRSF1B	1.30337	5.357	upregulated in 7TGP-POS
ENSG00000110427	KIAA1549L	1.30002	6.046	upregulated in 7TGP-POS
ENSG00000148426	PROSER2	1.29793	22.202	upregulated in 7TGP-POS
ENSG00000175449	RFESD	1.29701	2.658	upregulated in 7TGP-POS
ENSG00000196787	HIST1H2AG	1.29603	1.31	upregulated in 7TGP-POS
ENSG00000198796	ALPK2	1.29553	6.791	upregulated in 7TGP-POS			WNT
ENSG00000133816	MICAL2	1.29551	42.832	upregulated in 7TGP-POS
ENSG00000185250	PPIL6	1.29515	3.889	upregulated in 7TGP-POS
ENSG00000167972	ABCA3	1.29464	32.437	upregulated in 7TGP-POS
ENSG00000179008	C14orf39	1.29255	3.16	upregulated in 7TGP-POS
ENSG00000146966	DENND2A	1.29215	32.385	upregulated in 7TGP-POS
ENSG00000121454	LHX4	1.29057	3.552	upregulated in 7TGP-POS
ENSG00000140104	C14orf79	1.28849	12.389	upregulated in 7TGP-POS
ENSG00000113296	THBS4	1.28648	1.973	upregulated in 7TGP-POS
ENSG00000127990	SGCE	1.2853	35.071	upregulated in 7TGP-POS
ENSG00000101871	MID1	1.28369	12.602	upregulated in 7TGP-POS
ENSG00000145730	PAM	1.28164	39.523	upregulated in 7TGP-POS
ENSG00000152409	JMY	1.28129	24.601	upregulated in 7TGP-POS
ENSG00000187098	MITF	1.2798	24.116	upregulated in 7TGP-POS			WNT
ENSG00000120833	SOCS2	1.27893	9.152	upregulated in 7TGP-POS
ENSG00000121895	TMEM156	1.2758	15.88	upregulated in 7TGP-POS
ENSG00000189056	RELN	1.27547	3.714	upregulated in 7TGP-POS
ENSG00000163898	LIPH	1.27366	6.141	upregulated in 7TGP-POS
ENSG00000074527	NTN4	1.2717	24.092	upregulated in 7TGP-POS
ENSG00000163661	PTX3	1.2694	57.727	upregulated in 7TGP-POS
ENSG00000078081	LAMP3	1.26905	5.636	upregulated in 7TGP-POS
ENSG00000196220	SRGAP3	1.26828	5.056	upregulated in 7TGP-POS
ENSG00000131378	RFTN1	1.26747	41.212	upregulated in 7TGP-POS
ENSG00000106261	ZKSCAN1	1.26735	33.241	upregulated in 7TGP-POS
ENSG00000150938	CRIM1	1.26671	43.181	upregulated in 7TGP-POS
ENSG00000003147	ICA1	1.26646	19.53	upregulated in 7TGP-POS
ENSG00000136425	CIB2	1.26452	6.481	upregulated in 7TGP-POS
ENSG00000214944	ARHGEF28	1.26324	36.272	upregulated in 7TGP-POS
ENSG00000006576	PHTF2	1.25886	30.056	upregulated in 7TGP-POS
ENSG00000146833	TRIM4	1.25877	31.862	upregulated in 7TGP-POS
ENSG00000186523	FAM86B1	1.25704	5.955	upregulated in 7TGP-POS
ENSG00000125538	IL1B	1.25617	36.644	upregulated in 7TGP-POS
ENSG00000075391	RASAL2	1.25605	28.554	upregulated in 7TGP-POS
ENSG00000153714	LURAP1L	1.25523	18.618	upregulated in 7TGP-POS
ENSG00000174136	RGMB	1.25459	50.159	upregulated in 7TGP-POS
ENSG00000169964	TMEM42	1.25379	14.955	upregulated in 7TGP-POS
ENSG00000124635	HIST1H2BJ	1.25217	1.854	upregulated in 7TGP-POS
ENSG00000198517	MAFK	1.25068	13.943	upregulated in 7TGP-POS
ENSG00000122557	HERPUD2	1.2505	26.721	upregulated in 7TGP-POS
ENSG00000151322	NPAS3	1.2501	2.049	upregulated in 7TGP-POS
ENSG00000157259	GATAD1	1.2484	39.881	upregulated in 7TGP-POS
ENSG00000105829	BET1	1.24782	25.687	upregulated in 7TGP-POS
ENSG00000106066	CPVL	1.24729	21.957	upregulated in 7TGP-POS
ENSG00000167720	SRR	1.24581	7.099	upregulated in 7TGP-POS
ENSG00000181754	AMIGO1	1.24262	11.371	upregulated in 7TGP-POS
ENSG00000170915	PAQR8	1.24018	8.544	upregulated in 7TGP-POS
ENSG00000084628	NKAIN1	1.23674	1.587	upregulated in 7TGP-POS
ENSG00000143850	PLEKHA6	1.23546	4.761	upregulated in 7TGP-POS
ENSG00000164543	STK17A	1.2351	29.704	upregulated in 7TGP-POS
ENSG00000101098	RIMS4	1.23378	2.844	upregulated in 7TGP-POS
ENSG00000204219	TCEA3	1.23351	4.037	upregulated in 7TGP-POS
ENSG00000169247	SH3TC2	1.22748	13.472	upregulated in 7TGP-POS
ENSG00000099256	PRTFDC1	1.22567	9.618	upregulated in 7TGP-POS
ENSG00000164683	HEY1	1.22157	3.065	upregulated in 7TGP-POS
ENSG00000114739	ACVR2B	1.21984	13.07	upregulated in 7TGP-POS
ENSG00000153246	PLA2R1	1.21831	5.584	upregulated in 7TGP-POS
ENSG00000185551	NR2F2	1.21814	48.696	upregulated in 7TGP-POS
ENSG00000182809	CRIP2	1.21565	7.559	upregulated in 7TGP-POS
ENSG00000100490	CDKL1	1.21039	4.31	upregulated in 7TGP-POS
ENSG00000099998	GGT5	1.20827	17.987	upregulated in 7TGP-POS
ENSG00000213949	ITGA1	1.20311	15.778	upregulated in 7TGP-POS
ENSG00000174586	ZNF497	1.2028	1.569	upregulated in 7TGP-POS
ENSG00000103460	TOX3	1.20275	1.643	upregulated in 7TGP-POS
ENSG00000196636	ACN9	1.20102	12.105	upregulated in 7TGP-POS
ENSG00000112893	MAN2A1	1.19634	37.561	upregulated in 7TGP-POS
ENSG00000187240	DYNC2H1	1.1959	12.904	upregulated in 7TGP-POS
ENSG00000136114	THSD1	1.19546	1.787	upregulated in 7TGP-POS
ENSG00000151067	CACNA1C	1.19508	6.004	upregulated in 7TGP-POS
ENSG00000157578	LCA5L	1.18787	1.585	upregulated in 7TGP-POS
ENSG00000197037	ZSCAN25	1.18752	18.843	upregulated in 7TGP-POS
ENSG00000196371	FUT4	1.1854	4.194	upregulated in 7TGP-POS
ENSG00000221909	FAM200A	1.18492	8.632	upregulated in 7TGP-POS
ENSG00000127914	AKAP9	1.18473	14.063	upregulated in 7TGP-POS
ENSG00000107815	C10orf2	1.18264	23.347	upregulated in 7TGP-POS
ENSG00000138741	TRPC3	1.18157	1.316	upregulated in 7TGP-POS
ENSG00000026508	CD44	1.17975	49.402	upregulated in 7TGP-POS
ENSG00000078114	NEBL	1.17837	2.441	upregulated in 7TGP-POS
ENSG00000135362	PRR5L	1.17674	5.472	upregulated in 7TGP-POS
ENSG00000166033	HTRA1	1.17594	20.248	upregulated in 7TGP-POS
ENSG00000049883	PTCD2	1.17527	12.206	upregulated in 7TGP-POS
ENSG00000196724	ZNF418	1.17504	6.203	upregulated in 7TGP-POS
ENSG00000121904	CSMD2	1.17422	4.48	upregulated in 7TGP-POS
ENSG00000165124	SVEP1	1.16877	6.391	upregulated in 7TGP-POS
ENSG00000204291	COL15A1	1.16823	1.378	upregulated in 7TGP-POS
ENSG00000163513	TGFBR2	1.16798	38.849	upregulated in 7TGP-POS
ENSG00000174482	LINGO2	1.16763	2.697	upregulated in 7TGP-POS
ENSG00000156298	TSPAN7	1.16527	3.309	upregulated in 7TGP-POS
ENSG00000180611	MB21D2	1.16226	8.785	upregulated in 7TGP-POS
ENSG00000127993	RBM48	1.15905	13.559	upregulated in 7TGP-POS
ENSG00000103599	IQCH	1.15532	3.641	upregulated in 7TGP-POS
ENSG00000140543	DET1	1.15474	9.077	upregulated in 7TGP-POS
ENSG00000173145	NOC3L	1.15238	26.413	upregulated in 7TGP-POS
ENSG00000114315	HES1	1.15163	13.634	upregulated in 7TGP-POS
ENSG00000146122	DAAM2	1.15112	5.485	upregulated in 7TGP-POS	WNT		WNT
ENSG00000153551	CMTM7	1.15006	22.385	upregulated in 7TGP-POS
ENSG00000065809	FAM107B	1.14687	22.273	upregulated in 7TGP-POS
ENSG00000151422	FER	1.1468	15.284	upregulated in 7TGP-POS
ENSG00000073792	IGF2BP2	1.14538	34.681	upregulated in 7TGP-POS
ENSG00000165071	TMEM71	1.14437	9.936	upregulated in 7TGP-POS
ENSG00000008277	ADAM22	1.14225	7.702	upregulated in 7TGP-POS
ENSG00000187955	COL14A1	1.14053	9.986	upregulated in 7TGP-POS
ENSG00000177034	MTX3	1.13845	12.962	upregulated in 7TGP-POS
ENSG00000131018	SYNE1	1.13757	9.499	upregulated in 7TGP-POS
ENSG00000187672	ERC2	1.13419	2.336	upregulated in 7TGP-POS
ENSG00000168916	ZNF608	1.13291	5.647	upregulated in 7TGP-POS
ENSG00000122644	ARL4A	1.12946	22.733	upregulated in 7TGP-POS
ENSG00000125398	SOX9	1.12946	28.539	upregulated in 7TGP-POS		WNT	WNT
ENSG00000001629	ANKIB1	1.12943	29.938	upregulated in 7TGP-POS
ENSG00000164219	PGGT1B	1.12806	12.172	upregulated in 7TGP-POS
ENSG00000146834	MEPCE	1.126	30.739	upregulated in 7TGP-POS
ENSG00000139160	METTL20	1.12583	3.997	upregulated in 7TGP-POS
ENSG00000153044	CENPH	1.1216	12.627	upregulated in 7TGP-POS
ENSG00000015171	ZMYND11	1.12095	28.883	upregulated in 7TGP-POS
ENSG00000035115	SH3YL1	1.12062	12.948	upregulated in 7TGP-POS
ENSG00000167371	PRRT2	1.12036	1.911	upregulated in 7TGP-POS
ENSG00000180596	HIST1H2BC	1.1197	1.716	upregulated in 7TGP-POS
ENSG00000189060	H1F0	1.11861	55.665	upregulated in 7TGP-POS
ENSG00000054277	OPN3	1.11836	11.618	upregulated in 7TGP-POS
ENSG00000152894	PTPRK	1.11718	29.054	upregulated in 7TGP-POS
ENSG00000152092	ASTN1	1.11611	4.014	upregulated in 7TGP-POS
ENSG00000181617	FDCSP	1.11559	1.848	upregulated in 7TGP-POS
ENSG00000185875	THNSL1	1.1127	10.938	upregulated in 7TGP-POS
ENSG00000082497	SERTAD4	1.11156	8.53	upregulated in 7TGP-POS
ENSG00000169439	SDC2	1.11011	21.93	upregulated in 7TGP-POS
ENSG00000128408	RIBC2	1.10992	2.407	upregulated in 7TGP-POS
ENSG00000169047	IRS1	1.10991	31.62	upregulated in 7TGP-POS
ENSG00000120875	DUSP4	1.10909	40.431	upregulated in 7TGP-POS
ENSG00000198780	FAM169A	1.10881	9.457	upregulated in 7TGP-POS
ENSG00000118432	CNR1	1.10282	1.314	upregulated in 7TGP-POS
ENSG00000132639	SNAP25	1.10001	2.164	upregulated in 7TGP-POS
ENSG00000204856	FAM216A	1.1	12.784	upregulated in 7TGP-POS
ENSG00000204257	HLA-DMA	1.09973	2.918	upregulated in 7TGP-POS
ENSG00000124613	ZNF391	1.09845	9.146	upregulated in 7TGP-POS
ENSG00000117525	F3	1.09779	13.118	upregulated in 7TGP-POS
ENSG00000167601	AXL	1.09641	41.265	upregulated in 7TGP-POS
ENSG00000011638	TMEM159	1.09636	15.22	upregulated in 7TGP-POS
ENSG00000143248	RGS5	1.09596	2.731	upregulated in 7TGP-POS
ENSG00000165244	ZNF367	1.09573	10.531	upregulated in 7TGP-POS
ENSG00000087074	PPP1R15A	1.09504	43.51	upregulated in 7TGP-POS
ENSG00000132326	PER2	1.09435	7.119	upregulated in 7TGP-POS
ENSG00000054392	HHAT	1.09142	6.549	upregulated in 7TGP-POS
ENSG00000133169	BEX1	1.08969	7.345	upregulated in 7TGP-POS
ENSG00000105877	DNAH11	1.08849	2.346	upregulated in 7TGP-POS
ENSG00000127995	CASD1	1.08799	8.71	upregulated in 7TGP-POS
ENSG00000198556	ZNF789	1.08756	4.838	upregulated in 7TGP-POS
ENSG00000119946	CNNM1	1.08565	1.651	upregulated in 7TGP-POS
ENSG00000115232	ITGA4	1.08428	7.385	upregulated in 7TGP-POS
ENSG00000001631	KRIT1	1.08365	19.778	upregulated in 7TGP-POS
ENSG00000178035	IMPDH2	1.0802	40.77	upregulated in 7TGP-POS
ENSG00000141753	IGFBP4	1.07995	24.593	upregulated in 7TGP-POS			WNT
ENSG00000008256	CYTH3	1.07958	38.028	upregulated in 7TGP-POS
ENSG00000175445	LPL	1.07925	3.372	upregulated in 7TGP-POS
ENSG00000009954	BAZ1B	1.07606	23.528	upregulated in 7TGP-POS
ENSG00000179431	FJX1	1.07334	12.037	upregulated in 7TGP-POS
ENSG00000106244	PDAP1	1.07308	40.045	upregulated in 7TGP-POS
ENSG00000127980	PEX1	1.0718	20.248	upregulated in 7TGP-POS
ENSG00000153922	CHD1	1.07099	16.693	upregulated in 7TGP-POS
ENSG00000083807	SLC27A5	1.07017	5.795	upregulated in 7TGP-POS
ENSG00000174628	IQCK	1.0686	6.235	upregulated in 7TGP-POS
ENSG00000162520	SYNC	1.0663	3.321	upregulated in 7TGP-POS
ENSG00000135164	DMTF1	1.064	23.718	upregulated in 7TGP-POS
ENSG00000140941	MAP1LC3B	1.06287	41.8	upregulated in 7TGP-POS
ENSG00000181085	MAPK15	1.06047	4.745	upregulated in 7TGP-POS
ENSG00000105793	GTPBP10	1.05822	15.533	upregulated in 7TGP-POS
ENSG00000133101	CCNA1	1.05758	2.963	upregulated in 7TGP-POS
ENSG00000112183	RBM24	1.05727	2.423	upregulated in 7TGP-POS
ENSG00000038427	VCAN	1.0531	4.302	upregulated in 7TGP-POS
ENSG00000029534	ANK1	1.05147	3.822	upregulated in 7TGP-POS
ENSG00000163818	LZTFL1	1.04908	13.082	upregulated in 7TGP-POS
ENSG00000168672	FAM84B	1.04894	34.759	upregulated in 7TGP-POS
ENSG00000144659	SLC25A38	1.0465	19.934	upregulated in 7TGP-POS
ENSG00000164509	IL31RA	1.04639	2.433	upregulated in 7TGP-POS
ENSG00000153956	CACNA2D1	1.04624	5.14	upregulated in 7TGP-POS
ENSG00000198185	ZNF334	1.04519	6.982	upregulated in 7TGP-POS
ENSG00000146426	TIAM2	1.04182	4.648	upregulated in 7TGP-POS
ENSG00000132823	OSER1	1.04039	23.767	upregulated in 7TGP-POS
ENSG00000173705	SUSD5	1.03704	6.843	upregulated in 7TGP-POS
ENSG00000144278	GALNT13	1.03399	4.063	upregulated in 7TGP-POS
ENSG00000070669	ASNS	1.03322	39.507	upregulated in 7TGP-POS
ENSG00000160813	PPP1R35	1.03315	8.567	upregulated in 7TGP-POS
ENSG00000152763	WDR78	1.03141	1.896	upregulated in 7TGP-POS
ENSG00000144504	ANKMY1	1.03116	8.135	upregulated in 7TGP-POS
ENSG00000157227	MMP14	1.027	4.263	upregulated in 7TGP-POS
ENSG00000134970	TMED7	1.02692	15.746	upregulated in 7TGP-POS
ENSG00000111859	NEDD9	1.02679	6.757	upregulated in 7TGP-POS
ENSG00000160917	CPSF4	1.02586	18.015	upregulated in 7TGP-POS
ENSG00000174738	NR1D2	1.02279	21.153	upregulated in 7TGP-POS
ENSG00000197142	ACSL5	1.02215	1.675	upregulated in 7TGP-POS
ENSG00000171462	DLK2	1.01898	1.938	upregulated in 7TGP-POS
ENSG00000136237	RAPGEF5	1.01787	3.042	upregulated in 7TGP-POS
ENSG00000074181	NOTCH3	1.01781	15.716	upregulated in 7TGP-POS
ENSG00000106290	TAF6	1.01706	29.025	upregulated in 7TGP-POS
ENSG00000100100	PIK3IP1	1.01692	2.677	upregulated in 7TGP-POS
ENSG00000196611	MMP1	1.01549	1.536	upregulated in 7TGP-POS
ENSG00000078269	SYNJ2	1.01337	24.918	upregulated in 7TGP-POS
ENSG00000043355	ZIC2	1.01206	11.127	upregulated in 7TGP-POS
ENSG00000109738	GLRB	1.00794	9.822	upregulated in 7TGP-POS
ENSG00000178773	CPNE7	1.0028	5.79	upregulated in 7TGP-POS
ENSG00000108821	COL1A1	1.00188	5.009	upregulated in 7TGP-POS			WNT
ENSG00000158406	HIST1H4H	1.0013	1.619	upregulated in 7TGP-POS
ENSG00000157445	CACNA2D3	1.00053	4.028	upregulated in 7TGP-POS
ENSG00000144395	CCDC150	-1.00287	5.25	upregulated in 7TGP-NEG
ENSG00000188015	S100A3	-1.00585	4.34	upregulated in 7TGP-NEG
ENSG00000126803	HSPA2	-1.00641	5.403	upregulated in 7TGP-NEG
ENSG00000159905	ZNF221	-1.00907	1.665	upregulated in 7TGP-NEG
ENSG00000213199	ASIC3	-1.01031	2.347	upregulated in 7TGP-NEG
ENSG00000141756	FKBP10	-1.01057	23.885	upregulated in 7TGP-NEG
ENSG00000155918	RAET1L	-1.0133	1.42	upregulated in 7TGP-NEG
ENSG00000148180	GSN	-1.01358	19.168	upregulated in 7TGP-NEG
ENSG00000012124	CD22	-1.01705	6.565	upregulated in 7TGP-NEG
ENSG00000133424	LARGE	-1.01874	2.942	upregulated in 7TGP-NEG
ENSG00000115594	IL1R1	-1.01976	7.952	upregulated in 7TGP-NEG
ENSG00000010295	IFFO1	-1.02053	2.714	upregulated in 7TGP-NEG
ENSG00000147676	MAL2	-1.02246	7.877	upregulated in 7TGP-NEG
ENSG00000038274	MAT2B	-1.02286	23.081	upregulated in 7TGP-NEG
ENSG00000142733	MAP3K6	-1.02308	18.753	upregulated in 7TGP-NEG
ENSG00000173193	PARP14	-1.02435	27.289	upregulated in 7TGP-NEG
ENSG00000100116	GCAT	-1.02461	12.014	upregulated in 7TGP-NEG
ENSG00000162654	GBP4	-1.02485	2.292	upregulated in 7TGP-NEG
ENSG00000128340	RAC2	-1.02536	16.151	upregulated in 7TGP-NEG	WNT	WNT
ENSG00000135709	KIAA0513	-1.02538	9.389	upregulated in 7TGP-NEG
ENSG00000083454	P2RX5	-1.02664	3.594	upregulated in 7TGP-NEG
ENSG00000142765	SYTL1	-1.02826	6.048	upregulated in 7TGP-NEG
ENSG00000101695	RNF125	-1.03265	3.89	upregulated in 7TGP-NEG
ENSG00000152076	CCDC74B	-1.03291	1.827	upregulated in 7TGP-NEG
ENSG00000126217	MCF2L	-1.03472	8.58	upregulated in 7TGP-NEG
ENSG00000126464	PRR12	-1.03612	11.967	upregulated in 7TGP-NEG
ENSG00000165300	SLITRK5	-1.03697	10.285	upregulated in 7TGP-NEG
ENSG00000117707	PROX1	-1.03797	3.505	upregulated in 7TGP-NEG
ENSG00000166974	MAPRE2	-1.03842	21.887	upregulated in 7TGP-NEG
ENSG00000171811	TTC40	-1.03847	2.064	upregulated in 7TGP-NEG
ENSG00000135678	CPM	-1.03883	7.9	upregulated in 7TGP-NEG
ENSG00000145214	DGKQ	-1.03936	11.767	upregulated in 7TGP-NEG
ENSG00000179314	WSCD1	-1.0407	2.376	upregulated in 7TGP-NEG
ENSG00000176887	SOX11	-1.04182	3.775	upregulated in 7TGP-NEG
ENSG00000109956	B3GAT1	-1.04223	4.381	upregulated in 7TGP-NEG
ENSG00000183718	TRIM52	-1.04261	13.504	upregulated in 7TGP-NEG
ENSG00000196743	GM2A	-1.04431	28.322	upregulated in 7TGP-NEG
ENSG00000182704	TSKU	-1.04444	16.592	upregulated in 7TGP-NEG			WNT
ENSG00000138798	EGF	-1.04508	2.197	upregulated in 7TGP-NEG			WNT
ENSG00000138675	FGF5	-1.0455	3.37	upregulated in 7TGP-NEG
ENSG00000132002	DNAJB1	-1.04579	34.821	upregulated in 7TGP-NEG
ENSG00000197766	CFD	-1.04659	1.732	upregulated in 7TGP-NEG
ENSG00000136732	GYPC	-1.0466	16.558	upregulated in 7TGP-NEG
ENSG00000234465	PINLYP	-1.04762	1.569	upregulated in 7TGP-NEG
ENSG00000115271	GCA	-1.04794	9.975	upregulated in 7TGP-NEG
ENSG00000138413	IDH1	-1.04836	29.248	upregulated in 7TGP-NEG
ENSG00000053918	KCNQ1	-1.05016	4.65	upregulated in 7TGP-NEG
ENSG00000138030	KHK	-1.05161	3.37	upregulated in 7TGP-NEG
ENSG00000115507	OTX1	-1.05464	2.916	upregulated in 7TGP-NEG
ENSG00000101134	DOK5	-1.05607	2.277	upregulated in 7TGP-NEG
ENSG00000164294	GPX8	-1.05797	34.46	upregulated in 7TGP-NEG
ENSG00000166813	KIF7	-1.05816	9.287	upregulated in 7TGP-NEG
ENSG00000106688	SLC1A1	-1.05848	5.923	upregulated in 7TGP-NEG
ENSG00000037280	FLT4	-1.05867	11.836	upregulated in 7TGP-NEG
ENSG00000138346	DNA2	-1.05891	10.318	upregulated in 7TGP-NEG
ENSG00000167964	RAB26	-1.0592	2.171	upregulated in 7TGP-NEG
ENSG00000168071	CCDC88B	-1.05946	4.918	upregulated in 7TGP-NEG
ENSG00000186834	HEXIM1	-1.06042	33.283	upregulated in 7TGP-NEG
ENSG00000124406	ATP8A1	-1.06175	5.552	upregulated in 7TGP-NEG
ENSG00000105339	DENND3	-1.0622	21.753	upregulated in 7TGP-NEG
ENSG00000108828	VAT1	-1.06439	35.57	upregulated in 7TGP-NEG
ENSG00000107551	RASSF4	-1.06492	14.459	upregulated in 7TGP-NEG
ENSG00000136717	BIN1	-1.06701	24.022	upregulated in 7TGP-NEG
ENSG00000038382	TRIO	-1.06845	27.162	upregulated in 7TGP-NEG
ENSG00000178980	SEPW1	-1.06903	20.289	upregulated in 7TGP-NEG
ENSG00000130208	APOC1	-1.06921	5.215	upregulated in 7TGP-NEG
ENSG00000022567	SLC45A4	-1.06971	12.186	upregulated in 7TGP-NEG
ENSG00000102032	RENBP	-1.07203	18.658	upregulated in 7TGP-NEG
ENSG00000131389	SLC6A6	-1.07328	29.938	upregulated in 7TGP-NEG
ENSG00000142552	RCN3	-1.07448	9.145	upregulated in 7TGP-NEG
ENSG00000050030	KIAA2022	-1.07472	3.027	upregulated in 7TGP-NEG
ENSG00000110628	SLC22A18	-1.07479	8.135	upregulated in 7TGP-NEG
ENSG00000250510	GPR162	-1.07566	10.109	upregulated in 7TGP-NEG
ENSG00000031081	ARHGAP31	-1.07705	12.948	upregulated in 7TGP-NEG
ENSG00000109472	CPE	-1.07724	8.882	upregulated in 7TGP-NEG			WNT
ENSG00000184937	WT1	-1.07806	3.796	upregulated in 7TGP-NEG
ENSG00000013288	MAN2B2	-1.07896	26.82	upregulated in 7TGP-NEG
ENSG00000104205	SGK3	-1.08006	2.473	upregulated in 7TGP-NEG
ENSG00000101298	SNPH	-1.08137	13.617	upregulated in 7TGP-NEG
ENSG00000115762	PLEKHB2	-1.08172	41.792	upregulated in 7TGP-NEG
ENSG00000143882	ATP6V1C2	-1.08187	1.362	upregulated in 7TGP-NEG			WNT
ENSG00000133321	RARRES3	-1.08218	6.601	upregulated in 7TGP-NEG
ENSG00000173272	MZT2A	-1.0823	1.519	upregulated in 7TGP-NEG
ENSG00000164187	LMBRD2	-1.08331	22.08	upregulated in 7TGP-NEG
ENSG00000164327	RICTOR	-1.08415	30.013	upregulated in 7TGP-NEG
ENSG00000188368	PRR19	-1.08755	1.481	upregulated in 7TGP-NEG
ENSG00000142798	HSPG2	-1.08893	5.419	upregulated in 7TGP-NEG
ENSG00000163040	CCDC74A	-1.089	5.55	upregulated in 7TGP-NEG
ENSG00000105464	GRIN2D	-1.09085	10.161	upregulated in 7TGP-NEG
ENSG00000181458	TMEM45A	-1.09244	10.762	upregulated in 7TGP-NEG
ENSG00000179873	NLRP11	-1.09464	1.457	upregulated in 7TGP-NEG
ENSG00000168765	GSTM4	-1.09563	23.579	upregulated in 7TGP-NEG
ENSG00000134285	FKBP11	-1.09812	3.424	upregulated in 7TGP-NEG
ENSG00000169258	GPRIN1	-1.09826	14.66	upregulated in 7TGP-NEG
ENSG00000152582	SPEF2	-1.10024	14.248	upregulated in 7TGP-NEG
ENSG00000131019	ULBP3	-1.102	2.091	upregulated in 7TGP-NEG
ENSG00000090013	BLVRB	-1.10306	11.78	upregulated in 7TGP-NEG
ENSG00000133398	MED10	-1.10372	28.662	upregulated in 7TGP-NEG
ENSG00000105643	ARRDC2	-1.10375	16.34	upregulated in 7TGP-NEG
ENSG00000168724	DNAJC21	-1.10414	24.776	upregulated in 7TGP-NEG
ENSG00000105612	DNASE2	-1.10421	33.421	upregulated in 7TGP-NEG
ENSG00000188313	PLSCR1	-1.10477	20.442	upregulated in 7TGP-NEG
ENSG00000089060	SLC8B1	-1.10477	24.385	upregulated in 7TGP-NEG
ENSG00000173376	NDNF	-1.10484	1.736	upregulated in 7TGP-NEG
ENSG00000039560	RAI14	-1.10542	36.599	upregulated in 7TGP-NEG
ENSG00000166289	PLEKHF1	-1.10597	3.121	upregulated in 7TGP-NEG
ENSG00000140464	PML	-1.10655	21.396	upregulated in 7TGP-NEG
ENSG00000105355	PLIN3	-1.11045	26.471	upregulated in 7TGP-NEG
ENSG00000164171	ITGA2	-1.11074	23.343	upregulated in 7TGP-NEG
ENSG00000139899	CBLN3	-1.11576	1.788	upregulated in 7TGP-NEG
ENSG00000185274	WBSCR17	-1.11578	7.736	upregulated in 7TGP-NEG
ENSG00000125148	MT2A	-1.11632	26.048	upregulated in 7TGP-NEG
ENSG00000187554	TLR5	-1.11809	1.697	upregulated in 7TGP-NEG
ENSG00000198832	SELM	-1.12256	2.058	upregulated in 7TGP-NEG
ENSG00000197746	PSAP	-1.12369	43.008	upregulated in 7TGP-NEG
ENSG00000083720	OXCT1	-1.124	22.013	upregulated in 7TGP-NEG
ENSG00000164237	CMBL	-1.12563	20.664	upregulated in 7TGP-NEG
ENSG00000184156	KCNQ3	-1.12663	5.127	upregulated in 7TGP-NEG
ENSG00000152192	POU4F1	-1.12753	5.32	upregulated in 7TGP-NEG
ENSG00000107731	UNC5B	-1.12773	16.031	upregulated in 7TGP-NEG
ENSG00000137628	DDX60	-1.12872	21.713	upregulated in 7TGP-NEG
ENSG00000164611	PTTG1	-1.13008	24.825	upregulated in 7TGP-NEG
ENSG00000079150	FKBP7	-1.13323	9.725	upregulated in 7TGP-NEG
ENSG00000166394	CYB5R2	-1.13332	2.248	upregulated in 7TGP-NEG
ENSG00000099282	TSPAN15	-1.13557	12.898	upregulated in 7TGP-NEG
ENSG00000150764	DIXDC1	-1.13705	7.499	upregulated in 7TGP-NEG			WNT
ENSG00000164151	KIAA0947	-1.13748	28.03	upregulated in 7TGP-NEG
ENSG00000171094	ALK	-1.13759	1.306	upregulated in 7TGP-NEG
ENSG00000155093	PTPRN2	-1.13915	4.349	upregulated in 7TGP-NEG
ENSG00000137460	FHDC1	-1.13966	5.103	upregulated in 7TGP-NEG
ENSG00000198715	C1orf85	-1.1405	32.139	upregulated in 7TGP-NEG
ENSG00000115194	SLC30A3	-1.14201	3.378	upregulated in 7TGP-NEG
ENSG00000139190	VAMP1	-1.14403	6.032	upregulated in 7TGP-NEG
ENSG00000105357	MYH14	-1.14467	7.931	upregulated in 7TGP-NEG
ENSG00000101986	ABCD1	-1.14547	12.201	upregulated in 7TGP-NEG
ENSG00000073756	PTGS2	-1.147	21.039	upregulated in 7TGP-NEG
ENSG00000204335	SP5	-1.14878	2.025	upregulated in 7TGP-NEG
ENSG00000087076	HSD17B14	-1.15048	8.117	upregulated in 7TGP-NEG
ENSG00000154153	FAM134B	-1.15095	11.761	upregulated in 7TGP-NEG
ENSG00000164733	CTSB	-1.15251	42.706	upregulated in 7TGP-NEG
ENSG00000163131	CTSS	-1.15339	18.215	upregulated in 7TGP-NEG
ENSG00000138449	SLC40A1	-1.15531	3.793	upregulated in 7TGP-NEG
ENSG00000125657	TNFSF9	-1.1564	6.565	upregulated in 7TGP-NEG
ENSG00000072954	TMEM38A	-1.15946	15.085	upregulated in 7TGP-NEG
ENSG00000138496	PARP9	-1.16175	21.424	upregulated in 7TGP-NEG
ENSG00000128011	LRFN1	-1.16184	1.724	upregulated in 7TGP-NEG
ENSG00000100342	APOL1	-1.16204	10.907	upregulated in 7TGP-NEG
ENSG00000171223	JUNB	-1.16208	2.171	upregulated in 7TGP-NEG
ENSG00000160145	KALRN	-1.16289	2.473	upregulated in 7TGP-NEG
ENSG00000135127	CCDC64	-1.16354	10.278	upregulated in 7TGP-NEG
ENSG00000139182	CLSTN3	-1.16406	32.445	upregulated in 7TGP-NEG
ENSG00000154518	ATP5G3	-1.16631	39.034	upregulated in 7TGP-NEG
ENSG00000180287	PLD5	-1.16634	1.751	upregulated in 7TGP-NEG
ENSG00000124279	FASTKD3	-1.16653	15.505	upregulated in 7TGP-NEG
ENSG00000169220	RGS14	-1.16897	12.541	upregulated in 7TGP-NEG
ENSG00000196208	GREB1	-1.17117	13.084	upregulated in 7TGP-NEG
ENSG00000101265	RASSF2	-1.1719	4.962	upregulated in 7TGP-NEG
ENSG00000163956	LRPAP1	-1.17248	22.781	upregulated in 7TGP-NEG
ENSG00000116133	DHCR24	-1.17305	47.785	upregulated in 7TGP-NEG
ENSG00000259803	SLC22A31	-1.17494	2.213	upregulated in 7TGP-NEG
ENSG00000087116	ADAMTS2	-1.17722	4.742	upregulated in 7TGP-NEG
ENSG00000124275	MTRR	-1.17883	34.582	upregulated in 7TGP-NEG
ENSG00000180104	EXOC3	-1.18015	37.28	upregulated in 7TGP-NEG
ENSG00000130487	KLHDC7B	-1.18119	2.052	upregulated in 7TGP-NEG
ENSG00000160113	NR2F6	-1.1819	15.439	upregulated in 7TGP-NEG
ENSG00000139725	RHOF	-1.18266	36.22	upregulated in 7TGP-NEG
ENSG00000185507	IRF7	-1.18274	8.476	upregulated in 7TGP-NEG
ENSG00000139044	B4GALNT3	-1.18345	7.233	upregulated in 7TGP-NEG
ENSG00000125895	TMEM74B	-1.18456	2.96	upregulated in 7TGP-NEG
ENSG00000159450	TCHH	-1.18618	5.864	upregulated in 7TGP-NEG
ENSG00000111012	CYP27B1	-1.18651	3.194	upregulated in 7TGP-NEG
ENSG00000183032	SLC25A21	-1.1875	2.129	upregulated in 7TGP-NEG
ENSG00000178301	AQP11	-1.1887	1.384	upregulated in 7TGP-NEG
ENSG00000183779	ZNF703	-1.1894	10.899	upregulated in 7TGP-NEG			WNT
ENSG00000168306	ACOX2	-1.19004	3.045	upregulated in 7TGP-NEG
ENSG00000213445	SIPA1	-1.19045	16.364	upregulated in 7TGP-NEG
ENSG00000197122	SRC	-1.19052	33.625	upregulated in 7TGP-NEG			WNT
ENSG00000074410	CA12	-1.19364	36.996	upregulated in 7TGP-NEG
ENSG00000138316	ADAMTS14	-1.19543	1.699	upregulated in 7TGP-NEG
ENSG00000150756	FAM173B	-1.19779	8.585	upregulated in 7TGP-NEG
ENSG00000215788	TNFRSF25	-1.19965	5.155	upregulated in 7TGP-NEG
ENSG00000130589	HELZ2	-1.20391	4.413	upregulated in 7TGP-NEG
ENSG00000104998	IL27RA	-1.20606	23.775	upregulated in 7TGP-NEG
ENSG00000143847	PPFIA4	-1.20641	4.526	upregulated in 7TGP-NEG
ENSG00000068079	IFI35	-1.208	18.205	upregulated in 7TGP-NEG
ENSG00000120885	CLU	-1.20909	31.418	upregulated in 7TGP-NEG
ENSG00000111684	LPCAT3	-1.21045	37.891	upregulated in 7TGP-NEG
ENSG00000024422	EHD2	-1.21106	3.037	upregulated in 7TGP-NEG
ENSG00000130294	KIF1A	-1.21135	15.191	upregulated in 7TGP-NEG
ENSG00000058866	DGKG	-1.21516	3.806	upregulated in 7TGP-NEG
ENSG00000161243	FBXO27	-1.21594	24.399	upregulated in 7TGP-NEG
ENSG00000107201	DDX58	-1.2163	36.546	upregulated in 7TGP-NEG
ENSG00000077522	ACTN2	-1.21817	4.207	upregulated in 7TGP-NEG
ENSG00000076864	RAP1GAP	-1.21884	10.426	upregulated in 7TGP-NEG
ENSG00000116544	DLGAP3	-1.21904	3.197	upregulated in 7TGP-NEG
ENSG00000148082	SHC3	-1.22101	9.107	upregulated in 7TGP-NEG
ENSG00000163694	RBM47	-1.22104	12.078	upregulated in 7TGP-NEG
ENSG00000113328	CCNG1	-1.2231	40.349	upregulated in 7TGP-NEG
ENSG00000113569	NUP155	-1.22317	38.788	upregulated in 7TGP-NEG
ENSG00000213983	AP1G2	-1.22535	25.57	upregulated in 7TGP-NEG
ENSG00000130829	DUSP9	-1.22686	8.864	upregulated in 7TGP-NEG
ENSG00000141574	SECTM1	-1.22736	7.147	upregulated in 7TGP-NEG
ENSG00000154529	CNTNAP3B	-1.22793	3.115	upregulated in 7TGP-NEG
ENSG00000085871	MGST2	-1.22826	16.315	upregulated in 7TGP-NEG
ENSG00000134321	RSAD2	-1.22979	26.172	upregulated in 7TGP-NEG
ENSG00000111319	SCNN1A	-1.23309	7.38	upregulated in 7TGP-NEG
ENSG00000161671	EMC10	-1.23564	12.45	upregulated in 7TGP-NEG
ENSG00000189143	CLDN4	-1.23657	12.206	upregulated in 7TGP-NEG
ENSG00000148948	LRRC4C	-1.23733	1.402	upregulated in 7TGP-NEG
ENSG00000198088	NUP62CL	-1.23743	5.367	upregulated in 7TGP-NEG
ENSG00000166206	GABRB3	-1.23827	5.972	upregulated in 7TGP-NEG
ENSG00000113387	SUB1	-1.23967	46.811	upregulated in 7TGP-NEG
ENSG00000143502	SUSD4	-1.24335	4.51	upregulated in 7TGP-NEG
ENSG00000162892	IL24	-1.24408	4.568	upregulated in 7TGP-NEG
ENSG00000136367	ZFHX2	-1.25312	6.782	upregulated in 7TGP-NEG
ENSG00000108551	RASD1	-1.25494	6.053	upregulated in 7TGP-NEG
ENSG00000244242	IFITM10	-1.25563	9.107	upregulated in 7TGP-NEG
ENSG00000171450	CDK5R2	-1.25571	2.073	upregulated in 7TGP-NEG
ENSG00000164236	ANKRD33B	-1.25646	2.455	upregulated in 7TGP-NEG
ENSG00000079332	SAR1A	-1.25825	53.235	upregulated in 7TGP-NEG
ENSG00000175414	ARL10	-1.2593	13.078	upregulated in 7TGP-NEG
ENSG00000123384	LRP1	-1.26601	23.811	upregulated in 7TGP-NEG			WNT
ENSG00000142303	ADAMTS10	-1.26722	4.677	upregulated in 7TGP-NEG
ENSG00000092295	TGM1	-1.27329	3.339	upregulated in 7TGP-NEG
ENSG00000120820	GLT8D2	-1.27377	8.062	upregulated in 7TGP-NEG
ENSG00000158089	GALNT14	-1.2779	7.395	upregulated in 7TGP-NEG
ENSG00000004399	PLXND1	-1.27801	40.933	upregulated in 7TGP-NEG
ENSG00000176919	C8G	-1.27815	1.731	upregulated in 7TGP-NEG
ENSG00000100290	BIK	-1.28012	2.725	upregulated in 7TGP-NEG
ENSG00000112972	HMGCS1	-1.28071	53.044	upregulated in 7TGP-NEG
ENSG00000136286	MYO1G	-1.28159	2.227	upregulated in 7TGP-NEG
ENSG00000105246	EBI3	-1.28448	7.317	upregulated in 7TGP-NEG
ENSG00000197603	C5orf42	-1.28523	31.526	upregulated in 7TGP-NEG
ENSG00000074317	SNCB	-1.28532	1.922	upregulated in 7TGP-NEG
ENSG00000104888	SLC17A7	-1.2873	1.714	upregulated in 7TGP-NEG
ENSG00000129521	EGLN3	-1.28737	7.904	upregulated in 7TGP-NEG
ENSG00000215612	HMX1	-1.28905	3.518	upregulated in 7TGP-NEG
ENSG00000184557	SOCS3	-1.29084	39.507	upregulated in 7TGP-NEG
ENSG00000073578	SDHA	-1.2937	56.438	upregulated in 7TGP-NEG
ENSG00000110811	LEPREL2	-1.29468	24.288	upregulated in 7TGP-NEG
ENSG00000152969	JAKMIP1	-1.29514	2.063	upregulated in 7TGP-NEG
ENSG00000135636	DYSF	-1.29678	19.203	upregulated in 7TGP-NEG
ENSG00000141837	CACNA1A	-1.29717	6.615	upregulated in 7TGP-NEG
ENSG00000170989	S1PR1	-1.29936	1.533	upregulated in 7TGP-NEG
ENSG00000168209	DDIT4	-1.30051	38.896	upregulated in 7TGP-NEG
ENSG00000104892	KLC3	-1.30222	4.961	upregulated in 7TGP-NEG
ENSG00000006283	CACNA1G	-1.30702	1.725	upregulated in 7TGP-NEG
ENSG00000102890	ELMO3	-1.30874	5.655	upregulated in 7TGP-NEG
ENSG00000082397	EPB41L3	-1.31003	17.987	upregulated in 7TGP-NEG
ENSG00000117016	RIMS3	-1.3159	19.736	upregulated in 7TGP-NEG
ENSG00000160117	ANKLE1	-1.31735	2.228	upregulated in 7TGP-NEG
ENSG00000105939	ZC3HAV1	-1.31777	47.862	upregulated in 7TGP-NEG
ENSG00000135083	CCNJL	-1.32024	28.838	upregulated in 7TGP-NEG
ENSG00000013016	EHD3	-1.32394	9.929	upregulated in 7TGP-NEG
ENSG00000101347	SAMHD1	-1.32469	33.777	upregulated in 7TGP-NEG
ENSG00000183578	TNFAIP8L3	-1.32492	6.464	upregulated in 7TGP-NEG
ENSG00000179403	VWA1	-1.32803	6.359	upregulated in 7TGP-NEG
ENSG00000139971	C14orf37	-1.32909	1.985	upregulated in 7TGP-NEG
ENSG00000119042	SATB2	-1.33007	14.585	upregulated in 7TGP-NEG
ENSG00000178163	ZNF518B	-1.33656	2.172	upregulated in 7TGP-NEG
ENSG00000205702	CYP2D7P1	-1.33754	1.72	upregulated in 7TGP-NEG
ENSG00000183401	CCDC159	-1.34119	6.072	upregulated in 7TGP-NEG
ENSG00000205277	MUC12	-1.34132	2.622	upregulated in 7TGP-NEG
ENSG00000169862	CTNND2	-1.34286	2.399	upregulated in 7TGP-NEG			WNT
ENSG00000112333	NR2E1	-1.34624	7.751	upregulated in 7TGP-NEG
ENSG00000040608	RTN4R	-1.35046	3.107	upregulated in 7TGP-NEG
ENSG00000146090	RASGEF1C	-1.35376	1.616	upregulated in 7TGP-NEG
ENSG00000134824	FADS2	-1.35445	60.31	upregulated in 7TGP-NEG
ENSG00000145604	SKP2	-1.35548	45.628	upregulated in 7TGP-NEG
ENSG00000168490	PHYHIP	-1.35593	2.527	upregulated in 7TGP-NEG
ENSG00000121316	PLBD1	-1.35677	39.334	upregulated in 7TGP-NEG
ENSG00000168675	LDLRAD4	-1.35716	1.564	upregulated in 7TGP-NEG
ENSG00000198363	ASPH	-1.35736	61.617	upregulated in 7TGP-NEG
ENSG00000025708	TYMP	-1.36215	3.917	upregulated in 7TGP-NEG
ENSG00000135373	EHF	-1.36246	7.803	upregulated in 7TGP-NEG
ENSG00000137486	ARRB1	-1.3628	19.735	upregulated in 7TGP-NEG
ENSG00000185615	PDIA2	-1.36757	1.996	upregulated in 7TGP-NEG
ENSG00000102996	MMP15	-1.36758	15.833	upregulated in 7TGP-NEG
ENSG00000146094	DOK3	-1.36914	3.653	upregulated in 7TGP-NEG
ENSG00000164976	KIAA1161	-1.3729	7.637	upregulated in 7TGP-NEG
ENSG00000112941	PAPD7	-1.37804	43.296	upregulated in 7TGP-NEG
ENSG00000151651	ADAM8	-1.38422	23.433	upregulated in 7TGP-NEG
ENSG00000137507	LRRC32	-1.38558	1.68	upregulated in 7TGP-NEG
ENSG00000158220	ESYT3	-1.38691	3.96	upregulated in 7TGP-NEG
ENSG00000183087	GAS6	-1.38936	33.144	upregulated in 7TGP-NEG
ENSG00000138821	SLC39A8	-1.40169	56.113	upregulated in 7TGP-NEG
ENSG00000115616	SLC9A2	-1.40223	4.596	upregulated in 7TGP-NEG
ENSG00000141506	PIK3R5	-1.40389	2.642	upregulated in 7TGP-NEG
ENSG00000169715	MT1E	-1.40454	42.793	upregulated in 7TGP-NEG
ENSG00000175745	NR2F1	-1.40502	17.382	upregulated in 7TGP-NEG
ENSG00000166741	NNMT	-1.4054	36.764	upregulated in 7TGP-NEG
ENSG00000180739	S1PR5	-1.40693	4.463	upregulated in 7TGP-NEG
ENSG00000163565	IFI16	-1.40806	51.601	upregulated in 7TGP-NEG
ENSG00000168961	LGALS9	-1.40872	1.413	upregulated in 7TGP-NEG
ENSG00000145495	MARCH6	-1.41385	64.301	upregulated in 7TGP-NEG
ENSG00000177106	EPS8L2	-1.4161	22.834	upregulated in 7TGP-NEG
ENSG00000060656	PTPRU	-1.41909	47.909	upregulated in 7TGP-NEG			WNT
ENSG00000115541	HSPE1	-1.42042	18.599	upregulated in 7TGP-NEG
ENSG00000269113	TRABD2B	-1.42138	1.694	upregulated in 7TGP-NEG			WNT
ENSG00000103449	SALL1	-1.42384	11.923	upregulated in 7TGP-NEG			WNT
ENSG00000113494	PRLR	-1.42474	31.89	upregulated in 7TGP-NEG
ENSG00000197013	ZNF429	-1.4261	2.441	upregulated in 7TGP-NEG
ENSG00000053524	MCF2L2	-1.42657	3.344	upregulated in 7TGP-NEG
ENSG00000163328	GPR155	-1.42659	7.352	upregulated in 7TGP-NEG
ENSG00000167207	NOD2	-1.42693	4.436	upregulated in 7TGP-NEG
ENSG00000115009	CCL20	-1.42854	17.14	upregulated in 7TGP-NEG
ENSG00000165548	TMEM63C	-1.42939	2.592	upregulated in 7TGP-NEG
ENSG00000162461	SLC25A34	-1.43131	1.453	upregulated in 7TGP-NEG
ENSG00000135525	MAP7	-1.43371	22.584	upregulated in 7TGP-NEG
ENSG00000148408	CACNA1B	-1.43375	2.855	upregulated in 7TGP-NEG
ENSG00000168404	MLKL	-1.43403	30.794	upregulated in 7TGP-NEG
ENSG00000178078	STAP2	-1.43739	6.154	upregulated in 7TGP-NEG
ENSG00000175344	CHRNA7	-1.43853	2.434	upregulated in 7TGP-NEG
ENSG00000127084	FGD3	-1.44209	3.251	upregulated in 7TGP-NEG
ENSG00000177943	MAMDC4	-1.44237	1.779	upregulated in 7TGP-NEG
ENSG00000174292	TNK1	-1.44288	17.169	upregulated in 7TGP-NEG
ENSG00000082068	WDR70	-1.44368	50.296	upregulated in 7TGP-NEG
ENSG00000108370	RGS9	-1.44412	10.104	upregulated in 7TGP-NEG
ENSG00000169083	AR	-1.44635	11.158	upregulated in 7TGP-NEG
ENSG00000104899	AMH	-1.45103	1.525	upregulated in 7TGP-NEG
ENSG00000185630	PBX1	-1.45172	30.685	upregulated in 7TGP-NEG
ENSG00000164626	KCNK5	-1.45184	5.127	upregulated in 7TGP-NEG
ENSG00000154122	ANKH	-1.45239	41.069	upregulated in 7TGP-NEG
ENSG00000198157	HMGN5	-1.4525	10.435	upregulated in 7TGP-NEG
ENSG00000197043	ANXA6	-1.45302	70.395	upregulated in 7TGP-NEG
ENSG00000111261	MANSC1	-1.4543	46.461	upregulated in 7TGP-NEG
ENSG00000164850	GPER1	-1.45756	3.705	upregulated in 7TGP-NEG
ENSG00000163435	ELF3	-1.46042	26.346	upregulated in 7TGP-NEG
ENSG00000197406	DIO3	-1.46196	1.442	upregulated in 7TGP-NEG
ENSG00000028310	BRD9	-1.46329	48.616	upregulated in 7TGP-NEG
ENSG00000175040	CHST2	-1.46464	14.618	upregulated in 7TGP-NEG
ENSG00000164124	TMEM144	-1.46502	7.898	upregulated in 7TGP-NEG
ENSG00000102048	ASB9	-1.46625	3.858	upregulated in 7TGP-NEG
ENSG00000145545	SRD5A1	-1.46718	32.71	upregulated in 7TGP-NEG
ENSG00000085831	TTC39A	-1.46807	13.644	upregulated in 7TGP-NEG
ENSG00000235169	SMIM1	-1.46813	2.086	upregulated in 7TGP-NEG
ENSG00000126882	FAM78A	-1.46863	5.218	upregulated in 7TGP-NEG
ENSG00000037474	NSUN2	-1.46921	76.383	upregulated in 7TGP-NEG
ENSG00000113532	ST8SIA4	-1.47066	6.447	upregulated in 7TGP-NEG
ENSG00000146530	VWDE	-1.47145	14.866	upregulated in 7TGP-NEG
ENSG00000149527	PLCH2	-1.47172	1.537	upregulated in 7TGP-NEG
ENSG00000136002	ARHGEF4	-1.47277	30.601	upregulated in 7TGP-NEG
ENSG00000174469	CNTNAP2	-1.47648	3.324	upregulated in 7TGP-NEG
ENSG00000171714	ANO5	-1.47683	15.988	upregulated in 7TGP-NEG
ENSG00000126759	CFP	-1.47714	1.961	upregulated in 7TGP-NEG
ENSG00000021826	CPS1	-1.48007	9.107	upregulated in 7TGP-NEG
ENSG00000164220	F2RL2	-1.48218	7.959	upregulated in 7TGP-NEG
ENSG00000167555	ZNF528	-1.48369	7.486	upregulated in 7TGP-NEG
ENSG00000105289	TJP3	-1.48606	6.395	upregulated in 7TGP-NEG
ENSG00000184515	BEX5	-1.48779	10.912	upregulated in 7TGP-NEG
ENSG00000145623	OSMR	-1.48824	67.177	upregulated in 7TGP-NEG
ENSG00000198963	RORB	-1.49042	5.117	upregulated in 7TGP-NEG
ENSG00000090539	CHRD	-1.49078	6.999	upregulated in 7TGP-NEG
ENSG00000154124	FAM105B	-1.49173	44.458	upregulated in 7TGP-NEG
ENSG00000170545	SMAGP	-1.49183	22.214	upregulated in 7TGP-NEG
ENSG00000164520	RAET1E	-1.49332	3.5	upregulated in 7TGP-NEG
ENSG00000169330	KIAA1024	-1.50002	7.207	upregulated in 7TGP-NEG
ENSG00000180251	SLC9A4	-1.50257	2.426	upregulated in 7TGP-NEG
ENSG00000155962	CLIC2	-1.50272	12.944	upregulated in 7TGP-NEG
ENSG00000159403	C1R	-1.50442	74.52	upregulated in 7TGP-NEG
ENSG00000165935	SMCO2	-1.50613	1.961	upregulated in 7TGP-NEG
ENSG00000173805	HAP1	-1.5069	4.819	upregulated in 7TGP-NEG
ENSG00000157992	KRTCAP3	-1.50979	2.375	upregulated in 7TGP-NEG
ENSG00000179913	B3GNT3	-1.51081	3.114	upregulated in 7TGP-NEG
ENSG00000169896	ITGAM	-1.51464	2.62	upregulated in 7TGP-NEG
ENSG00000221923	ZNF880	-1.51513	16.031	upregulated in 7TGP-NEG
ENSG00000111052	LIN7A	-1.51514	1.677	upregulated in 7TGP-NEG
ENSG00000161270	NPHS1	-1.51655	2.337	upregulated in 7TGP-NEG
ENSG00000121236	TRIM6	-1.51764	8.999	upregulated in 7TGP-NEG
ENSG00000182612	TSPAN10	-1.51851	4.037	upregulated in 7TGP-NEG
ENSG00000162576	MXRA8	-1.52157	1.787	upregulated in 7TGP-NEG
ENSG00000105649	RAB3A	-1.52203	14.314	upregulated in 7TGP-NEG
ENSG00000138378	STAT4	-1.52298	1.96	upregulated in 7TGP-NEG
ENSG00000167772	ANGPTL4	-1.52328	6.979	upregulated in 7TGP-NEG
ENSG00000100292	HMOX1	-1.53391	34.437	upregulated in 7TGP-NEG
ENSG00000198768	APCDD1L	-1.53679	14.849	upregulated in 7TGP-NEG			WNT
ENSG00000133048	CHI3L1	-1.53763	54.926	upregulated in 7TGP-NEG
ENSG00000101846	STS	-1.5404	10.394	upregulated in 7TGP-NEG
ENSG00000109107	ALDOC	-1.54093	33.719	upregulated in 7TGP-NEG
ENSG00000111664	GNB3	-1.54216	12.827	upregulated in 7TGP-NEG		WNT
ENSG00000105664	COMP	-1.54232	1.309	upregulated in 7TGP-NEG
ENSG00000172348	RCAN2	-1.54385	1.874	upregulated in 7TGP-NEG
ENSG00000071909	MYO3B	-1.54497	1.377	upregulated in 7TGP-NEG
ENSG00000198597	ZNF536	-1.54606	3.205	upregulated in 7TGP-NEG
ENSG00000163536	SERPINI1	-1.54637	6.127	upregulated in 7TGP-NEG
ENSG00000123496	IL13RA2	-1.54808	5.899	upregulated in 7TGP-NEG
ENSG00000113749	HRH2	-1.55056	2.824	upregulated in 7TGP-NEG
ENSG00000170500	LONRF2	-1.55138	14.404	upregulated in 7TGP-NEG
ENSG00000150753	CCT5	-1.55838	80.784	upregulated in 7TGP-NEG
ENSG00000153071	DAB2	-1.55862	62.793	upregulated in 7TGP-NEG			WNT
ENSG00000167077	MEI1	-1.56252	1.394	upregulated in 7TGP-NEG
ENSG00000165025	SYK	-1.56395	1.417	upregulated in 7TGP-NEG
ENSG00000071539	TRIP13	-1.56935	46.124	upregulated in 7TGP-NEG
ENSG00000060140	STYK1	-1.57092	7.491	upregulated in 7TGP-NEG
ENSG00000182870	GALNT9	-1.572	3.155	upregulated in 7TGP-NEG
ENSG00000105642	KCNN1	-1.57665	4.211	upregulated in 7TGP-NEG
ENSG00000167705	RILP	-1.57739	17.294	upregulated in 7TGP-NEG
ENSG00000112299	VNN1	-1.57957	10.91	upregulated in 7TGP-NEG
ENSG00000147257	GPC3	-1.58233	2.597	upregulated in 7TGP-NEG			WNT
ENSG00000213023	SYT3	-1.586	1.956	upregulated in 7TGP-NEG
ENSG00000143494	VASH2	-1.5894	4.877	upregulated in 7TGP-NEG
ENSG00000166963	MAP1A	-1.59042	6.044	upregulated in 7TGP-NEG
ENSG00000167037	SGSM1	-1.59655	2.447	upregulated in 7TGP-NEG
ENSG00000137819	PAQR5	-1.60245	26.308	upregulated in 7TGP-NEG
ENSG00000186648	LRRC16B	-1.60367	2.447	upregulated in 7TGP-NEG
ENSG00000049656	CLPTM1L	-1.60573	85.229	upregulated in 7TGP-NEG
ENSG00000166482	MFAP4	-1.60634	3.823	upregulated in 7TGP-NEG
ENSG00000232434	C9orf172	-1.60704	2.513	upregulated in 7TGP-NEG
ENSG00000107562	CXCL12	-1.61303	6.051	upregulated in 7TGP-NEG
ENSG00000164287	CDC20B	-1.61378	1.877	upregulated in 7TGP-NEG
ENSG00000186907	RTN4RL2	-1.61382	5.687	upregulated in 7TGP-NEG
ENSG00000170955	PRKCDBP	-1.62701	15.883	upregulated in 7TGP-NEG
ENSG00000142449	FBN3	-1.62713	1.348	upregulated in 7TGP-NEG
ENSG00000179046	TRIML2	-1.62915	16.109	upregulated in 7TGP-NEG
ENSG00000103313	MEFV	-1.62984	1.385	upregulated in 7TGP-NEG
ENSG00000138646	HERC5	-1.63451	39.792	upregulated in 7TGP-NEG
ENSG00000106123	EPHB6	-1.63574	8.178	upregulated in 7TGP-NEG
ENSG00000164089	ETNPPL	-1.63602	1.779	upregulated in 7TGP-NEG
ENSG00000173890	GPR160	-1.64272	4.746	upregulated in 7TGP-NEG
ENSG00000157502	MUM1L1	-1.64448	1.594	upregulated in 7TGP-NEG
ENSG00000050555	LAMC3	-1.64532	6.586	upregulated in 7TGP-NEG
ENSG00000113396	SLC27A6	-1.64633	3.206	upregulated in 7TGP-NEG
ENSG00000174672	BRSK2	-1.64944	14.295	upregulated in 7TGP-NEG
ENSG00000112977	DAP	-1.65003	90.398	upregulated in 7TGP-NEG
ENSG00000121207	LRAT	-1.65698	3.554	upregulated in 7TGP-NEG
ENSG00000181444	ZNF467	-1.65748	15.783	upregulated in 7TGP-NEG
ENSG00000174307	PHLDA3	-1.66317	28.501	upregulated in 7TGP-NEG
ENSG00000140459	CYP11A1	-1.6675	6.843	upregulated in 7TGP-NEG
ENSG00000018236	CNTN1	-1.66805	3.39	upregulated in 7TGP-NEG
ENSG00000166105	GLB1L3	-1.67367	5.023	upregulated in 7TGP-NEG
ENSG00000079215	SLC1A3	-1.67419	40.676	upregulated in 7TGP-NEG
ENSG00000116741	RGS2	-1.67472	18.026	upregulated in 7TGP-NEG
ENSG00000011422	PLAUR	-1.67714	55.494	upregulated in 7TGP-NEG
ENSG00000079308	TNS1	-1.67897	7.516	upregulated in 7TGP-NEG
ENSG00000162407	PPAP2B	-1.68167	91.034	upregulated in 7TGP-NEG
ENSG00000184005	ST6GALNAC3	-1.68287	6.35	upregulated in 7TGP-NEG
ENSG00000182326	C1S	-1.68636	90.688	upregulated in 7TGP-NEG
ENSG00000167642	SPINT2	-1.6864	3.423	upregulated in 7TGP-NEG
ENSG00000182580	EPHB3	-1.68828	5.479	upregulated in 7TGP-NEG
ENSG00000171368	TPPP	-1.68832	6.742	upregulated in 7TGP-NEG
ENSG00000092068	SLC7A8	-1.68871	1.494	upregulated in 7TGP-NEG
ENSG00000181007	ZFP82	-1.69361	15.454	upregulated in 7TGP-NEG
ENSG00000179083	FAM133A	-1.69691	8.12	upregulated in 7TGP-NEG
ENSG00000156427	FGF18	-1.70675	2.735	upregulated in 7TGP-NEG
ENSG00000115415	STAT1	-1.71358	87.8	upregulated in 7TGP-NEG
ENSG00000116017	ARID3A	-1.7163	21.18	upregulated in 7TGP-NEG
ENSG00000145569	FAM105A	-1.72375	10.387	upregulated in 7TGP-NEG
ENSG00000078098	FAP	-1.7273	10.868	upregulated in 7TGP-NEG
ENSG00000121966	CXCR4	-1.73242	9.007	upregulated in 7TGP-NEG
ENSG00000176788	BASP1	-1.73253	96.756	upregulated in 7TGP-NEG
ENSG00000151689	INPP1	-1.73602	31.914	upregulated in 7TGP-NEG
ENSG00000167306	MYO5B	-1.7418	14.255	upregulated in 7TGP-NEG
ENSG00000128591	FLNC	-1.7454	64.447	upregulated in 7TGP-NEG
ENSG00000113504	SLC12A7	-1.74696	60.482	upregulated in 7TGP-NEG
ENSG00000172183	ISG20	-1.74731	35.879	upregulated in 7TGP-NEG
ENSG00000169908	TM4SF1	-1.75247	70.424	upregulated in 7TGP-NEG
ENSG00000145555	MYO10	-1.75328	60.992	upregulated in 7TGP-NEG
ENSG00000154277	UCHL1	-1.75548	81.438	upregulated in 7TGP-NEG
ENSG00000108771	DHX58	-1.75815	28.482	upregulated in 7TGP-NEG
ENSG00000036530	CYP46A1	-1.76011	1.421	upregulated in 7TGP-NEG
ENSG00000125735	TNFSF14	-1.76234	1.702	upregulated in 7TGP-NEG
ENSG00000130775	THEMIS2	-1.77239	31.046	upregulated in 7TGP-NEG
ENSG00000171206	TRIM8	-1.77384	76.241	upregulated in 7TGP-NEG
ENSG00000128645	HOXD1	-1.77615	3.64	upregulated in 7TGP-NEG
ENSG00000213190	MLLT11	-1.77709	64.703	upregulated in 7TGP-NEG
ENSG00000011590	ZBTB32	-1.78145	1.391	upregulated in 7TGP-NEG
ENSG00000158156	XKR8	-1.78204	46.718	upregulated in 7TGP-NEG
ENSG00000116852	KIF21B	-1.7834	13.311	upregulated in 7TGP-NEG
ENSG00000143416	SELENBP1	-1.79519	25.19	upregulated in 7TGP-NEG
ENSG00000186462	NAP1L2	-1.79709	8.255	upregulated in 7TGP-NEG
ENSG00000100055	CYTH4	-1.79917	4.421	upregulated in 7TGP-NEG
ENSG00000171236	LRG1	-1.79923	1.808	upregulated in 7TGP-NEG
ENSG00000227471	AKR1B15	-1.82092	2.228	upregulated in 7TGP-NEG
ENSG00000173253	DMRT2	-1.82917	1.577	upregulated in 7TGP-NEG
ENSG00000135744	AGT	-1.8297	4.599	upregulated in 7TGP-NEG
ENSG00000196154	S100A4	-1.8322	67.02	upregulated in 7TGP-NEG
ENSG00000144152	FBLN7	-1.83275	4.612	upregulated in 7TGP-NEG
ENSG00000157680	DGKI	-1.8345	3.839	upregulated in 7TGP-NEG
ENSG00000112877	CEP72	-1.84034	52.727	upregulated in 7TGP-NEG
ENSG00000198354	DCAF12L2	-1.84526	4.749	upregulated in 7TGP-NEG
ENSG00000109846	CRYAB	-1.84732	1.971	upregulated in 7TGP-NEG
ENSG00000173545	ZNF622	-1.85186	76.176	upregulated in 7TGP-NEG
ENSG00000196196	HRCT1	-1.85303	1.743	upregulated in 7TGP-NEG
ENSG00000166979	EVA1C	-1.85359	26.628	upregulated in 7TGP-NEG
ENSG00000117594	HSD11B1	-1.85685	13.641	upregulated in 7TGP-NEG
ENSG00000203722	RAET1G	-1.85951	10.383	upregulated in 7TGP-NEG
ENSG00000007237	GAS7	-1.8622	51.695	upregulated in 7TGP-NEG
ENSG00000197580	BCO2	-1.86592	6.512	upregulated in 7TGP-NEG
ENSG00000187867	PALM3	-1.87295	2.687	upregulated in 7TGP-NEG
ENSG00000119922	IFIT2	-1.87662	78.447	upregulated in 7TGP-NEG
ENSG00000137261	KIAA0319	-1.88384	3.793	upregulated in 7TGP-NEG
ENSG00000213928	IRF9	-1.88677	8.187	upregulated in 7TGP-NEG
ENSG00000163083	INHBB	-1.88703	5.555	upregulated in 7TGP-NEG
ENSG00000095777	MYO3A	-1.88809	8.831	upregulated in 7TGP-NEG
ENSG00000221866	PLXNA4	-1.89188	4.487	upregulated in 7TGP-NEG
ENSG00000160932	LY6E	-1.89336	64.798	upregulated in 7TGP-NEG
ENSG00000166407	LMO1	-1.89551	5.325	upregulated in 7TGP-NEG
ENSG00000153404	PLEKHG4B	-1.89556	35.115	upregulated in 7TGP-NEG
ENSG00000049249	TNFRSF9	-1.90887	32.753	upregulated in 7TGP-NEG
ENSG00000144331	ZNF385B	-1.91097	2.076	upregulated in 7TGP-NEG
ENSG00000171303	KCNK3	-1.91208	5.078	upregulated in 7TGP-NEG
ENSG00000196878	LAMB3	-1.91445	105.94	upregulated in 7TGP-NEG
ENSG00000198624	CCDC69	-1.91692	58.576	upregulated in 7TGP-NEG
ENSG00000145494	NDUFS6	-1.91803	63.358	upregulated in 7TGP-NEG
ENSG00000107317	PTGDS	-1.91834	45.943	upregulated in 7TGP-NEG
ENSG00000134326	CMPK2	-1.92979	37.227	upregulated in 7TGP-NEG
ENSG00000178573	MAF	-1.93399	7.64	upregulated in 7TGP-NEG
ENSG00000167701	GPT	-1.93659	3.161	upregulated in 7TGP-NEG
ENSG00000175928	LRRN1	-1.93752	19.992	upregulated in 7TGP-NEG
ENSG00000162390	ACOT11	-1.93994	2.913	upregulated in 7TGP-NEG
ENSG00000176532	PRR15	-1.94044	2.697	upregulated in 7TGP-NEG
ENSG00000152137	HSPB8	-1.94169	45.5	upregulated in 7TGP-NEG
ENSG00000175697	GPR156	-1.94406	10.675	upregulated in 7TGP-NEG
ENSG00000187193	MT1X	-1.9526	16.045	upregulated in 7TGP-NEG
ENSG00000162849	KIF26B	-1.95923	7.316	upregulated in 7TGP-NEG
ENSG00000145506	NKD2	-1.96131	11.873	upregulated in 7TGP-NEG	WNT		WNT
ENSG00000198753	PLXNB3	-1.97243	8.237	upregulated in 7TGP-NEG
ENSG00000104313	EYA1	-1.97476	3.75	upregulated in 7TGP-NEG
ENSG00000157570	TSPAN18	-1.98826	19.663	upregulated in 7TGP-NEG
ENSG00000165591	FAAH2	-1.9893	9.453	upregulated in 7TGP-NEG
ENSG00000167600	CYP2S1	-1.99049	6.88	upregulated in 7TGP-NEG
ENSG00000073150	PANX2	-1.99087	11.23	upregulated in 7TGP-NEG
ENSG00000179954	SSC5D	-1.99449	9.995	upregulated in 7TGP-NEG
ENSG00000185811	IKZF1	-1.99542	6.021	upregulated in 7TGP-NEG
ENSG00000119917	IFIT3	-2.00001	92.259	upregulated in 7TGP-NEG
ENSG00000171522	PTGER4	-2.00336	28.905	upregulated in 7TGP-NEG
ENSG00000131831	RAI2	-2.00383	7.138	upregulated in 7TGP-NEG
ENSG00000149781	FERMT3	-2.00958	51.093	upregulated in 7TGP-NEG
ENSG00000204131	NHSL2	-2.01165	3.75	upregulated in 7TGP-NEG
ENSG00000272636	DOC2B	-2.01554	1.858	upregulated in 7TGP-NEG
ENSG00000177675	CD163L1	-2.01923	37.922	upregulated in 7TGP-NEG
ENSG00000156959	LHFPL4	-2.0199	5.126	upregulated in 7TGP-NEG
ENSG00000114378	HYAL1	-2.0316	1.979	upregulated in 7TGP-NEG
ENSG00000180509	KCNE1	-2.03298	3.113	upregulated in 7TGP-NEG
ENSG00000168062	BATF2	-2.04427	9.829	upregulated in 7TGP-NEG
ENSG00000188385	JAKMIP3	-2.04596	16.819	upregulated in 7TGP-NEG
ENSG00000142408	CACNG8	-2.04623	8.84	upregulated in 7TGP-NEG
ENSG00000186297	GABRA5	-2.04656	4.556	upregulated in 7TGP-NEG
ENSG00000173262	SLC2A14	-2.05817	4.217	upregulated in 7TGP-NEG
ENSG00000135333	EPHA7	-2.05869	4.375	upregulated in 7TGP-NEG
ENSG00000130303	BST2	-2.0637	131.153	upregulated in 7TGP-NEG
ENSG00000162687	KCNT2	-2.06459	10.964	upregulated in 7TGP-NEG
ENSG00000157368	IL34	-2.06574	7.295	upregulated in 7TGP-NEG
ENSG00000086205	FOLH1	-2.0665	6.757	upregulated in 7TGP-NEG
ENSG00000163618	CADPS	-2.06707	1.33	upregulated in 7TGP-NEG
ENSG00000206077	ZDHHC11B	-2.06783	2.625	upregulated in 7TGP-NEG
ENSG00000125820	NKX2-2	-2.07172	1.857	upregulated in 7TGP-NEG
ENSG00000128610	FEZF1	-2.07187	7.393	upregulated in 7TGP-NEG
ENSG00000138642	HERC6	-2.07524	49.91	upregulated in 7TGP-NEG
ENSG00000103569	AQP9	-2.07666	6.088	upregulated in 7TGP-NEG
ENSG00000140557	ST8SIA2	-2.08421	5.057	upregulated in 7TGP-NEG
ENSG00000198915	RASGEF1A	-2.09479	3.838	upregulated in 7TGP-NEG
ENSG00000170231	FABP6	-2.09485	3.538	upregulated in 7TGP-NEG
ENSG00000173391	OLR1	-2.10006	32.976	upregulated in 7TGP-NEG
ENSG00000050730	TNIP3	-2.10461	13.857	upregulated in 7TGP-NEG
ENSG00000125968	ID1	-2.10861	22.784	upregulated in 7TGP-NEG
ENSG00000110002	VWA5A	-2.10978	19.63	upregulated in 7TGP-NEG
ENSG00000156925	ZIC3	-2.11317	2.836	upregulated in 7TGP-NEG
ENSG00000213366	GSTM2	-2.11524	10.81	upregulated in 7TGP-NEG
ENSG00000077264	PAK3	-2.1163	1.579	upregulated in 7TGP-NEG
ENSG00000196581	AJAP1	-2.128	1.676	upregulated in 7TGP-NEG
ENSG00000143369	ECM1	-2.13821	96.88	upregulated in 7TGP-NEG
ENSG00000100031	GGT1	-2.14133	57.111	upregulated in 7TGP-NEG
ENSG00000111331	OAS3	-2.15013	87.18	upregulated in 7TGP-NEG
ENSG00000115267	IFIH1	-2.15081	77.553	upregulated in 7TGP-NEG
ENSG00000125798	FOXA2	-2.15519	5.135	upregulated in 7TGP-NEG
ENSG00000110324	IL10RA	-2.16357	2.662	upregulated in 7TGP-NEG
ENSG00000006016	CRLF1	-2.16889	4.267	upregulated in 7TGP-NEG
ENSG00000173110	HSPA6	-2.16912	11.016	upregulated in 7TGP-NEG
ENSG00000165633	VSTM4	-2.17972	11.988	upregulated in 7TGP-NEG
ENSG00000255398	HCAR3	-2.19134	2.209	upregulated in 7TGP-NEG
ENSG00000175591	P2RY2	-2.19356	2.227	upregulated in 7TGP-NEG
ENSG00000233087	AC073869.1	-2.19948	1.912	upregulated in 7TGP-NEG
ENSG00000184979	USP18	-2.20026	24.068	upregulated in 7TGP-NEG
ENSG00000204103	MAFB	-2.20727	9.524	upregulated in 7TGP-NEG
ENSG00000169026	MFSD7	-2.20805	3.311	upregulated in 7TGP-NEG
ENSG00000187608	ISG15	-2.2114	45.105	upregulated in 7TGP-NEG
ENSG00000197249	SERPINA1	-2.21485	17.121	upregulated in 7TGP-NEG
ENSG00000171855	IFNB1	-2.21565	1.436	upregulated in 7TGP-NEG
ENSG00000185885	IFITM1	-2.21927	12.555	upregulated in 7TGP-NEG
ENSG00000137767	SQRDL	-2.22235	60.579	upregulated in 7TGP-NEG
ENSG00000127824	TUBA4A	-2.22934	83.45	upregulated in 7TGP-NEG
ENSG00000196482	ESRRG	-2.23499	1.414	upregulated in 7TGP-NEG
ENSG00000135114	OASL	-2.24066	112.478	upregulated in 7TGP-NEG
ENSG00000154342	WNT3A	-2.24379	2.818	upregulated in 7TGP-NEG	WNT	WNT	WNT
ENSG00000188818	ZDHHC11	-2.26174	15.782	upregulated in 7TGP-NEG
ENSG00000182885	GPR97	-2.27346	4.708	upregulated in 7TGP-NEG
ENSG00000187134	AKR1C1	-2.30122	50.725	upregulated in 7TGP-NEG
ENSG00000159208	C1orf51	-2.30382	15.904	upregulated in 7TGP-NEG
ENSG00000104951	IL4I1	-2.3099	8.577	upregulated in 7TGP-NEG
ENSG00000074660	SCARF1	-2.31183	12.094	upregulated in 7TGP-NEG
ENSG00000162645	GBP2	-2.31254	83.926	upregulated in 7TGP-NEG
ENSG00000160111	CPAMD8	-2.31295	13.353	upregulated in 7TGP-NEG
ENSG00000109625	CPZ	-2.32813	3.58	upregulated in 7TGP-NEG			WNT
ENSG00000043462	LCP2	-2.32851	1.767	upregulated in 7TGP-NEG
ENSG00000139364	TMEM132B	-2.32988	2.122	upregulated in 7TGP-NEG
ENSG00000121440	PDZRN3	-2.33121	34.748	upregulated in 7TGP-NEG
ENSG00000084636	COL16A1	-2.33508	111.769	upregulated in 7TGP-NEG
ENSG00000116771	AGMAT	-2.33541	3.44	upregulated in 7TGP-NEG
ENSG00000108984	MAP2K6	-2.34312	5.35	upregulated in 7TGP-NEG
ENSG00000143365	RORC	-2.34466	4.506	upregulated in 7TGP-NEG
ENSG00000171903	CYP4F11	-2.34957	7.531	upregulated in 7TGP-NEG
ENSG00000175793	SFN	-2.35516	26.733	upregulated in 7TGP-NEG
ENSG00000203805	PPAPDC1A	-2.36087	4.39	upregulated in 7TGP-NEG
ENSG00000148344	PTGES	-2.37717	61.614	upregulated in 7TGP-NEG
ENSG00000125384	PTGER2	-2.37774	3.767	upregulated in 7TGP-NEG
ENSG00000132274	TRIM22	-2.38204	6.09	upregulated in 7TGP-NEG
ENSG00000178033	FAM26E	-2.38397	6.162	upregulated in 7TGP-NEG
ENSG00000168702	LRP1B	-2.39801	9.136	upregulated in 7TGP-NEG
ENSG00000171724	VAT1L	-2.39823	12.9	upregulated in 7TGP-NEG
ENSG00000178403	NEUROG2	-2.45535	8.285	upregulated in 7TGP-NEG
ENSG00000213186	TRIM59	-2.46513	13.101	upregulated in 7TGP-NEG
ENSG00000198417	MT1F	-2.4838	10.583	upregulated in 7TGP-NEG
ENSG00000005073	HOXA11	-2.49471	16.258	upregulated in 7TGP-NEG
ENSG00000023171	GRAMD1B	-2.49854	18.081	upregulated in 7TGP-NEG
ENSG00000108375	RNF43	-2.5152	2.085	upregulated in 7TGP-NEG		WNT	WNT
ENSG00000153395	LPCAT1	-2.51631	190.511	upregulated in 7TGP-NEG
ENSG00000119938	PPP1R3C	-2.51803	4.056	upregulated in 7TGP-NEG
ENSG00000267060	PTGES3L	-2.53228	2.852	upregulated in 7TGP-NEG
ENSG00000162493	PDPN	-2.53569	52.81	upregulated in 7TGP-NEG
ENSG00000214402	LCNL1	-2.54294	17.343	upregulated in 7TGP-NEG
ENSG00000162551	ALPL	-2.56266	1.804	upregulated in 7TGP-NEG
ENSG00000137965	IFI44	-2.57583	168.646	upregulated in 7TGP-NEG
ENSG00000164744	SUN3	-2.57628	1.737	upregulated in 7TGP-NEG
ENSG00000075891	PAX2	-2.59336	3.297	upregulated in 7TGP-NEG
ENSG00000226887	ERVMER34-1	-2.59551	3.711	upregulated in 7TGP-NEG
ENSG00000104903	LYL1	-2.59601	10.941	upregulated in 7TGP-NEG
ENSG00000188112	C6orf132	-2.62054	53.842	upregulated in 7TGP-NEG
ENSG00000171798	KNDC1	-2.63472	34.477	upregulated in 7TGP-NEG
ENSG00000162366	PDZK1IP1	-2.65358	74.924	upregulated in 7TGP-NEG
ENSG00000049130	KITLG	-2.66237	10.048	upregulated in 7TGP-NEG
ENSG00000163554	SPTA1	-2.66635	1.808	upregulated in 7TGP-NEG
ENSG00000173801	JUP	-2.67763	108.989	upregulated in 7TGP-NEG			WNT
ENSG00000108950	FAM20A	-2.68124	2.541	upregulated in 7TGP-NEG
ENSG00000161896	IP6K3	-2.6872	10.494	upregulated in 7TGP-NEG
ENSG00000104267	CA2	-2.69682	2.734	upregulated in 7TGP-NEG
ENSG00000143171	RXRG	-2.70852	35.014	upregulated in 7TGP-NEG
ENSG00000165731	RET	-2.71525	23.457	upregulated in 7TGP-NEG
ENSG00000174945	AMZ1	-2.71697	12.306	upregulated in 7TGP-NEG
ENSG00000115339	GALNT3	-2.72497	2.679	upregulated in 7TGP-NEG
ENSG00000154451	GBP5	-2.73343	19.969	upregulated in 7TGP-NEG
ENSG00000137699	TRIM29	-2.73465	5.601	upregulated in 7TGP-NEG
ENSG00000167244	IGF2	-2.75658	2.07	upregulated in 7TGP-NEG
ENSG00000108688	CCL7	-2.77177	3.873	upregulated in 7TGP-NEG
ENSG00000186493	C5orf38	-2.77631	1.654	upregulated in 7TGP-NEG
ENSG00000137491	SLCO2B1	-2.78672	18.151	upregulated in 7TGP-NEG
ENSG00000183486	MX2	-2.81086	3.989	upregulated in 7TGP-NEG
ENSG00000184584	TMEM173	-2.81655	144.499	upregulated in 7TGP-NEG
ENSG00000170561	IRX2	-2.81983	3.025	upregulated in 7TGP-NEG
ENSG00000153012	LGI2	-2.82557	17.718	upregulated in 7TGP-NEG
ENSG00000012779	ALOX5	-2.83178	33.452	upregulated in 7TGP-NEG
ENSG00000140678	ITGAX	-2.84545	14.607	upregulated in 7TGP-NEG
ENSG00000250722	SEPP1	-2.84999	1.523	upregulated in 7TGP-NEG
ENSG00000120075	HOXB5	-2.85666	1.515	upregulated in 7TGP-NEG
ENSG00000169548	ZNF280A	-2.864	9.634	upregulated in 7TGP-NEG
ENSG00000140563	MCTP2	-2.86483	10.23	upregulated in 7TGP-NEG
ENSG00000135643	KCNMB4	-2.88359	35.115	upregulated in 7TGP-NEG
ENSG00000185985	SLITRK2	-2.89914	3.443	upregulated in 7TGP-NEG
ENSG00000173269	MMRN2	-2.90179	2.753	upregulated in 7TGP-NEG
ENSG00000156475	PPP2R2B	-2.90701	1.795	upregulated in 7TGP-NEG
ENSG00000136352	NKX2-1	-2.91635	1.324	upregulated in 7TGP-NEG
ENSG00000105143	SLC1A6	-2.91945	2.799	upregulated in 7TGP-NEG
ENSG00000079385	CEACAM1	-2.93015	10.325	upregulated in 7TGP-NEG
ENSG00000085117	CD82	-2.94678	154.571	upregulated in 7TGP-NEG
ENSG00000243978	RGAG1	-2.9606	10.892	upregulated in 7TGP-NEG
ENSG00000127152	BCL11B	-2.97045	3.894	upregulated in 7TGP-NEG
ENSG00000174502	SLC26A9	-2.97089	4.18	upregulated in 7TGP-NEG
ENSG00000124731	TREM1	-2.97366	5.689	upregulated in 7TGP-NEG
ENSG00000149582	TMEM25	-2.98815	39.923	upregulated in 7TGP-NEG
ENSG00000100918	REC8	-3.01148	27.433	upregulated in 7TGP-NEG
ENSG00000109667	SLC2A9	-3.01693	2.96	upregulated in 7TGP-NEG
ENSG00000138100	TRIM54	-3.05697	2.588	upregulated in 7TGP-NEG
ENSG00000169418	NPR1	-3.06464	123.748	upregulated in 7TGP-NEG
ENSG00000011677	GABRA3	-3.07291	1.796	upregulated in 7TGP-NEG
ENSG00000182782	HCAR2	-3.08901	7.548	upregulated in 7TGP-NEG
ENSG00000184305	CCSER1	-3.10047	2.73	upregulated in 7TGP-NEG
ENSG00000132530	XAF1	-3.10737	27.309	upregulated in 7TGP-NEG
ENSG00000059804	SLC2A3	-3.11492	185.567	upregulated in 7TGP-NEG
ENSG00000185745	IFIT1	-3.12319	129.947	upregulated in 7TGP-NEG
ENSG00000184343	SRPK3	-3.12776	1.574	upregulated in 7TGP-NEG
ENSG00000140297	GCNT3	-3.12803	1.692	upregulated in 7TGP-NEG
ENSG00000182393	IFNL1	-3.17391	6.204	upregulated in 7TGP-NEG
ENSG00000126709	IFI6	-3.17488	191.411	upregulated in 7TGP-NEG
ENSG00000103089	FA2H	-3.18175	17.831	upregulated in 7TGP-NEG
ENSG00000183580	FBXL7	-3.19625	83.515	upregulated in 7TGP-NEG
ENSG00000165379	LRFN5	-3.20013	1.667	upregulated in 7TGP-NEG
ENSG00000111335	OAS2	-3.20104	38.074	upregulated in 7TGP-NEG
ENSG00000163220	S100A9	-3.22455	273.707	upregulated in 7TGP-NEG
ENSG00000078399	HOXA9	-3.25451	1.331	upregulated in 7TGP-NEG
ENSG00000167613	LAIR1	-3.3109	39.524	upregulated in 7TGP-NEG
ENSG00000171840	NINJ2	-3.32713	9.327	upregulated in 7TGP-NEG
ENSG00000164651	SP8	-3.36207	10.81	upregulated in 7TGP-NEG
ENSG00000116701	NCF2	-3.37421	84.316	upregulated in 7TGP-NEG
ENSG00000166922	SCG5	-3.41446	26.455	upregulated in 7TGP-NEG
ENSG00000143546	S100A8	-3.42417	94.784	upregulated in 7TGP-NEG
ENSG00000118946	PCDH17	-3.43004	1.782	upregulated in 7TGP-NEG
ENSG00000009709	PAX7	-3.44733	3.416	upregulated in 7TGP-NEG
ENSG00000176907	C8orf4	-3.45564	15.674	upregulated in 7TGP-NEG
ENSG00000204624	PTCHD2	-3.45813	2.983	upregulated in 7TGP-NEG
ENSG00000120498	TEX11	-3.46314	5.878	upregulated in 7TGP-NEG
ENSG00000110195	FOLR1	-3.48057	4.291	upregulated in 7TGP-NEG			WNT
ENSG00000160013	PTGIR	-3.48841	12.291	upregulated in 7TGP-NEG
ENSG00000019169	MARCO	-3.4987	3.263	upregulated in 7TGP-NEG
ENSG00000163735	CXCL5	-3.53703	14.831	upregulated in 7TGP-NEG
ENSG00000078725	BRINP1	-3.57452	4.073	upregulated in 7TGP-NEG
ENSG00000143512	HHIPL2	-3.62697	21.004	upregulated in 7TGP-NEG
ENSG00000085563	ABCB1	-3.63882	3.045	upregulated in 7TGP-NEG
ENSG00000101276	SLC52A3	-3.72131	1.308	upregulated in 7TGP-NEG
ENSG00000078295	ADCY2	-3.74481	2.49	upregulated in 7TGP-NEG
ENSG00000162494	LRRC38	-3.76461	6.765	upregulated in 7TGP-NEG
ENSG00000066230	SLC9A3	-3.79154	41.287	upregulated in 7TGP-NEG
ENSG00000153253	SCN3A	-3.86542	19.103	upregulated in 7TGP-NEG
ENSG00000169248	CXCL11	-3.91377	11.42	upregulated in 7TGP-NEG
ENSG00000136859	ANGPTL2	-3.94293	37.801	upregulated in 7TGP-NEG
ENSG00000170579	DLGAP1	-3.94416	12.043	upregulated in 7TGP-NEG
ENSG00000165023	DIRAS2	-3.95739	1.976	upregulated in 7TGP-NEG
ENSG00000170786	SDR16C5	-3.95781	1.699	upregulated in 7TGP-NEG
ENSG00000169245	CXCL10	-3.95887	17.752	upregulated in 7TGP-NEG
ENSG00000137959	IFI44L	-3.96166	218.774	upregulated in 7TGP-NEG
ENSG00000203772	SPRN	-4.05972	14.283	upregulated in 7TGP-NEG
ENSG00000000971	CFH	-4.06928	4.792	upregulated in 7TGP-NEG
ENSG00000089820	ARHGAP4	-4.1182	18.921	upregulated in 7TGP-NEG
ENSG00000089127	OAS1	-4.14239	55.707	upregulated in 7TGP-NEG
ENSG00000257446	ZNF878	-4.17383	2.975	upregulated in 7TGP-NEG
ENSG00000186204	CYP4F12	-4.19044	9.448	upregulated in 7TGP-NEG
ENSG00000104321	TRPA1	-4.19942	9.543	upregulated in 7TGP-NEG
ENSG00000144908	ALDH1L1	-4.2592	3.544	upregulated in 7TGP-NEG
ENSG00000066032	CTNNA2	-4.27084	6.022	upregulated in 7TGP-NEG
ENSG00000186007	LEMD1	-4.32813	1.853	upregulated in 7TGP-NEG
ENSG00000169436	COL22A1	-4.47784	197.476	upregulated in 7TGP-NEG
ENSG00000182256	GABRG3	-4.50255	7.863	upregulated in 7TGP-NEG
ENSG00000244414	CFHR1	-4.56258	3.512	upregulated in 7TGP-NEG
ENSG00000139567	ACVRL1	-4.59365	3.585	upregulated in 7TGP-NEG
ENSG00000173267	SNCG	-4.71864	36.329	upregulated in 7TGP-NEG
ENSG00000131171	SH3BGRL	-4.71977	188.257	upregulated in 7TGP-NEG
ENSG00000184574	LPAR5	-4.77805	10.947	upregulated in 7TGP-NEG
ENSG00000186431	FCAR	-5.08034	7.436	upregulated in 7TGP-NEG
ENSG00000162981	FAM84A	-5.11602	1.789	upregulated in 7TGP-NEG
ENSG00000183114	FAM43B	-5.21165	5.379	upregulated in 7TGP-NEG
ENSG00000007174	DNAH9	-5.21958	1.56	upregulated in 7TGP-NEG
ENSG00000165949	IFI27	-5.37462	143.225	upregulated in 7TGP-NEG
ENSG00000169856	ONECUT1	-5.38014	1.646	upregulated in 7TGP-NEG
ENSG00000165186	PTCHD1	-5.46728	1.755	upregulated in 7TGP-NEG
ENSG00000166736	HTR3A	-5.50823	6.676	upregulated in 7TGP-NEG
ENSG00000111432	FZD10	-5.5346	4.865	upregulated in 7TGP-NEG	WNT		WNT
ENSG00000186529	CYP4F3	-5.89014	6.096	upregulated in 7TGP-NEG
ENSG00000124507	PACSIN1	-5.94362	2.964	upregulated in 7TGP-NEG
ENSG00000182333	LIPF	-6.1429	1.647	upregulated in 7TGP-NEG
ENSG00000144619	CNTN4	-6.46556	11.897	upregulated in 7TGP-NEG
ENSG00000022355	GABRA1	-6.59553	2.054	upregulated in 7TGP-NEG
ENSG00000211452	DIO1	-6.86267	4.038	upregulated in 7TGP-NEG
ENSG00000204442	FAM155A	-6.86999	17.24	upregulated in 7TGP-NEG
ENSG00000180318	ALX1	-7.29938	4.624	upregulated in 7TGP-NEG
ENSG00000146938	NLGN4X	-7.63086	14.9	upregulated in 7TGP-NEG
ENSG00000174899	C3orf55	-7.99077	5.132	upregulated in 7TGP-NEG
ENSG00000187994	RINL	-8.30669	38.471	upregulated in 7TGP-NEG
ENSG00000165973	NELL1	-9.53943	8.152	upregulated in 7TGP-NEG
ENSG00000072041	SLC6A15	-9.91803	9.114	upregulated in 7TGP-NEG
