# Supplementary material for: Wnt signaling promotes inflammation and EMT-associated gene expression in mesenchymal TNBC
Source: Sci Rep. 2026 Apr 2;16:15798. doi: 10.1038/s41598-026-43678-3 (PMC13194965; doi:10.1038/s41598-026-43678-3)
Supplement: Supplementary file 3 — Supplementary Material 3 [file 41598_2026_43678_MOESM3_ESM.xlsx]

## Sheet: List of Wnt-related genes
List of genes reported as Wnt-related:
GOBP	REACTOME	KEGG
ABL1	AGO1	APC
ADGRA2	AGO2	APC2
ADNP	AGO3	AXIN1		References:
ALPK2	AGO4	AXIN2
AMER1	AKT1	BTRC		Abbreviation in Figures	Full Name	Url
AMER2	AKT2	CACYBP		GO_BP	GOBP_CELL_CELL_SIGNALING_BY_WNT	https://www.gsea-msigdb.org/gsea/msigdb/cards/GOBP_CELL_CELL_SIGNALING_BY_WNT.html
AMER3	AMER1	CAMK2A		REACTOME	REACTOME_SIGNALING_BY_WNT	http://www.gsea-msigdb.org/gsea/msigdb/cards/REACTOME_SIGNALING_BY_WNT.html
AMFR	AP2A1	CAMK2B		KEGG	KEGG_WNT_SIGNALING_PATHWAY	https://www.gsea-msigdb.org/gsea/msigdb/cards/KEGG_WNT_SIGNALING_PATHWAY.html
AMOTL1	AP2A2	CAMK2D
AMOTL2	AP2B1	CAMK2G
ANKRD6	AP2M1	CCND1
APC	AP2S1	CCND2
APC2	APC	CCND3
APCDD1	ARRB2	CER1
APCDD1L	ASH2L	CHD8
APOE	AXIN1	CHP1
APP	AXIN2	CHP2
ARHGEF19	BCL9	CREBBP
ARL6	BCL9L	CSNK1A1
ASPM	BTRC	CSNK1A1L
ATP6AP2	CALM1	CSNK1E
ATP6V0C	CAMK2A	CSNK2A1
ATP6V1C2	CAV1	CSNK2A2
AXIN1	CBY1	CSNK2B
AXIN2	CCDC88C	CTBP1
BAMBI	CDC73	CTBP2
BARX1	CHD8	CTNNB1
BCL7B	CLTA	CTNNBIP1
BCL9	CLTB	CUL1
BCL9L	CLTC	CXXC4
BICC1	CREBBP	DAAM1
BIRC8	CSNK1A1	DAAM2
BMAL1	CSNK1E	DKK1
BMP2	CSNK1G2	DKK2
BRD7	CSNK2A1	DKK4
BTRC	CSNK2A2	DVL1
C12orf43	CSNK2B	DVL2
CALCOCO1	CTBP1	DVL3
CAPRIN2	CTBP2	EP300
CAV1	CTNNB1	FBXW11
CBY1	CTNNBIP1	FOSL1
CCAR2	CUL1	FRAT1
CCDC88C	CUL3	FRAT2
CCN4	CXXC4	FZD1
CCND1	DAAM1	FZD10
CCNE1	DACT1	FZD2
CCNY	DKK1	FZD3
CCNYL1	DKK2	FZD4
CCNYL2	DKK4	FZD5
CCNYL3	DVL1	FZD6
CD24	DVL2	FZD7
CDC42	DVL3	FZD8
CDC73	EP300	FZD9
CDH2	FRAT1	GSK3B
CDH3	FRAT2	JUN
CDK14	FZD1	LEF1
CELA1	FZD2	LRP5
CELSR1	FZD3	LRP6
CELSR2	FZD4	MAP3K7
CELSR3	FZD5	MAPK10
CER1	FZD6	MAPK8
CHD8	FZD7	MAPK9
CITED1	FZD8	MMP7
CMAHP	GNAO1	MYC
COL1A1	GNAT2	NFAT5
CPE	GNB1	NFATC1
CPZ	GNB2	NFATC2
CRBN	GNB3	NFATC3
CSNK1A1	GNB4	NFATC4
CSNK1A1L	GNB5	NKD1
CSNK1D	GNG10	NKD2
CSNK1E	GNG11	NLK
CSNK1G1	GNG12	PLCB1
CSNK1G2	GNG13	PLCB2
CSNK1G3	GNG2	PLCB3
CSNK2A1	GNG3	PLCB4
CSNK2A2	GNG4	PORCN
CSNK2B	GNG5	PPARD
CTDNEP1	GNG7	PPP2CA
CTHRC1	GNG8	PPP2CB
CTNNB1	GNGT1	PPP2R1A
CTNNBIP1	GNGT2	PPP2R1B
CTNND1	GSK3B	PPP2R5A
CTNND2	H2AB1	PPP2R5B
CTR9	H2AC14	PPP2R5C
CUL3	H2AC18	PPP2R5D
CXXC4	H2AC19	PPP2R5E
CYLD	H2AC20	PPP3CA
DAAM1	H2AC4	PPP3CB
DAAM2	H2AC6	PPP3CC
DAB2	H2AC7	PPP3R1
DAB2IP	H2AC8	PPP3R2
DACT1	H2AJ	PRICKLE1
DACT3	H2AX	PRICKLE2
DAPK3	H2AZ1	PRKACA
DCDC2	H2AZ2	PRKACB
DDB1	H2BC1	PRKACG
DDIT3	H2BC10	PRKCA
DDX3X	H2BC11	PRKCB
DEPDC1B	H2BC12	PRKCG
DISC1	H2BC12L	PRKX
DIXDC1	H2BC13	PSEN1
DKK1	H2BC14	RAC1
DKK2	H2BC15	RAC2
DKK3	H2BC17	RAC3
DKK4	H2BC21	RBX1
DKKL1	H2BC26	RHOA
DLX3	H2BC3	ROCK1
DLX5	H2BC4	ROCK2
DRAXIN	H2BC5	RUVBL1
DRD2	H2BC6	SENP2
DVL1	H2BC7	SFRP1
DVL2	H2BC8	SFRP2
DVL3	H2BC9	SFRP4
EDA	H3-3A	SFRP5
EDN1	H3-3B	SIAH1
EDNRA	H3-4	SKP1
EDNRB	H3C1	SKP1P2
EGF	H3C10	SMAD2
EGFR	H3C11	SMAD3
EGR1	H3C12	SMAD4
EMD	H3C13	SOX17
ETV2	H3C14	TBL1X
EXT1	H3C15	TBL1XR1
FAM53B	H3C2	TBL1Y
FBXW11	H3C3	TCF7
FBXW4	H3C4	TCF7L1
FERMT1	H3C6	TCF7L2
FERMT2	H3C7	TP53
FGF10	H3C8	VANGL1
FGF2	H4C1	VANGL2
FGF9	H4C11	WIF1
FGFR2	H4C12	WNT1
FOLR1	H4C13	WNT10A
FOXD1	H4C14	WNT10B
FOXL1	H4C15	WNT11
FOXO1	H4C16	WNT16
FRAT1	H4C2	WNT2
FRAT2	H4C3	WNT2B
FRMD8	H4C4	WNT3
FRMD8P1	H4C5	WNT3A
FRZB	H4C6	WNT4
FUZ	H4C8	WNT5A
FZD1	H4C9	WNT5B
FZD10	HDAC1	WNT6
FZD2	HECW1	WNT7A
FZD3	ITPR1	WNT7B
FZD4	ITPR2	WNT8A
FZD5	ITPR3	WNT8B
FZD6	KAT5	WNT9A
FZD7	KLHL12	WNT9B
FZD8	KMT2D
FZD9	KRAS
G3BP1	KREMEN1
GATA3	KREMEN2
GID8	LEF1
GLI1	LEO1
GLI3	LGR4
GNAQ	LGR5
GPC3	LGR6
GPC4	LRP5
GPC5	LRP6
GPC6	MAP3K7
GPRC5B	MEN1
GRB10	MOV10
GREM1	MYC
GRHL3	NFATC1
GRK5	NLK
GRK6	PARD6A
GSC	PDE6A
GSK3A	PDE6B
GSK3B	PDE6G
GSKIP	PFN1
HBP1	PIP5K1B
HDAC1	PLCB1
HECW1	PLCB2
HESX1	PLCB3
HHEX	PORCN
HIC1	PPP2CA
HMGXB4	PPP2CB
HNF1B	PPP2R1A
IFT20	PPP2R1B
IFT80	PPP2R5A
IGFBP1	PPP2R5B
IGFBP2	PPP2R5C
IGFBP4	PPP2R5D
IGFBP6	PPP2R5E
ILK	PPP3CA
INVS	PPP3CB
ISL1	PPP3R1
ITGA3	PRICKLE1
JADE1	PRKCA
JRK	PRKCB
JUP	PRKCG
KANK1	PRKG1
KLF15	PRKG2
KLF4	PSMA1
KLHL12	PSMA2
KPNA1	PSMA3
KREMEN1	PSMA4
KREMEN2	PSMA5
LATS1	PSMA6
LATS2	PSMA7
LBX2	PSMA8
LDB1	PSMB1
LEF1	PSMB10
LEO1	PSMB11
LGR4	PSMB2
LGR5	PSMB3
LGR6	PSMB4
LIMD1	PSMB5
LMBR1L	PSMB6
LRP1	PSMB7
LRP4	PSMB8
LRP5	PSMB9
LRP6	PSMC1
LRRFIP2	PSMC2
LRRK1	PSMC3
LRRK2	PSMC4
LYPD6	PSMC5
LZIC	PSMC6
LZTS2	PSMD1
MACF1	PSMD10
MAD2L2	PSMD11
MAGI2	PSMD12
MAPK14	PSMD13
MARK1	PSMD14
MARK2	PSMD2
MBD2	PSMD3
MCC	PSMD4
MDFI	PSMD5
MDFIC	PSMD6
MDK	PSMD7
MED12	PSMD8
MESD	PSMD9
MESP1	PSME1
MIR1-1	PSME2
MIR145	PSME3
MIR199A1	PSME4
MIR19B1	PSMF1
MIR224	PYGO1
MIR26A1	PYGO2
MIR29B1	RAC1
MIR29C	RAC2
MIR32	RAC3
MIR346	RBBP5
MIR498	RBX1
MIR501	RHOA
MIR665	RNF146
MITF	RNF43
MKS1	ROR1
MLLT3	ROR2
MYOC	RPS27A
NDP	RSPO1
NDRG2	RSPO2
NFATC1	RSPO3
NFATC4	RSPO4
NFKB1	RUNX3
NID1	RUVBL1
NKD1	RYK
NKD2	SCRIB
NKX2-5	SEM1
NLE1	SFRP1
NLK	SFRP2
NOG	SKP1
NOTCH1	SMARCA4
NOTUM	SMURF1
NPHP3	SMURF2
NPHP4	SNX3
NR4A2	SOST
NRARP	SOX13
NXN	SOX17
OPRM1	SOX2
OTUD5	SOX3
OTULIN	SOX4
PAF1	SOX6
PBXIP1	SOX7
PFDN5	SOX9
PIAS4	SRY
PIN1	TCF4
PKD1	TCF7
PKD2	TCF7L1
PLCG2	TCF7L2
PLEKHA4	TERT
PLPP3	TLE1
PORCN	TLE2
PPM1A	TLE3
PPM1B	TLE4
PPM1N	TLE5
PPP1CA	TMED5
PPP2CA	TNKS
PPP2R1A	TNKS2
PRDM15	TNRC6A
PRICKLE1	TNRC6B
PRICKLE2	TNRC6C
PRKAA1	TRRAP
PRKAA2	UBA52
PRKN	UBB
PSEN1	UBC
PTEN	USP34
PTK7	USP8
PTPN23	VANGL2
PTPRO	VPS26A
PTPRU	VPS29
PYGO1	VPS35
PYGO2	WIF1
RAB5A	WLS
RAC1	WNT1
RAC3	WNT10A
RACK1	WNT10B
RARG	WNT11
RBMS3	WNT16
RBPJ	WNT2
RBX1	WNT2B
RECK	WNT3
RHOA	WNT3A
RNF138	WNT4
RNF146	WNT5A
RNF213	WNT5B
RNF220	WNT6
RNF43	WNT7A
ROR1	WNT7B
ROR2	WNT8A
RPS12	WNT8B
RSPO1	WNT9A
RSPO2	WNT9B
RSPO3	XIAP
RSPO4	XPO1
RTF1	YWHAZ
RUVBL1	ZNRF3
RUVBL2	ZRANB1
RYK
SALL1
SCEL
SCYL2
SDC1
SDHAF2
SEMA5A
SENP2
SFRP1
SFRP2
SFRP4
SFRP5
SHH
SHISA2
SHISA3
SHISA6
SIAH1
SIAH2
SKI
SKIC8
SLC9A3R1
SMAD3
SMARCA4
SMURF1
SMURF2
SNAI2
SNX3
SOST
SOSTDC1
SOX10
SOX13
SOX17
SOX2
SOX30
SOX4
SOX7
SOX9
SPEF1
SPIN1
SRC
STK11
STK3
STK4
STRN
SULF1
SULF2
TAX1BP3
TBL1X
TBL1XR1
TBX18
TCF7
TCF7L1
TCF7L2
TERT
TGFB1
TGFB1I1
TIAM1
TLE1
TLE2
TLE3
TLE4
TLE5
TLE6
TLE7
TLR2
TMEM131L
TMEM132A
TMEM170B
TMEM198
TMEM237
TMEM64
TMEM67
TMEM88
TMEM88B
TMEM9
TNFAIP3
TNIK
TNKS
TNKS2
TNN
TPBG
TPBGL
TRABD2A
TRABD2B
TRPM4
TSC2
TSKU
TTC21B
UBAC2
UBE2B
UBR5
USP34
USP47
USP8
VANGL1
VANGL2
VAX2
VCP
VGLL4
VPS35
WIF1
WLS
WNK1
WNK2
WNT1
WNT10A
WNT10B
WNT11
WNT16
WNT2
WNT2B
WNT3
WNT3A
WNT4
WNT5A
WNT5B
WNT6
WNT7A
WNT7B
WNT8A
WNT8B
WNT9A
WNT9B
WWOX
WWTR1
XIAP
YAP1
ZBED3
ZBTB33
ZEB2
ZNF703
ZNRF3
ZRANB1
