# Supplementary material for: Wnt signaling promotes inflammation and EMT-associated gene expression in mesenchymal TNBC
Source: Sci Rep. 2026 Apr 2;16:15798. doi: 10.1038/s41598-026-43678-3 (PMC13194965; doi:10.1038/s41598-026-43678-3)
Supplement: Supplementary file 4 — Supplementary Material 4 [file 41598_2026_43678_MOESM4_ESM.xlsx]

## Sheet: GOBP Overlap 231 LS SS
Comparison:
LIST 1: GO Biological Process terms enriched by genes deregulated between in MDA-231-7TGP-POS cells vs. MDA-231-7TGP-NEG cells (> log2 fold change 1) - Low Serum
LIST 2: GO Biological Process terms enriched by genes deregulated between in MDA-231-7TGP-POS cells vs. MDA-231-7TGP-NEG cells (> log2 fold change 1) - Standard Serum
Results:
237 GO BP Terms enriched only by deregulated genes between MDA-MB-231-7TGP-POS vs. -NEG (Low Serum)			236 GO BP Terms enriched by deregulated genes between MDA-MB-231-7TGP-POS vs. -NEG (Low Serum and High Serum)			131 GO BP Terms enriched only by deregulated genes between MDA-MB-231-7TGP-POS vs. -NEG (High Serum)
GO ID	Description		GO ID	Description		GO ID	Description
GO:0071674	mononuclear cell migration		GO:0002237	response to molecule of bacterial origin		GO:0007565	female pregnancy
GO:0010996	response to auditory stimulus		GO:0097529	myeloid leukocyte migration		GO:0007156	homophilic cell adhesion via plasma membrane adhesion molecules
GO:0019932	second-messenger-mediated signaling		GO:0032496	response to lipopolysaccharide		GO:0043434	response to peptide hormone
GO:0035633	maintenance of blood-brain barrier		GO:0071222	cellular response to lipopolysaccharide		GO:0060389	pathway-restricted SMAD protein phosphorylation
GO:0002698	negative regulation of immune effector process		GO:0071621	granulocyte chemotaxis		GO:0032288	myelin assembly
GO:0032612	interleukin-1 production		GO:0097530	granulocyte migration		GO:0090287	regulation of cellular response to growth factor stimulus
GO:0032652	regulation of interleukin-1 production		GO:0030595	leukocyte chemotaxis		GO:2000027	regulation of animal organ morphogenesis
GO:0051346	negative regulation of hydrolase activity		GO:0071219	cellular response to molecule of bacterial origin		GO:0008038	neuron recognition
GO:0006941	striated muscle contraction		GO:0050900	leukocyte migration		GO:0007178	transmembrane receptor protein serine/threonine kinase signaling pathway
GO:0006959	humoral immune response		GO:1990266	neutrophil migration		GO:0060395	SMAD protein signal transduction
GO:0009409	response to cold		GO:0030593	neutrophil chemotaxis		GO:0022010	central nervous system myelination
GO:2000116	regulation of cysteine-type endopeptidase activity		GO:0071216	cellular response to biotic stimulus		GO:0032291	axon ensheathment in central nervous system
GO:0009266	response to temperature stimulus		GO:0043410	positive regulation of MAPK cascade		GO:0060393	regulation of pathway-restricted SMAD protein phosphorylation
GO:0055117	regulation of cardiac muscle contraction		GO:0052547	regulation of peptidase activity		GO:0014003	oligodendrocyte development
GO:1902644	tertiary alcohol metabolic process		GO:0060326	cell chemotaxis		GO:0090092	regulation of transmembrane receptor protein serine/threonine kinase signaling pathway
GO:0019722	calcium-mediated signaling		GO:0051960	regulation of nervous system development		GO:0009410	response to xenobiotic stimulus
GO:0014002	astrocyte development		GO:0052548	regulation of endopeptidase activity		GO:0042698	ovulation cycle
GO:0043281	regulation of cysteine-type endopeptidase activity involved in apoptotic process		GO:0050673	epithelial cell proliferation		GO:0002825	regulation of T-helper 1 type immune response
GO:0002688	regulation of leukocyte chemotaxis		GO:0050878	regulation of body fluid levels		GO:0033198	response to ATP
GO:0032611	interleukin-1 beta production		GO:0010001	glial cell differentiation		GO:0072574	hepatocyte proliferation
GO:0032651	regulation of interleukin-1 beta production		GO:0034765	regulation of ion transmembrane transport		GO:0072575	epithelial cell proliferation involved in liver morphogenesis
GO:0006942	regulation of striated muscle contraction		GO:1904062	regulation of cation transmembrane transport		GO:0072073	kidney epithelium development
GO:0051146	striated muscle cell differentiation		GO:0060284	regulation of cell development		GO:0048706	embryonic skeletal system development
GO:1902903	regulation of supramolecular fiber organization		GO:0030198	extracellular matrix organization		GO:0046697	decidualization
GO:0050891	multicellular organismal water homeostasis		GO:0043062	extracellular structure organization		GO:0072576	liver morphogenesis
GO:0034103	regulation of tissue remodeling		GO:0019221	cytokine-mediated signaling pathway		GO:1903861	positive regulation of dendrite extension
GO:2001257	regulation of cation channel activity		GO:0045229	external encapsulating structure organization		GO:0090288	negative regulation of cellular response to growth factor stimulus
GO:0090257	regulation of muscle system process		GO:0050808	synapse organization		GO:1990138	neuron projection extension
GO:0071675	regulation of mononuclear cell migration		GO:0009612	response to mechanical stimulus		GO:0001893	maternal placenta development
GO:0006972	hyperosmotic response		GO:0010817	regulation of hormone levels		GO:0038065	collagen-activated signaling pathway
GO:0043491	protein kinase B signaling		GO:0002685	regulation of leukocyte migration		GO:0070593	dendrite self-avoidance
GO:0061028	establishment of endothelial barrier		GO:0002064	epithelial cell development		GO:0097067	cellular response to thyroid hormone stimulus
GO:0030638	polyketide metabolic process		GO:0042063	gliogenesis		GO:0090100	positive regulation of transmembrane receptor protein serine/threonine kinase signaling pathway
GO:0030647	aminoglycoside antibiotic metabolic process		GO:0010575	positive regulation of vascular endothelial growth factor production		GO:0072503	cellular divalent inorganic cation homeostasis
GO:0044598	doxorubicin metabolic process		GO:0006953	acute-phase response		GO:1904031	positive regulation of cyclin-dependent protein kinase activity
GO:0009651	response to salt stress		GO:0022407	regulation of cell-cell adhesion		GO:0001657	ureteric bud development
GO:0045861	negative regulation of proteolysis		GO:0034329	cell junction assembly		GO:1903859	regulation of dendrite extension
GO:0003012	muscle system process		GO:0010721	negative regulation of cell development		GO:0072163	mesonephric epithelium development
GO:2001233	regulation of apoptotic signaling pathway		GO:0010466	negative regulation of peptidase activity		GO:0072164	mesonephric tubule development
GO:0030308	negative regulation of cell growth		GO:1901888	regulation of cell junction assembly		GO:0097484	dendrite extension
GO:0006692	prostanoid metabolic process		GO:0010951	negative regulation of endopeptidase activity		GO:0060135	maternal process involved in female pregnancy
GO:0006693	prostaglandin metabolic process		GO:0007162	negative regulation of cell adhesion		GO:0043616	keratinocyte proliferation
GO:0030857	negative regulation of epithelial cell differentiation		GO:0048771	tissue remodeling		GO:0002827	positive regulation of T-helper 1 type immune response
GO:0032615	interleukin-12 production		GO:0022409	positive regulation of cell-cell adhesion		GO:0046683	response to organophosphorus
GO:0032655	regulation of interleukin-12 production		GO:0060562	epithelial tube morphogenesis		GO:0051785	positive regulation of nuclear division
GO:0051896	regulation of protein kinase B signaling		GO:0051897	positive regulation of protein kinase B signaling		GO:0022408	negative regulation of cell-cell adhesion
GO:0006937	regulation of muscle contraction		GO:0045926	negative regulation of growth		GO:0046627	negative regulation of insulin receptor signaling pathway
GO:0001885	endothelial cell development		GO:0007416	synapse assembly		GO:0050868	negative regulation of T cell activation
GO:0015732	prostaglandin transport		GO:0042445	hormone metabolic process		GO:0033628	regulation of cell adhesion mediated by integrin
GO:0071625	vocalization behavior		GO:0001738	morphogenesis of a polarized epithelium		GO:0060601	lateral sprouting from an epithelium
GO:0071472	cellular response to salt stress		GO:0090066	regulation of anatomical structure size		GO:0097278	complement-dependent cytotoxicity
GO:0050921	positive regulation of chemotaxis		GO:0060048	cardiac muscle contraction		GO:0007611	learning or memory
GO:0032412	regulation of ion transmembrane transporter activity		GO:0051962	positive regulation of nervous system development		GO:0010927	cellular component assembly involved in morphogenesis
GO:0030104	water homeostasis		GO:0001819	positive regulation of cytokine production		GO:0001823	mesonephros development
GO:0060047	heart contraction		GO:1990868	response to chemokine		GO:0060749	mammary gland alveolus development
GO:2001234	negative regulation of apoptotic signaling pathway		GO:1990869	cellular response to chemokine		GO:0061377	mammary gland lobule development
GO:0030010	establishment of cell polarity		GO:0050678	regulation of epithelial cell proliferation		GO:0042634	regulation of hair cycle
GO:0048640	negative regulation of developmental growth		GO:0010959	regulation of metal ion transport		GO:0044331	cell-cell adhesion mediated by cadherin
GO:0071347	cellular response to interleukin-1		GO:0002526	acute inflammatory response		GO:0010862	positive regulation of pathway-restricted SMAD protein phosphorylation
GO:0002704	negative regulation of leukocyte mediated immunity		GO:0150076	neuroinflammatory response		GO:0030850	prostate gland development
GO:0031223	auditory behavior		GO:0050920	regulation of chemotaxis		GO:0051489	regulation of filopodium assembly
GO:0032490	detection of molecule of bacterial origin		GO:1903522	regulation of blood circulation		GO:0071634	regulation of transforming growth factor beta production
GO:0050777	negative regulation of immune response		GO:0021782	glial cell development		GO:0031663	lipopolysaccharide-mediated signaling pathway
GO:0042692	muscle cell differentiation		GO:0022617	extracellular matrix disassembly		GO:0051491	positive regulation of filopodium assembly
GO:0002832	negative regulation of response to biotic stimulus		GO:0042060	wound healing		GO:0051968	positive regulation of synaptic transmission, glutamatergic
GO:0006936	muscle contraction		GO:0050679	positive regulation of epithelial cell proliferation		GO:0060736	prostate gland growth
GO:0001894	tissue homeostasis		GO:0070542	response to fatty acid		GO:0071248	cellular response to metal ion
GO:0007160	cell-matrix adhesion		GO:0032970	regulation of actin filament-based process		GO:2000241	regulation of reproductive process
GO:0023061	signal release		GO:0070098	chemokine-mediated signaling pathway		GO:0050806	positive regulation of synaptic transmission
GO:0022898	regulation of transmembrane transporter activity		GO:0001558	regulation of cell growth		GO:0010631	epithelial cell migration
GO:0032535	regulation of cellular component size		GO:0150077	regulation of neuroinflammatory response		GO:0031346	positive regulation of cell projection organization
GO:0002548	monocyte chemotaxis		GO:0032640	tumor necrosis factor production		GO:0001890	placenta development
GO:0001516	prostaglandin biosynthetic process		GO:0032680	regulation of tumor necrosis factor production		GO:0050772	positive regulation of axonogenesis
GO:0046457	prostanoid biosynthetic process		GO:0007584	response to nutrient		GO:0050680	negative regulation of epithelial cell proliferation
GO:0007163	establishment or maintenance of cell polarity		GO:1901890	positive regulation of cell junction assembly		GO:0090132	epithelium migration
GO:0071805	potassium ion transmembrane transport		GO:0007638	mechanosensory behavior		GO:2000047	regulation of cell-cell adhesion mediated by cadherin
GO:0003015	heart process		GO:0050767	regulation of neurogenesis		GO:0042446	hormone biosynthetic process
GO:0042538	hyperosmotic salinity response		GO:0061564	axon development		GO:1905330	regulation of morphogenesis of an epithelium
GO:0070486	leukocyte aggregation		GO:0048709	oligodendrocyte differentiation		GO:0001818	negative regulation of cytokine production
GO:0030277	maintenance of gastrointestinal epithelium		GO:0048638	regulation of developmental growth		GO:0070424	regulation of nucleotide-binding oligomerization domain containing signaling pathway
GO:0034104	negative regulation of tissue remodeling		GO:0071706	tumor necrosis factor superfamily cytokine production		GO:0030879	mammary gland development
GO:0035584	calcium-mediated signaling using intracellular calcium source		GO:1903555	regulation of tumor necrosis factor superfamily cytokine production		GO:0060412	ventricular septum morphogenesis
GO:0097191	extrinsic apoptotic signaling pathway		GO:0042391	regulation of membrane potential		GO:0030193	regulation of blood coagulation
GO:0036336	dendritic cell migration		GO:0050804	modulation of chemical synaptic transmission		GO:0046847	filopodium assembly
GO:0002920	regulation of humoral immune response		GO:0002687	positive regulation of leukocyte migration		GO:0090130	tissue migration
GO:0007520	myoblast fusion		GO:0043588	skin development		GO:0034109	homotypic cell-cell adhesion
GO:0042098	T cell proliferation		GO:0099177	regulation of trans-synaptic signaling		GO:0043369	CD4-positive or CD8-positive, alpha-beta T cell lineage commitment
GO:1902904	negative regulation of supramolecular fiber organization		GO:0010975	regulation of neuron projection development		GO:0051151	negative regulation of smooth muscle cell differentiation
GO:0060249	anatomical structure homeostasis		GO:0048732	gland development		GO:0071604	transforming growth factor beta production
GO:0045824	negative regulation of innate immune response		GO:0018108	peptidyl-tyrosine phosphorylation		GO:0035249	synaptic transmission, glutamatergic
GO:0016485	protein processing		GO:1903039	positive regulation of leukocyte cell-cell adhesion		GO:0033674	positive regulation of kinase activity
GO:0046849	bone remodeling		GO:0003018	vascular process in circulatory system		GO:1900046	regulation of hemostasis
GO:2001236	regulation of extrinsic apoptotic signaling pathway		GO:0018212	peptidyl-tyrosine modification		GO:0006766	vitamin metabolic process
GO:0007586	digestion		GO:0008016	regulation of heart contraction		GO:0021953	central nervous system neuron differentiation
GO:0007369	gastrulation		GO:0050766	positive regulation of phagocytosis		GO:0048661	positive regulation of smooth muscle cell proliferation
GO:0071214	cellular response to abiotic stimulus		GO:0071398	cellular response to fatty acid		GO:0030111	regulation of Wnt signaling pathway
GO:0104004	cellular response to environmental stimulus		GO:0001736	establishment of planar polarity		GO:0003002	regionalization
GO:0006690	icosanoid metabolic process		GO:0007164	establishment of tissue polarity		GO:0048566	embryonic digestive tract development
GO:0031644	regulation of nervous system process		GO:0045601	regulation of endothelial cell differentiation		GO:1901099	negative regulation of signal transduction in absence of ligand
GO:0050919	negative chemotaxis		GO:0001503	ossification		GO:2001240	negative regulation of extrinsic apoptotic signaling pathway in absence of ligand
GO:0086003	cardiac muscle cell contraction		GO:0007159	leukocyte cell-cell adhesion		GO:0051966	regulation of synaptic transmission, glutamatergic
GO:0032409	regulation of transporter activity		GO:0051924	regulation of calcium ion transport		GO:0030900	forebrain development
GO:1903169	regulation of calcium ion transmembrane transport		GO:0110053	regulation of actin filament organization		GO:0099174	regulation of presynapse organization
GO:0042129	regulation of T cell proliferation		GO:0045446	endothelial cell differentiation		GO:1905606	regulation of presynapse assembly
GO:0071676	negative regulation of mononuclear cell migration		GO:0016049	cell growth		GO:0045216	cell-cell junction organization
GO:0014706	striated muscle tissue development		GO:0006816	calcium ion transport		GO:0050890	cognition
GO:0048863	stem cell differentiation		GO:0003158	endothelium development		GO:0090090	negative regulation of canonical Wnt signaling pathway
GO:0001704	formation of primary germ layer		GO:0071346	cellular response to interferon-gamma		GO:0071277	cellular response to calcium ion
GO:0031641	regulation of myelination		GO:0051963	regulation of synapse assembly		GO:0021544	subpallium development
GO:0035265	organ growth		GO:0045785	positive regulation of cell adhesion		GO:0035994	response to muscle stretch
GO:0070555	response to interleukin-1		GO:0043270	positive regulation of ion transport		GO:0050818	regulation of coagulation
GO:0140448	signaling receptor ligand precursor processing		GO:0045685	regulation of glial cell differentiation		GO:0045860	positive regulation of protein kinase activity
GO:0071496	cellular response to external stimulus		GO:0048568	embryonic organ development		GO:0060572	morphogenesis of an epithelial bud
GO:0086001	cardiac muscle cell action potential		GO:0007409	axonogenesis		GO:2000345	regulation of hepatocyte proliferation
GO:0002070	epithelial cell maturation		GO:0032956	regulation of actin cytoskeleton organization		GO:2000243	positive regulation of reproductive process
GO:0034310	primary alcohol catabolic process		GO:0010573	vascular endothelial growth factor production		GO:1903038	negative regulation of leukocyte cell-cell adhesion
GO:0071639	positive regulation of monocyte chemotactic protein-1 production		GO:0051965	positive regulation of synapse assembly		GO:0033280	response to vitamin D
GO:0051216	cartilage development		GO:0044089	positive regulation of cellular component biogenesis		GO:0048839	inner ear development
GO:0046850	regulation of bone remodeling		GO:0032720	negative regulation of tumor necrosis factor production		GO:0072006	nephron development
GO:0045598	regulation of fat cell differentiation		GO:0002819	regulation of adaptive immune response		GO:0002673	regulation of acute inflammatory response
GO:0045932	negative regulation of muscle contraction		GO:0042552	myelination		GO:0048562	embryonic organ morphogenesis
GO:0060307	regulation of ventricular cardiac muscle cell membrane repolarization		GO:0098742	cell-cell adhesion via plasma-membrane adhesion molecules		GO:0071375	cellular response to peptide hormone stimulus
GO:0070372	regulation of ERK1 and ERK2 cascade		GO:0022404	molting cycle process		GO:0048736	appendage development
GO:0051235	maintenance of location		GO:0022405	hair cycle process		GO:0060173	limb development
GO:1901616	organic hydroxy compound catabolic process		GO:0050730	regulation of peptidyl-tyrosine phosphorylation		GO:0061436	establishment of skin barrier
GO:0048738	cardiac muscle tissue development		GO:0022612	gland morphogenesis		GO:2000311	regulation of AMPA receptor activity
GO:0002697	regulation of immune effector process		GO:0001660	fever generation		GO:2000463	positive regulation of excitatory postsynaptic potential
GO:0070997	neuron death		GO:0007272	ensheathment of neurons		GO:0032963	collagen metabolic process
GO:0002269	leukocyte activation involved in inflammatory response		GO:0008366	axon ensheathment		GO:0030509	BMP signaling pathway
GO:1903053	regulation of extracellular matrix organization		GO:0034341	response to interferon-gamma		GO:0060078	regulation of postsynaptic membrane potential
GO:0009991	response to extracellular stimulus		GO:0048713	regulation of oligodendrocyte differentiation		GO:0048146	positive regulation of fibroblast proliferation
GO:0048708	astrocyte differentiation		GO:0006970	response to osmotic stress
GO:0070588	calcium ion transmembrane transport		GO:1903556	negative regulation of tumor necrosis factor superfamily cytokine production
GO:0002703	regulation of leukocyte mediated immunity		GO:0007599	hemostasis
GO:0031532	actin cytoskeleton reorganization		GO:1905954	positive regulation of lipid localization
GO:0048246	macrophage chemotaxis		GO:1900076	regulation of cellular response to insulin stimulus
GO:0030002	cellular anion homeostasis		GO:0031589	cell-substrate adhesion
GO:0031649	heat generation		GO:0061900	glial cell activation
GO:0051279	regulation of release of sequestered calcium ion into cytosol		GO:0030574	collagen catabolic process
GO:0002456	T cell mediated immunity		GO:0045602	negative regulation of endothelial cell differentiation
GO:0007389	pattern specification process		GO:0051961	negative regulation of nervous system development
GO:0034614	cellular response to reactive oxygen species		GO:0060055	angiogenesis involved in wound healing
GO:0051494	negative regulation of cytoskeleton organization		GO:0060560	developmental growth involved in morphogenesis
GO:0048013	ephrin receptor signaling pathway		GO:0033273	response to vitamin
GO:0032755	positive regulation of interleukin-6 production		GO:1901652	response to peptide
GO:2001237	negative regulation of extrinsic apoptotic signaling pathway		GO:0030449	regulation of complement activation
GO:1904064	positive regulation of cation transmembrane transport		GO:0042303	molting cycle
GO:0060306	regulation of membrane repolarization		GO:0042633	hair cycle
GO:0071470	cellular response to osmotic stress		GO:0051090	regulation of DNA-binding transcription factor activity
GO:0002710	negative regulation of T cell mediated immunity		GO:0050764	regulation of phagocytosis
GO:0031667	response to nutrient levels		GO:0001655	urogenital system development
GO:0150063	visual system development		GO:0045444	fat cell differentiation
GO:0033559	unsaturated fatty acid metabolic process		GO:2001239	regulation of extrinsic apoptotic signaling pathway in absence of ligand
GO:0032310	prostaglandin secretion		GO:0048714	positive regulation of oligodendrocyte differentiation
GO:0034134	toll-like receptor 2 signaling pathway		GO:0007596	blood coagulation
GO:0048791	calcium ion-regulated exocytosis of neurotransmitter		GO:0051480	regulation of cytosolic calcium ion concentration
GO:0051770	positive regulation of nitric-oxide synthase biosynthetic process		GO:0001667	ameboidal-type cell migration
GO:0006813	potassium ion transport		GO:0050870	positive regulation of T cell activation
GO:0060537	muscle tissue development		GO:0002820	negative regulation of adaptive immune response
GO:0046503	glycerolipid catabolic process		GO:0010574	regulation of vascular endothelial growth factor production
GO:0002286	T cell activation involved in immune response		GO:0002709	regulation of T cell mediated immunity
GO:0048639	positive regulation of developmental growth		GO:0050770	regulation of axonogenesis
GO:0002823	negative regulation of adaptive immune response based on somatic recombination of immune receptors built from immunoglobulin superfamily domains		GO:0050817	coagulation
GO:0007015	actin filament organization		GO:0001942	hair follicle development
GO:0001666	response to hypoxia		GO:0032306	regulation of prostaglandin secretion
GO:0048880	sensory system development		GO:0032308	positive regulation of prostaglandin secretion
GO:0001706	endoderm formation		GO:0050731	positive regulation of peptidyl-tyrosine phosphorylation
GO:0002707	negative regulation of lymphocyte mediated immunity		GO:0048588	developmental cell growth
GO:1905517	macrophage migration		GO:0002683	negative regulation of immune system process
GO:0032722	positive regulation of chemokine production		GO:0001774	microglial cell activation
GO:0099625	ventricular cardiac muscle cell membrane repolarization		GO:1903037	regulation of leukocyte cell-cell adhesion
GO:0021756	striatum development		GO:0002822	regulation of adaptive immune response based on somatic recombination of immune receptors built from immunoglobulin superfamily domains
GO:0046851	negative regulation of bone remodeling		GO:0055074	calcium ion homeostasis
GO:0071356	cellular response to tumor necrosis factor		GO:0007204	positive regulation of cytosolic calcium ion concentration
GO:0051928	positive regulation of calcium ion transport		GO:0030856	regulation of epithelial cell differentiation
GO:0034612	response to tumor necrosis factor		GO:0120254	olefinic compound metabolic process
GO:0032689	negative regulation of interferon-gamma production		GO:0050768	negative regulation of neurogenesis
GO:0032735	positive regulation of interleukin-12 production		GO:0002695	negative regulation of leukocyte activation
GO:0070661	leukocyte proliferation		GO:0001935	endothelial cell proliferation
GO:1905952	regulation of lipid localization		GO:0048608	reproductive structure development
GO:0032760	positive regulation of tumor necrosis factor production		GO:0098773	skin epidermis development
GO:0042102	positive regulation of T cell proliferation		GO:0072001	renal system development
GO:0050805	negative regulation of synaptic transmission		GO:0006874	cellular calcium ion homeostasis
GO:1904427	positive regulation of calcium ion transmembrane transport		GO:0050866	negative regulation of cell activation
GO:0016358	dendrite development		GO:0061458	reproductive system development
GO:0050727	regulation of inflammatory response		GO:0014015	positive regulation of gliogenesis
GO:0007266	Rho protein signal transduction		GO:0050729	positive regulation of inflammatory response
GO:0031069	hair follicle morphogenesis		GO:0060740	prostate gland epithelium morphogenesis
GO:0099623	regulation of cardiac muscle cell membrane repolarization		GO:0010720	positive regulation of cell development
GO:0022600	digestive system process		GO:0038034	signal transduction in absence of ligand
GO:0002706	regulation of lymphocyte mediated immunity		GO:0097192	extrinsic apoptotic signaling pathway in absence of ligand
GO:0007254	JNK cascade		GO:0030168	platelet activation
GO:0046456	icosanoid biosynthetic process		GO:0042476	odontogenesis
GO:1901214	regulation of neuron death		GO:0007215	glutamate receptor signaling pathway
GO:0033002	muscle cell proliferation		GO:1900077	negative regulation of cellular response to insulin stimulus
GO:0032695	negative regulation of interleukin-12 production		GO:0061448	connective tissue development
GO:0051797	regulation of hair follicle development		GO:0002675	positive regulation of acute inflammatory response
GO:0060004	reflex		GO:1903034	regulation of response to wounding
GO:0071800	podosome assembly		GO:1901653	cellular response to peptide
GO:0019730	antimicrobial humoral response		GO:0050769	positive regulation of neurogenesis
GO:0034308	primary alcohol metabolic process		GO:0061138	morphogenesis of a branching epithelium
GO:0070371	ERK1 and ERK2 cascade		GO:0050863	regulation of T cell activation
GO:0070663	regulation of leukocyte proliferation		GO:0044703	multi-organism reproductive process
GO:0032732	positive regulation of interleukin-1 production		GO:0001822	kidney development
GO:0045123	cellular extravasation		GO:0046626	regulation of insulin receptor signaling pathway
GO:0019369	arachidonic acid metabolic process		GO:0061041	regulation of wound healing
GO:0090303	positive regulation of wound healing		GO:0060512	prostate gland morphogenesis
GO:0032103	positive regulation of response to external stimulus		GO:0014013	regulation of gliogenesis
GO:0032231	regulation of actin filament bundle assembly		GO:0014074	response to purine-containing compound
GO:0046328	regulation of JNK cascade		GO:0051091	positive regulation of DNA-binding transcription factor activity
GO:0006884	cell volume homeostasis		GO:0048754	branching morphogenesis of an epithelial tube
GO:0010880	regulation of release of sequestered calcium ion into cytosol by sarcoplasmic reticulum		GO:0050807	regulation of synapse organization
GO:0019433	triglyceride catabolic process		GO:0032635	interleukin-6 production
GO:0033137	negative regulation of peptidyl-serine phosphorylation		GO:0032675	regulation of interleukin-6 production
GO:0034694	response to prostaglandin		GO:0033627	cell adhesion mediated by integrin
GO:0045577	regulation of B cell differentiation		GO:0045687	positive regulation of glial cell differentiation
GO:0001654	eye development		GO:0034754	cellular hormone metabolic process
GO:0001915	negative regulation of T cell mediated cytotoxicity		GO:0030178	negative regulation of Wnt signaling pathway
GO:0002291	T cell activation via T cell receptor contact with antigen bound to MHC molecule on antigen presenting cell		GO:0070498	interleukin-1-mediated signaling pathway
GO:0060371	regulation of atrial cardiac muscle cell membrane depolarization		GO:0044706	multi-multicellular organism process
GO:0060742	epithelial cell differentiation involved in prostate gland development		GO:0007566	embryo implantation
GO:2000425	regulation of apoptotic cell clearance		GO:0090175	regulation of establishment of planar polarity
GO:1903557	positive regulation of tumor necrosis factor superfamily cytokine production		GO:0140353	lipid export from cell
GO:0000768	syncytium formation by plasma membrane fusion		GO:0048813	dendrite morphogenesis
GO:0140253	cell-cell fusion		GO:0008544	epidermis development
GO:0001502	cartilage condensation		GO:0007613	memory
GO:0002716	negative regulation of natural killer cell mediated immunity		GO:0007411	axon guidance
GO:0010288	response to lead ion		GO:0050803	regulation of synapse structure or activity
GO:0070293	renal absorption		GO:0097485	neuron projection guidance
GO:0071379	cellular response to prostaglandin stimulus		GO:0042116	macrophage activation
GO:1903978	regulation of microglial cell activation		GO:0001936	regulation of endothelial cell proliferation
GO:1902622	regulation of neutrophil migration		GO:0051250	negative regulation of lymphocyte activation
GO:2001056	positive regulation of cysteine-type endopeptidase activity		GO:0042088	T-helper 1 type immune response
GO:0036293	response to decreased oxygen levels		GO:0001763	morphogenesis of a branching structure
GO:0010669	epithelial structure maintenance		GO:0043583	ear development
GO:1901889	negative regulation of cell junction assembly		GO:0043542	endothelial cell migration
GO:0006633	fatty acid biosynthetic process

## Sheet: GOBP Overlap 436 LS SS
Comparison:
LIST 1: GO Biological Process terms enriched by genes deregulated between in MDA-436-7TGP-POS cells vs. MDA-436-7TGP-NEG cells (> log2 fold change 1) - Low Serum
LIST 1: GO Biological Process terms enriched by genes deregulated between in MDA-436-7TGP-POS cells vs. MDA-436-7TGP-NEG cells (> log2 fold change 1) - Standard Serum
Results:
275 GO BP Terms enriched only by deregulated genes between MDA-MB-436-7TGP-POS vs. -NEG (Low Serum)			529 GO BP Terms enriched by deregulated genes between MDA-MB-436-7TGP-POS vs. -NEG (Low Serum and High Serum)			499 GO BP Terms enriched only by deregulated genes between MDA-MB-436-7TGP-POS vs. -NEG (High Serum)
GO ID	Description		GO ID	Description		GO ID	Description
GO:0048483	autonomic nervous system development		GO:0030198	extracellular matrix organization		GO:0048525	negative regulation of viral process
GO:0060973	cell migration involved in heart development		GO:0043062	extracellular structure organization		GO:0009615	response to virus
GO:0071695	anatomical structure maturation		GO:0045229	external encapsulating structure organization		GO:0051607	defense response to virus
GO:0003156	regulation of animal organ formation		GO:0007409	axonogenesis		GO:0140546	defense response to symbiont
GO:0048546	digestive tract morphogenesis		GO:0061564	axon development		GO:0019221	cytokine-mediated signaling pathway
GO:0030326	embryonic limb morphogenesis		GO:0001655	urogenital system development		GO:0050792	regulation of viral process
GO:0035113	embryonic appendage morphogenesis		GO:0007389	pattern specification process		GO:1903900	regulation of viral life cycle
GO:0035282	segmentation		GO:0007411	axon guidance		GO:0045071	negative regulation of viral genome replication
GO:1900047			GO:0097485	neuron projection guidance		GO:1990266	neutrophil migration
GO:0001759	organ induction		GO:0048568	embryonic organ development		GO:0070661	leukocyte proliferation
GO:0060070	canonical Wnt signaling pathway		GO:0001822	kidney development		GO:0002274	myeloid leukocyte activation
GO:0021700	developmental maturation		GO:0051960	regulation of nervous system development		GO:0001819	positive regulation of cytokine production
GO:0043588	skin development		GO:0072001	renal system development		GO:0070663	regulation of leukocyte proliferation
GO:0050819	negative regulation of coagulation		GO:0003002	regionalization		GO:1903039	positive regulation of leukocyte cell-cell adhesion
GO:0060740	prostate gland epithelium morphogenesis		GO:0031589	cell-substrate adhesion		GO:0045055	regulated exocytosis
GO:0061053	somite development		GO:0050673	epithelial cell proliferation		GO:0046596	regulation of viral entry into host cell
GO:0060601	lateral sprouting from an epithelium		GO:0048562	embryonic organ morphogenesis		GO:0032722	positive regulation of chemokine production
GO:0048566	embryonic digestive tract development		GO:0043583	ear development		GO:0002367	cytokine production involved in immune response
GO:0002067	glandular epithelial cell differentiation		GO:0030199	collagen fibril organization		GO:0051767	nitric-oxide synthase biosynthetic process
GO:1904862	inhibitory synapse assembly		GO:0060562	epithelial tube morphogenesis		GO:0051769	regulation of nitric-oxide synthase biosynthetic process
GO:0003143	embryonic heart tube morphogenesis		GO:0060537	muscle tissue development		GO:0070665	positive regulation of leukocyte proliferation
GO:0060828	regulation of canonical Wnt signaling pathway		GO:0048880	sensory system development		GO:0031349	positive regulation of defense response
GO:0110110	positive regulation of animal organ morphogenesis		GO:0050878	regulation of body fluid levels		GO:0051770	positive regulation of nitric-oxide synthase biosynthetic process
GO:0030195	negative regulation of blood coagulation		GO:0007416	synapse assembly		GO:0002831	regulation of response to biotic stimulus
GO:0060512	prostate gland morphogenesis		GO:0060384	innervation		GO:0051092	positive regulation of NF-kappaB transcription factor activity
GO:1990138	neuron projection extension		GO:0050804	modulation of chemical synaptic transmission		GO:0002697	regulation of immune effector process
GO:0001736	establishment of planar polarity		GO:0099177	regulation of trans-synaptic signaling		GO:0002703	regulation of leukocyte mediated immunity
GO:0007164	establishment of tissue polarity		GO:0048732	gland development		GO:0007259	receptor signaling pathway via JAK-STAT
GO:0001756	somitogenesis		GO:0021675	nerve development		GO:2000116	regulation of cysteine-type endopeptidase activity
GO:0002068	glandular epithelial cell development		GO:0150063	visual system development		GO:0006887	exocytosis
GO:0010453	regulation of cell fate commitment		GO:0001654	eye development		GO:0002718	regulation of cytokine production involved in immune response
GO:2000241	regulation of reproductive process		GO:0034329	cell junction assembly		GO:0032602	chemokine production
GO:0045778	positive regulation of ossification		GO:0030900	forebrain development		GO:0050670	regulation of lymphocyte proliferation
GO:0071300	cellular response to retinoic acid		GO:0003007	heart morphogenesis		GO:1903305	regulation of regulated secretory pathway
GO:0042659	regulation of cell fate specification		GO:0048565	digestive tract development		GO:0043299	leukocyte degranulation
GO:0002066	columnar/cuboidal epithelial cell development		GO:0001503	ossification		GO:0050870	positive regulation of T cell activation
GO:0060443	mammary gland morphogenesis		GO:0050678	regulation of epithelial cell proliferation		GO:0032944	regulation of mononuclear cell proliferation
GO:0010092	specification of animal organ identity		GO:0001656	metanephros development		GO:0050863	regulation of T cell activation
GO:2000243	positive regulation of reproductive process		GO:0001763	morphogenesis of a branching structure		GO:0098739	import across plasma membrane
GO:0001738	morphogenesis of a polarized epithelium		GO:0048839	inner ear development		GO:0043300	regulation of leukocyte degranulation
GO:0061311	cell surface receptor signaling pathway involved in heart development		GO:0060485	mesenchyme development		GO:0019058	viral life cycle
GO:0007188	adenylate cyclase-modulating G protein-coupled receptor signaling pathway		GO:0050808	synapse organization		GO:0007260	tyrosine phosphorylation of STAT protein
GO:0060071	Wnt signaling pathway, planar cell polarity pathway		GO:0090596	sensory organ morphogenesis		GO:0045069	regulation of viral genome replication
GO:0007193	adenylate cyclase-inhibiting G protein-coupled receptor signaling pathway		GO:0014706	striated muscle tissue development		GO:0035455	response to interferon-alpha
GO:0048806	genitalia development		GO:0009952	anterior/posterior pattern specification		GO:0002444	myeloid leukocyte mediated immunity
GO:0035883	enteroendocrine cell differentiation		GO:0032526	response to retinoic acid		GO:0010634	positive regulation of epithelial cell migration
GO:0060914	heart formation		GO:0060284	regulation of cell development		GO:0015711	organic anion transport
GO:2000050	regulation of non-canonical Wnt signaling pathway		GO:0051963	regulation of synapse assembly		GO:0097696	receptor signaling pathway via STAT
GO:0060349	bone morphogenesis		GO:0055123	digestive system development		GO:0045123	cellular extravasation
GO:0051781	positive regulation of cell division		GO:0061138	morphogenesis of a branching epithelium		GO:0032642	regulation of chemokine production
GO:0035567	non-canonical Wnt signaling pathway		GO:0072006	nephron development		GO:0051146	striated muscle cell differentiation
GO:0048144	fibroblast proliferation		GO:2000027	regulation of animal organ morphogenesis		GO:0043281	regulation of cysteine-type endopeptidase activity involved in apoptotic process
GO:0001947	heart looping		GO:0060840	artery development		GO:1903037	regulation of leukocyte cell-cell adhesion
GO:0048146	positive regulation of fibroblast proliferation		GO:0051962	positive regulation of nervous system development		GO:0050671	positive regulation of lymphocyte proliferation
GO:0060324	face development		GO:0060560	developmental growth involved in morphogenesis		GO:0042531	positive regulation of tyrosine phosphorylation of STAT protein
GO:0003129	heart induction		GO:0043010	camera-type eye development		GO:0042509	regulation of tyrosine phosphorylation of STAT protein
GO:0003253	cardiac neural crest cell migration involved in outflow tract morphogenesis		GO:0048545	response to steroid hormone		GO:0046651	lymphocyte proliferation
GO:0060439	trachea morphogenesis		GO:0050817	coagulation		GO:0032946	positive regulation of mononuclear cell proliferation
GO:0060572	morphogenesis of an epithelial bud		GO:0072073	kidney epithelium development		GO:0015849	organic acid transport
GO:0061307	cardiac neural crest cell differentiation involved in heart development		GO:0003151	outflow tract morphogenesis		GO:0044409	entry into host
GO:0061308	cardiac neural crest cell development involved in heart development		GO:0035107	appendage morphogenesis		GO:0019216	regulation of lipid metabolic process
GO:2000052	positive regulation of non-canonical Wnt signaling pathway		GO:0035108	limb morphogenesis		GO:0032963	collagen metabolic process
GO:0003401	axis elongation		GO:0048736	appendage development		GO:0002275	myeloid cell activation involved in immune response
GO:0007214	gamma-aminobutyric acid signaling pathway		GO:0060173	limb development		GO:0046942	carboxylic acid transport
GO:0021983	pituitary gland development		GO:0048706	embryonic skeletal system development		GO:0002443	leukocyte mediated immunity
GO:0031128	developmental induction		GO:0042060	wound healing		GO:0032943	mononuclear cell proliferation
GO:0030850	prostate gland development		GO:0061448	connective tissue development		GO:0046718	viral entry into host cell
GO:0090175	regulation of establishment of planar polarity		GO:0010975	regulation of neuron projection development		GO:0032890	regulation of organic acid transport
GO:0090100	positive regulation of transmembrane receptor protein serine/threonine kinase signaling pathway		GO:0050767	regulation of neurogenesis		GO:0045088	regulation of innate immune response
GO:0030902	hindbrain development		GO:0007599	hemostasis		GO:0031644	regulation of nervous system process
GO:0048675	axon extension		GO:0007517	muscle organ development		GO:0016032	viral process
GO:0003416	endochondral bone growth		GO:0001667	ameboidal-type cell migration		GO:0017157	regulation of exocytosis
GO:0090090	negative regulation of canonical Wnt signaling pathway		GO:0001704	formation of primary germ layer		GO:0008038	neuron recognition
GO:0072109	glomerular mesangium development		GO:0048863	stem cell differentiation		GO:1903131	mononuclear cell differentiation
GO:2000095	regulation of Wnt signaling pathway, planar cell polarity pathway		GO:0007596	blood coagulation		GO:0043491	protein kinase B signaling
GO:0061045	negative regulation of wound healing		GO:0048645	animal organ formation		GO:0046456	icosanoid biosynthetic process
GO:0048485	sympathetic nervous system development		GO:0048013	ephrin receptor signaling pathway		GO:0006898	receptor-mediated endocytosis
GO:0032330	regulation of chondrocyte differentiation		GO:0051216	cartilage development		GO:0010976	positive regulation of neuron projection development
GO:0061371	determination of heart left/right asymmetry		GO:0045785	positive regulation of cell adhesion		GO:0060759	regulation of response to cytokine stimulus
GO:0007431	salivary gland development		GO:0048738	cardiac muscle tissue development		GO:1903307	positive regulation of regulated secretory pathway
GO:0010454	negative regulation of cell fate commitment		GO:0043410	positive regulation of MAPK cascade		GO:0045576	mast cell activation
GO:0072110	glomerular mesangial cell proliferation		GO:0050680	negative regulation of epithelial cell proliferation		GO:0006816	calcium ion transport
GO:2000826	regulation of heart morphogenesis		GO:0045165	cell fate commitment		GO:0051346	negative regulation of hydrolase activity
GO:0003309	type B pancreatic cell differentiation		GO:0050807	regulation of synapse organization		GO:0050867	positive regulation of cell activation
GO:0051302	regulation of cell division		GO:0042476	odontogenesis		GO:0071357	cellular response to type I interferon
GO:0003323	type B pancreatic cell development		GO:0001706	endoderm formation		GO:0052548	regulation of endopeptidase activity
GO:0060571	morphogenesis of an epithelial fold		GO:0071559	response to transforming growth factor beta		GO:1903557	positive regulation of tumor necrosis factor superfamily cytokine production
GO:0045667	regulation of osteoblast differentiation		GO:0022612	gland morphogenesis		GO:0043542	endothelial cell migration
GO:0021783	preganglionic parasympathetic fiber development		GO:0048638	regulation of developmental growth		GO:0010632	regulation of epithelial cell migration
GO:0060325	face morphogenesis		GO:0035270	endocrine system development		GO:0002886	regulation of myeloid leukocyte mediated immunity
GO:1901861	regulation of muscle tissue development		GO:0071560	cellular response to transforming growth factor beta stimulus		GO:0097191	extrinsic apoptotic signaling pathway
GO:0007156	homophilic cell adhesion via plasma membrane adhesion molecules		GO:0050803	regulation of synapse structure or activity		GO:0002448	mast cell mediated immunity
GO:0070098	chemokine-mediated signaling pathway		GO:0007160	cell-matrix adhesion		GO:0072273	metanephric nephron morphogenesis
GO:0007368	determination of left/right symmetry		GO:0030879	mammary gland development		GO:0007171	activation of transmembrane receptor protein tyrosine kinase activity
GO:0021772	olfactory bulb development		GO:0048754	branching morphogenesis of an epithelial tube		GO:0033004	negative regulation of mast cell activation
GO:0042475	odontogenesis of dentin-containing tooth		GO:0001755	neural crest cell migration		GO:0033003	regulation of mast cell activation
GO:0009799	specification of symmetry		GO:0035987	endodermal cell differentiation		GO:0002696	positive regulation of leukocyte activation
GO:0060602	branch elongation of an epithelium		GO:1901888	regulation of cell junction assembly		GO:0002720	positive regulation of cytokine production involved in immune response
GO:0001707	mesoderm formation		GO:0050900	leukocyte migration		GO:0051897	positive regulation of protein kinase B signaling
GO:0002065	columnar/cuboidal epithelial cell differentiation		GO:0007548	sex differentiation		GO:1903532	positive regulation of secretion by cell
GO:1903035	negative regulation of response to wounding		GO:0060541	respiratory system development		GO:0007009	plasma membrane organization
GO:0060395	SMAD protein signal transduction		GO:0021536	diencephalon development		GO:2000377	regulation of reactive oxygen species metabolic process
GO:1902106	negative regulation of leukocyte differentiation		GO:0042471	ear morphogenesis		GO:0002828	regulation of type 2 immune response
GO:0030516	regulation of axon extension		GO:1900046	regulation of hemostasis		GO:0035456	response to interferon-beta
GO:0098773	skin epidermis development		GO:0060021	roof of mouth development		GO:1904035	regulation of epithelial cell apoptotic process
GO:0045605	negative regulation of epidermal cell differentiation		GO:0001823	mesonephros development		GO:1903901	negative regulation of viral life cycle
GO:0045683	negative regulation of epidermis development		GO:0048762	mesenchymal cell differentiation		GO:0032760	positive regulation of tumor necrosis factor production
GO:0048934	peripheral nervous system neuron differentiation		GO:0045926	negative regulation of growth		GO:0042102	positive regulation of T cell proliferation
GO:0048935	peripheral nervous system neuron development		GO:0048608	reproductive structure development		GO:0052126	movement in host environment
GO:0061029	eyelid development in camera-type eye		GO:0021537	telencephalon development		GO:0038127	ERBB signaling pathway
GO:0061430	bone trabecula morphogenesis		GO:0061458	reproductive system development		GO:0003093	regulation of glomerular filtration
GO:0061041	regulation of wound healing		GO:0048705	skeletal system morphogenesis		GO:0098656	anion transmembrane transport
GO:0010544	negative regulation of platelet activation		GO:0007492	endoderm development		GO:0032757	positive regulation of interleukin-8 production
GO:0048486	parasympathetic nervous system development		GO:0002062	chondrocyte differentiation		GO:0043523	regulation of neuron apoptotic process
GO:0021988	olfactory lobe development		GO:0018108	peptidyl-tyrosine phosphorylation		GO:0034341	response to interferon-gamma
GO:0048332	mesoderm morphogenesis		GO:0098742	cell-cell adhesion via plasma-membrane adhesion molecules		GO:0045089	positive regulation of innate immune response
GO:0010862	positive regulation of pathway-restricted SMAD protein phosphorylation		GO:0001657	ureteric bud development		GO:0001977	renal system process involved in regulation of blood volume
GO:0006695	cholesterol biosynthetic process		GO:0050770	regulation of axonogenesis		GO:0043129	surfactant homeostasis
GO:1902653	secondary alcohol biosynthetic process		GO:0050818	regulation of coagulation		GO:0071639	positive regulation of monocyte chemotactic protein-1 production
GO:0007605	sensory perception of sound		GO:0009612	response to mechanical stimulus		GO:0072075	metanephric mesenchyme development
GO:0060425	lung morphogenesis		GO:0016049	cell growth		GO:0098801	regulation of renal system process
GO:0060323	head morphogenesis		GO:0046661	male sex differentiation		GO:2000191	regulation of fatty acid transport
GO:0042474	middle ear morphogenesis		GO:0014068	positive regulation of phosphatidylinositol 3-kinase signaling		GO:0031623	receptor internalization
GO:1903707	negative regulation of hemopoiesis		GO:0072163	mesonephric epithelium development		GO:0002699	positive regulation of immune effector process
GO:0061180	mammary gland epithelium development		GO:0072164	mesonephric tubule development		GO:0015850	organic hydroxy compound transport
GO:0010996	response to auditory stimulus		GO:0030323	respiratory tube development		GO:0045860	positive regulation of protein kinase activity
GO:0048843	negative regulation of axon extension involved in axon guidance		GO:0018212	peptidyl-tyrosine modification		GO:0009914	hormone transport
GO:0003207	cardiac chamber formation		GO:0002064	epithelial cell development		GO:0050777	negative regulation of immune response
GO:0016322	neuron remodeling		GO:0035265	organ growth		GO:0045833	negative regulation of lipid metabolic process
GO:0048639	positive regulation of developmental growth		GO:0001708	cell fate specification		GO:0046425	regulation of receptor signaling pathway via JAK-STAT
GO:0046777	protein autophosphorylation		GO:0014031	mesenchymal cell development		GO:0002833	positive regulation of response to biotic stimulus
GO:0006720	isoprenoid metabolic process		GO:0120254	olefinic compound metabolic process		GO:0046879	hormone secretion
GO:0007422	peripheral nervous system development		GO:0060348	bone development		GO:0060402	calcium ion transport into cytosol
GO:0021955	central nervous system neuron axonogenesis		GO:0030193	regulation of blood coagulation		GO:0002688	regulation of leukocyte chemotaxis
GO:0042462	eye photoreceptor cell development		GO:0032835	glomerulus development		GO:0032414	positive regulation of ion transmembrane transporter activity
GO:0009855	determination of bilateral symmetry		GO:0090092	regulation of transmembrane receptor protein serine/threonine kinase signaling pathway		GO:0051924	regulation of calcium ion transport
GO:0001709	cell fate determination		GO:0010810	regulation of cell-substrate adhesion		GO:1905039	carboxylic acid transmembrane transport
GO:0071383	cellular response to steroid hormone stimulus		GO:0048333	mesodermal cell differentiation		GO:0060337	type I interferon signaling pathway
GO:0007626	locomotory behavior		GO:0030324	lung development		GO:0051701	biological process involved in interaction with host
GO:0006721	terpenoid metabolic process		GO:0014032	neural crest cell development		GO:0072593	reactive oxygen species metabolic process
GO:0048145	regulation of fibroblast proliferation		GO:0007369	gastrulation		GO:0090287	regulation of cellular response to growth factor stimulus
GO:0009582	detection of abiotic stimulus		GO:0090066	regulation of anatomical structure size		GO:0034340	response to type I interferon
GO:0051384	response to glucocorticoid		GO:0003206	cardiac chamber morphogenesis		GO:0060760	positive regulation of response to cytokine stimulus
GO:0099172	presynapse organization		GO:0035050	embryonic heart tube development		GO:0010466	negative regulation of peptidase activity
GO:0008544	epidermis development		GO:0050919	negative chemotaxis		GO:0044070	regulation of anion transport
GO:0001958	endochondral ossification		GO:0009410	response to xenobiotic stimulus		GO:0019079	viral genome replication
GO:0003272	endocardial cushion formation		GO:0070371	ERK1 and ERK2 cascade		GO:1903825	organic acid transmembrane transport
GO:0035116	embryonic hindlimb morphogenesis		GO:0045664	regulation of neuron differentiation		GO:2001236	regulation of extrinsic apoptotic signaling pathway
GO:0036075	replacement ossification		GO:0060993	kidney morphogenesis		GO:0042448	progesterone metabolic process
GO:0061035	regulation of cartilage development		GO:0035904	aorta development		GO:1903319	positive regulation of protein maturation
GO:0007405	neuroblast proliferation		GO:0060393	regulation of pathway-restricted SMAD protein phosphorylation		GO:0043551	regulation of phosphatidylinositol 3-kinase activity
GO:0001942	hair follicle development		GO:0003018	vascular process in circulatory system		GO:0050432	catecholamine secretion
GO:0060065	uterus development		GO:0014066	regulation of phosphatidylinositol 3-kinase signaling		GO:0042446	hormone biosynthetic process
GO:0021510	spinal cord development		GO:0072009	nephron epithelium development		GO:0039530	MDA-5 signaling pathway
GO:0090263	positive regulation of canonical Wnt signaling pathway		GO:0060037	pharyngeal system development		GO:0097048	dendritic cell apoptotic process
GO:0048469	cell maturation		GO:0001558	regulation of cell growth		GO:2000668	regulation of dendritic cell apoptotic process
GO:0001837	epithelial to mesenchymal transition		GO:0042472	inner ear morphogenesis		GO:0007173	epidermal growth factor receptor signaling pathway
GO:0110151	positive regulation of biomineralization		GO:0051965	positive regulation of synapse assembly		GO:0043524	negative regulation of neuron apoptotic process
GO:0060911	cardiac cell fate commitment		GO:0050920	regulation of chemotaxis		GO:0050729	positive regulation of inflammatory response
GO:0070831	basement membrane assembly		GO:0014033	neural crest cell differentiation		GO:0042129	regulation of T cell proliferation
GO:0060078	regulation of postsynaptic membrane potential		GO:0048844	artery morphogenesis		GO:0007413	axonal fasciculation
GO:0030512	negative regulation of transforming growth factor beta receptor signaling pathway		GO:0090102	cochlea development		GO:0032303	regulation of icosanoid secretion
GO:0010171	body morphogenesis		GO:0050954	sensory perception of mechanical stimulus		GO:0046597	negative regulation of viral entry into host cell
GO:0060441	epithelial tube branching involved in lung morphogenesis		GO:0008584	male gonad development		GO:0106030	neuron projection fasciculation
GO:0097306	cellular response to alcohol		GO:0048864	stem cell development		GO:0044403	biological process involved in symbiotic interaction
GO:0048477	oogenesis		GO:0071526	semaphorin-plexin signaling pathway		GO:0042098	T cell proliferation
GO:0016358	dendrite development		GO:0046546	development of primary male sexual characteristics		GO:0043303	mast cell degranulation
GO:0045661	regulation of myoblast differentiation		GO:0071805	potassium ion transmembrane transport		GO:0048010	vascular endothelial growth factor receptor signaling pathway
GO:0048663	neuron fate commitment		GO:0048660	regulation of smooth muscle cell proliferation		GO:0001959	regulation of cytokine-mediated signaling pathway
GO:0060445	branching involved in salivary gland morphogenesis		GO:0003158	endothelium development		GO:0051056	regulation of small GTPase mediated signal transduction
GO:0061351	neural precursor cell proliferation		GO:0050806	positive regulation of synaptic transmission		GO:0072676	lymphocyte migration
GO:0010811	positive regulation of cell-substrate adhesion		GO:0007178	transmembrane receptor protein serine/threonine kinase signaling pathway		GO:0070997	neuron death
GO:0009953	dorsal/ventral pattern formation		GO:0003148	outflow tract septum morphogenesis		GO:0071706	tumor necrosis factor superfamily cytokine production
GO:0022404	molting cycle process		GO:0001649	osteoblast differentiation		GO:1903555	regulation of tumor necrosis factor superfamily cytokine production
GO:0022405	hair cycle process		GO:0060389	pathway-restricted SMAD protein phosphorylation		GO:0010566	regulation of ketone biosynthetic process
GO:0045581	negative regulation of T cell differentiation		GO:0060326	cell chemotaxis		GO:0048875	chemical homeostasis within a tissue
GO:0045620	negative regulation of lymphocyte differentiation		GO:0043406	positive regulation of MAP kinase activity		GO:0097067	cellular response to thyroid hormone stimulus
GO:0019935	cyclic-nucleotide-mediated signaling		GO:0110148	biomineralization		GO:0036303	lymph vessel morphogenesis
GO:0031069	hair follicle morphogenesis		GO:0072080	nephron tubule development		GO:0071902	positive regulation of protein serine/threonine kinase activity
GO:0060346	bone trabecula formation		GO:0003231	cardiac ventricle development		GO:0006941	striated muscle contraction
GO:0072070	loop of Henle development		GO:0048659	smooth muscle cell proliferation		GO:0043123	positive regulation of I-kappaB kinase/NF-kappaB signaling
GO:0072124	regulation of glomerular mesangial cell proliferation		GO:0048592	eye morphogenesis		GO:0062208	positive regulation of pattern recognition receptor signaling pathway
GO:0009880	embryonic pattern specification		GO:1902287	semaphorin-plexin signaling pathway involved in axon guidance		GO:0043627	response to estrogen
GO:0045669	positive regulation of osteoblast differentiation		GO:0008217	regulation of blood pressure		GO:0098586	cellular response to virus
GO:0042303	molting cycle		GO:0043405	regulation of MAP kinase activity		GO:0002279	mast cell activation involved in immune response
GO:0042633	hair cycle		GO:0010977	negative regulation of neuron projection development		GO:0002690	positive regulation of leukocyte chemotaxis
GO:0097305	response to alcohol		GO:0010720	positive regulation of cell development		GO:0048709	oligodendrocyte differentiation
GO:0021871	forebrain regionalization		GO:0001935	endothelial cell proliferation		GO:0038179	neurotrophin signaling pathway
GO:0032331	negative regulation of chondrocyte differentiation		GO:0033622	integrin activation		GO:0042092	type 2 immune response
GO:0016126	sterol biosynthetic process		GO:0044703	multi-organism reproductive process		GO:0070588	calcium ion transmembrane transport
GO:0009798	axis specification		GO:0008406	gonad development		GO:0010595	positive regulation of endothelial cell migration
GO:0009755	hormone-mediated signaling pathway		GO:0031018	endocrine pancreas development		GO:0050772	positive regulation of axonogenesis
GO:0009581	detection of external stimulus		GO:0030308	negative regulation of cell growth		GO:0051402	neuron apoptotic process
GO:0006576	cellular biogenic amine metabolic process		GO:0070372	regulation of ERK1 and ERK2 cascade		GO:1902105	regulation of leukocyte differentiation
GO:2000177	regulation of neural precursor cell proliferation		GO:0003205	cardiac chamber development		GO:0045933	positive regulation of muscle contraction
GO:0010543	regulation of platelet activation		GO:0060538	skeletal muscle organ development		GO:0089718	amino acid import across plasma membrane
GO:0060976	coronary vasculature development		GO:0061326	renal tubule development		GO:0051251	positive regulation of lymphocyte activation
GO:0001666	response to hypoxia		GO:0072012	glomerulus vasculature development		GO:0010043	response to zinc ion
GO:0050866	negative regulation of cell activation		GO:0060041	retina development in camera-type eye		GO:0043090	amino acid import
GO:0002052	positive regulation of neuroblast proliferation		GO:1902285	semaphorin-plexin signaling pathway involved in neuron projection guidance		GO:0001946	lymphangiogenesis
GO:1901863	positive regulation of muscle tissue development		GO:1903522	regulation of blood circulation		GO:0043217	myelin maintenance
GO:0003184	pulmonary valve morphogenesis		GO:0048661	positive regulation of smooth muscle cell proliferation		GO:0072567	chemokine (C-X-C motif) ligand 2 production
GO:0010934	macrophage cytokine production		GO:0035296	regulation of tube diameter		GO:2000341	regulation of chemokine (C-X-C motif) ligand 2 production
GO:0010935	regulation of macrophage cytokine production		GO:0097746	blood vessel diameter maintenance		GO:0010952	positive regulation of peptidase activity
GO:0036342	post-anal tail morphogenesis		GO:0031214	biomineral tissue development		GO:0045987	positive regulation of smooth muscle contraction
GO:0042481	regulation of odontogenesis		GO:0006936	muscle contraction		GO:0060351	cartilage development involved in endochondral bone morphogenesis
GO:0048557	embryonic digestive tract morphogenesis		GO:0045137	development of primary sexual characteristics		GO:0032640	tumor necrosis factor production
GO:0048791	calcium ion-regulated exocytosis of neurotransmitter		GO:1901890	positive regulation of cell junction assembly		GO:0032680	regulation of tumor necrosis factor production
GO:0071392	cellular response to estradiol stimulus		GO:0050679	positive regulation of epithelial cell proliferation		GO:0043122	regulation of I-kappaB kinase/NF-kappaB signaling
GO:0007187	G protein-coupled receptor signaling pathway, coupled to cyclic nucleotide second messenger		GO:0035150	regulation of tube size		GO:0071260	cellular response to mechanical stimulus
GO:0022037	metencephalon development		GO:0010463	mesenchymal cell proliferation		GO:2001056	positive regulation of cysteine-type endopeptidase activity
GO:0042733	embryonic digit morphogenesis		GO:0048017	inositol lipid-mediated signaling		GO:0060249	anatomical structure homeostasis
GO:0042461	photoreceptor cell development		GO:0048644	muscle organ morphogenesis		GO:2000736	regulation of stem cell differentiation
GO:0016331	morphogenesis of embryonic epithelium		GO:0033002	muscle cell proliferation		GO:0042886	amide transport
GO:0003357	noradrenergic neuron differentiation		GO:0003208	cardiac ventricle morphogenesis		GO:0042116	macrophage activation
GO:0032836	glomerular basement membrane development		GO:0007501	mesodermal cell fate specification		GO:0033135	regulation of peptidyl-serine phosphorylation
GO:0042670	retinal cone cell differentiation		GO:0061309	cardiac neural crest cell development involved in outflow tract morphogenesis		GO:0007249	I-kappaB kinase/NF-kappaB signaling
GO:0046549	retinal cone cell development		GO:0035051	cardiocyte differentiation		GO:2000379	positive regulation of reactive oxygen species metabolic process
GO:0060433	bronchus development		GO:0044706	multi-multicellular organism process		GO:0002691	regulation of cellular extravasation
GO:0060900	embryonic camera-type eye formation		GO:0001710	mesodermal cell fate commitment		GO:0006882	cellular zinc ion homeostasis
GO:0097084	vascular associated smooth muscle cell development		GO:0098962	regulation of postsynaptic neurotransmitter receptor activity		GO:0032728	positive regulation of interferon-beta production
GO:2000049	positive regulation of cell-cell adhesion mediated by cadherin		GO:0045766	positive regulation of angiogenesis		GO:0086091	regulation of heart rate by cardiac conduction
GO:0021549	cerebellum development		GO:1904018	positive regulation of vasculature development		GO:0071675	regulation of mononuclear cell migration
GO:0060291	long-term synaptic potentiation		GO:0048048	embryonic eye morphogenesis		GO:1904892	regulation of receptor signaling pathway via STAT
GO:0061337	cardiac conduction		GO:0014065	phosphatidylinositol 3-kinase signaling		GO:0003071	renal system process involved in regulation of systemic arterial blood pressure
GO:0030857	negative regulation of epithelial cell differentiation		GO:0030177	positive regulation of Wnt signaling pathway		GO:2000193	positive regulation of fatty acid transport
GO:0061436	establishment of skin barrier		GO:0031016	pancreas development		GO:0016079	synaptic vesicle exocytosis
GO:0099560	synaptic membrane adhesion		GO:0051145	smooth muscle cell differentiation		GO:0070486	leukocyte aggregation
GO:0048799	animal organ maturation		GO:0060415	muscle tissue morphogenesis		GO:0120162	positive regulation of cold-induced thermogenesis
GO:0002040	sprouting angiogenesis		GO:0051961	negative regulation of nervous system development		GO:0001516	prostaglandin biosynthetic process
GO:0002076	osteoblast development		GO:0045446	endothelial cell differentiation		GO:0002063	chondrocyte development
GO:0003128	heart field specification		GO:0061437	renal system vasculature development		GO:0043304	regulation of mast cell degranulation
GO:0003159	morphogenesis of an endothelium		GO:0061440	kidney vasculature development		GO:0046457	prostanoid biosynthetic process
GO:0021756	striatum development		GO:0042310	vasoconstriction		GO:0046890	regulation of lipid biosynthetic process
GO:0060438	trachea development		GO:0048588	developmental cell growth		GO:0032411	positive regulation of transporter activity
GO:0061154	endothelial tube morphogenesis		GO:0006836	neurotransmitter transport		GO:0035743	CD4-positive, alpha-beta T cell cytokine production
GO:0014911	positive regulation of smooth muscle cell migration		GO:0048015	phosphatidylinositol-mediated signaling		GO:1901652	response to peptide
GO:0030501	positive regulation of bone mineralization		GO:0031345	negative regulation of cell projection organization		GO:0051588	regulation of neurotransmitter transport
GO:0060412	ventricular septum morphogenesis		GO:0001936	regulation of endothelial cell proliferation		GO:0051281	positive regulation of release of sequestered calcium ion into cytosol
GO:0007157	heterophilic cell-cell adhesion via plasma membrane cell adhesion molecules		GO:0042363	fat-soluble vitamin catabolic process		GO:0032368	regulation of lipid transport
GO:0009308	amine metabolic process		GO:0007162	negative regulation of cell adhesion		GO:1904019	epithelial cell apoptotic process
GO:0009954	proximal/distal pattern formation		GO:0090103	cochlea morphogenesis		GO:0051896	regulation of protein kinase B signaling
GO:0021696	cerebellar cortex morphogenesis		GO:0048640	negative regulation of developmental growth		GO:0006869	lipid transport
GO:0048730	epidermis morphogenesis		GO:0040013	negative regulation of locomotion		GO:0002700	regulation of production of molecular mediator of immune response
GO:0099174	regulation of presynapse organization		GO:0008361	regulation of cell size		GO:0050433	regulation of catecholamine secretion
GO:1905606	regulation of presynapse assembly		GO:0030168	platelet activation		GO:0045862	positive regulation of proteolysis
GO:0009435	NAD biosynthetic process		GO:0030282	bone mineralization		GO:0042311	vasodilation
GO:0048596	embryonic camera-type eye morphogenesis		GO:0055008	cardiac muscle tissue morphogenesis		GO:0034446	substrate adhesion-dependent cell spreading
GO:1903034	regulation of response to wounding		GO:1901654	response to ketone		GO:0036465	synaptic vesicle recycling
GO:0006568	tryptophan metabolic process		GO:0006939	smooth muscle contraction		GO:0150076	neuroinflammatory response
GO:0035112	genitalia morphogenesis		GO:0006813	potassium ion transport		GO:0030100	regulation of endocytosis
GO:0044848	biological phase		GO:0050769	positive regulation of neurogenesis		GO:0044089	positive regulation of cellular component biogenesis
GO:0060442	branching involved in prostate gland morphogenesis		GO:0072028	nephron morphogenesis		GO:0043552	positive regulation of phosphatidylinositol 3-kinase activity
GO:0060907	positive regulation of macrophage cytokine production		GO:0010721	negative regulation of cell development		GO:0010954	positive regulation of protein processing
GO:0070169	positive regulation of biomineral tissue development		GO:0007498	mesoderm development		GO:0001894	tissue homeostasis
GO:0006775	fat-soluble vitamin metabolic process		GO:0003073	regulation of systemic arterial blood pressure		GO:0030098	lymphocyte differentiation
GO:0021575	hindbrain morphogenesis		GO:0001505	regulation of neurotransmitter levels		GO:0010594	regulation of endothelial cell migration
GO:0030500	regulation of bone mineralization		GO:0042391	regulation of membrane potential		GO:0055069	zinc ion homeostasis
GO:0042574	retinal metabolic process		GO:0045765	regulation of angiogenesis		GO:0120178	steroid hormone biosynthetic process
GO:0060039	pericardium development		GO:0010817	regulation of hormone levels		GO:0001541	ovarian follicle development
GO:0018958	phenol-containing compound metabolic process		GO:0046683	response to organophosphorus		GO:0002573	myeloid leukocyte differentiation
GO:0030856	regulation of epithelial cell differentiation		GO:0035791	platelet-derived growth factor receptor-beta signaling pathway		GO:0045921	positive regulation of exocytosis
GO:0035137	hindlimb morphogenesis		GO:0050966	detection of mechanical stimulus involved in sensory perception of pain		GO:0006700	C21-steroid hormone biosynthetic process
GO:0044060	regulation of endocrine process		GO:0021545	cranial nerve development		GO:0060231	mesenchymal to epithelial transition
GO:1905207	regulation of cardiocyte differentiation		GO:0060795	cell fate commitment involved in formation of primary germ layer		GO:0070293	renal absorption
GO:0043401	steroid hormone mediated signaling pathway		GO:0071711	basement membrane organization		GO:0030213	hyaluronan biosynthetic process
GO:0090101	negative regulation of transmembrane receptor protein serine/threonine kinase signaling pathway		GO:0030595	leukocyte chemotaxis		GO:0060401	cytosolic calcium ion transport
GO:0001556	oocyte maturation		GO:0014074	response to purine-containing compound		GO:0010038	response to metal ion
GO:0002220	innate immune response activating cell surface receptor signaling pathway		GO:0023061	signal release		GO:0009266	response to temperature stimulus
GO:0007205	protein kinase C-activating G protein-coupled receptor signaling pathway		GO:0022409	positive regulation of cell-cell adhesion		GO:2001257	regulation of cation channel activity
GO:0060669	embryonic placenta morphogenesis		GO:0001764	neuron migration		GO:0042180	cellular ketone metabolic process
GO:1902932	positive regulation of alcohol biosynthetic process		GO:0035637	multicellular organismal signaling		GO:0071677	positive regulation of mononuclear cell migration
GO:0014910	regulation of smooth muscle cell migration		GO:0030111	regulation of Wnt signaling pathway		GO:0033006	regulation of mast cell activation involved in immune response
GO:0003281	ventricular septum development		GO:0060411	cardiac septum morphogenesis		GO:0035025	positive regulation of Rho protein signal transduction
GO:0045216	cell-cell junction organization		GO:0007565	female pregnancy		GO:1904062	regulation of cation transmembrane transport
			GO:0006694	steroid biosynthetic process		GO:0006706	steroid catabolic process
			GO:0021952	central nervous system projection neuron axonogenesis		GO:0032481	positive regulation of type I interferon production
			GO:0007519	skeletal muscle tissue development		GO:0002456	T cell mediated immunity
			GO:0048008	platelet-derived growth factor receptor signaling pathway		GO:0030574	collagen catabolic process
			GO:1904645	response to amyloid-beta		GO:0006692	prostanoid metabolic process
			GO:0007589	body fluid secretion		GO:0006693	prostaglandin metabolic process
			GO:0051591	response to cAMP		GO:0072678	T cell migration
			GO:0048841	regulation of axon extension involved in axon guidance		GO:0035249	synaptic transmission, glutamatergic
			GO:0050974	detection of mechanical stimulus involved in sensory perception		GO:1905954	positive regulation of lipid localization
			GO:1901342	regulation of vasculature development		GO:0006024	glycosaminoglycan biosynthetic process
			GO:0061387	regulation of extent of cell growth		GO:2000117	negative regulation of cysteine-type endopeptidase activity
			GO:0022407	regulation of cell-cell adhesion		GO:0002526	acute inflammatory response
			GO:0050771	negative regulation of axonogenesis		GO:2000351	regulation of endothelial cell apoptotic process
			GO:0050918	positive chemotaxis		GO:0002446	neutrophil mediated immunity
			GO:0031960	response to corticosteroid		GO:0071398	cellular response to fatty acid
			GO:0042445	hormone metabolic process		GO:0010876	lipid localization
			GO:0030278	regulation of ossification		GO:0019218	regulation of steroid metabolic process
			GO:0070374	positive regulation of ERK1 and ERK2 cascade		GO:0002790	peptide secretion
			GO:0061626	pharyngeal arch artery morphogenesis		GO:0032305	positive regulation of icosanoid secretion
			GO:0009111	vitamin catabolic process		GO:0071605	monocyte chemotactic protein-1 production
			GO:1905330	regulation of morphogenesis of an epithelium		GO:0071637	regulation of monocyte chemotactic protein-1 production
			GO:0007435	salivary gland morphogenesis		GO:0009409	response to cold
			GO:0007179	transforming growth factor beta receptor signaling pathway		GO:0071604	transforming growth factor beta production
			GO:0021953	central nervous system neuron differentiation		GO:0043154	negative regulation of cysteine-type endopeptidase activity involved in apoptotic process
			GO:0060350	endochondral bone morphogenesis		GO:0003413	chondrocyte differentiation involved in endochondral bone morphogenesis
			GO:0072111	cell proliferation involved in kidney development		GO:0032905	transforming growth factor beta1 production
			GO:0008016	regulation of heart contraction		GO:0008585	female gonad development
			GO:0003012	muscle system process		GO:0097553	calcium ion transmembrane import into cytosol
			GO:0051480	regulation of cytosolic calcium ion concentration		GO:0010959	regulation of metal ion transport
			GO:0050768	negative regulation of neurogenesis		GO:2001233	regulation of apoptotic signaling pathway
			GO:0007584	response to nutrient		GO:0043550	regulation of lipid kinase activity
			GO:0006821	chloride transport		GO:0001960	negative regulation of cytokine-mediated signaling pathway
			GO:0006690	icosanoid metabolic process		GO:0015833	peptide transport
			GO:0019369	arachidonic acid metabolic process		GO:0030224	monocyte differentiation
			GO:0016055	Wnt signaling pathway		GO:0032350	regulation of hormone metabolic process
			GO:0008360	regulation of cell shape		GO:1905332	positive regulation of morphogenesis of an epithelium
			GO:0003015	heart process		GO:0006636	unsaturated fatty acid biosynthetic process
			GO:0198738	cell-cell signaling by wnt		GO:0035176	social behavior
			GO:0019932	second-messenger-mediated signaling		GO:1904036	negative regulation of epithelial cell apoptotic process
			GO:0048704	embryonic skeletal system morphogenesis		GO:1905952	regulation of lipid localization
			GO:0061333	renal tubule morphogenesis		GO:2000404	regulation of T cell migration
			GO:0015872	dopamine transport		GO:2001239	regulation of extrinsic apoptotic signaling pathway in absence of ligand
			GO:0050982	detection of mechanical stimulus		GO:0090257	regulation of muscle system process
			GO:2000179	positive regulation of neural precursor cell proliferation		GO:0032755	positive regulation of interleukin-6 production
			GO:0006874	cellular calcium ion homeostasis		GO:0046394	carboxylic acid biosynthetic process
			GO:0098657	import into cell		GO:0048488	synaptic vesicle endocytosis
			GO:0030178	negative regulation of Wnt signaling pathway		GO:0099601	regulation of neurotransmitter receptor activity
			GO:0035909	aorta morphogenesis		GO:0140238	presynaptic endocytosis
			GO:0060174	limb bud formation		GO:0010575	positive regulation of vascular endothelial growth factor production
			GO:1905809	negative regulation of synapse organization		GO:0048265	response to pain
			GO:0072503	cellular divalent inorganic cation homeostasis		GO:0051968	positive regulation of synaptic transmission, glutamatergic
			GO:0042692	muscle cell differentiation		GO:0097066	response to thyroid hormone
			GO:0002027	regulation of heart rate		GO:0007530	sex determination
			GO:0007595	lactation		GO:0046885	regulation of hormone biosynthetic process
			GO:0030517	negative regulation of axon extension		GO:0048714	positive regulation of oligodendrocyte differentiation
			GO:0002685	regulation of leukocyte migration		GO:1902644	tertiary alcohol metabolic process
			GO:0097529	myeloid leukocyte migration		GO:0033138	positive regulation of peptidyl-serine phosphorylation
			GO:0007269	neurotransmitter secretion		GO:0045621	positive regulation of lymphocyte differentiation
			GO:0099643	signal release from synapse		GO:0010951	negative regulation of endopeptidase activity
			GO:0090130	tissue migration		GO:0010718	positive regulation of epithelial to mesenchymal transition
			GO:0048846	axon extension involved in axon guidance		GO:0003418	growth plate cartilage chondrocyte differentiation
			GO:1902284	neuron projection extension involved in neuron projection guidance		GO:0033007	negative regulation of mast cell activation involved in immune response
			GO:1990868	response to chemokine		GO:0035457	cellular response to interferon-alpha
			GO:1990869	cellular response to chemokine		GO:0048563	post-embryonic animal organ morphogenesis
			GO:0034698	response to gonadotropin		GO:0048672	positive regulation of collateral sprouting
			GO:0072132	mesenchyme morphogenesis		GO:0150172	regulation of phosphatidylcholine metabolic process
			GO:0046427	positive regulation of receptor signaling pathway via JAK-STAT		GO:2001054	negative regulation of mesenchymal cell apoptotic process
			GO:0048708	astrocyte differentiation		GO:0006575	cellular modified amino acid metabolic process
			GO:0034765	regulation of ion transmembrane transport		GO:0090218	positive regulation of lipid kinase activity
			GO:0034754	cellular hormone metabolic process		GO:2000403	positive regulation of lymphocyte migration
			GO:0010631	epithelial cell migration		GO:0032892	positive regulation of organic acid transport
			GO:0071320	cellular response to cAMP		GO:1902622	regulation of neutrophil migration
			GO:0071621	granulocyte chemotaxis		GO:1904646	cellular response to amyloid-beta
			GO:0003306	Wnt signaling pathway involved in heart development		GO:0046883	regulation of hormone secretion
			GO:0030539	male genitalia development		GO:0006023	aminoglycan biosynthetic process
			GO:0043567	regulation of insulin-like growth factor receptor signaling pathway		GO:0051279	regulation of release of sequestered calcium ion into cytosol
			GO:0098868	bone growth		GO:0050965	detection of temperature stimulus involved in sensory perception of pain
			GO:0060675	ureteric bud morphogenesis		GO:0051938	L-glutamate import
			GO:0055074	calcium ion homeostasis		GO:0060841	venous blood vessel development
			GO:0090132	epithelium migration		GO:0098712	L-glutamate import across plasma membrane
			GO:2000146	negative regulation of cell motility		GO:0051703	biological process involved in intraspecies interaction between organisms
			GO:0045665	negative regulation of neuron differentiation		GO:0033198	response to ATP
			GO:0072078	nephron tubule morphogenesis		GO:1990776	response to angiotensin
			GO:0032354	response to follicle-stimulating hormone		GO:0046545	development of primary female sexual characteristics
			GO:0060047	heart contraction		GO:0051098	regulation of binding
			GO:0032570	response to progesterone		GO:0021854	hypothalamus development
			GO:0050921	positive regulation of chemotaxis		GO:0070542	response to fatty acid
			GO:0017015	regulation of transforming growth factor beta receptor signaling pathway		GO:2000401	regulation of lymphocyte migration
			GO:0072171	mesonephric tubule morphogenesis		GO:0003333	amino acid transmembrane transport
			GO:0033555	multicellular organismal response to stress		GO:0045619	regulation of lymphocyte differentiation
			GO:0001676	long-chain fatty acid metabolic process		GO:0002263	cell activation involved in immune response
			GO:0003338	metanephros morphogenesis		GO:0014015	positive regulation of gliogenesis
			GO:0050890	cognition		GO:0015721	bile acid and bile salt transport
			GO:0050927	positive regulation of positive chemotaxis		GO:0060055	angiogenesis involved in wound healing
			GO:0062149	detection of stimulus involved in sensory perception of pain		GO:2000406	positive regulation of T cell migration
			GO:0072210	metanephric nephron development		GO:0097028	dendritic cell differentiation
			GO:0043270	positive regulation of ion transport		GO:0002695	negative regulation of leukocyte activation
			GO:0072088	nephron epithelium morphogenesis		GO:0060761	negative regulation of response to cytokine stimulus
			GO:0070252	actin-mediated cell contraction		GO:0002830	positive regulation of type 2 immune response
			GO:0030048	actin filament-based movement		GO:0016264	gap junction assembly
			GO:1903844	regulation of cellular response to transforming growth factor beta stimulus		GO:0048569	post-embryonic animal organ development
			GO:0061298	retina vasculature development in camera-type eye		GO:0060192	negative regulation of lipase activity
			GO:0021915	neural tube development		GO:1901569	fatty acid derivative catabolic process
			GO:0010812	negative regulation of cell-substrate adhesion		GO:0071692	protein localization to extracellular region
			GO:1902476	chloride transmembrane transport		GO:0010717	regulation of epithelial to mesenchymal transition
			GO:0007611	learning or memory		GO:0032677	regulation of interleukin-8 production
			GO:0051271	negative regulation of cellular component movement		GO:0048041	focal adhesion assembly
			GO:1904894	positive regulation of receptor signaling pathway via STAT		GO:0001660	fever generation
			GO:0050926	regulation of positive chemotaxis		GO:0032351	negative regulation of hormone metabolic process
			GO:0062009	secondary palate development		GO:1903706	regulation of hemopoiesis
			GO:0046660	female sex differentiation		GO:0061756	leukocyte adhesion to vascular endothelial cell
			GO:0051091	positive regulation of DNA-binding transcription factor activity		GO:0120255	olefinic compound biosynthetic process
			GO:0061005	cell differentiation involved in kidney development		GO:2000737	negative regulation of stem cell differentiation
			GO:0070482	response to oxygen levels		GO:0045444	fat cell differentiation
			GO:0099054	presynapse assembly		GO:0002698	negative regulation of immune effector process
			GO:0106106	cold-induced thermogenesis		GO:0010565	regulation of cellular ketone metabolic process
			GO:0120161	regulation of cold-induced thermogenesis		GO:0007613	memory
			GO:0033627	cell adhesion mediated by integrin		GO:0014902	myotube differentiation
			GO:0006691	leukotriene metabolic process		GO:0007588	excretion
			GO:0042063	gliogenesis		GO:0035914	skeletal muscle cell differentiation
			GO:0003279	cardiac septum development		GO:0072577	endothelial cell apoptotic process
			GO:0030593	neutrophil chemotaxis		GO:0016042	lipid catabolic process
			GO:0050731	positive regulation of peptidyl-tyrosine phosphorylation		GO:0010761	fibroblast migration
			GO:0032535	regulation of cellular component size		GO:0032637	interleukin-8 production
			GO:0042182	ketone catabolic process		GO:0009306	protein secretion
			GO:0051932	synaptic transmission, GABAergic		GO:0045861	negative regulation of proteolysis
			GO:1904064	positive regulation of cation transmembrane transport		GO:0051899	membrane depolarization
			GO:0007229	integrin-mediated signaling pathway		GO:0044344	cellular response to fibroblast growth factor stimulus
			GO:0006937	regulation of muscle contraction		GO:0090183	regulation of kidney development
			GO:0033674	positive regulation of kinase activity		GO:1902624	positive regulation of neutrophil migration
			GO:0007219	Notch signaling pathway		GO:0034331	cell junction maintenance
			GO:0051090	regulation of DNA-binding transcription factor activity		GO:0048713	regulation of oligodendrocyte differentiation
			GO:0050730	regulation of peptidyl-tyrosine phosphorylation		GO:0086003	cardiac muscle cell contraction
			GO:0051966	regulation of synaptic transmission, glutamatergic		GO:0035592	establishment of protein localization to extracellular region
			GO:0051055	negative regulation of lipid biosynthetic process		GO:0001961	positive regulation of cytokine-mediated signaling pathway
			GO:0051928	positive regulation of calcium ion transport		GO:0060042	retina morphogenesis in camera-type eye
			GO:0099504	synaptic vesicle cycle		GO:0030239	myofibril assembly
			GO:0098661	inorganic anion transmembrane transport		GO:0097193	intrinsic apoptotic signaling pathway
			GO:0002687	positive regulation of leukocyte migration		GO:0071356	cellular response to tumor necrosis factor
			GO:0015837	amine transport		GO:0050886	endocrine process
			GO:0030336	negative regulation of cell migration		GO:0043087	regulation of GTPase activity
			GO:0010001	glial cell differentiation		GO:0002366	leukocyte activation involved in immune response
			GO:0034767	positive regulation of ion transmembrane transport		GO:1903793	positive regulation of anion transport
			GO:0010464	regulation of mesenchymal cell proliferation		GO:0032816	positive regulation of natural killer cell activation
			GO:0001938	positive regulation of endothelial cell proliferation		GO:0043302	positive regulation of leukocyte degranulation
			GO:0051937	catecholamine transport		GO:0030217	T cell differentiation
			GO:0003203	endocardial cushion morphogenesis		GO:0006957	complement activation, alternative pathway
			GO:0008207	C21-steroid hormone metabolic process		GO:0034138	toll-like receptor 3 signaling pathway
			GO:0014046	dopamine secretion		GO:0071360	cellular response to exogenous dsRNA
			GO:0014059	regulation of dopamine secretion		GO:0072077	renal vesicle morphogenesis
			GO:0048009	insulin-like growth factor receptor signaling pathway		GO:0072189	ureter development
			GO:0010524	positive regulation of calcium ion transport into cytosol		GO:0150078	positive regulation of neuroinflammatory response
			GO:0002223	stimulatory C-type lectin receptor signaling pathway		GO:0050708	regulation of protein secretion
			GO:0007204	positive regulation of cytosolic calcium ion concentration		GO:0006865	amino acid transport
			GO:0048593	camera-type eye morphogenesis		GO:0062012	regulation of small molecule metabolic process
			GO:0097530	granulocyte migration		GO:0060135	maternal process involved in female pregnancy
			GO:0048167	regulation of synaptic plasticity		GO:0002704	negative regulation of leukocyte mediated immunity
			GO:0019226	transmission of nerve impulse		GO:0035418	protein localization to synapse
			GO:0085029	extracellular matrix assembly		GO:0055002	striated muscle cell development
			GO:0032355	response to estradiol		GO:1902475	L-alpha-amino acid transmembrane transport
			GO:0071674	mononuclear cell migration		GO:0043280	positive regulation of cysteine-type endopeptidase activity involved in apoptotic process
			GO:0001659	temperature homeostasis		GO:0021879	forebrain neuron differentiation
			GO:0019229	regulation of vasoconstriction		GO:0032733	positive regulation of interleukin-10 production
			GO:0015844	monoamine transport		GO:0150077	regulation of neuroinflammatory response
			GO:0002683	negative regulation of immune system process		GO:1903169	regulation of calcium ion transmembrane transport
			GO:0001945	lymph vessel development		GO:0030072	peptide hormone secretion
			GO:0034109	homotypic cell-cell adhesion		GO:0071496	cellular response to external stimulus
			GO:0007612	learning		GO:0002431	Fc receptor mediated stimulatory signaling pathway
			GO:0072203	cell proliferation involved in metanephros development		GO:0003382	epithelial cell morphogenesis
			GO:0072224	metanephric glomerulus development		GO:0050901	leukocyte tethering or rolling
			GO:0003014	renal system process		GO:1901099	negative regulation of signal transduction in absence of ligand
			GO:0002053	positive regulation of mesenchymal cell proliferation		GO:2001240	negative regulation of extrinsic apoptotic signaling pathway in absence of ligand
			GO:0010640	regulation of platelet-derived growth factor receptor signaling pathway		GO:0034103	regulation of tissue remodeling
			GO:1990840	response to lectin		GO:0046928	regulation of neurotransmitter secretion
			GO:1990858	cellular response to lectin		GO:0031099	regeneration
			GO:0003197	endocardial cushion development		GO:0051048	negative regulation of secretion
			GO:0055010	ventricular cardiac muscle tissue morphogenesis		GO:0030534	adult behavior
			GO:0006940	regulation of smooth muscle contraction		GO:0055117	regulation of cardiac muscle contraction
			GO:0003229	ventricular cardiac muscle tissue development		GO:0016485	protein processing
			GO:0043903	regulation of biological process involved in symbiotic interaction		GO:0002887	negative regulation of myeloid leukocyte mediated immunity
			GO:0021782	glial cell development		GO:0031650	regulation of heat generation
			GO:0033559	unsaturated fatty acid metabolic process		GO:0034650	cortisol metabolic process
			GO:0032970	regulation of actin filament-based process		GO:0043312	neutrophil degranulation
			GO:0007159	leukocyte cell-cell adhesion		GO:0061517	macrophage proliferation
			GO:0035272	exocrine system development		GO:0070493	thrombin-activated receptor signaling pathway
			GO:0043114	regulation of vascular permeability		GO:0098911	regulation of ventricular cardiac muscle cell action potential
			GO:0052547	regulation of peptidase activity		GO:0099550	trans-synaptic signaling, modulating synaptic transmission
			GO:0001658	branching involved in ureteric bud morphogenesis		GO:1904321	response to forskolin
			GO:1990845	adaptive thermogenesis		GO:1904322	cellular response to forskolin
			GO:0001937	negative regulation of endothelial cell proliferation		GO:1902107	positive regulation of leukocyte differentiation
			GO:0060419	heart growth		GO:1903708	positive regulation of hemopoiesis
			GO:0060048	cardiac muscle contraction		GO:2001238	positive regulation of extrinsic apoptotic signaling pathway
			GO:0036120	cellular response to platelet-derived growth factor stimulus		GO:0030073	insulin secretion
			GO:0002544	chronic inflammatory response		GO:0045807	positive regulation of endocytosis
			GO:0007158	neuron cell-cell adhesion		GO:2001237	negative regulation of extrinsic apoptotic signaling pathway
			GO:0038065	collagen-activated signaling pathway		GO:0032682	negative regulation of chemokine production
			GO:0036293	response to decreased oxygen levels		GO:0050951	sensory perception of temperature stimulus
			GO:0071900	regulation of protein serine/threonine kinase activity		GO:0014003	oligodendrocyte development
			GO:0042219	cellular modified amino acid catabolic process		GO:0045687	positive regulation of glial cell differentiation
			GO:1901889	negative regulation of cell junction assembly		GO:0015718	monocarboxylic acid transport
			GO:0055001	muscle cell development		GO:0032609	interferon-gamma production
			GO:0051047	positive regulation of secretion		GO:0032649	regulation of interferon-gamma production
			GO:0048103	somatic stem cell division		GO:0039528	cytoplasmic pattern recognition receptor signaling pathway in response to virus
			GO:0048251	elastic fiber assembly		GO:0090322	regulation of superoxide metabolic process
			GO:0098883	synapse pruning		GO:2000352	negative regulation of endothelial cell apoptotic process
			GO:0021761	limbic system development		GO:0002523	leukocyte migration involved in inflammatory response
			GO:1901616	organic hydroxy compound catabolic process		GO:0003417	growth plate cartilage development
			GO:0021872	forebrain generation of neurons		GO:0006837	serotonin transport
			GO:0052372	modulation by symbiont of entry into host		GO:0016082	synaptic vesicle priming
			GO:1903053	regulation of extracellular matrix organization		GO:0032332	positive regulation of chondrocyte differentiation
			GO:0048771	tissue remodeling		GO:0032930	positive regulation of superoxide anion generation
			GO:0036119	response to platelet-derived growth factor		GO:0048670	regulation of collateral sprouting
			GO:0006766	vitamin metabolic process		GO:0050961	detection of temperature stimulus involved in sensory perception
			GO:0050905	neuromuscular process		GO:0051900	regulation of mitochondrial depolarization
			GO:0099003	vesicle-mediated transport in synapse		GO:0071625	vocalization behavior
			GO:0032370	positive regulation of lipid transport		GO:0072087	renal vesicle development
			GO:0019233	sensory perception of pain		GO:0099590	neurotransmitter receptor internalization
			GO:0060644	mammary gland epithelial cell differentiation		GO:0070527	platelet aggregation
			GO:0031346	positive regulation of cell projection organization		GO:0008347	glial cell migration
			GO:0022604	regulation of cell morphogenesis		GO:0015804	neutral amino acid transport
			GO:0002237	response to molecule of bacterial origin		GO:0002709	regulation of T cell mediated immunity
			GO:0051057	positive regulation of small GTPase mediated signal transduction		GO:0046849	bone remodeling
			GO:0032103	positive regulation of response to external stimulus		GO:0071248	cellular response to metal ion
			GO:0016053	organic acid biosynthetic process		GO:0032102	negative regulation of response to external stimulus
			GO:0001570	vasculogenesis
			GO:0003094	glomerular filtration
			GO:0021794	thalamus development
			GO:0032490	detection of molecule of bacterial origin
			GO:0060394	negative regulation of pathway-restricted SMAD protein phosphorylation
			GO:0060736	prostate gland growth
			GO:0072148	epithelial cell fate commitment
			GO:1904427	positive regulation of calcium ion transmembrane transport
			GO:2001259	positive regulation of cation channel activity
			GO:0014002	astrocyte development
			GO:0034764	positive regulation of transmembrane transport
			GO:0032496	response to lipopolysaccharide
			GO:0006631	fatty acid metabolic process
			GO:0001952	regulation of cell-matrix adhesion
			GO:0055093	response to hyperoxia
			GO:0060749	mammary gland alveolus development
			GO:0061377	mammary gland lobule development
			GO:0072074	kidney mesenchyme development
			GO:0022617	extracellular matrix disassembly
			GO:0046579	positive regulation of Ras protein signal transduction
			GO:0051952	regulation of amine transport
			GO:0001569	branching involved in blood vessel morphogenesis
			GO:0008202	steroid metabolic process
			GO:0010522	regulation of calcium ion transport into cytosol
			GO:0110149	regulation of biomineralization
			GO:0097205	renal filtration
			GO:0030522	intracellular receptor signaling pathway
			GO:1901214	regulation of neuron death
			GO:0015698	inorganic anion transport
			GO:0086002	cardiac muscle cell action potential involved in contraction

## Sheet: GOBP 231-POSvsNEG LOW SERUM
Gene set: Deregulated genes MDA-231-7TGP-POS vs MDA-231-7TGP-NEG (low serum) - 759 genes (Supplemental File 1)
Analysis: GO Biological Process
Cluster	group	ID	Description	GeneRatio	BgRatio	pvalue	p.adjust	qvalue	geneID	Count
deregulated	deregulated	GO:0002237	response to molecule of bacterial origin	39/663	354/18800	3.14422e-10	1.12534e-06	8.77317e-07	CCL2/IL24/IL1B/CXCL5/CLDN1/CXCL1/PTGS2/IL6/IL1A/CSF3/TNIP3/CX3CL1/NOD2/CXCL10/DMBT1/CSF2/CXCL2/CD96/TLR2/PTGFR/CXCL3/CXCL11/CASP1/DIO2/CARD16/TNFRSF1B/TNFAIP3/PDE4B/LGALS9/SOD2/ZC3H12A/ANKRD1/IRAK3/VIM/ADAMTS13/SIGIRR/C4B/CYP1A1/LILRB1	39
deregulated	deregulated	GO:0097529	myeloid leukocyte migration	30/663	229/18800	6.01603e-10	1.12534e-06	8.77317e-07	CCL2/IL1B/CXCL5/SLAMF8/CXCL1/FLT1/IL6/RARRES2/IL1A/PGF/PLCB1/SAA1/CX3CL1/MTUS1/NOD2/CXCL10/PIK3CG/SLIT2/IL23A/CXCL2/CCR1/CXCL3/CXCL11/ITGA1/SCG2/PDGFD/CCL20/PDE4B/DPP4/TRPV4	30
deregulated	deregulated	GO:0032496	response to lipopolysaccharide	37/663	333/18800	7.11338e-10	1.12534e-06	8.77317e-07	CCL2/IL24/IL1B/CXCL5/CLDN1/CXCL1/PTGS2/IL6/IL1A/CSF3/TNIP3/CX3CL1/NOD2/CXCL10/CSF2/CXCL2/CD96/TLR2/PTGFR/CXCL3/CXCL11/CASP1/DIO2/CARD16/TNFRSF1B/TNFAIP3/PDE4B/LGALS9/SOD2/ZC3H12A/ANKRD1/IRAK3/VIM/ADAMTS13/SIGIRR/CYP1A1/LILRB1	37
deregulated	deregulated	GO:0071222	cellular response to lipopolysaccharide	28/663	217/18800	3.18341e-09	3.51896e-06	2.74339e-06	CCL2/IL24/IL1B/CXCL5/CXCL1/IL6/IL1A/CSF3/TNIP3/CX3CL1/NOD2/CXCL10/CSF2/CXCL2/TLR2/CXCL3/CXCL11/CASP1/CARD16/TNFRSF1B/TNFAIP3/PDE4B/ZC3H12A/ANKRD1/VIM/ADAMTS13/SIGIRR/LILRB1	28
deregulated	deregulated	GO:0071621	granulocyte chemotaxis	21/663	128/18800	4.07337e-09	3.51896e-06	2.74339e-06	CCL2/IL1B/CXCL5/CXCL1/RARRES2/SAA1/CX3CL1/NOD2/CXCL10/PIK3CG/SLIT2/IL23A/CXCL2/CXCL3/CXCL11/ITGA1/SCG2/CCL20/PDE4B/DPP4/TRPV4	21
deregulated	deregulated	GO:0097530	granulocyte migration	23/663	154/18800	4.89113e-09	3.51896e-06	2.74339e-06	CCL2/IL1B/CXCL5/SLAMF8/CXCL1/RARRES2/IL1A/SAA1/CX3CL1/NOD2/CXCL10/PIK3CG/SLIT2/IL23A/CXCL2/CXCL3/CXCL11/ITGA1/SCG2/CCL20/PDE4B/DPP4/TRPV4	23
deregulated	deregulated	GO:0030595	leukocyte chemotaxis	29/663	236/18800	5.1902e-09	3.51896e-06	2.74339e-06	CCL2/IL1B/CXCL5/SLAMF8/CXCL1/FLT1/IL6/RARRES2/PGF/SAA1/CX3CL1/MTUS1/NOD2/CXCL10/PIK3CG/SLIT2/IL23A/CXCL2/CCR1/CXCL3/CXCL11/ITGA1/SCG2/CCL20/PDE4B/LGALS9/DPP4/TRPV4/ALOX5	29
deregulated	deregulated	GO:0071219	cellular response to molecule of bacterial origin	28/663	229/18800	1.0656e-08	5.65928e-06	4.412e-06	CCL2/IL24/IL1B/CXCL5/CXCL1/IL6/IL1A/CSF3/TNIP3/CX3CL1/NOD2/CXCL10/CSF2/CXCL2/TLR2/CXCL3/CXCL11/CASP1/CARD16/TNFRSF1B/TNFAIP3/PDE4B/ZC3H12A/ANKRD1/VIM/ADAMTS13/SIGIRR/LILRB1	28
deregulated	deregulated	GO:0050900	leukocyte migration	38/663	384/18800	1.07319e-08	5.65928e-06	4.412e-06	CCL2/IL1B/CXCL5/SLAMF8/CXCL1/FLT1/IL6/RARRES2/BMP5/IL1A/PGF/MMP9/PLCB1/SAA1/CX3CL1/MTUS1/TNFSF18/NOD2/CXCL10/JAM2/PIK3CG/SLIT2/IL23A/CXCL2/CCR1/CXCL3/CXCL11/ITGA1/ASB2/SCG2/PDGFD/CCL20/ICAM1/PDE4B/LGALS9/DPP4/TRPV4/ALOX5	38
deregulated	deregulated	GO:1990266	neutrophil migration	20/663	128/18800	2.24783e-08	1.06682e-05	8.31697e-06	CCL2/IL1B/CXCL5/SLAMF8/CXCL1/IL1A/SAA1/CX3CL1/NOD2/CXCL10/PIK3CG/SLIT2/IL23A/CXCL2/CXCL3/CXCL11/ITGA1/CCL20/PDE4B/DPP4	20
deregulated	deregulated	GO:0030593	neutrophil chemotaxis	18/663	106/18800	3.00849e-08	1.29323e-05	1.00821e-05	CCL2/IL1B/CXCL5/CXCL1/SAA1/CX3CL1/NOD2/CXCL10/PIK3CG/SLIT2/IL23A/CXCL2/CXCL3/CXCL11/ITGA1/CCL20/PDE4B/DPP4	18
deregulated	deregulated	GO:0071216	cellular response to biotic stimulus	29/663	256/18800	3.26987e-08	1.29323e-05	1.00821e-05	CCL2/IL24/IL1B/CXCL5/CXCL1/IL6/IL1A/CSF3/TNIP3/CX3CL1/NOD2/CXCL10/CSF2/CXCL2/TLR2/CXCL3/CXCL11/CASP1/CARD16/TNFRSF1B/TNFAIP3/PDE4B/CDA/ZC3H12A/ANKRD1/VIM/ADAMTS13/SIGIRR/LILRB1	29
deregulated	deregulated	GO:0043410	positive regulation of MAPK cascade	43/663	491/18800	4.29693e-08	1.46384e-05	1.14121e-05	CCL2/AR/IL1B/C1QTNF1/FLT1/IL6/DOK6/IL1A/IL11/BMPER/PLCB1/CX3CL1/IGF2/NOD2/TENM1/SOX2/KISS1/PIK3CG/CCR1/ITGA1/GPNMB/WWC1/PDGFD/CCL20/ICAM1/LGALS9/PTPRC/NDRG4/GPR37/GDF15/WNT7B/ZC3H12A/TRPV4/RASSF2/TP73/ADRA1B/CSPG4/FGFR3/SHC2/GADD45G/PELI2/TNFAIP8L3/DUSP15	43
deregulated	deregulated	GO:0052547	regulation of peptidase activity	41/663	456/18800	4.31811e-08	1.46384e-05	1.14121e-05	MAGEA3/SERPING1/C3/TTBK1/PTGS2/RARRES1/CST6/TNFSF15/TP63/LAMP3/MMP9/SOX2/CASP1/BIRC3/AQP1/FBLN1/CARD16/NGF/F3/LGALS9/NLRP2/PI3/COL7A1/CLDN3/UACA/MAPT/CYFIP2/GSN/CST3/EGLN3/CST4/PI16/CST2/SERPINA1/COL6A3/NGFR/A2M/CST1/C4B/SORL1/PCSK1N	41
deregulated	deregulated	GO:0060326	cell chemotaxis	32/663	315/18800	8.57086e-08	2.71182e-05	2.11415e-05	CCL2/IL1B/CXCL5/SLAMF8/CXCL1/FLT1/IL6/RARRES2/EPHB1/PGF/SAA1/CX3CL1/MTUS1/NOD2/CXCL10/PIK3CG/SLIT2/IL23A/CXCL2/CCR1/CXCL3/CXCL11/ITGA1/SCG2/PDGFD/CCL20/PDE4B/LGALS9/DPP4/TRPV4/ARHGEF16/ALOX5	32
deregulated	deregulated	GO:0051960	regulation of nervous system development	39/663	440/18800	1.34911e-07	4.00181e-05	3.11982e-05	SLITRK6/LINGO2/IL1B/SLITRK5/NFATC4/TTBK1/SEMA3E/IL6/EPHB1/SLITRK1/NOG/TENM4/FGF13/TMEM98/CX3CL1/EFNB3/JAM2/SLIT2/NCMAP/TLR2/ZNF365/NGF/TNFRSF1B/SRPX2/SEMA4D/KIAA0319/MAPT/HES2/TP73/PLXNA2/ID1/TYMP/SHANK3/TG/FLRT3/RTN4R/LRRN1/DSCAM/SORL1	39
deregulated	deregulated	GO:0052548	regulation of endopeptidase activity	38/663	426/18800	1.66305e-07	4.64284e-05	3.61958e-05	MAGEA3/SERPING1/C3/TTBK1/PTGS2/RARRES1/CST6/TNFSF15/TP63/LAMP3/MMP9/SOX2/CASP1/BIRC3/AQP1/CARD16/NGF/F3/LGALS9/NLRP2/PI3/COL7A1/UACA/MAPT/CYFIP2/GSN/CST3/EGLN3/CST4/CST2/SERPINA1/COL6A3/NGFR/A2M/CST1/C4B/SORL1/PCSK1N	38
deregulated	deregulated	GO:0050673	epithelial cell proliferation	38/663	443/18800	4.47112e-07	0.000117888	9.19063e-05	CCL2/ACVRL1/AR/PKHD1/CLDN1/FLT1/IL6/CDH13/BMP5/NOG/PGF/SGPP2/TP63/BMPER/CEACAM1/IGFBP5/IGF2/NOD2/SOX2/HAS2/LGR5/SCG2/ATOH8/VDR/APLN/F3/TNFAIP3/SCN5A/SDR16C5/ITGB3/ID1/IRF6/SFRP1/NGFR/MMRN2/TBX2/NOX5/ALOX5	38
deregulated	deregulated	GO:0050878	regulation of body fluid levels	34/663	382/18800	7.84488e-07	0.000195957	0.000152769	SERPING1/C1QTNF1/CLDN1/F2RL2/IL6/FLI1/TP63/CEACAM1/SAA1/GJA1/PIK3CG/PLA2G4A/HAS2/AQP1/FBLN1/AKR1B1/VDR/APLN/F3/F2RL3/DGKI/HPSE/CELSR2/ENPP4/TRPV4/ADAMTS13/ITGB3/P2RY2/CHRM3/GRHL1/SERPINA1/DMTN/CYP4F12/SCNN1A	34
deregulated	deregulated	GO:0010001	glial cell differentiation	24/663	218/18800	8.40643e-07	0.000199485	0.000155519	IL1B/TTBK1/IL6/TRPC4/NOG/TENM4/PLP1/TMEM98/SOX2/DNER/NCMAP/TLR2/ZNF365/TNFRSF1B/TSPAN2/VIM/MAPT/TP73/CSPG5/SOX6/POU3F2/ITGB4/CLU/DUSP15	24
deregulated	deregulated	GO:0034765	regulation of ion transmembrane transport	39/663	476/18800	1.00202e-06	0.000225568	0.000175853	KCNIP4/CCL2/SHANK1/KCNJ15/CLIC2/PLP1/FGF13/CTSS/KCNQ3/MMP9/CX3CL1/FHL1/CXCL10/PIK3CG/KCNJ4/RASGRF1/CXCL11/EHD3/ANK3/PDE4B/F2RL3/RGS4/SCN5A/RYR2/RRAD/AKAP6/KCNAB3/TMEM38A/SNTA1/SCN1B/KCNH8/CHRM3/SHANK3/CACNA1B/CACNG7/KCNH3/NETO2/KCNE3/DMD	39
deregulated	deregulated	GO:1904062	regulation of cation transmembrane transport	32/663	352/18800	1.04561e-06	0.000225568	0.000175853	KCNIP4/CCL2/SHANK1/CLIC2/PLP1/FGF13/CTSS/MMP9/CX3CL1/FHL1/CXCL10/PIK3CG/RASGRF1/CXCL11/EHD3/ANK3/PDE4B/F2RL3/RGS4/SCN5A/RYR2/RRAD/AKAP6/KCNAB3/TMEM38A/SNTA1/SCN1B/SHANK3/CACNG7/NETO2/KCNE3/DMD	32
deregulated	deregulated	GO:0060284	regulation of cell development	40/663	500/18800	1.32862e-06	0.000274158	0.000213735	IL1B/SLAMF8/NFATC4/TTBK1/SEMA3E/IL6/S1PR3/SLITRK1/IL1A/NOG/TENM4/FGF13/TMEM98/PLCB1/CX3CL1/EFNB3/PDE3A/SLIT2/TLR2/HAS2/ZNF365/FBLN1/NGF/TNFRSF1B/SEMA4D/KIAA0319/MAPT/HES2/TP73/KANK1/CSPG5/PLXNA2/ID1/SHANK3/RTN4R/DMTN/DSCAM/TTPA/LILRB1/SORL1	40
deregulated	deregulated	GO:0030198	extracellular matrix organization	29/663	307/18800	1.54964e-06	0.000305263	0.000237985	ADAMTS14/MMP7/TCF15/ADAMTS5/LCP1/IL6/COL4A5/COL4A6/CTSS/COL11A1/TGFBI/MMP9/PTX3/SLC2A10/MMP1/TNFRSF11B/COL12A1/HAS2/ADAMTS16/FBLN1/ADAMTS3/TNFRSF1B/CRISPLD2/DPP4/CST3/ADAMTS13/OLFML2A/FBLN5/WDR72	29
deregulated	deregulated	GO:0043062	extracellular structure organization	29/663	308/18800	1.65489e-06	0.000305263	0.000237985	ADAMTS14/MMP7/TCF15/ADAMTS5/LCP1/IL6/COL4A5/COL4A6/CTSS/COL11A1/TGFBI/MMP9/PTX3/SLC2A10/MMP1/TNFRSF11B/COL12A1/HAS2/ADAMTS16/FBLN1/ADAMTS3/TNFRSF1B/CRISPLD2/DPP4/CST3/ADAMTS13/OLFML2A/FBLN5/WDR72	29
deregulated	deregulated	GO:0019221	cytokine-mediated signaling pathway	39/663	486/18800	1.67232e-06	0.000305263	0.000237985	IL13RA2/CCL2/IL1B/IL2RB/CXCL5/CXCL1/IL6/IL1A/CSF3/IL2RG/CEACAM1/PLCB1/CX3CL1/EBI3/TNFSF18/CXCL10/CSF2/SLIT2/CXCL2/CCR1/CXCL3/CXCL11/CASP1/BIRC3/IL20RA/CARD16/SOCS1/F3/TNFRSF1B/TNFAIP3/CCL20/PTPRC/CASP4/IRAK3/JAK3/SIGIRR/LILRB1/TFF2/IL1RN	39
deregulated	deregulated	GO:0045229	external encapsulating structure organization	29/663	310/18800	1.88543e-06	0.000331416	0.000258373	ADAMTS14/MMP7/TCF15/ADAMTS5/LCP1/IL6/COL4A5/COL4A6/CTSS/COL11A1/TGFBI/MMP9/PTX3/SLC2A10/MMP1/TNFRSF11B/COL12A1/HAS2/ADAMTS16/FBLN1/ADAMTS3/TNFRSF1B/CRISPLD2/DPP4/CST3/ADAMTS13/OLFML2A/FBLN5/WDR72	29
deregulated	deregulated	GO:0071674	mononuclear cell migration	22/663	199/18800	2.23272e-06	0.000378446	0.000295038	CCL2/SLAMF8/FLT1/IL6/RARRES2/BMP5/PLCB1/SAA1/CX3CL1/CXCL10/JAM2/PIK3CG/SLIT2/CCR1/CXCL11/ASB2/PDGFD/CCL20/ICAM1/LGALS9/TRPV4/ALOX5	22
deregulated	deregulated	GO:0050808	synapse organization	35/663	419/18800	2.33391e-06	0.000381956	0.000297774	NLGN4X/SLITRK6/FRMPD4/LINGO2/C3/GABRA2/SHANK1/SLITRK5/NFATC4/SEMA3E/CNKSR2/COL4A5/EPHB1/SLITRK1/FGF13/CX3CL1/DNER/TLR2/ZNF365/GPC6/ANK3/PPFIA2/SRPX2/WNT7B/SEMA4D/MAPT/ERC2/SNTA1/MDGA1/SPTBN2/SHANK3/FLRT3/LRRN1/DSCAM/PALM	35
deregulated	deregulated	GO:0009612	response to mechanical stimulus	22/663	201/18800	2.63709e-06	0.000416671	0.000324838	SLITRK6/IL1B/PTGS2/COL11A1/PIEZO2/CNTNAP2/CXCL10/CASP1/AQP1/RYR2/ATP8A2/ANKRD1/STRBP/PPL/KIAA0319/GSN/TRPV4/SHANK3/STRA6/DMD/WNT11/CHRNA9	22
deregulated	deregulated	GO:0010817	regulation of hormone levels	39/663	496/18800	2.74145e-06	0.000416671	0.000324838	CPA3/FOXA1/IL1B/INHBA/C1QTNF1/IL6/IL4I1/BMP5/IL11/AKR1B10/UGT2B7/KISS1/GJA1/SCG5/SULT1A1/DIO2/EPHA5/AKR1B1/DKK3/DPP4/SDR16C5/AKR1C3/PCSK5/SLCO4A1/TRPV4/GPLD1/SULT1B1/BRSK2/AKR1C2/TG/SFRP1/CPLX1/HSD17B3/CYP1A1/GNB3/ALOX5/PCSK1N/IL1RN/DOC2B	39
deregulated	deregulated	GO:0010996	response to auditory stimulus	8/663	27/18800	2.80941e-06	0.000416671	0.000324838	SLITRK6/CNTNAP2/CXCL10/ATP8A2/KIAA0319/SHANK3/STRA6/CHRNA9	8
deregulated	deregulated	GO:0002685	regulation of leukocyte migration	23/663	218/18800	2.95263e-06	0.000424641	0.000331052	CCL2/SLAMF8/IL6/RARRES2/BMP5/IL1A/PGF/PLCB1/CX3CL1/MTUS1/TNFSF18/NOD2/CXCL10/JAM2/SLIT2/IL23A/CCR1/PDGFD/CCL20/ICAM1/LGALS9/DPP4/TRPV4	23
deregulated	deregulated	GO:0002064	epithelial cell development	22/663	203/18800	3.10715e-06	0.000433722	0.000338131	FOXA1/AR/IL1B/NOTCH4/PKHD1/CLDN1/S1PR3/BMP5/IL1A/TP63/RARB/PLCB1/GJA1/AKR1B1/ICAM1/HPSE/WNT7B/CLDN3/VIM/VSIG1/TJP3/TFCP2L1	22
deregulated	deregulated	GO:0042063	gliogenesis	27/663	291/18800	4.95127e-06	0.000671392	0.00052342	CCL2/IL1B/TTBK1/IL6/TRPC4/NOG/TENM4/PLP1/TMEM98/CX3CL1/SOX2/DNER/NCMAP/TLR2/ZNF365/TNFRSF1B/TSPAN2/VIM/MAPT/TP73/CSPG4/CSPG5/SOX6/POU3F2/ITGB4/CLU/DUSP15	27
deregulated	deregulated	GO:0010575	positive regulation of vascular endothelial growth factor production	8/663	29/18800	5.10255e-06	0.000672686	0.000524428	C3/IL1B/PTGS2/IL6/IL1A/CCBE1/ADORA2B/HPSE	8
deregulated	deregulated	GO:0006953	acute-phase response	10/663	48/18800	5.40986e-06	0.000693924	0.000540986	IL1B/PTGS2/IL6/IL1A/SAA1/SAA2/PTGES/SERPINA1/A2M/SIGIRR	10
deregulated	deregulated	GO:0022407	regulation of cell-cell adhesion	36/663	456/18800	6.05514e-06	0.000756255	0.000589579	CCL2/FOXA1/IL1B/NOTCH4/C1QTNF1/PKHD1/IL6/IL4I1/IL1A/CEACAM1/CX3CL1/IGF2/EBI3/NOD2/EFNB3/SOX2/SKAP1/IL23A/VNN1/HAS2/GPNMB/SOCS1/ICOSLG/ANK3/LGALS9/PTPRC/ZC3H12A/DPP4/CELSR2/TRPV4/MDGA1/JAK3/DMTN/ALOX5/LILRB1/IL1RN	36
deregulated	deregulated	GO:0034329	cell junction assembly	34/663	420/18800	6.42273e-06	0.000765449	0.000596747	CDH9/NLGN4X/SLITRK6/ARHGAP6/CDH18/LINGO2/ACVRL1/IL1B/GABRA2/SLITRK5/CLDN1/EPHB1/SLITRK1/FGF13/CNTNAP2/DNER/GJA1/TLR2/GPC6/SRPX2/CLDN3/SEMA4D/CAMSAP3/TRPV4/MDGA1/SPTBN2/SHANK3/ITGB4/SFRP1/FLRT3/DMTN/LRRN1/DSCAM/WNT11	34
deregulated	deregulated	GO:0010721	negative regulation of cell development	20/663	181/18800	6.45132e-06	0.000765449	0.000596747	IL1B/NFATC4/SEMA3E/IL6/S1PR3/IL1A/NOG/FGF13/TMEM98/EFNB3/FBLN1/SEMA4D/KIAA0319/KANK1/ID1/RTN4R/DMTN/TTPA/LILRB1/SORL1	20
deregulated	deregulated	GO:0010466	negative regulation of peptidase activity	25/663	262/18800	6.76835e-06	0.000783478	0.000610802	MAGEA3/SERPING1/C3/PTGS2/RARRES1/CST6/LAMP3/MMP9/BIRC3/AQP1/CARD16/NGF/PI3/COL7A1/CST3/CST4/PI16/CST2/SERPINA1/COL6A3/A2M/CST1/C4B/SORL1/PCSK1N	25
deregulated	deregulated	GO:1901888	regulation of cell junction assembly	21/663	201/18800	9.19184e-06	0.00103868	0.000809758	SLITRK6/ARHGAP6/LINGO2/ACVRL1/IL1B/SLITRK5/CLDN1/EPHB1/SLITRK1/CNTNAP2/TLR2/GPC6/SRPX2/CLDN3/SEMA4D/CAMSAP3/MDGA1/SFRP1/FLRT3/DMTN/LRRN1	21
deregulated	deregulated	GO:0010951	negative regulation of endopeptidase activity	24/663	251/18800	9.9446e-06	0.00109761	0.000855698	MAGEA3/SERPING1/C3/PTGS2/RARRES1/CST6/LAMP3/MMP9/BIRC3/AQP1/CARD16/NGF/PI3/COL7A1/CST3/CST4/CST2/SERPINA1/COL6A3/A2M/CST1/C4B/SORL1/PCSK1N	24
deregulated	deregulated	GO:0019932	second-messenger-mediated signaling	27/663	303/18800	1.04242e-05	0.00112439	0.00087658	NFATC4/MCTP2/TRPM8/CDH13/CLIC2/BHLHA15/PDE7B/PDE3A/ADORA2B/CCR1/PTGFR/AQP1/EPHA5/CCL20/PTPRC/RYR2/AKAP6/RASD1/PEX5L/TMEM38A/MAPT/RNF157/CHRM3/NFATC2/DMTN/DMD/NCALD	27
deregulated	deregulated	GO:0007162	negative regulation of cell adhesion	27/663	305/18800	1.17472e-05	0.00123894	0.000965883	ARHGAP6/ACVRL1/NOTCH4/C1QTNF1/SEMA3E/CDH13/IL4I1/TGFBI/CEACAM1/CX3CL1/LPXN/GPNMB/FBLN1/SOCS1/LGALS9/PTPRC/ZC3H12A/SEMA4D/TRPV4/KANK1/PLXNA2/JAK3/MUC1/DMTN/DSCAM/LILRB1/IL1RN	27
deregulated	deregulated	GO:0048771	tissue remodeling	19/663	174/18800	1.29573e-05	0.00133686	0.00104222	ACVRL1/IL6/IL1A/CTHRC1/CEACAM1/IGFBP5/GJA1/TNFRSF11B/IL23A/IL20RA/GPNMB/VDR/TNFAIP3/CST3/RASSF2/CSPG4/ITGB3/SFRP1/SNX10	19
deregulated	deregulated	GO:0022409	positive regulation of cell-cell adhesion	26/663	291/18800	1.44446e-05	0.0014586	0.00113713	CCL2/FOXA1/IL1B/IL6/IL4I1/IL1A/CX3CL1/IGF2/EBI3/NOD2/EFNB3/SOX2/SKAP1/IL23A/VNN1/HAS2/SOCS1/ICOSLG/ANK3/LGALS9/PTPRC/DPP4/JAK3/DMTN/ALOX5/LILRB1	26
deregulated	deregulated	GO:0060562	epithelial tube morphogenesis	28/663	328/18800	1.59562e-05	0.00157767	0.00122996	ACVRL1/FOXA1/AR/NOTCH4/PKHD1/NFATC4/SEMA3E/BMP5/NOG/CTHRC1/CXCL10/GJA1/SLIT2/ASB2/LAMA1/LGR5/ADAMTS16/VDR/NDRG4/FOLR1/RYR2/FUZ/MSX2/SFRP1/MMRN2/TBX2/WNT11/KLHL3	28
deregulated	deregulated	GO:0051897	positive regulation of protein kinase B signaling	15/663	119/18800	1.92015e-05	0.00185981	0.00144991	C1QTNF1/CSF3/IGFBP5/CX3CL1/IGF2/PIK3CG/F3/HPSE/GDF15/TSPYL5/AKR1C3/AKR1C2/MC1R/TNFAIP8L3/FAM110C	15
deregulated	deregulated	GO:0045926	negative regulation of growth	23/663	245/18800	2.03694e-05	0.00193347	0.00150734	ACVRL1/INHBA/SEMA3E/NOG/FGF13/IGFBP5/FHL1/GJA1/SLIT2/WWC1/ESR2/RGS4/GDF15/CDA/SEMA4D/KIAA0319/TP73/FGFR3/ENPP1/PI16/SFRP1/RTN4R/WNT11	23
deregulated	deregulated	GO:0007416	synapse assembly	19/663	180/18800	2.09937e-05	0.00195365	0.00152307	NLGN4X/SLITRK6/LINGO2/GABRA2/SLITRK5/EPHB1/SLITRK1/FGF13/DNER/TLR2/GPC6/SRPX2/SEMA4D/MDGA1/SPTBN2/SHANK3/FLRT3/LRRN1/DSCAM	19
deregulated	deregulated	GO:0042445	hormone metabolic process	22/663	230/18800	2.29674e-05	0.00207789	0.00161993	CPA3/FOXA1/IL4I1/BMP5/AKR1B10/UGT2B7/SCG5/SULT1A1/DIO2/AKR1B1/DKK3/DPP4/SDR16C5/AKR1C3/PCSK5/SULT1B1/AKR1C2/TG/HSD17B3/CYP1A1/GNB3/PCSK1N	22
deregulated	deregulated	GO:0035633	maintenance of blood-brain barrier	8/663	35/18800	2.32044e-05	0.00207789	0.00161993	CLDN1/PTGS2/IL6/JAM2/GJA1/CLDN3/TJP3/DMD	8
deregulated	deregulated	GO:0001738	morphogenesis of a polarized epithelium	13/663	94/18800	2.52788e-05	0.00218411	0.00170274	TCF15/PKHD1/CTHRC1/TP63/LAMA1/GPC6/CELSR2/CAMSAP3/BRSK2/FUZ/SFRP1/SPEF1/WNT11	13
deregulated	deregulated	GO:0090066	regulation of anatomical structure size	36/663	487/18800	2.53111e-05	0.00218411	0.00170274	SEMA3E/PTGS2/CSF3/FGF13/TENM1/SLIT2/ADORA2B/ITGA1/AQP1/NGF/ARHGAP42/SOD2/WNT7B/C15orf62/SEMA4D/KIAA0319/MAPT/CYFIP2/GSN/SLC12A5/TRPV4/CDC42EP5/SNTA1/ADRA1B/SOD3/SPTBN2/ARHGAP28/KANK1/P2RY2/CHRM3/SHANK3/RTN4R/TBXAS1/DMTN/DSCAM/GNB3	36
deregulated	deregulated	GO:0060048	cardiac muscle contraction	16/663	138/18800	2.94511e-05	0.00249598	0.00194588	CLIC2/FGF13/GJA1/PIK3CG/EHD3/PDE4B/SCN5A/RYR2/ZC3H12A/TMEM38A/GSN/SNTA1/ADRA1B/SCN1B/KCNE3/DMD	16
deregulated	deregulated	GO:0051962	positive regulation of nervous system development	24/663	270/18800	3.32289e-05	0.00276675	0.00215697	SLITRK6/LINGO2/IL1B/SLITRK5/TTBK1/IL6/EPHB1/SLITRK1/TENM4/CX3CL1/SLIT2/TLR2/ZNF365/NGF/TNFRSF1B/SRPX2/SEMA4D/MAPT/TP73/PLXNA2/SHANK3/FLRT3/LRRN1/DSCAM	24
deregulated	deregulated	GO:0001819	positive regulation of cytokine production	35/663	475/18800	3.49618e-05	0.00280883	0.00218978	C3/IL1B/NFATC4/PTGS2/IL6/LPL/IL1A/LTB/PLCB1/SAA1/CX3CL1/EBI3/NOD2/PIK3CG/CSF2/CCBE1/IL23A/ADORA2B/TLR2/GBP5/CASP1/F3/PDE4B/POU2F2/LGALS9/PTPRC/NLRP2/HPSE/IRAK3/TRPV4/CLU/WNT11/NOX5/LILRB1/SORL1	35
deregulated	deregulated	GO:1990868	response to chemokine	13/663	97/18800	3.55099e-05	0.00280883	0.00218978	CCL2/CXCL5/CXCL1/CX3CL1/CXCL10/SLIT2/CXCL2/CCR1/CXCL3/CXCL11/CCL20/ZC3H12A/TFF2	13
deregulated	deregulated	GO:1990869	cellular response to chemokine	13/663	97/18800	3.55099e-05	0.00280883	0.00218978	CCL2/CXCL5/CXCL1/CX3CL1/CXCL10/SLIT2/CXCL2/CCR1/CXCL3/CXCL11/CCL20/ZC3H12A/TFF2	13
deregulated	deregulated	GO:0050678	regulation of epithelial cell proliferation	30/663	382/18800	3.93978e-05	0.00304077	0.00237059	CCL2/ACVRL1/AR/PKHD1/CLDN1/FLT1/CDH13/BMP5/NOG/PGF/SGPP2/TP63/CEACAM1/IGF2/NOD2/SOX2/HAS2/SCG2/ATOH8/VDR/APLN/F3/TNFAIP3/SCN5A/ITGB3/ID1/SFRP1/NGFR/MMRN2/ALOX5	30
deregulated	deregulated	GO:0002698	negative regulation of immune effector process	14/663	112/18800	3.97235e-05	0.00304077	0.00237059	IL13RA2/SERPING1/SLAMF8/IL4I1/CEACAM1/NOD2/CD96/LGALS9/PTPRC/ZC3H12A/IRAK3/JAK3/A2M/LILRB1	14
deregulated	deregulated	GO:0010959	regulation of metal ion transport	31/663	403/18800	4.36059e-05	0.0032553	0.00253785	KCNIP4/CCL2/CD33/PTGS2/CLIC2/PLP1/FGF13/CX3CL1/FHL1/CXCL10/PIK3CG/CCR1/CXCL11/EHD3/ANK3/PDE4B/F2RL3/RGS4/SCN5A/RYR2/RRAD/AKAP6/KCNAB3/TMEM38A/SNTA1/SCN1B/JAK3/NETO2/KCNE3/DMD/LILRB1	31
deregulated	deregulated	GO:0002526	acute inflammatory response	14/663	113/18800	4.38979e-05	0.0032553	0.00253785	C3/IL1B/PTGS2/IL6/IL1A/SAA1/PIK3CG/VNN1/SAA2/F3/PTGES/SERPINA1/A2M/SIGIRR	14
deregulated	deregulated	GO:0150076	neuroinflammatory response	11/663	73/18800	4.70206e-05	0.00343322	0.00267656	IL1B/TTBK1/PTGS2/IL6/MMP9/CX3CL1/TLR2/TNFRSF1B/PTPRC/MAPT/CLU	11
deregulated	deregulated	GO:0032612	interleukin-1 production	15/663	129/18800	5.01446e-05	0.00350645	0.00273364	CD33/IL6/S1PR3/LPL/CEACAM1/SAA1/CX3CL1/NOD2/GBP5/CASP1/CARD16/TNFAIP3/LGALS9/NLRP2/ZC3H12A	15
deregulated	deregulated	GO:0032652	regulation of interleukin-1 production	15/663	129/18800	5.01446e-05	0.00350645	0.00273364	CD33/IL6/S1PR3/LPL/CEACAM1/SAA1/CX3CL1/NOD2/GBP5/CASP1/CARD16/TNFAIP3/LGALS9/NLRP2/ZC3H12A	15
deregulated	deregulated	GO:0050920	regulation of chemotaxis	21/663	225/18800	5.02399e-05	0.00350645	0.00273364	CCL2/SLAMF8/SEMA3E/IL6/RARRES2/CDH13/PGF/MTUS1/NOD2/CXCL10/SLIT2/IL23A/CCR1/SCG2/PDGFD/F3/LGALS9/DPP4/SEMA4D/TRPV4/DSCAM	21
deregulated	deregulated	GO:1903522	regulation of blood circulation	23/663	260/18800	5.19225e-05	0.00357137	0.00278425	PTGS2/CLIC2/FGF13/GJA1/PIK3CG/THRB/EHD3/APLN/PDE4B/ARHGAP42/RGS4/SCN5A/RYR2/ZC3H12A/TMEM38A/SNTA1/ADRA1B/SCN1B/CHRM3/TBXAS1/TBX2/KCNE3/DMD	23
deregulated	deregulated	GO:0021782	glial cell development	14/663	115/18800	5.34119e-05	0.00362133	0.0028232	IL1B/TTBK1/IL6/TENM4/PLP1/NCMAP/TLR2/TSPAN2/VIM/MAPT/CSPG5/POU3F2/ITGB4/CLU	14
deregulated	deregulated	GO:0022617	extracellular matrix disassembly	10/663	62/18800	5.70292e-05	0.00378314	0.00294935	MMP7/ADAMTS5/LCP1/IL6/CTSS/MMP9/MMP1/DPP4/CST3/WDR72	10
deregulated	deregulated	GO:0051346	negative regulation of hydrolase activity	29/663	371/18800	5.73927e-05	0.00378314	0.00294935	MAGEA3/SERPING1/C3/PTGS2/RARRES1/CST6/LAMP3/MMP9/PTX3/BIRC3/AQP1/CARD16/NGF/PI3/COL7A1/SEMA4D/CST3/PPP4R4/CST4/PI16/CST2/SERPINA1/COL6A3/A2M/CST1/C4B/GZMA/SORL1/PCSK1N	29
deregulated	deregulated	GO:0042060	wound healing	32/663	429/18800	5.95513e-05	0.00384203	0.00299526	SERPING1/ACVRL1/IL24/NOTCH4/C1QTNF1/CLDN1/MCAM/F2RL2/IL6/IL1A/NOG/CEACAM1/SAA1/CX3CL1/PIK3CG/PLA2G4A/FBLN1/F3/TNFAIP3/F2RL3/DGKI/HPSE/CLDN3/ENPP4/PPL/ADAMTS13/ITGB3/KANK1/MSX2/SERPINA1/DMTN/ALOX5	32
deregulated	deregulated	GO:0006941	striated muscle contraction	18/663	178/18800	6.06913e-05	0.00384203	0.00299526	CLIC2/FGF13/GJA1/PIK3CG/EHD3/PDE4B/SCN5A/RYR2/ATP8A2/ZC3H12A/TMEM38A/GSN/TRPV4/SNTA1/ADRA1B/SCN1B/KCNE3/DMD	18
deregulated	deregulated	GO:0050679	positive regulation of epithelial cell proliferation	20/663	211/18800	6.07147e-05	0.00384203	0.00299526	ACVRL1/AR/PKHD1/CLDN1/CDH13/BMP5/NOG/PGF/TP63/IGF2/NOD2/HAS2/SCG2/APLN/F3/TNFAIP3/SCN5A/ITGB3/ID1/SFRP1	20
deregulated	deregulated	GO:0006959	humoral immune response	26/663	317/18800	6.23639e-05	0.00388773	0.00303089	CCL2/SERPING1/C3/IL1B/CXCL5/CXCL1/IL6/RARRES2/EBI3/NOD2/CXCL10/DMBT1/CXCL2/CXCL3/CXCL11/POU2F2/PTPRC/C1S/PI3/CFH/CFD/PRSS3/A2M/CLU/C4B/ALOX5	26
deregulated	deregulated	GO:0009409	response to cold	9/663	51/18800	6.4522e-05	0.00388773	0.00303089	TRPM8/LPL/CXCL10/DIO2/SOD2/GMPR/SLC25A27/ACOT11/PCSK1N	9
deregulated	deregulated	GO:2000116	regulation of cysteine-type endopeptidase activity	21/663	229/18800	6.48972e-05	0.00388773	0.00303089	MAGEA3/TTBK1/PTGS2/TNFSF15/TP63/LAMP3/MMP9/SOX2/CASP1/BIRC3/AQP1/CARD16/F3/LGALS9/NLRP2/UACA/MAPT/CYFIP2/GSN/EGLN3/NGFR	21
deregulated	deregulated	GO:0070542	response to fatty acid	10/663	63/18800	6.56766e-05	0.00388773	0.00303089	CLDN1/PTGS2/LPL/PLCB1/TLR2/ZC3H12A/AKR1C3/ID3/AKR1C2/TBXAS1	10
deregulated	deregulated	GO:0032970	regulation of actin filament-based process	30/663	393/18800	6.63226e-05	0.00388773	0.00303089	ARHGAP6/SHANK1/SEMA3E/GMFG/IL1A/CSF3/FGF13/CX3CL1/TENM1/SLIT2/EPHA5/SYNPO2/PDE4B/RGS4/SCN5A/RYR2/C15orf62/CYFIP2/GSN/CDC42EP5/SPTBN2/ARHGAP28/KANK1/ID1/SHANK3/SFRP1/DMTN/WNT11/IQGAP2/CGNL1	30
deregulated	deregulated	GO:0070098	chemokine-mediated signaling pathway	12/663	89/18800	6.6352e-05	0.00388773	0.00303089	CCL2/CXCL5/CXCL1/CX3CL1/CXCL10/SLIT2/CXCL2/CCR1/CXCL3/CXCL11/CCL20/TFF2	12
deregulated	deregulated	GO:0009266	response to temperature stimulus	18/663	180/18800	7.02311e-05	0.00406484	0.00316896	TRPM8/PTGS2/LPL/EPHB1/IL1A/CXCL10/SLC52A3/DIO2/GRIK2/SOD2/GMPR/SLC25A27/MAPT/SLC12A5/TRPV4/ACOT11/NGFR/PCSK1N	18
deregulated	deregulated	GO:0001558	regulation of cell growth	31/663	415/18800	7.53519e-05	0.00430867	0.00335906	ACVRL1/INHBA/SEMA3E/FGF13/KRT17/CEACAM1/IGFBP5/RIMS1/FHL1/PAPPA2/GJA1/SLIT2/SYT2/NGF/ESR2/RGS4/CDA/AKAP6/SEMA4D/NET1/KIAA0319/MAPT/RNF157/FBLN5/ENPP1/PI16/SFRP1/RTN4R/CACNG7/DSCAM/WNT11	31
deregulated	deregulated	GO:0055117	regulation of cardiac muscle contraction	11/663	77/18800	7.77208e-05	0.00435163	0.00339255	CLIC2/FGF13/PIK3CG/EHD3/PDE4B/SCN5A/RYR2/ZC3H12A/TMEM38A/ADRA1B/DMD	11
deregulated	deregulated	GO:0150077	regulation of neuroinflammatory response	8/663	41/18800	7.81622e-05	0.00435163	0.00339255	IL1B/TTBK1/PTGS2/IL6/MMP9/CX3CL1/TNFRSF1B/PTPRC	8
deregulated	deregulated	GO:0032640	tumor necrosis factor production	18/663	182/18800	8.10723e-05	0.00435163	0.00339255	NFATC4/CD33/IL6/LPL/IL1A/CX3CL1/NOD2/IL23A/TLR2/GPNMB/TNFAIP3/LGALS9/PTPRC/ZC3H12A/IRAK3/MC1R/CLU/LILRB1	18
deregulated	deregulated	GO:0032680	regulation of tumor necrosis factor production	18/663	182/18800	8.10723e-05	0.00435163	0.00339255	NFATC4/CD33/IL6/LPL/IL1A/CX3CL1/NOD2/IL23A/TLR2/GPNMB/TNFAIP3/LGALS9/PTPRC/ZC3H12A/IRAK3/MC1R/CLU/LILRB1	18
deregulated	deregulated	GO:0007584	response to nutrient	16/663	150/18800	8.15663e-05	0.00435163	0.00339255	CYP24A1/PTGS2/LPL/IL1A/NOD2/CXCL10/TNFRSF11B/VDR/KYNU/SOD2/FOLR1/AKR1C3/LIPG/SFRP1/A2M/CYP1A1	16
deregulated	deregulated	GO:1901890	positive regulation of cell junction assembly	13/663	105/18800	8.22105e-05	0.00435163	0.00339255	SLITRK6/LINGO2/SLITRK5/CLDN1/EPHB1/SLITRK1/CNTNAP2/SRPX2/CLDN3/SEMA4D/SFRP1/FLRT3/LRRN1	13
deregulated	deregulated	GO:0007638	mechanosensory behavior	5/663	14/18800	8.25215e-05	0.00435163	0.00339255	SLITRK6/CNTNAP2/STRBP/SHANK3/STRA6	5
deregulated	deregulated	GO:1902644	tertiary alcohol metabolic process	6/663	22/18800	8.65045e-05	0.00451154	0.00351721	BMP5/AKR1B10/AKR1B1/DKK3/AKR1C3/AKR1C2	6
deregulated	deregulated	GO:0050767	regulation of neurogenesis	28/663	361/18800	8.7632e-05	0.00452067	0.00352433	IL1B/NFATC4/TTBK1/SEMA3E/IL6/SLITRK1/NOG/TENM4/FGF13/TMEM98/CX3CL1/EFNB3/SLIT2/TLR2/ZNF365/NGF/TNFRSF1B/SEMA4D/KIAA0319/MAPT/HES2/TP73/PLXNA2/ID1/SHANK3/RTN4R/DSCAM/SORL1	28
deregulated	deregulated	GO:0061564	axon development	34/663	479/18800	9.40109e-05	0.00479759	0.00374022	SLITRK6/LGR6/SLITRK5/SEMA3E/EPHB1/SLITRK1/NOG/PLP1/FGF13/EPHB6/EPHA6/EFNB3/SLIT2/LAMA1/EPHA5/NGF/MYPN/ANK3/TSPAN2/FOLR1/ATP8A2/SEMA4D/KIAA0319/MAPT/BRSK2/SCN1B/CSPG5/PLXNA2/POU3F2/FLRT3/RTN4R/NGFR/DSCAM/VAX2	34
deregulated	deregulated	GO:0019722	calcium-mediated signaling	19/663	202/18800	0.000102026	0.00515121	0.0040159	NFATC4/MCTP2/TRPM8/CDH13/CLIC2/BHLHA15/CCR1/PTGFR/CCL20/PTPRC/RYR2/AKAP6/TMEM38A/MAPT/CHRM3/NFATC2/DMTN/DMD/NCALD	19
deregulated	deregulated	GO:0014002	astrocyte development	8/663	43/18800	0.000111479	0.00546773	0.00426266	IL1B/TTBK1/IL6/PLP1/TSPAN2/VIM/MAPT/POU3F2	8
deregulated	deregulated	GO:0048709	oligodendrocyte differentiation	12/663	94/18800	0.000113733	0.00546773	0.00426266	TRPC4/TENM4/PLP1/TMEM98/TLR2/ZNF365/TNFRSF1B/TSPAN2/TP73/SOX6/CLU/DUSP15	12
deregulated	deregulated	GO:0048638	regulation of developmental growth	26/663	329/18800	0.000114692	0.00546773	0.00426266	AR/SEMA3E/NOG/FGF13/PLCB1/RIMS1/IGF2/SYT2/WWC1/NGF/RGS4/GDF15/ATP8A2/AKAP6/SEMA4D/KIAA0319/MAPT/TP73/FGFR3/RNF157/POU3F2/PI16/RTN4R/CACNG7/TBX2/DSCAM	26
deregulated	deregulated	GO:0071706	tumor necrosis factor superfamily cytokine production	18/663	187/18800	0.000114883	0.00546773	0.00426266	NFATC4/CD33/IL6/LPL/IL1A/CX3CL1/NOD2/IL23A/TLR2/GPNMB/TNFAIP3/LGALS9/PTPRC/ZC3H12A/IRAK3/MC1R/CLU/LILRB1	18
deregulated	deregulated	GO:1903555	regulation of tumor necrosis factor superfamily cytokine production	18/663	187/18800	0.000114883	0.00546773	0.00426266	NFATC4/CD33/IL6/LPL/IL1A/CX3CL1/NOD2/IL23A/TLR2/GPNMB/TNFAIP3/LGALS9/PTPRC/ZC3H12A/IRAK3/MC1R/CLU/LILRB1	18
deregulated	deregulated	GO:0043281	regulation of cysteine-type endopeptidase activity involved in apoptotic process	19/663	204/18800	0.00011626	0.00546773	0.00426266	MAGEA3/PTGS2/TNFSF15/TP63/LAMP3/MMP9/SOX2/CASP1/BIRC3/AQP1/CARD16/F3/LGALS9/NLRP2/UACA/MAPT/GSN/EGLN3/NGFR	19
deregulated	deregulated	GO:0042391	regulation of membrane potential	31/663	425/18800	0.000116359	0.00546773	0.00426266	GABRA3/NLGN4X/GABRA2/SHANK1/SLC4A4/FGF13/KCNQ3/GRIK4/RIMS1/FHL1/PIEZO2/GJA1/EHD3/ANK3/GRIK2/RGS4/SOD2/SCN5A/RYR2/AKAP6/MAPT/SNTA1/P2RX6/SCN1B/RIMS3/KCNH8/SHANK3/KCNH3/KCNE3/DMD/CHRNA9	31
deregulated	deregulated	GO:0002688	regulation of leukocyte chemotaxis	14/663	124/18800	0.000122042	0.00567853	0.004427	CCL2/SLAMF8/IL6/RARRES2/PGF/MTUS1/NOD2/CXCL10/SLIT2/IL23A/CCR1/LGALS9/DPP4/TRPV4	14
deregulated	deregulated	GO:0032611	interleukin-1 beta production	13/663	110/18800	0.000132938	0.00606657	0.00472952	CD33/IL6/S1PR3/LPL/CX3CL1/NOD2/GBP5/CASP1/CARD16/TNFAIP3/LGALS9/NLRP2/ZC3H12A	13
deregulated	deregulated	GO:0032651	regulation of interleukin-1 beta production	13/663	110/18800	0.000132938	0.00606657	0.00472952	CD33/IL6/S1PR3/LPL/CX3CL1/NOD2/GBP5/CASP1/CARD16/TNFAIP3/LGALS9/NLRP2/ZC3H12A	13
deregulated	deregulated	GO:0050804	modulation of chemical synaptic transmission	31/663	429/18800	0.00013773	0.00618979	0.00482558	NLGN4X/CCL2/IL1B/SHANK1/NFATC4/MCTP2/PTGS2/SORCS3/EPHB1/GRIK4/PLCB1/RIMS1/CX3CL1/KISS1/ADORA2B/RASGRF1/NGF/DGKI/GRIK2/RGS4/MAPT/ERC2/CSPG5/RIMS3/NPTXR/SHANK3/CALB2/CACNA1B/CACNG7/CPLX1/SORCS2	31
deregulated	deregulated	GO:0002687	positive regulation of leukocyte migration	15/663	141/18800	0.000139057	0.00618979	0.00482558	IL6/RARRES2/IL1A/PGF/CX3CL1/TNFSF18/CXCL10/JAM2/IL23A/CCR1/PDGFD/CCL20/ICAM1/LGALS9/TRPV4	15
deregulated	deregulated	GO:0006942	regulation of striated muscle contraction	12/663	96/18800	0.000139551	0.00618979	0.00482558	CLIC2/FGF13/PIK3CG/EHD3/PDE4B/SCN5A/RYR2/ZC3H12A/TMEM38A/TRPV4/ADRA1B/DMD	12
deregulated	deregulated	GO:0043588	skin development	24/663	296/18800	0.000140877	0.00619075	0.00482633	KRT81/TCF15/INHBA/CLDN1/IL1A/LTB/TP63/KRT86/KRT17/IGFBP5/SLC2A10/LGR5/VDR/HPSE/ATP8A2/AKR1C3/FOXQ1/PPL/GRHL1/IRF6/ITGB4/FUZ/MSX2/NGFR	24
deregulated	deregulated	GO:0099177	regulation of trans-synaptic signaling	31/663	430/18800	0.000143596	0.00625234	0.00487435	NLGN4X/CCL2/IL1B/SHANK1/NFATC4/MCTP2/PTGS2/SORCS3/EPHB1/GRIK4/PLCB1/RIMS1/CX3CL1/KISS1/ADORA2B/RASGRF1/NGF/DGKI/GRIK2/RGS4/MAPT/ERC2/CSPG5/RIMS3/NPTXR/SHANK3/CALB2/CACNA1B/CACNG7/CPLX1/SORCS2	31
deregulated	deregulated	GO:0010975	regulation of neuron projection development	31/663	431/18800	0.000149684	0.00639999	0.00498946	NFATC4/SEMA3E/BMP5/SLITRK1/FGF13/CX3CL1/EFNB3/CSMD3/SLIT2/ZNF365/NGF/PPFIA2/SDC2/NDRG4/ATP8A2/SEMA4D/VIM/KIAA0319/MAPT/TRPV4/BRSK2/KANK1/SCN1B/PLXNA2/POU3F2/ID1/SHANK3/SFRP1/KNDC1/RTN4R/DSCAM	31
deregulated	deregulated	GO:0048732	gland development	31/663	431/18800	0.000149684	0.00639999	0.00498946	FOXA1/AR/NOTCH4/CLDN1/IL6/NOG/TP63/CEACAM1/IGFBP5/IGF2/SOX2/GJA1/LAMA1/PITX2/VDR/DKK3/APLN/TNFAIP3/SOD2/WNT7B/LBH/POU3F2/IRF6/TG/MSX2/SFRP1/TFCP2L1/TBX2/STRA6/WNT11/CYP1A1	31
deregulated	deregulated	GO:0018108	peptidyl-tyrosine phosphorylation	28/663	373/18800	0.000152544	0.00646406	0.00503941	IL24/TTBK1/FLT1/IL6/SAMSN1/EPHB1/CSF3/IL11/EPHB6/EPHA6/IGF2/TNFSF18/NOD2/CSF2/IL23A/GFRA1/EPHA5/PDGFD/SOCS1/PTPRC/SEMA4D/CSPG4/FGFR3/ITGB3/DOCK3/JAK3/SFRP1/DMTN	28
deregulated	deregulated	GO:0051146	striated muscle cell differentiation	23/663	281/18800	0.00016767	0.00699052	0.00544984	PGM5/ADAMTS5/PTGFRN/RARB/BHLHA15/IGFBP5/IGF2/CXCL10/DNER/JAM2/ADAM12/ASB2/MYPN/RGS4/GDF15/CSRP2/ANKRD1/AKAP6/SOX6/NFATC2/PI16/BARX2/LDB3	23
deregulated	deregulated	GO:1903039	positive regulation of leukocyte cell-cell adhesion	21/663	245/18800	0.000168926	0.00699052	0.00544984	CCL2/IL1B/IL6/IL4I1/IL1A/IGF2/EBI3/NOD2/EFNB3/SKAP1/IL23A/VNN1/HAS2/SOCS1/ICOSLG/LGALS9/PTPRC/DPP4/JAK3/ALOX5/LILRB1	21
deregulated	deregulated	GO:0003018	vascular process in circulatory system	22/663	263/18800	0.000169387	0.00699052	0.00544984	PTGS2/SLC4A4/CEACAM1/SLC2A10/PDE3A/SLIT2/ADORA2B/ITGA1/SLC13A3/ARHGAP42/SLCO3A1/SOD2/SLC16A12/TRPV4/SNTA1/ADRA1B/SOD3/P2RY2/CHRM3/TJP3/SLC2A4/TBXAS1	22
deregulated	deregulated	GO:0018212	peptidyl-tyrosine modification	28/663	376/18800	0.000174357	0.00707262	0.00551384	IL24/TTBK1/FLT1/IL6/SAMSN1/EPHB1/CSF3/IL11/EPHB6/EPHA6/IGF2/TNFSF18/NOD2/CSF2/IL23A/GFRA1/EPHA5/PDGFD/SOCS1/PTPRC/SEMA4D/CSPG4/FGFR3/ITGB3/DOCK3/JAK3/SFRP1/DMTN	28
deregulated	deregulated	GO:1902903	regulation of supramolecular fiber organization	28/663	376/18800	0.000174357	0.00707262	0.00551384	ARHGAP6/SHANK1/GMFG/CSF3/FGF13/CX3CL1/TENM1/SLIT2/SYNPO2/RGS4/C15orf62/CAMSAP3/MAPT/CYFIP2/GSN/TRPV4/CDC42EP5/SPTBN2/ARHGAP28/KANK1/ID1/SHANK3/SFRP1/DMTN/SPEF1/CLU/WNT11/CGNL1	28
deregulated	deregulated	GO:0008016	regulation of heart contraction	19/663	211/18800	0.000180831	0.00727306	0.00567011	CLIC2/FGF13/GJA1/PIK3CG/THRB/EHD3/APLN/PDE4B/RGS4/SCN5A/RYR2/ZC3H12A/TMEM38A/SNTA1/ADRA1B/SCN1B/TBX2/KCNE3/DMD	19
deregulated	deregulated	GO:0050766	positive regulation of phagocytosis	10/663	71/18800	0.000184249	0.00734827	0.00572874	CCL2/C3/IL1B/IL2RB/IL2RG/PTX3/NOD2/PTPRC/TUB/C4B	10
deregulated	deregulated	GO:0071398	cellular response to fatty acid	7/663	35/18800	0.000186683	0.0073833	0.00575605	CLDN1/LPL/PLCB1/ZC3H12A/AKR1C3/ID3/AKR1C2	7
deregulated	deregulated	GO:0001736	establishment of planar polarity	10/663	72/18800	0.000207316	0.00800145	0.00623797	PKHD1/CTHRC1/TP63/GPC6/CELSR2/BRSK2/FUZ/SFRP1/SPEF1/WNT11	10
deregulated	deregulated	GO:0007164	establishment of tissue polarity	10/663	72/18800	0.000207316	0.00800145	0.00623797	PKHD1/CTHRC1/TP63/GPC6/CELSR2/BRSK2/FUZ/SFRP1/SPEF1/WNT11	10
deregulated	deregulated	GO:0050891	multicellular organismal water homeostasis	9/663	59/18800	0.00020737	0.00800145	0.00623797	CLDN1/TP63/HAS2/AQP1/AKR1B1/TRPV4/GRHL1/CYP4F12/SCNN1A	9
deregulated	deregulated	GO:0045601	regulation of endothelial cell differentiation	8/663	47/18800	0.000213542	0.0080835	0.00630193	ACVRL1/IL1B/NOTCH4/S1PR3/CEACAM1/PLCB1/ATOH8/ID1	8
deregulated	deregulated	GO:0034103	regulation of tissue remodeling	11/663	86/18800	0.000213709	0.0080835	0.00630193	IL6/CEACAM1/GJA1/TNFRSF11B/IL23A/IL20RA/GPNMB/TNFAIP3/CST3/ITGB3/SFRP1	11
deregulated	deregulated	GO:0001503	ossification	30/663	420/18800	0.000214606	0.0080835	0.00630193	CYP24A1/CLEC11A/PTGS2/IL6/BMP5/NOG/COL11A1/CTHRC1/TP63/MMP9/IGFBP5/ATP6V0A4/IGF2/SOX2/GJA1/CCR1/VCAN/WNT7B/SEMA4D/ID3/GPLD1/RASSF2/FGFR3/ENPP1/MSX2/SFRP1/WNT11/SNX10/ALOX5/CHRDL1	30
deregulated	deregulated	GO:0007159	leukocyte cell-cell adhesion	28/663	381/18800	0.000216942	0.00810716	0.00632037	CCL2/IL1B/IL6/IL4I1/OLR1/IL1A/CEACAM1/IGF2/EBI3/NOD2/EFNB3/JAM2/SKAP1/IL23A/VNN1/HAS2/GPNMB/SOCS1/ICOSLG/ICAM1/LGALS9/PTPRC/ZC3H12A/DPP4/SEMA4D/JAK3/ALOX5/LILRB1	28
deregulated	deregulated	GO:2001257	regulation of cation channel activity	17/663	180/18800	0.000221523	0.00821036	0.00640083	CCL2/SHANK1/CLIC2/FGF13/CTSS/MMP9/RASGRF1/EHD3/ANK3/PDE4B/RRAD/AKAP6/SHANK3/CACNG7/NETO2/KCNE3/DMD	17
deregulated	deregulated	GO:0090257	regulation of muscle system process	21/663	250/18800	0.000223164	0.00821036	0.00640083	PTGS2/CLIC2/FGF13/IGFBP5/PIK3CG/ADORA2B/EHD3/TNFRSF1B/PDE4B/ARHGAP42/RGS4/SCN5A/RYR2/ZC3H12A/AKAP6/TMEM38A/TRPV4/ADRA1B/CHRM3/PI16/DMD	21
deregulated	deregulated	GO:0071675	regulation of mononuclear cell migration	13/663	116/18800	0.000227513	0.00830598	0.00647537	CCL2/SLAMF8/RARRES2/BMP5/PLCB1/CXCL10/JAM2/SLIT2/CCR1/PDGFD/CCL20/LGALS9/TRPV4	13
deregulated	deregulated	GO:0051924	regulation of calcium ion transport	21/663	251/18800	0.000235685	0.00850908	0.00663371	CCL2/CD33/PTGS2/CLIC2/PLP1/CX3CL1/CXCL10/PIK3CG/CCR1/CXCL11/EHD3/PDE4B/F2RL3/RGS4/RYR2/RRAD/AKAP6/TMEM38A/JAK3/DMD/LILRB1	21
deregulated	deregulated	GO:0006972	hyperosmotic response	6/663	26/18800	0.000236662	0.00850908	0.00663371	CLDN1/AQP1/AKR1B1/ICOSLG/TRPV4/EFHD1	6
deregulated	deregulated	GO:0043491	protein kinase B signaling	19/663	216/18800	0.00024447	0.00863714	0.00673355	CCL2/IL1B/C1QTNF1/PKHD1/CSF3/IGFBP5/CX3CL1/IGF2/PIK3CG/F3/HPSE/GDF15/TSPYL5/AKR1C3/SESN3/AKR1C2/MC1R/TNFAIP8L3/FAM110C	19
deregulated	deregulated	GO:0110053	regulation of actin filament organization	22/663	270/18800	0.000245744	0.00863714	0.00673355	ARHGAP6/SHANK1/GMFG/CSF3/CX3CL1/TENM1/SLIT2/SYNPO2/RGS4/C15orf62/CYFIP2/GSN/CDC42EP5/SPTBN2/ARHGAP28/KANK1/ID1/SHANK3/SFRP1/DMTN/WNT11/CGNL1	22
deregulated	deregulated	GO:0045446	endothelial cell differentiation	13/663	117/18800	0.000247867	0.00863714	0.00673355	ACVRL1/IL1B/NOTCH4/CLDN1/S1PR3/CEACAM1/PLCB1/ATOH8/ICAM1/HPSE/CLDN3/ID1/TJP3	13
deregulated	deregulated	GO:0061028	establishment of endothelial barrier	8/663	48/18800	0.000248433	0.00863714	0.00673355	IL1B/CLDN1/S1PR3/PLCB1/ICAM1/HPSE/CLDN3/TJP3	8
deregulated	deregulated	GO:0016049	cell growth	33/663	484/18800	0.000249323	0.00863714	0.00673355	ACVRL1/INHBA/SEMA3E/FGF13/KRT17/CEACAM1/IGFBP5/RIMS1/FHL1/PAPPA2/GJA1/SLIT2/SYT2/NGF/ESR2/RGS4/CDA/AKAP6/SEMA4D/NET1/KIAA0319/MAPT/CYFIP2/RNF157/FBLN5/ENPP1/PI16/SFRP1/FLRT3/RTN4R/CACNG7/DSCAM/WNT11	33
deregulated	deregulated	GO:0006816	calcium ion transport	30/663	424/18800	0.000252416	0.00868092	0.00676768	CCL2/CD33/TRPM8/PTGS2/TRPC4/CLIC2/PLP1/BHLHA15/CX3CL1/CXCL10/PIK3CG/CCR1/CXCL11/EHD3/VDR/PDE4B/F2RL3/PTPRC/RGS4/RYR2/RRAD/AKAP6/TMEM38A/TRPV4/JAK3/CACNA1B/CACNG7/DMD/LILRB1/CHRNA9	30
deregulated	deregulated	GO:0003158	endothelium development	14/663	133/18800	0.000256855	0.00877002	0.00683714	ACVRL1/IL1B/NOTCH4/CLDN1/S1PR3/CEACAM1/PLCB1/CXCL10/ATOH8/ICAM1/HPSE/CLDN3/ID1/TJP3	14
deregulated	deregulated	GO:0071346	cellular response to interferon-gamma	13/663	118/18800	0.000269759	0.00894455	0.00697321	CCL2/CLDN1/CX3CL1/TLR2/GBP5/CASP1/SOCS1/CCL20/LGALS9/GBP4/VIM/GSN/ADAMTS13	13
deregulated	deregulated	GO:0030638	polyketide metabolic process	4/663	10/18800	0.000271601	0.00894455	0.00697321	AKR1B10/AKR1B1/AKR1C3/AKR1C2	4
deregulated	deregulated	GO:0030647	aminoglycoside antibiotic metabolic process	4/663	10/18800	0.000271601	0.00894455	0.00697321	AKR1B10/AKR1B1/AKR1C3/AKR1C2	4
deregulated	deregulated	GO:0044598	doxorubicin metabolic process	4/663	10/18800	0.000271601	0.00894455	0.00697321	AKR1B10/AKR1B1/AKR1C3/AKR1C2	4
deregulated	deregulated	GO:0051963	regulation of synapse assembly	12/663	103/18800	0.000273127	0.00894455	0.00697321	SLITRK6/LINGO2/SLITRK5/EPHB1/SLITRK1/TLR2/GPC6/SRPX2/SEMA4D/MDGA1/FLRT3/LRRN1	12
deregulated	deregulated	GO:0045785	positive regulation of cell adhesion	31/663	446/18800	0.000273274	0.00894455	0.00697321	CCL2/FOXA1/IL1B/IL6/CDH13/IL4I1/IL1A/SAA1/CX3CL1/IGF2/EBI3/TNFSF18/NOD2/EFNB3/SOX2/SKAP1/IL23A/VNN1/HAS2/SOCS1/ICOSLG/ANK3/LGALS9/PTPRC/DPP4/CSPG5/JAK3/SFRP1/DMTN/ALOX5/LILRB1	31
deregulated	deregulated	GO:0043270	positive regulation of ion transport	22/663	273/18800	0.000286818	0.00932356	0.00726868	CCL2/IL1B/IL1A/PLP1/CTSS/CX3CL1/FHL1/CXCL10/CCR1/CXCL11/PLA2G4A/EHD3/ANK3/PTGES/F2RL3/SCN5A/RYR2/AKAP6/SCN1B/SHANK3/JAK3/DMD	22
deregulated	deregulated	GO:0045685	regulation of glial cell differentiation	10/663	75/18800	0.000291546	0.00941277	0.00733823	TTBK1/IL6/NOG/TENM4/TMEM98/TLR2/ZNF365/TNFRSF1B/TP73/DUSP15	10
deregulated	deregulated	GO:0009651	response to salt stress	6/663	27/18800	0.000295278	0.00946885	0.00738195	CLDN1/PAPPA2/AQP1/AKR1B1/TRPV4/EFHD1	6
deregulated	deregulated	GO:0045861	negative regulation of proteolysis	26/663	350/18800	0.000305095	0.00964393	0.00751844	MAGEA3/SERPING1/C3/PTGS2/RARRES1/CST6/TMEM98/LAMP3/MMP9/BIRC3/AQP1/CARD16/NGF/PI3/COL7A1/CST3/CST4/PI16/CST2/SERPINA1/COL6A3/A2M/CST1/C4B/SORL1/PCSK1N	26
deregulated	deregulated	GO:0003012	muscle system process	31/663	449/18800	0.000306834	0.00964393	0.00751844	IL1B/PTGS2/CLIC2/FGF13/IGFBP5/GJA1/PIK3CG/ADORA2B/EHD3/TNFRSF1B/PDE4B/ARHGAP42/RGS4/SCN5A/RYR2/ATP8A2/ZC3H12A/AKAP6/TMEM38A/GSN/TRPV4/SNTA1/ADRA1B/P2RX6/SCN1B/CHRM3/MYOM3/PI16/TBX2/KCNE3/DMD	31
deregulated	deregulated	GO:0048568	embryonic organ development	31/663	449/18800	0.000306834	0.00964393	0.00751844	SLITRK6/LRIG1/RARRES2/BMP5/NOG/COL11A1/CTHRC1/RARB/EN2/IGF2/GJA1/CSF2/ASB2/PITX2/NDRG4/FOLR1/RYR2/ATP8A2/WNT7B/PCSK5/ID3/NES/FUZ/MDFI/A2M/TBX2/STRA6/VAX2/WNT11/TTPA/CHRNA9	31
deregulated	deregulated	GO:2001233	regulation of apoptotic signaling pathway	27/663	370/18800	0.000312534	0.00975845	0.00760772	MAGEA3/AR/IL1B/INHBA/NFATC4/PTGS2/BMP5/IL1A/NOG/TP63/MMP9/EYA4/CX3CL1/CSF2/VNN1/IL20RA/SCG2/TNFAIP3/ICAM1/PTPRC/SOD2/HYOU1/SRPX/MUC1/SFRP1/NGFR/CLU	27
deregulated	deregulated	GO:0007409	axonogenesis	30/663	430/18800	0.000320275	0.0099348	0.00774521	SLITRK6/LGR6/SLITRK5/SEMA3E/EPHB1/SLITRK1/NOG/FGF13/EPHB6/EPHA6/EFNB3/SLIT2/LAMA1/EPHA5/NGF/MYPN/ANK3/ATP8A2/SEMA4D/KIAA0319/MAPT/BRSK2/SCN1B/PLXNA2/POU3F2/FLRT3/RTN4R/NGFR/DSCAM/VAX2	30
deregulated	deregulated	GO:0030308	negative regulation of cell growth	17/663	186/18800	0.000326626	0.0100051	0.0078	ACVRL1/INHBA/SEMA3E/FGF13/FHL1/GJA1/SLIT2/ESR2/RGS4/CDA/SEMA4D/KIAA0319/ENPP1/PI16/SFRP1/RTN4R/WNT11	17
deregulated	deregulated	GO:0006692	prostanoid metabolic process	8/663	50/18800	0.00033224	0.0100051	0.0078	IL1B/PTGS2/PLA2G4A/AKR1B1/PTGES/AKR1C3/AKR1C2/TBXAS1	8
deregulated	deregulated	GO:0006693	prostaglandin metabolic process	8/663	50/18800	0.00033224	0.0100051	0.0078	IL1B/PTGS2/PLA2G4A/AKR1B1/PTGES/AKR1C3/AKR1C2/TBXAS1	8
deregulated	deregulated	GO:0030857	negative regulation of epithelial cell differentiation	8/663	50/18800	0.00033224	0.0100051	0.0078	ACVRL1/NOTCH4/S1PR3/IL1A/TP63/MMP9/ID1/MSX2	8
deregulated	deregulated	GO:0032956	regulation of actin cytoskeleton organization	26/663	352/18800	0.000333081	0.0100051	0.0078	ARHGAP6/SHANK1/SEMA3E/GMFG/IL1A/CSF3/CX3CL1/TENM1/SLIT2/EPHA5/SYNPO2/RGS4/C15orf62/CYFIP2/GSN/CDC42EP5/SPTBN2/ARHGAP28/KANK1/ID1/SHANK3/SFRP1/DMTN/WNT11/IQGAP2/CGNL1	26
deregulated	deregulated	GO:0010573	vascular endothelial growth factor production	9/663	63/18800	0.000344643	0.0100967	0.00787146	C3/IL1B/PTGS2/IL6/IL1A/CCBE1/ADORA2B/ADAMTS3/HPSE	9
deregulated	deregulated	GO:0032615	interleukin-12 production	9/663	63/18800	0.000344643	0.0100967	0.00787146	LTB/PLCB1/NOD2/IL23A/TLR2/LGALS9/IRAK3/JAK3/LILRB1	9
deregulated	deregulated	GO:0032655	regulation of interleukin-12 production	9/663	63/18800	0.000344643	0.0100967	0.00787146	LTB/PLCB1/NOD2/IL23A/TLR2/LGALS9/IRAK3/JAK3/LILRB1	9
deregulated	deregulated	GO:0051965	positive regulation of synapse assembly	9/663	63/18800	0.000344643	0.0100967	0.00787146	SLITRK6/LINGO2/SLITRK5/EPHB1/SLITRK1/SRPX2/SEMA4D/FLRT3/LRRN1	9
deregulated	deregulated	GO:0051896	regulation of protein kinase B signaling	17/663	187/18800	0.0003478	0.0101046	0.0078776	C1QTNF1/PKHD1/CSF3/IGFBP5/CX3CL1/IGF2/PIK3CG/F3/HPSE/GDF15/TSPYL5/AKR1C3/SESN3/AKR1C2/MC1R/TNFAIP8L3/FAM110C	17
deregulated	deregulated	GO:0006937	regulation of muscle contraction	16/663	170/18800	0.000349169	0.0101046	0.0078776	PTGS2/CLIC2/FGF13/PIK3CG/ADORA2B/EHD3/PDE4B/ARHGAP42/SCN5A/RYR2/ZC3H12A/TMEM38A/TRPV4/ADRA1B/CHRM3/DMD	16
deregulated	deregulated	GO:0044089	positive regulation of cellular component biogenesis	33/663	494/18800	0.00035975	0.0103477	0.00806711	SLITRK6/LINGO2/TENM2/SLITRK5/CLDN1/TTBK1/LCP1/EPHB1/SLITRK1/CSF3/CX3CL1/CNTNAP2/TENM1/MMP1/CSF2/SKAP1/GBP5/SYNPO2/SRPX2/C15orf62/DOCK11/CLDN3/SEMA4D/MAPT/CDC42EP5/ID1/FUZ/SFRP1/FLRT3/LRRN1/CLU/WNT11/PALM	33
deregulated	deregulated	GO:0032720	negative regulation of tumor necrosis factor production	10/663	77/18800	0.000362251	0.0103569	0.00807427	CD33/CX3CL1/NOD2/GPNMB/TNFAIP3/LGALS9/ZC3H12A/IRAK3/MC1R/LILRB1	10
deregulated	deregulated	GO:0002819	regulation of adaptive immune response	17/663	188/18800	0.000370152	0.0105194	0.00820097	C3/IL1B/IL6/IL4I1/SAMSN1/CEACAM1/NOD2/SKAP1/IL23A/PLA2G4A/AZGP1/TNFRSF1B/TNFAIP3/PTPRC/ZC3H12A/JAK3/LILRB1	17
deregulated	deregulated	GO:0042552	myelination	14/663	138/18800	0.000376426	0.010634	0.00829034	TENM4/PLP1/TMEM98/JAM2/NCMAP/TLR2/TNFRSF1B/TSPAN2/POU3F2/TYMP/TG/ITGB4/CLU/BCAS1	14
deregulated	deregulated	GO:0098742	cell-cell adhesion via plasma-membrane adhesion molecules	22/663	279/18800	0.000387406	0.0107254	0.00836153	CDH9/CDH18/TENM2/CLDN1/MPZL2/CDH13/SLITRK1/TENM4/PCDH7/CEACAM1/CX3CL1/TENM1/GPC6/MYPN/ICAM1/CLDN3/CELSR2/MDGA1/FLRT3/DSCAM/CDHR4/IL1RN	22
deregulated	deregulated	GO:0022404	molting cycle process	11/663	92/18800	0.000388108	0.0107254	0.00836153	LRIG1/INHBA/TP63/KRT17/IGFBP5/LGR5/HPSE/FOXQ1/FUZ/MSX2/NGFR	11
deregulated	deregulated	GO:0022405	hair cycle process	11/663	92/18800	0.000388108	0.0107254	0.00836153	LRIG1/INHBA/TP63/KRT17/IGFBP5/LGR5/HPSE/FOXQ1/FUZ/MSX2/NGFR	11
deregulated	deregulated	GO:0001885	endothelial cell development	9/663	64/18800	0.000388698	0.0107254	0.00836153	IL1B/NOTCH4/CLDN1/S1PR3/PLCB1/ICAM1/HPSE/CLDN3/TJP3	9
deregulated	deregulated	GO:0050730	regulation of peptidyl-tyrosine phosphorylation	21/663	261/18800	0.000399072	0.010948	0.00853507	IL24/IL6/SAMSN1/CSF3/IL11/IGF2/TNFSF18/NOD2/CSF2/IL23A/GFRA1/PDGFD/SOCS1/PTPRC/SEMA4D/CSPG4/FGFR3/ITGB3/DOCK3/SFRP1/DMTN	21
deregulated	deregulated	GO:0022612	gland morphogenesis	13/663	123/18800	0.000405681	0.0110628	0.00862462	FOXA1/AR/IL6/NOG/TP63/CEACAM1/IGFBP5/LAMA1/VDR/TNFAIP3/MSX2/SFRP1/TBX2	13
deregulated	deregulated	GO:0015732	prostaglandin transport	5/663	19/18800	0.000413921	0.0110628	0.00862462	IL1B/IL1A/PLA2G4A/PTGES/SLCO3A1	5
deregulated	deregulated	GO:0071625	vocalization behavior	5/663	19/18800	0.000413921	0.0110628	0.00862462	NLGN4X/SHANK1/CNTNAP2/SRPX2/SHANK3	5
deregulated	deregulated	GO:0001660	fever generation	4/663	11/18800	0.000414914	0.0110628	0.00862462	IL1B/PTGS2/IL1A/PTGES	4
deregulated	deregulated	GO:0071472	cellular response to salt stress	4/663	11/18800	0.000414914	0.0110628	0.00862462	AQP1/AKR1B1/TRPV4/EFHD1	4
deregulated	deregulated	GO:0007272	ensheathment of neurons	14/663	140/18800	0.000436103	0.0113722	0.00886583	TENM4/PLP1/TMEM98/JAM2/NCMAP/TLR2/TNFRSF1B/TSPAN2/POU3F2/TYMP/TG/ITGB4/CLU/BCAS1	14
deregulated	deregulated	GO:0008366	axon ensheathment	14/663	140/18800	0.000436103	0.0113722	0.00886583	TENM4/PLP1/TMEM98/JAM2/NCMAP/TLR2/TNFRSF1B/TSPAN2/POU3F2/TYMP/TG/ITGB4/CLU/BCAS1	14
deregulated	deregulated	GO:0034341	response to interferon-gamma	14/663	140/18800	0.000436103	0.0113722	0.00886583	CCL2/CLDN1/CX3CL1/TLR2/GBP5/CASP1/SOCS1/CCL20/LGALS9/KYNU/GBP4/VIM/GSN/ADAMTS13	14
deregulated	deregulated	GO:0050921	positive regulation of chemotaxis	14/663	140/18800	0.000436103	0.0113722	0.00886583	IL6/RARRES2/CDH13/PGF/CXCL10/SLIT2/IL23A/CCR1/SCG2/PDGFD/F3/LGALS9/TRPV4/DSCAM	14
deregulated	deregulated	GO:0032412	regulation of ion transmembrane transporter activity	21/663	263/18800	0.000441606	0.0113979	0.00888583	CCL2/SHANK1/CLIC2/FGF13/CTSS/MMP9/FHL1/RASGRF1/EHD3/ANK3/PDE4B/RYR2/RRAD/AKAP6/SCN1B/CHRM3/SHANK3/CACNG7/NETO2/KCNE3/DMD	21
deregulated	deregulated	GO:0048713	regulation of oligodendrocyte differentiation	7/663	40/18800	0.000444255	0.0113979	0.00888583	TENM4/TMEM98/TLR2/ZNF365/TNFRSF1B/TP73/DUSP15	7
deregulated	deregulated	GO:0006970	response to osmotic stress	10/663	79/18800	0.000446693	0.0113979	0.00888583	CLDN1/PTGS2/PAPPA2/AQP1/AKR1B1/ICOSLG/SLC12A5/TRPV4/EFHD1/SLC2A4	10
deregulated	deregulated	GO:1903556	negative regulation of tumor necrosis factor superfamily cytokine production	10/663	79/18800	0.000446693	0.0113979	0.00888583	CD33/CX3CL1/NOD2/GPNMB/TNFAIP3/LGALS9/ZC3H12A/IRAK3/MC1R/LILRB1	10
deregulated	deregulated	GO:0007599	hemostasis	19/663	227/18800	0.000456881	0.0115955	0.00903989	SERPING1/C1QTNF1/F2RL2/IL6/FLI1/CEACAM1/SAA1/PIK3CG/PLA2G4A/FBLN1/F3/F2RL3/DGKI/HPSE/ENPP4/ADAMTS13/ITGB3/SERPINA1/DMTN	19
deregulated	deregulated	GO:1905954	positive regulation of lipid localization	11/663	94/18800	0.00046787	0.0118112	0.00920809	MSR1/C3/IL1B/C1QTNF1/LPL/IL1A/PLA2G4A/PTGES/ATP8A2/ZC3H12A/LIPG	11
deregulated	deregulated	GO:0030104	water homeostasis	9/663	66/18800	0.000490767	0.0122589	0.00955705	CLDN1/TP63/HAS2/AQP1/AKR1B1/TRPV4/GRHL1/CYP4F12/SCNN1A	9
deregulated	deregulated	GO:1900076	regulation of cellular response to insulin stimulus	9/663	66/18800	0.000490767	0.0122589	0.00955705	IL1B/LPL/IGF2/SOCS1/PTPRE/GPLD1/KANK1/ENPP1/SORL1	9
deregulated	deregulated	GO:0060047	heart contraction	20/663	247/18800	0.000501394	0.0124587	0.00971287	CLIC2/FGF13/GJA1/PIK3CG/THRB/EHD3/APLN/PDE4B/RGS4/SCN5A/RYR2/ZC3H12A/TMEM38A/GSN/SNTA1/ADRA1B/SCN1B/TBX2/KCNE3/DMD	20
deregulated	deregulated	GO:2001234	negative regulation of apoptotic signaling pathway	19/663	230/18800	0.00053723	0.0132796	0.0103529	MAGEA3/AR/IL1B/PTGS2/BMP5/IL1A/NOG/MMP9/EYA4/CX3CL1/CSF2/VNN1/SCG2/TNFAIP3/ICAM1/SOD2/HYOU1/MUC1/CLU	19
deregulated	deregulated	GO:0030010	establishment of cell polarity	14/663	143/18800	0.000540657	0.0132823	0.0103549	TCF15/PKHD1/EPHB1/FGF13/INSC/GJA1/LAMA1/WWC1/CAMSAP3/GSN/BRSK2/LLGL2/MISP/KANK1	14
deregulated	deregulated	GO:0048640	negative regulation of developmental growth	12/663	111/18800	0.000545731	0.0132823	0.0103549	SEMA3E/NOG/FGF13/WWC1/RGS4/GDF15/SEMA4D/KIAA0319/TP73/FGFR3/PI16/RTN4R	12
deregulated	deregulated	GO:0071347	cellular response to interleukin-1	12/663	111/18800	0.000545731	0.0132823	0.0103549	CCL2/IL1B/IL6/PLCB1/CX3CL1/HAS2/CCL20/ZC3H12A/ANKRD1/IRAK3/SFRP1/IL1RN	12
deregulated	deregulated	GO:0002704	negative regulation of leukocyte mediated immunity	9/663	67/18800	0.000549496	0.0133057	0.0103731	IL13RA2/IL4I1/CEACAM1/NOD2/CD96/LGALS9/PTPRC/JAK3/LILRB1	9
deregulated	deregulated	GO:0031589	cell-substrate adhesion	26/663	364/18800	0.000553649	0.0133382	0.0103985	ARHGAP6/ACVRL1/PKHD1/SEMA3E/CDH13/EPHB1/CX3CL1/SKAP1/CD96/ITGA1/HAS2/LPXN/FBLN1/PPFIA2/HPSE/CAMSAP3/ADAMTS13/FBLN5/ITGB3/KANK1/CSPG5/ID1/BCAM/ITGB4/SFRP1/DMTN	26
deregulated	deregulated	GO:0061900	glial cell activation	8/663	54/18800	0.000568983	0.0136383	0.0106325	IL1B/TTBK1/IL6/CX3CL1/TLR2/PTPRC/MAPT/CLU	8
deregulated	deregulated	GO:0030574	collagen catabolic process	7/663	42/18800	0.000604832	0.0142159	0.0110828	ADAMTS14/MMP7/CTSS/MMP9/MMP1/ADAMTS3/CST3	7
deregulated	deregulated	GO:0031223	auditory behavior	4/663	12/18800	0.000605059	0.0142159	0.0110828	SLITRK6/CNTNAP2/SHANK3/STRA6	4
deregulated	deregulated	GO:0032490	detection of molecule of bacterial origin	4/663	12/18800	0.000605059	0.0142159	0.0110828	NOD2/DMBT1/TLR2/C4B	4
deregulated	deregulated	GO:0045602	negative regulation of endothelial cell differentiation	4/663	12/18800	0.000605059	0.0142159	0.0110828	ACVRL1/NOTCH4/S1PR3/ID1	4
deregulated	deregulated	GO:0050777	negative regulation of immune response	16/663	179/18800	0.00061847	0.0144594	0.0112726	IL13RA2/SERPING1/SLAMF8/IL4I1/SAMSN1/CEACAM1/NOD2/CD96/TNFAIP3/LGALS9/PTPRC/ZC3H12A/IRAK3/JAK3/A2M/LILRB1	16
deregulated	deregulated	GO:0051961	negative regulation of nervous system development	14/663	145/18800	0.000621604	0.0144614	0.0112742	IL1B/NFATC4/SEMA3E/IL6/NOG/FGF13/TMEM98/EFNB3/TLR2/SEMA4D/KIAA0319/ID1/RTN4R/SORL1	14
deregulated	deregulated	GO:0042692	muscle cell differentiation	27/663	387/18800	0.000626821	0.0145117	0.0113133	PGM5/NFATC4/ADAMTS5/PTGFRN/RARB/BHLHA15/IGFBP5/IGF2/CXCL10/DNER/JAM2/ADAM12/ASB2/MYPN/RGS4/SOD2/GDF15/CSRP2/ANKRD1/AKAP6/SOX6/NFATC2/PI16/TBX2/BARX2/DMD/LDB3	27
deregulated	deregulated	GO:0002832	negative regulation of response to biotic stimulus	12/663	113/18800	0.000641624	0.0147823	0.0115243	SERPING1/SLAMF8/IL4I1/CEACAM1/CD96/CARD16/TNFAIP3/LGALS9/IRAK3/A2M/SIGIRR/LILRB1	12
deregulated	deregulated	GO:0060055	angiogenesis involved in wound healing	6/663	31/18800	0.000651467	0.0149365	0.0116446	MCAM/CX3CL1/TNFAIP3/HPSE/ITGB3/ALOX5	6
deregulated	deregulated	GO:0060560	developmental growth involved in morphogenesis	19/663	234/18800	0.000663181	0.0150999	0.0117719	SEMA3E/FGF13/RIMS1/SLIT2/SYT2/NGF/WNT7B/SEMA4D/KIAA0319/MAPT/CYFIP2/RNF157/SFRP1/FLRT3/RTN4R/CACNG7/TBX2/DSCAM/WNT11	19
deregulated	deregulated	GO:0033273	response to vitamin	10/663	83/18800	0.000664954	0.0150999	0.0117719	CYP24A1/PTGS2/IL1A/CXCL10/VDR/KYNU/SOD2/FOLR1/SFRP1/CYP1A1	10
deregulated	deregulated	GO:1901652	response to peptide	32/663	491/18800	0.000668974	0.0151188	0.0117867	IL1B/PTGS2/RARRES2/LPL/GLP2R/CEACAM1/MMP9/PLCB1/IGFBP5/IGF2/NOD2/GJA1/TLR2/SOCS1/TNFAIP3/PTPRE/ICAM1/GDF15/CASP4/VIM/SESN3/TRPV4/GPLD1/KANK1/ENPP1/ID1/SLC2A4/JAK3/CACNA1B/NGFR/TFF1/SORL1	32
deregulated	deregulated	GO:0006936	muscle contraction	25/663	349/18800	0.000673564	0.0151504	0.0118113	PTGS2/CLIC2/FGF13/GJA1/PIK3CG/ADORA2B/EHD3/PDE4B/ARHGAP42/SCN5A/RYR2/ATP8A2/ZC3H12A/TMEM38A/GSN/TRPV4/SNTA1/ADRA1B/P2RX6/SCN1B/CHRM3/MYOM3/TBX2/KCNE3/DMD	25
deregulated	deregulated	GO:0030449	regulation of complement activation	5/663	21/18800	0.000683218	0.0152771	0.0119101	SERPING1/C3/IL1B/CFH/A2M	5
deregulated	deregulated	GO:0001894	tissue homeostasis	21/663	272/18800	0.000685637	0.0152771	0.0119101	CLDN1/PTGS2/IL6/NOD2/JAM2/GJA1/TNFRSF11B/AZGP1/IL20RA/TNFAIP3/CLDN3/VSIG1/ITGB3/CST4/TUB/TJP3/DMD/SNX10/TFF1/TFF3/TFF2	21
deregulated	deregulated	GO:0042303	molting cycle	12/663	114/18800	0.000694631	0.0153336	0.0119541	LRIG1/INHBA/PTGS2/TP63/KRT17/IGFBP5/LGR5/HPSE/FOXQ1/FUZ/MSX2/NGFR	12
deregulated	deregulated	GO:0042633	hair cycle	12/663	114/18800	0.000694631	0.0153336	0.0119541	LRIG1/INHBA/PTGS2/TP63/KRT17/IGFBP5/LGR5/HPSE/FOXQ1/FUZ/MSX2/NGFR	12
deregulated	deregulated	GO:0007160	cell-matrix adhesion	19/663	235/18800	0.000698381	0.015345	0.011963	ARHGAP6/ACVRL1/PKHD1/SEMA3E/CDH13/CX3CL1/SKAP1/CD96/ITGA1/PPFIA2/HPSE/CAMSAP3/ADAMTS13/FBLN5/ITGB3/BCAM/ITGB4/SFRP1/DMTN	19
deregulated	deregulated	GO:0023061	signal release	30/663	451/18800	0.000702612	0.0153668	0.01198	IL1B/INHBA/C1QTNF1/MCTP2/IL6/IL1A/IL11/RIMS1/KISS1/GJA1/SCG5/ADORA2B/PLA2G4A/SYT2/EPHA5/LIN7A/PTGES/PCSK5/ERC2/TRPV4/GPLD1/BRSK2/CSPG5/RIMS3/SFRP1/CPLX1/ALOX5/LILRB1/IL1RN/DOC2B	30
deregulated	deregulated	GO:0022898	regulation of transmembrane transporter activity	21/663	273/18800	0.000718872	0.0156503	0.012201	CCL2/SHANK1/CLIC2/FGF13/CTSS/MMP9/FHL1/RASGRF1/EHD3/ANK3/PDE4B/RYR2/RRAD/AKAP6/SCN1B/CHRM3/SHANK3/CACNG7/NETO2/KCNE3/DMD	21
deregulated	deregulated	GO:0051090	regulation of DNA-binding transcription factor activity	30/663	452/18800	0.000728105	0.0157045	0.0122433	FOXA1/AR/IL1B/PKHD1/IL6/CSF3/CX3CL1/TNFSF18/NOD2/TLR2/EPHA5/CARD16/ESR2/TNFAIP3/LPAR5/SLCO3A1/LGALS9/NLRP2/TRIML2/ZC3H12A/IRAK3/ID3/ENPP1/ID1/MSX2/MDFI/NWD1/SIGIRR/CLU/NDP	30
deregulated	deregulated	GO:0050764	regulation of phagocytosis	11/663	99/18800	0.00072906	0.0157045	0.0122433	CCL2/C3/IL1B/IL2RB/IL2RG/PTX3/NOD2/TLR2/PTPRC/TUB/C4B	11
deregulated	deregulated	GO:0032535	regulation of cellular component size	25/663	351/18800	0.000731286	0.0157045	0.0122433	SEMA3E/CSF3/FGF13/TENM1/SLIT2/AQP1/NGF/WNT7B/C15orf62/SEMA4D/KIAA0319/MAPT/CYFIP2/GSN/SLC12A5/TRPV4/CDC42EP5/SPTBN2/ARHGAP28/KANK1/SHANK3/RTN4R/DMTN/DSCAM/GNB3	25
deregulated	deregulated	GO:0002548	monocyte chemotaxis	9/663	70/18800	0.000761111	0.0162115	0.0126386	CCL2/SLAMF8/FLT1/IL6/CX3CL1/CXCL10/SLIT2/CCR1/CCL20	9
deregulated	deregulated	GO:0001655	urogenital system development	25/663	352/18800	0.00076173	0.0162115	0.0126386	FOXA1/AR/PKHD1/NOG/TP63/RARB/BMPER/MMP9/SLIT2/GFRA1/HAS2/LGR5/ADAMTS16/AKR1B1/PDGFD/BICC1/NUP160/WNT7B/PCSK5/ID3/TP73/SFRP1/STRA6/WNT11/KLHL3	25
deregulated	deregulated	GO:0045444	fat cell differentiation	19/663	237/18800	0.000773633	0.0163415	0.0127399	PTGS2/IL6/RARRES2/LPL/IL11/MB/PLCB1/DIO2/SOCS1/SOD2/ZC3H12A/TRPV4/ENPP1/SLC2A4/MSX2/SFRP1/ADIRF/GNB3/ALOX5	19
deregulated	deregulated	GO:0001516	prostaglandin biosynthetic process	6/663	32/18800	0.000778168	0.0163415	0.0127399	IL1B/PTGS2/PLA2G4A/PTGES/AKR1C3/TBXAS1	6
deregulated	deregulated	GO:0046457	prostanoid biosynthetic process	6/663	32/18800	0.000778168	0.0163415	0.0127399	IL1B/PTGS2/PLA2G4A/PTGES/AKR1C3/TBXAS1	6
deregulated	deregulated	GO:0007163	establishment or maintenance of cell polarity	18/663	219/18800	0.000789756	0.0164394	0.0128162	TCF15/PKHD1/EPHB1/FGF13/INSC/GJA1/LAMA1/AQP1/WWC1/LIN7A/WNT7B/CAMSAP3/GSN/BRSK2/LLGL2/MISP/KANK1/WNT11	18
deregulated	deregulated	GO:0071805	potassium ion transmembrane transport	18/663	219/18800	0.000789756	0.0164394	0.0128162	KCNIP4/KCNJ15/KCNQ3/FHL1/KCNJ4/KCNT2/AQP1/ANK3/RGS4/AKAP6/KCNAB3/TMEM38A/SLC12A5/SLC9A2/KCNH8/KCNH3/NETO2/KCNE3	18
deregulated	deregulated	GO:2001239	regulation of extrinsic apoptotic signaling pathway in absence of ligand	7/663	44/18800	0.000808348	0.0167529	0.0130607	IL1B/INHBA/IL1A/EYA4/CX3CL1/CSF2/SRPX	7
deregulated	deregulated	GO:0003015	heart process	20/663	257/18800	0.00082563	0.0170367	0.0132819	CLIC2/FGF13/GJA1/PIK3CG/THRB/EHD3/APLN/PDE4B/RGS4/SCN5A/RYR2/ZC3H12A/TMEM38A/GSN/SNTA1/ADRA1B/SCN1B/TBX2/KCNE3/DMD	20
deregulated	deregulated	GO:0042538	hyperosmotic salinity response	4/663	13/18800	0.000849693	0.0172691	0.013463	CLDN1/AKR1B1/TRPV4/EFHD1	4
deregulated	deregulated	GO:0070486	leukocyte aggregation	4/663	13/18800	0.000849693	0.0172691	0.013463	IL1B/JAM2/HAS2/SEMA4D	4
deregulated	deregulated	GO:0030277	maintenance of gastrointestinal epithelium	5/663	22/18800	0.000858723	0.0172691	0.013463	NOD2/VSIG1/TFF1/TFF3/TFF2	5
deregulated	deregulated	GO:0034104	negative regulation of tissue remodeling	5/663	22/18800	0.000858723	0.0172691	0.013463	IL6/TNFRSF11B/TNFAIP3/CST3/SFRP1	5
deregulated	deregulated	GO:0035584	calcium-mediated signaling using intracellular calcium source	5/663	22/18800	0.000858723	0.0172691	0.013463	PTGFR/CCL20/PTPRC/RYR2/DMTN	5
deregulated	deregulated	GO:0048714	positive regulation of oligodendrocyte differentiation	5/663	22/18800	0.000858723	0.0172691	0.013463	TENM4/TLR2/ZNF365/TNFRSF1B/TP73	5
deregulated	deregulated	GO:0007596	blood coagulation	18/663	221/18800	0.000877466	0.0174977	0.0136413	SERPING1/C1QTNF1/F2RL2/IL6/CEACAM1/SAA1/PIK3CG/PLA2G4A/FBLN1/F3/F2RL3/DGKI/HPSE/ENPP4/ADAMTS13/ITGB3/SERPINA1/DMTN	18
deregulated	deregulated	GO:0097191	extrinsic apoptotic signaling pathway	18/663	221/18800	0.000877466	0.0174977	0.0136413	AR/IL1B/INHBA/BCL2A1/BMP5/IL1A/EYA4/CX3CL1/CSF2/SCG2/NGF/TNFRSF1B/TNFAIP3/ICAM1/PTPRC/SRPX/FGFR3/SFRP1	18
deregulated	deregulated	GO:0051480	regulation of cytosolic calcium ion concentration	25/663	356/18800	0.000894813	0.017769	0.0138528	C1QTNF1/F2RL2/S1PR3/TRPC4/CLIC2/SAA1/CX3CL1/CXCL10/KISS1/PIK3CG/CCR1/PTGFR/CXCL11/F2RL3/PTPRC/RYR2/AKAP6/TMEM38A/TRPV4/ADRA1B/JAK3/CALB2/CACNA1B/DMD/CHRNA9	25
deregulated	deregulated	GO:0036336	dendritic cell migration	6/663	33/18800	0.000923075	0.0182106	0.0141971	SLAMF8/PIK3CG/CCR1/ASB2/LGALS9/ALOX5	6
deregulated	deregulated	GO:0002920	regulation of humoral immune response	7/663	45/18800	0.000928566	0.0182106	0.0141971	SERPING1/C3/IL1B/NOD2/PTPRC/CFH/A2M	7
deregulated	deregulated	GO:0007520	myoblast fusion	7/663	45/18800	0.000928566	0.0182106	0.0141971	ADAMTS5/PTGFRN/CXCL10/JAM2/ADAM12/GDF15/NFATC2	7
deregulated	deregulated	GO:0001667	ameboidal-type cell migration	31/663	480/18800	0.000935166	0.018238	0.0142184	ACVRL1/SEMA3E/PTGS2/CDH13/BMPER/CEACAM1/MMP9/GJA1/PIK3CG/SLIT2/CCBE1/HAS2/LPXN/PITX2/SCG2/ATOH8/SRPX2/FOLR1/ZC3H12A/DPP4/SEMA4D/GPLD1/ITGB3/KANK1/ID1/PRSS3/ITGB4/DMTN/MMRN2/WNT11/TNS1	31
deregulated	deregulated	GO:0042098	T cell proliferation	17/663	204/18800	0.000937649	0.018238	0.0142184	IL1B/IL6/IL4I1/IL1A/IGF2/EBI3/TNFSF18/GJA1/PIK3CG/IL23A/GPNMB/ICOSLG/TNFRSF1B/LGALS9/PTPRC/JAK3/LILRB1	17
deregulated	deregulated	GO:1902904	negative regulation of supramolecular fiber organization	15/663	169/18800	0.000972011	0.0187791	0.0146403	ARHGAP6/SHANK1/GMFG/FGF13/SLIT2/CAMSAP3/GSN/SPTBN2/ARHGAP28/KANK1/SHANK3/DMTN/SPEF1/CLU/CGNL1	15
deregulated	deregulated	GO:0050870	positive regulation of T cell activation	18/663	223/18800	0.00097338	0.0187791	0.0146403	CCL2/IL1B/IL6/IL4I1/IL1A/IGF2/EBI3/NOD2/EFNB3/IL23A/VNN1/SOCS1/ICOSLG/LGALS9/PTPRC/DPP4/JAK3/LILRB1	18
deregulated	deregulated	GO:0060249	anatomical structure homeostasis	23/663	319/18800	0.000996607	0.0191494	0.0149289	CLDN1/PTGS2/IL6/CX3CL1/NOD2/JAM2/GJA1/TNFRSF11B/AZGP1/IL20RA/TNFAIP3/CLDN3/VSIG1/ITGB3/CST4/TUB/TJP3/CALB2/DMD/SNX10/TFF1/TFF3/TFF2	23
deregulated	deregulated	GO:0045824	negative regulation of innate immune response	9/663	73/18800	0.00103481	0.0197147	0.0153697	SERPING1/SLAMF8/CEACAM1/CD96/TNFAIP3/LGALS9/IRAK3/A2M/LILRB1	9
deregulated	deregulated	GO:0002820	negative regulation of adaptive immune response	8/663	59/18800	0.0010393	0.0197147	0.0153697	IL4I1/SAMSN1/CEACAM1/NOD2/PTPRC/ZC3H12A/JAK3/LILRB1	8
deregulated	deregulated	GO:0010574	regulation of vascular endothelial growth factor production	8/663	59/18800	0.0010393	0.0197147	0.0153697	C3/IL1B/PTGS2/IL6/IL1A/CCBE1/ADORA2B/HPSE	8
deregulated	deregulated	GO:0016485	protein processing	19/663	243/18800	0.00104264	0.0197147	0.0153697	MAGEA3/CPA3/CTSS/TMEM98/SCG5/CCBE1/CASP1/CARD16/ADAMTS3/F3/CASP4/PRSS12/DPP4/PCSK5/CYFIP2/GSN/ADAMTS13/PRSS3/PCSK1N	19
deregulated	deregulated	GO:0002709	regulation of T cell mediated immunity	10/663	88/18800	0.00105455	0.0197304	0.0153819	IL1B/IL6/IL4I1/CEACAM1/NOD2/IL23A/AZGP1/TNFRSF1B/PTPRC/LILRB1	10
deregulated	deregulated	GO:0046849	bone remodeling	10/663	88/18800	0.00105455	0.0197304	0.0153819	IL6/CTHRC1/GJA1/TNFRSF11B/IL20RA/TNFAIP3/RASSF2/ITGB3/SFRP1/SNX10	10
deregulated	deregulated	GO:2001236	regulation of extrinsic apoptotic signaling pathway	14/663	153/18800	0.00105594	0.0197304	0.0153819	AR/IL1B/INHBA/BMP5/IL1A/EYA4/CX3CL1/CSF2/SCG2/TNFAIP3/ICAM1/PTPRC/SRPX/SFRP1	14
deregulated	deregulated	GO:0050770	regulation of axonogenesis	14/663	154/18800	0.00112486	0.0209131	0.0163039	SEMA3E/SLITRK1/FGF13/EFNB3/SLIT2/NGF/SEMA4D/KIAA0319/MAPT/BRSK2/PLXNA2/POU3F2/RTN4R/DSCAM	14
deregulated	deregulated	GO:0007586	digestion	13/663	137/18800	0.00112805	0.0209131	0.0163039	NOD2/AQP1/VDR/VSIG1/CYP39A1/AKR1C2/CHRM3/TYMP/PRSS3/SNX10/TFF1/TFF3/TFF2	13
deregulated	deregulated	GO:0050817	coagulation	18/663	226/18800	0.00113398	0.020941	0.0163257	SERPING1/C1QTNF1/F2RL2/IL6/CEACAM1/SAA1/PIK3CG/PLA2G4A/FBLN1/F3/F2RL3/DGKI/HPSE/ENPP4/ADAMTS13/ITGB3/SERPINA1/DMTN	18
deregulated	deregulated	GO:0001942	hair follicle development	10/663	89/18800	0.00115132	0.021099	0.0164489	INHBA/TP63/KRT17/IGFBP5/LGR5/HPSE/FOXQ1/FUZ/MSX2/NGFR	10
deregulated	deregulated	GO:0032306	regulation of prostaglandin secretion	4/663	14/18800	0.00115656	0.021099	0.0164489	IL1B/IL1A/PLA2G4A/PTGES	4
deregulated	deregulated	GO:0032308	positive regulation of prostaglandin secretion	4/663	14/18800	0.00115656	0.021099	0.0164489	IL1B/IL1A/PLA2G4A/PTGES	4
deregulated	deregulated	GO:0007369	gastrulation	16/663	190/18800	0.00117262	0.021099	0.0164489	INHBA/NOG/TENM4/COL11A1/MMP9/SOX2/GJA1/COL12A1/ATOH8/APLN/COL7A1/ITGB3/ITGB4/SFRP1/WNT11/IL1RN	16
deregulated	deregulated	GO:0050731	positive regulation of peptidyl-tyrosine phosphorylation	16/663	190/18800	0.00117262	0.021099	0.0164489	IL24/IL6/CSF3/IL11/IGF2/TNFSF18/NOD2/CSF2/IL23A/GFRA1/PTPRC/SEMA4D/CSPG4/FGFR3/ITGB3/DOCK3	16
deregulated	deregulated	GO:0071214	cellular response to abiotic stimulus	23/663	323/18800	0.00117635	0.021099	0.0164489	IL1B/NFATC4/PTGS2/MMP9/PIEZO2/GJA1/MMP1/CASP1/AQP1/AKR1B1/CARD16/ANKRD1/TSPYL5/NET1/TRPV4/GPLD1/EFHD1/MC1R/SLC2A4/SFRP1/WNT11/PALM/SCNN1A	23
deregulated	deregulated	GO:0104004	cellular response to environmental stimulus	23/663	323/18800	0.00117635	0.021099	0.0164489	IL1B/NFATC4/PTGS2/MMP9/PIEZO2/GJA1/MMP1/CASP1/AQP1/AKR1B1/CARD16/ANKRD1/TSPYL5/NET1/TRPV4/GPLD1/EFHD1/MC1R/SLC2A4/SFRP1/WNT11/PALM/SCNN1A	23
deregulated	deregulated	GO:0006690	icosanoid metabolic process	12/663	121/18800	0.00117809	0.021099	0.0164489	IL1B/PTGS2/TLR2/PLA2G4A/AKR1B1/PTGES/AKR1C3/AKR1C2/TBXAS1/CYP1A1/CYP4F12/ALOX5	12
deregulated	deregulated	GO:0048588	developmental cell growth	18/663	227/18800	0.00119229	0.021273	0.0165845	SEMA3E/FGF13/RIMS1/SLIT2/SYT2/NGF/RGS4/AKAP6/SEMA4D/KIAA0319/MAPT/CYFIP2/RNF157/PI16/FLRT3/RTN4R/CACNG7/DSCAM	18
deregulated	deregulated	GO:0031644	regulation of nervous system process	13/663	138/18800	0.00120622	0.0212864	0.0165949	NLGN4X/SHANK1/IL1A/TENM4/TMEM98/RIMS1/JAM2/NCMAP/TNFRSF1B/RGS4/TYMP/NPTXR/SHANK3	13
deregulated	deregulated	GO:0002683	negative regulation of immune system process	28/663	425/18800	0.00120648	0.0212864	0.0165949	IL13RA2/CCL2/SERPING1/INHBA/SLAMF8/IL4I1/BMP5/SAMSN1/CEACAM1/PLCB1/CX3CL1/NOD2/SLIT2/CD96/LPXN/GPNMB/SOCS1/HMGB3/TNFAIP3/LGALS9/PTPRC/ZC3H12A/DPP4/IRAK3/JAK3/SFRP1/A2M/LILRB1	28
deregulated	deregulated	GO:0001774	microglial cell activation	7/663	47/18800	0.00121098	0.0212864	0.0165949	TTBK1/IL6/CX3CL1/TLR2/PTPRC/MAPT/CLU	7
deregulated	deregulated	GO:0050919	negative chemotaxis	7/663	47/18800	0.00121098	0.0212864	0.0165949	LGR6/SEMA3E/SLIT2/DPP4/SEMA4D/ITGB3/FLRT3	7
deregulated	deregulated	GO:1903037	regulation of leukocyte cell-cell adhesion	24/663	344/18800	0.00122844	0.021503	0.0167639	CCL2/IL1B/IL6/IL4I1/IL1A/CEACAM1/IGF2/EBI3/NOD2/EFNB3/SKAP1/IL23A/VNN1/HAS2/GPNMB/SOCS1/ICOSLG/LGALS9/PTPRC/ZC3H12A/DPP4/JAK3/ALOX5/LILRB1	24
deregulated	deregulated	GO:0002822	regulation of adaptive immune response based on somatic recombination of immune receptors built from immunoglobulin superfamily domains	15/663	173/18800	0.00123237	0.021503	0.0167639	C3/IL1B/IL6/IL4I1/CEACAM1/NOD2/IL23A/PLA2G4A/AZGP1/TNFRSF1B/TNFAIP3/PTPRC/ZC3H12A/JAK3/LILRB1	15
deregulated	deregulated	GO:0086003	cardiac muscle cell contraction	9/663	75/18800	0.00125795	0.0218186	0.0170099	FGF13/GJA1/PDE4B/SCN5A/RYR2/GSN/SNTA1/SCN1B/KCNE3	9
deregulated	deregulated	GO:0055074	calcium ion homeostasis	30/663	468/18800	0.00126154	0.0218186	0.0170099	C1QTNF1/PKHD1/TRPM8/F2RL2/S1PR3/TRPC4/CLIC2/SAA1/CX3CL1/CXCL10/KISS1/PIK3CG/CCR1/PTGFR/CXCL11/VDR/F2RL3/GRIK2/PTPRC/RYR2/AKAP6/TMEM38A/TRPV4/ADRA1B/JAK3/CALB2/CACNA1B/DMD/SNX10/CHRNA9	30
deregulated	deregulated	GO:0032409	regulation of transporter activity	22/663	305/18800	0.00126425	0.0218186	0.0170099	CCL2/SHANK1/CLIC2/FGF13/CTSS/MMP9/FHL1/RASGRF1/EHD3/ANK3/PDE4B/RYR2/RRAD/AKAP6/SYNGR3/SCN1B/CHRM3/SHANK3/CACNG7/NETO2/KCNE3/DMD	22
deregulated	deregulated	GO:1903169	regulation of calcium ion transmembrane transport	14/663	156/18800	0.00127407	0.0218666	0.0170473	CLIC2/PLP1/CX3CL1/CXCL10/PIK3CG/CXCL11/EHD3/PDE4B/F2RL3/RYR2/RRAD/AKAP6/TMEM38A/DMD	14
deregulated	deregulated	GO:0007204	positive regulation of cytosolic calcium ion concentration	23/663	325/18800	0.00127624	0.0218666	0.0170473	C1QTNF1/F2RL2/S1PR3/CLIC2/SAA1/CX3CL1/CXCL10/KISS1/PIK3CG/CCR1/PTGFR/CXCL11/F2RL3/PTPRC/RYR2/AKAP6/TMEM38A/TRPV4/ADRA1B/JAK3/CACNA1B/DMD/CHRNA9	23
deregulated	deregulated	GO:0042129	regulation of T cell proliferation	15/663	174/18800	0.00130592	0.0222415	0.0173395	IL1B/IL6/IL4I1/IL1A/IGF2/EBI3/TNFSF18/IL23A/GPNMB/ICOSLG/TNFRSF1B/LGALS9/PTPRC/JAK3/LILRB1	15
deregulated	deregulated	GO:0071676	negative regulation of mononuclear cell migration	5/663	24/18800	0.0013075	0.0222415	0.0173395	CCL2/SLAMF8/BMP5/PLCB1/SLIT2	5
deregulated	deregulated	GO:0014706	striated muscle tissue development	19/663	248/18800	0.00132442	0.0224489	0.0175013	PGM5/BMP5/NOG/TENM4/COL11A1/RARB/GJA1/ASB2/RGS4/SCN5A/NDRG4/RYR2/ANKRD1/AKAP6/TP73/SOX6/PI16/MSX2/TBX2	19
deregulated	deregulated	GO:0030856	regulation of epithelial cell differentiation	14/663	157/18800	0.00135466	0.022706	0.0177017	ACVRL1/IL1B/NOTCH4/S1PR3/IL1A/TP63/CEACAM1/MMP9/PLCB1/ATOH8/VDR/ID1/GRHL1/MSX2	14
deregulated	deregulated	GO:0120254	olefinic compound metabolic process	14/663	157/18800	0.00135466	0.022706	0.0177017	PTGS2/BMP5/AKR1B10/PLA2G4A/AKR1B1/DKK3/SDR16C5/AKR1C3/AKR1C2/TBXAS1/HSD17B3/CYP1A1/CYP4F12/ALOX5	14
deregulated	deregulated	GO:0048863	stem cell differentiation	17/663	211/18800	0.0013577	0.022706	0.0177017	FOXA1/TCF15/MEOX1/SEMA3E/KBTBD8/TP63/SOX5/PITX2/MSI2/PTPRC/FOLR1/SEMA4D/LBH/SOX6/MSX2/SFRP1/A2M	17
deregulated	deregulated	GO:0001704	formation of primary germ layer	12/663	123/18800	0.00135873	0.022706	0.0177017	INHBA/NOG/COL11A1/MMP9/SOX2/GJA1/COL12A1/ATOH8/COL7A1/ITGB3/ITGB4/WNT11	12
deregulated	deregulated	GO:0031641	regulation of myelination	7/663	48/18800	0.00137532	0.0227927	0.0177692	TENM4/TMEM98/JAM2/NCMAP/TNFRSF1B/TYMP/TG	7
deregulated	deregulated	GO:0050768	negative regulation of neurogenesis	13/663	140/18800	0.00137615	0.0227927	0.0177692	IL1B/NFATC4/SEMA3E/IL6/NOG/FGF13/TMEM98/EFNB3/SEMA4D/KIAA0319/ID1/RTN4R/SORL1	13
deregulated	deregulated	GO:0002695	negative regulation of leukocyte activation	16/663	193/18800	0.00138184	0.0227927	0.0177692	IL13RA2/INHBA/IL4I1/SAMSN1/CEACAM1/CX3CL1/GPNMB/SOCS1/HMGB3/TNFAIP3/LGALS9/PTPRC/ZC3H12A/JAK3/SFRP1/LILRB1	16
deregulated	deregulated	GO:0035265	organ growth	15/663	175/18800	0.00138312	0.0227927	0.0177692	NLGN4X/AR/NOG/TENM4/RARB/IGF2/WWC1/RGS4/NDRG4/AKAP6/TP73/FGFR3/PI16/MSX2/TBX2	15
deregulated	deregulated	GO:0001935	endothelial cell proliferation	16/663	194/18800	0.00145822	0.0239471	0.0186692	CCL2/ACVRL1/FLT1/CDH13/PGF/BMPER/IGF2/SCG2/ATOH8/APLN/F3/ITGB3/NGFR/MMRN2/NOX5/ALOX5	16
deregulated	deregulated	GO:0070555	response to interleukin-1	13/663	141/18800	0.00146829	0.0240294	0.0187334	CCL2/IL1B/IL6/PLCB1/CX3CL1/HAS2/CCL20/LGALS9/ZC3H12A/ANKRD1/IRAK3/SFRP1/IL1RN	13
deregulated	deregulated	GO:0140448	signaling receptor ligand precursor processing	6/663	36/18800	0.00148425	0.024207	0.0188719	CPA3/SCG5/CASP1/DPP4/PCSK5/PCSK1N	6
deregulated	deregulated	GO:0071496	cellular response to external stimulus	22/663	309/18800	0.0014927	0.0242616	0.0189144	CYP24A1/IL1B/PTGS2/LPL/BHLHA15/PIEZO2/ADORA2B/CASP1/AQP1/NUAK2/VDR/PTPRC/CDA/FOLR1/ZC3H12A/ANKRD1/AKR1C3/SESN3/MAP1LC3A/BRSK2/SFRP1/WNT11	22
deregulated	deregulated	GO:0086001	cardiac muscle cell action potential	9/663	77/18800	0.00151836	0.0245788	0.0191617	FGF13/GJA1/ANK3/SCN5A/RYR2/SNTA1/SCN1B/KCNE3/DMD	9
deregulated	deregulated	GO:0002070	epithelial cell maturation	4/663	15/18800	0.00153342	0.0245788	0.0191617	FOXA1/GJA1/AKR1B1/TFCP2L1	4
deregulated	deregulated	GO:0034310	primary alcohol catabolic process	4/663	15/18800	0.00153342	0.0245788	0.0191617	AKR1B10/SULT1A1/AKR1C3/SULT1B1	4
deregulated	deregulated	GO:0071639	positive regulation of monocyte chemotactic protein-1 production	4/663	15/18800	0.00153342	0.0245788	0.0191617	IL1B/NOD2/LGALS9/TRPV4	4
deregulated	deregulated	GO:0051216	cartilage development	16/663	195/18800	0.00153812	0.0245788	0.0191617	ACVRL1/BMP5/NOG/COL11A1/TGFBI/RARB/SOX5/WNT7B/TRPV4/GPLD1/FGFR3/SOX6/WNT9A/MSX2/BARX2/WNT11	16
deregulated	deregulated	GO:0046850	regulation of bone remodeling	7/663	49/18800	0.00155656	0.0247901	0.0193264	IL6/GJA1/TNFRSF11B/IL20RA/TNFAIP3/ITGB3/SFRP1	7
deregulated	deregulated	GO:0045598	regulation of fat cell differentiation	13/663	142/18800	0.0015655	0.0248491	0.0193724	PTGS2/IL6/RARRES2/LPL/SOD2/ZC3H12A/TRPV4/ENPP1/MSX2/SFRP1/ADIRF/GNB3/ALOX5	13
deregulated	deregulated	GO:0045932	negative regulation of muscle contraction	5/663	25/18800	0.00158747	0.0249812	0.0194754	PTGS2/PIK3CG/ADORA2B/ARHGAP42/ZC3H12A	5
deregulated	deregulated	GO:0060307	regulation of ventricular cardiac muscle cell membrane repolarization	5/663	25/18800	0.00158747	0.0249812	0.0194754	GJA1/SCN5A/SNTA1/SCN1B/KCNE3	5
deregulated	deregulated	GO:0048608	reproductive structure development	28/663	433/18800	0.00158961	0.0249812	0.0194754	FOXA1/C3/AR/INHBA/PTGS2/BMP5/IL1A/NOG/TP63/IGF2/PTX3/GJA1/CSF2/SLIT2/GFRA1/TFAP2C/VDR/PLAC1/WNT7B/AKR1C3/SFRP1/MDFI/STOX2/A2M/STRA6/HSD17B3/TTPA/NDP	28
deregulated	deregulated	GO:0098773	skin epidermis development	10/663	93/18800	0.00161364	0.0252215	0.0196628	INHBA/TP63/KRT17/IGFBP5/LGR5/HPSE/FOXQ1/FUZ/MSX2/NGFR	10
deregulated	deregulated	GO:0070372	regulation of ERK1 and ERK2 cascade	22/663	311/18800	0.0016196	0.0252215	0.0196628	CCL2/IL1B/PKHD1/EPHB1/IL1A/BMPER/CEACAM1/CX3CL1/NOD2/CCR1/GPNMB/FBLN1/PDGFD/CCL20/ICAM1/LGALS9/PTPRC/NDRG4/TRPV4/FGFR3/TNFAIP8L3/CHRNA9	22
deregulated	deregulated	GO:0051235	maintenance of location	23/663	331/18800	0.00162085	0.0252215	0.0196628	MSR1/C3/IL1B/IL6/LPL/CLIC2/CX3CL1/CXCL10/CXCL11/LCN2/ANK3/F2RL3/PTPRC/RYR2/ZC3H12A/AKAP6/TMEM38A/GSN/ITGB3/ENPP1/MDFI/DMD/SORL1	23
deregulated	deregulated	GO:1901616	organic hydroxy compound catabolic process	9/663	78/18800	0.00166389	0.0258067	0.020119	CYP24A1/AKR1B10/GK/SULT1A1/DIO2/AKR1C3/SULT1B1/CYP39A1/CYP4F12	9
deregulated	deregulated	GO:0048738	cardiac muscle tissue development	18/663	234/18800	0.00167641	0.025916	0.0202042	BMP5/NOG/TENM4/COL11A1/RARB/GJA1/ASB2/RGS4/SCN5A/NDRG4/RYR2/ANKRD1/AKAP6/TP73/SOX6/PI16/MSX2/TBX2	18
deregulated	deregulated	GO:0072001	renal system development	22/663	312/18800	0.00168642	0.0259863	0.020259	PKHD1/NOG/RARB/BMPER/MMP9/SLIT2/GFRA1/HAS2/LGR5/ADAMTS16/AKR1B1/PDGFD/BICC1/NUP160/WNT7B/PCSK5/ID3/TP73/SFRP1/STRA6/WNT11/KLHL3	22
deregulated	deregulated	GO:0006874	cellular calcium ion homeostasis	29/663	456/18800	0.00169921	0.0260985	0.0203465	C1QTNF1/PKHD1/TRPM8/F2RL2/S1PR3/TRPC4/CLIC2/SAA1/CX3CL1/CXCL10/KISS1/PIK3CG/CCR1/PTGFR/CXCL11/VDR/F2RL3/GRIK2/PTPRC/RYR2/AKAP6/TMEM38A/TRPV4/ADRA1B/JAK3/CALB2/CACNA1B/DMD/CHRNA9	29
deregulated	deregulated	GO:0002697	regulation of immune effector process	24/663	353/18800	0.00173646	0.0264905	0.0206521	IL13RA2/SERPING1/C3/IL1B/SLAMF8/IL6/IL4I1/CEACAM1/NOD2/IL23A/ADORA2B/CD96/AZGP1/KLRC2/TNFRSF1B/ICAM1/LGALS9/PTPRC/ZC3H12A/CFH/IRAK3/JAK3/A2M/LILRB1	24
deregulated	deregulated	GO:0070997	neuron death	24/663	353/18800	0.00173646	0.0264905	0.0206521	CCL2/AGAP2/NFATC4/EPHB1/CSF3/TP63/CX3CL1/EN2/THRB/ITGA1/GPNMB/NGF/DDIT4/TNFRSF1B/GRIK2/SOD2/HYOU1/FOXQ1/MAPT/NES/EGLN3/NGFR/CLU/SORL1	24
deregulated	deregulated	GO:0050866	negative regulation of cell activation	17/663	216/18800	0.00174697	0.0264905	0.0206521	IL13RA2/INHBA/C1QTNF1/IL4I1/SAMSN1/CEACAM1/CX3CL1/GPNMB/SOCS1/HMGB3/TNFAIP3/LGALS9/PTPRC/ZC3H12A/JAK3/SFRP1/LILRB1	17
deregulated	deregulated	GO:0002269	leukocyte activation involved in inflammatory response	7/663	50/18800	0.00175587	0.0264905	0.0206521	TTBK1/IL6/CX3CL1/TLR2/PTPRC/MAPT/CLU	7
deregulated	deregulated	GO:1903053	regulation of extracellular matrix organization	7/663	50/18800	0.00175587	0.0264905	0.0206521	TCF15/IL6/SLC2A10/HAS2/TNFRSF1B/DPP4/CST3	7
deregulated	deregulated	GO:0061458	reproductive system development	28/663	436/18800	0.00175822	0.0264905	0.0206521	FOXA1/C3/AR/INHBA/PTGS2/BMP5/IL1A/NOG/TP63/IGF2/PTX3/GJA1/CSF2/SLIT2/GFRA1/TFAP2C/VDR/PLAC1/WNT7B/AKR1C3/SFRP1/MDFI/STOX2/A2M/STRA6/HSD17B3/TTPA/NDP	28
deregulated	deregulated	GO:0014015	positive regulation of gliogenesis	8/663	64/18800	0.00177865	0.0267135	0.0208259	IL1B/TTBK1/IL6/TENM4/TLR2/ZNF365/TNFRSF1B/TP73	8
deregulated	deregulated	GO:0009991	response to extracellular stimulus	30/663	479/18800	0.00180154	0.026972	0.0210275	CYP24A1/SSTR1/PTGS2/LPL/IL1A/BHLHA15/NOD2/CXCL10/TNFRSF11B/ADORA2B/NUAK2/VDR/KYNU/PTPRC/SOD2/GDF15/FOLR1/ZC3H12A/AKR1C3/LIPG/SESN3/TRPV4/MAP1LC3A/BRSK2/SFRP1/A2M/WNT11/CYP1A1/SORL1/PCSK1N	30
deregulated	deregulated	GO:0048708	astrocyte differentiation	9/663	79/18800	0.00182039	0.0271685	0.0211806	IL1B/TTBK1/IL6/NOG/PLP1/TSPAN2/VIM/MAPT/POU3F2	9
deregulated	deregulated	GO:0070588	calcium ion transmembrane transport	22/663	314/18800	0.00182716	0.027184	0.0211927	TRPM8/TRPC4/CLIC2/PLP1/BHLHA15/CX3CL1/CXCL10/PIK3CG/CXCL11/EHD3/PDE4B/F2RL3/PTPRC/RYR2/RRAD/AKAP6/TMEM38A/TRPV4/CACNA1B/CACNG7/DMD/CHRNA9	22
deregulated	deregulated	GO:0002703	regulation of leukocyte mediated immunity	18/663	236/18800	0.00184195	0.0273184	0.0212975	IL13RA2/C3/IL1B/IL6/IL4I1/CEACAM1/NOD2/IL23A/ADORA2B/CD96/AZGP1/KLRC2/TNFRSF1B/ICAM1/LGALS9/PTPRC/JAK3/LILRB1	18
deregulated	deregulated	GO:0031532	actin cytoskeleton reorganization	11/663	111/18800	0.00187342	0.0276986	0.0215939	SEMA3E/GMFG/CSF3/ASB2/NRK/CLDN3/GSN/TRPV4/BRSK2/DMTN/IQGAP2	11
deregulated	deregulated	GO:0050729	positive regulation of inflammatory response	13/663	145/18800	0.00188965	0.0278518	0.0217134	C3/IL1B/TTBK1/PTGS2/IL6/LPL/CX3CL1/PIK3CG/IL23A/ADORA2B/TLR2/CASP1/TRPV4	13
deregulated	deregulated	GO:0060740	prostate gland epithelium morphogenesis	5/663	26/18800	0.00190909	0.0280512	0.0218688	FOXA1/AR/NOG/TP63/SFRP1	5
deregulated	deregulated	GO:0048246	macrophage chemotaxis	6/663	38/18800	0.00198195	0.0288597	0.0224991	CCL2/SLAMF8/RARRES2/SAA1/MTUS1/TRPV4	6
deregulated	deregulated	GO:0030002	cellular anion homeostasis	4/663	16/18800	0.00198797	0.0288597	0.0224991	SLC12A5/ENPP1/TBXAS1/KCNE3	4
deregulated	deregulated	GO:0031649	heat generation	4/663	16/18800	0.00198797	0.0288597	0.0224991	IL1B/PTGS2/IL1A/PTGES	4
deregulated	deregulated	GO:0051279	regulation of release of sequestered calcium ion into cytosol	9/663	80/18800	0.00198844	0.0288597	0.0224991	CLIC2/CX3CL1/CXCL10/CXCL11/F2RL3/RYR2/AKAP6/TMEM38A/DMD	9
deregulated	deregulated	GO:0002456	T cell mediated immunity	11/663	112/18800	0.00201297	0.0291268	0.0227073	IL1B/IL6/IL4I1/CEACAM1/NOD2/IL23A/AZGP1/TNFRSF1B/ICAM1/PTPRC/LILRB1	11
deregulated	deregulated	GO:0010720	positive regulation of cell development	21/663	297/18800	0.00205619	0.0296617	0.0231244	IL1B/TTBK1/IL6/SLITRK1/TENM4/CX3CL1/PDE3A/SLIT2/TLR2/HAS2/ZNF365/NGF/TNFRSF1B/SEMA4D/MAPT/TP73/CSPG5/PLXNA2/SHANK3/DMTN/DSCAM	21
deregulated	deregulated	GO:0007389	pattern specification process	29/663	463/18800	0.00212834	0.0306095	0.0238633	ACVRL1/FOXA1/C3/AR/TCF15/MEOX1/DMRT2/BMP5/NOG/TP63/GJA1/ASB2/PITX2/BICC1/NDRG4/FOLR1/WNT7B/CELSR2/PCSK5/HES2/PLXNA2/FUZ/MSX2/SFRP1/ENKUR/MDFI/TBX2/VAX2/WNT11	29
deregulated	deregulated	GO:0034614	cellular response to reactive oxygen species	13/663	147/18800	0.00213507	0.0306134	0.0238664	IL6/MMP9/AQP1/PDGFD/TNFAIP3/SOD2/GPR37/AKR1C3/NET1/MAPT/MAP1LC3A/SOD3/FBLN5	13
deregulated	deregulated	GO:0051494	negative regulation of cytoskeleton organization	14/663	165/18800	0.00216604	0.0307948	0.0240077	ARHGAP6/SHANK1/GMFG/FGF13/SLIT2/CAMSAP3/GSN/SPTBN2/ARHGAP28/KANK1/SHANK3/DMTN/SPEF1/CGNL1	14
deregulated	deregulated	GO:0038034	signal transduction in absence of ligand	8/663	66/18800	0.00217051	0.0307948	0.0240077	IL1B/INHBA/BCL2A1/IL1A/EYA4/CX3CL1/CSF2/SRPX	8
deregulated	deregulated	GO:0097192	extrinsic apoptotic signaling pathway in absence of ligand	8/663	66/18800	0.00217051	0.0307948	0.0240077	IL1B/INHBA/BCL2A1/IL1A/EYA4/CX3CL1/CSF2/SRPX	8
deregulated	deregulated	GO:0030168	platelet activation	12/663	130/18800	0.00218016	0.0307948	0.0240077	C1QTNF1/F2RL2/IL6/CEACAM1/SAA1/PIK3CG/PLA2G4A/F2RL3/DGKI/ADAMTS13/ITGB3/DMTN	12
deregulated	deregulated	GO:0042476	odontogenesis	12/663	130/18800	0.00218016	0.0307948	0.0240077	INHBA/ADAMTS5/TP63/TNFRSF11B/PITX2/AQP1/SCN5A/ID3/MSX2/NGFR/WDR72/SNX10	12
deregulated	deregulated	GO:0007215	glutamate receptor signaling pathway	7/663	52/18800	0.00221347	0.030934	0.0241163	SSTR1/PLP1/GRIK4/PLCB1/CX3CL1/GRIK2/SHANK3	7
deregulated	deregulated	GO:0048013	ephrin receptor signaling pathway	7/663	52/18800	0.00221347	0.030934	0.0241163	EPHB1/EPHB6/MMP9/EPHA6/EFNB3/EPHA5/ANKS1B	7
deregulated	deregulated	GO:0032755	positive regulation of interleukin-6 production	10/663	97/18800	0.00221609	0.030934	0.0241163	IL1B/IL6/LPL/IL1A/NOD2/ADORA2B/TLR2/POU2F2/LGALS9/TRPV4	10
deregulated	deregulated	GO:2001237	negative regulation of extrinsic apoptotic signaling pathway	10/663	97/18800	0.00221609	0.030934	0.0241163	AR/IL1B/BMP5/IL1A/EYA4/CX3CL1/CSF2/SCG2/TNFAIP3/ICAM1	10
deregulated	deregulated	GO:1904064	positive regulation of cation transmembrane transport	13/663	148/18800	0.00226728	0.0311275	0.0242672	CCL2/PLP1/CTSS/CX3CL1/CXCL10/CXCL11/EHD3/ANK3/F2RL3/RYR2/AKAP6/SHANK3/DMD	13
deregulated	deregulated	GO:0060306	regulation of membrane repolarization	6/663	39/18800	0.0022736	0.0311275	0.0242672	GJA1/SCN5A/AKAP6/SNTA1/SCN1B/KCNE3	6
deregulated	deregulated	GO:0071470	cellular response to osmotic stress	6/663	39/18800	0.0022736	0.0311275	0.0242672	PTGS2/AQP1/AKR1B1/TRPV4/EFHD1/SLC2A4	6
deregulated	deregulated	GO:1900077	negative regulation of cellular response to insulin stimulus	6/663	39/18800	0.0022736	0.0311275	0.0242672	IL1B/LPL/SOCS1/PTPRE/KANK1/ENPP1	6
deregulated	deregulated	GO:0061448	connective tissue development	19/663	260/18800	0.00227554	0.0311275	0.0242672	ACVRL1/FOXA1/BMP5/NOG/COL11A1/TGFBI/RARB/SOX5/PDGFD/WNT7B/TRPV4/GPLD1/FGFR3/SOX6/WNT9A/MSX2/BARX2/WNT11/SORL1	19
deregulated	deregulated	GO:0002675	positive regulation of acute inflammatory response	5/663	27/18800	0.00227587	0.0311275	0.0242672	C3/IL1B/PTGS2/IL6/PIK3CG	5
deregulated	deregulated	GO:0002710	negative regulation of T cell mediated immunity	5/663	27/18800	0.00227587	0.0311275	0.0242672	IL4I1/CEACAM1/NOD2/PTPRC/LILRB1	5
deregulated	deregulated	GO:1903034	regulation of response to wounding	14/663	166/18800	0.00229106	0.0312453	0.024359	SERPING1/C1QTNF1/CLDN1/CEACAM1/F3/TNFAIP3/HPSE/CLDN3/ENPP4/KIAA0319/KANK1/RTN4R/DMTN/ALOX5	14
deregulated	deregulated	GO:1901653	cellular response to peptide	24/663	361/18800	0.00232955	0.0316503	0.0246747	IL1B/RARRES2/LPL/GLP2R/CEACAM1/PLCB1/IGF2/NOD2/GJA1/SOCS1/PTPRE/ICAM1/GDF15/CASP4/VIM/SESN3/GPLD1/KANK1/ENPP1/ID1/SLC2A4/JAK3/NGFR/SORL1	24
deregulated	deregulated	GO:0050769	positive regulation of neurogenesis	17/663	222/18800	0.0023341	0.0316503	0.0246747	IL1B/TTBK1/IL6/SLITRK1/TENM4/CX3CL1/SLIT2/TLR2/ZNF365/NGF/TNFRSF1B/SEMA4D/MAPT/TP73/PLXNA2/SHANK3/DSCAM	17
deregulated	deregulated	GO:0061138	morphogenesis of a branching epithelium	15/663	185/18800	0.00238876	0.0322993	0.0251806	FOXA1/AR/NOTCH4/PKHD1/NFATC4/SEMA3E/NOG/TP63/SLIT2/LAMA1/ADAMTS16/VDR/MSX2/SFRP1/TBX2	15
deregulated	deregulated	GO:0031667	response to nutrient levels	28/663	446/18800	0.00243609	0.0328102	0.025579	CYP24A1/SSTR1/PTGS2/LPL/IL1A/BHLHA15/NOD2/CXCL10/TNFRSF11B/NUAK2/VDR/KYNU/SOD2/GDF15/FOLR1/ZC3H12A/AKR1C3/LIPG/SESN3/TRPV4/MAP1LC3A/BRSK2/SFRP1/A2M/WNT11/CYP1A1/SORL1/PCSK1N	28
deregulated	deregulated	GO:0150063	visual system development	25/663	383/18800	0.00244037	0.0328102	0.025579	SLITRK6/ACVRL1/C3/INHBA/FLT1/EPHB1/RARB/SOX2/GJA1/THRB/LAMA1/PITX2/ATP8A2/WNT7B/VIM/NES/TUB/WNT9A/TBX2/DSCAM/STRA6/VAX2/CYP1A1/NDP/CHRDL1	25
deregulated	deregulated	GO:0050863	regulation of T cell activation	23/663	342/18800	0.00246127	0.0329977	0.0257251	CCL2/IL1B/IL6/IL4I1/IL1A/CEACAM1/IGF2/EBI3/TNFSF18/NOD2/EFNB3/IL23A/VNN1/GPNMB/SOCS1/ICOSLG/TNFRSF1B/LGALS9/PTPRC/ZC3H12A/DPP4/JAK3/LILRB1	23
deregulated	deregulated	GO:0033559	unsaturated fatty acid metabolic process	11/663	115/18800	0.00248311	0.0331967	0.0258803	IL1B/PTGS2/PLA2G4A/AKR1B1/PTGES/AKR1C3/AKR1C2/TBXAS1/CYP1A1/CYP4F12/ALOX5	11
deregulated	deregulated	GO:0032310	prostaglandin secretion	4/663	17/18800	0.00252779	0.0333263	0.0259813	IL1B/IL1A/PLA2G4A/PTGES	4
deregulated	deregulated	GO:0034134	toll-like receptor 2 signaling pathway	4/663	17/18800	0.00252779	0.0333263	0.0259813	NOD2/TLR2/TNFAIP3/PIK3AP1	4
deregulated	deregulated	GO:0048791	calcium ion-regulated exocytosis of neurotransmitter	4/663	17/18800	0.00252779	0.0333263	0.0259813	RIMS1/SYT2/RIMS3/DOC2B	4
deregulated	deregulated	GO:0051770	positive regulation of nitric-oxide synthase biosynthetic process	4/663	17/18800	0.00252779	0.0333263	0.0259813	CCL2/NOD2/TLR2/JAK3	4
deregulated	deregulated	GO:0006813	potassium ion transport	18/663	243/18800	0.00253393	0.0333263	0.0259813	KCNIP4/KCNJ15/KCNQ3/FHL1/KCNJ4/KCNT2/AQP1/ANK3/RGS4/AKAP6/KCNAB3/TMEM38A/SLC12A5/SLC9A2/KCNH8/KCNH3/NETO2/KCNE3	18
deregulated	deregulated	GO:0060537	muscle tissue development	26/663	405/18800	0.00253493	0.0333263	0.0259813	PGM5/BMP5/EPHB1/NOG/TENM4/COL11A1/RARB/IGFBP5/IGF2/DNER/GJA1/ASB2/RGS4/SCN5A/NDRG4/RYR2/CSRP2/ANKRD1/AKAP6/TP73/SOX6/PI16/MSX2/TBX2/STRA6/DMD	26
deregulated	deregulated	GO:0044703	multi-organism reproductive process	16/663	205/18800	0.00256008	0.033564	0.0261666	AR/IL1B/PTGS2/PGF/MMP9/IGFBP5/GJA1/PTGFR/FBLN1/VDR/LGALS9/PCSK5/ITGB4/STOX2/CYP1A1/NDP	16
deregulated	deregulated	GO:0001822	kidney development	21/663	303/18800	0.00261154	0.0341442	0.026619	PKHD1/NOG/RARB/BMPER/MMP9/SLIT2/GFRA1/HAS2/ADAMTS16/AKR1B1/PDGFD/BICC1/NUP160/WNT7B/PCSK5/ID3/TP73/SFRP1/STRA6/WNT11/KLHL3	21
deregulated	deregulated	GO:0046503	glycerolipid catabolic process	8/663	68/18800	0.00262717	0.0341604	0.0266316	LPL/PLCB1/PIK3CG/PLA2G4A/LIPG/GPLD1/PNPLA7/SORL1	8
deregulated	deregulated	GO:0046626	regulation of insulin receptor signaling pathway	8/663	68/18800	0.00262717	0.0341604	0.0266316	IL1B/IGF2/SOCS1/PTPRE/SESN3/KANK1/ENPP1/SORL1	8
deregulated	deregulated	GO:0061041	regulation of wound healing	12/663	133/18800	0.00263869	0.0342165	0.0266753	SERPING1/C1QTNF1/CLDN1/CEACAM1/F3/TNFAIP3/HPSE/CLDN3/ENPP4/KANK1/DMTN/ALOX5	12
deregulated	deregulated	GO:0002286	T cell activation involved in immune response	11/663	116/18800	0.00265821	0.0343756	0.0267994	LCP1/IL6/TMEM98/CEACAM1/TNFSF18/IL23A/ICAM1/LGALS9/ZC3H12A/JAK3/LILRB1	11
deregulated	deregulated	GO:0060512	prostate gland morphogenesis	5/663	28/18800	0.00269134	0.0347095	0.0270596	FOXA1/AR/NOG/TP63/SFRP1	5
deregulated	deregulated	GO:0048639	positive regulation of developmental growth	14/663	169/18800	0.00270234	0.0347569	0.0270966	PLCB1/RIMS1/IGF2/SYT2/NGF/ATP8A2/AKAP6/SEMA4D/MAPT/RNF157/POU3F2/CACNG7/TBX2/DSCAM	14
deregulated	deregulated	GO:0002823	negative regulation of adaptive immune response based on somatic recombination of immune receptors built from immunoglobulin superfamily domains	7/663	54/18800	0.00275799	0.0353579	0.0275651	IL4I1/CEACAM1/NOD2/PTPRC/ZC3H12A/JAK3/LILRB1	7
deregulated	deregulated	GO:0007015	actin filament organization	28/663	450/18800	0.00276396	0.0353579	0.0275651	ARHGAP6/SHANK1/LCP1/GMFG/CSF3/CX3CL1/TENM1/SLIT2/MYO7B/SYNPO2/RGS4/C15orf62/CYFIP2/GSN/TRPV4/CDC42EP5/MYO1F/SPTBN2/ARHGAP28/KANK1/GAS7/ID1/SHANK3/SFRP1/DMTN/WNT11/IQGAP2/CGNL1	28
deregulated	deregulated	GO:0014013	regulation of gliogenesis	10/663	100/18800	0.00277709	0.0354303	0.0276216	IL1B/TTBK1/IL6/NOG/TENM4/TMEM98/TLR2/ZNF365/TNFRSF1B/TP73	10
deregulated	deregulated	GO:0014074	response to purine-containing compound	12/663	134/18800	0.0028079	0.035718	0.0278459	IL1B/PTGS2/IGFBP5/PIK3CG/PDE3A/AQP1/RYR2/AKAP6/TMEM38A/P2RX6/P2RY2/DMTN	12
deregulated	deregulated	GO:0051091	positive regulation of DNA-binding transcription factor activity	19/663	265/18800	0.00281469	0.035718	0.0278459	FOXA1/AR/IL1B/IL6/CSF3/CX3CL1/TNFSF18/NOD2/TLR2/EPHA5/CARD16/ESR2/LPAR5/SLCO3A1/LGALS9/TRIML2/IRAK3/CLU/NDP	19
deregulated	deregulated	GO:0001666	response to hypoxia	20/663	286/18800	0.00294692	0.0372962	0.0290763	ACVRL1/PTGS2/IL1A/PGF/MB/TLR2/AQP1/CARD16/DDIT4/ARNT2/SOD2/RYR2/HYOU1/DPP4/CLDN3/SOD3/EGLN3/SLC2A4/SFRP1/CYP1A1	20
deregulated	deregulated	GO:0048880	sensory system development	25/663	389/18800	0.00299421	0.0377939	0.0294643	SLITRK6/ACVRL1/C3/INHBA/FLT1/EPHB1/RARB/SOX2/GJA1/THRB/LAMA1/PITX2/ATP8A2/WNT7B/VIM/NES/TUB/WNT9A/TBX2/DSCAM/STRA6/VAX2/CYP1A1/NDP/CHRDL1	25
deregulated	deregulated	GO:0048754	branching morphogenesis of an epithelial tube	13/663	153/18800	0.00303312	0.0381835	0.029768	FOXA1/AR/NOTCH4/PKHD1/NFATC4/SEMA3E/NOG/SLIT2/LAMA1/ADAMTS16/VDR/MSX2/TBX2	13
deregulated	deregulated	GO:0001706	endoderm formation	7/663	55/18800	0.00306605	0.0382934	0.0298537	INHBA/NOG/COL11A1/MMP9/SOX2/COL12A1/COL7A1	7
deregulated	deregulated	GO:0002707	negative regulation of lymphocyte mediated immunity	7/663	55/18800	0.00306605	0.0382934	0.0298537	IL4I1/CEACAM1/NOD2/CD96/LGALS9/PTPRC/LILRB1	7
deregulated	deregulated	GO:1905517	macrophage migration	7/663	55/18800	0.00306605	0.0382934	0.0298537	CCL2/SLAMF8/RARRES2/SAA1/CX3CL1/MTUS1/TRPV4	7
deregulated	deregulated	GO:0050807	regulation of synapse organization	16/663	209/18800	0.00310266	0.0386489	0.0301308	SLITRK6/FRMPD4/LINGO2/SLITRK5/NFATC4/EPHB1/SLITRK1/TLR2/GPC6/PPFIA2/SRPX2/SEMA4D/MDGA1/SHANK3/FLRT3/LRRN1	16
deregulated	deregulated	GO:0032722	positive regulation of chemokine production	8/663	70/18800	0.00315564	0.0389057	0.0303311	IL1B/IL6/LPL/NOD2/ADORA2B/TLR2/LGALS9/TRPV4	8
deregulated	deregulated	GO:0099625	ventricular cardiac muscle cell membrane repolarization	5/663	29/18800	0.00315906	0.0389057	0.0303311	GJA1/SCN5A/SNTA1/SCN1B/KCNE3	5
deregulated	deregulated	GO:0021756	striatum development	4/663	18/18800	0.00316028	0.0389057	0.0303311	INHBA/RARB/CNTNAP2/SHANK3	4
deregulated	deregulated	GO:0046851	negative regulation of bone remodeling	4/663	18/18800	0.00316028	0.0389057	0.0303311	IL6/TNFRSF11B/TNFAIP3/SFRP1	4
deregulated	deregulated	GO:0032635	interleukin-6 production	14/663	172/18800	0.00317247	0.0389057	0.0303311	IL1B/IL6/LPL/IL1A/CX3CL1/NOD2/ADORA2B/TLR2/TNFAIP3/POU2F2/LGALS9/ZC3H12A/IRAK3/TRPV4	14
deregulated	deregulated	GO:0032675	regulation of interleukin-6 production	14/663	172/18800	0.00317247	0.0389057	0.0303311	IL1B/IL6/LPL/IL1A/CX3CL1/NOD2/ADORA2B/TLR2/TNFAIP3/POU2F2/LGALS9/ZC3H12A/IRAK3/TRPV4	14
deregulated	deregulated	GO:0071356	cellular response to tumor necrosis factor	17/663	229/18800	0.00321892	0.0393737	0.0306959	CCL2/CLDN1/CX3CL1/TNFSF18/CASP1/BIRC3/HAS2/CARD16/TNFRSF1B/TNFAIP3/CCL20/CASP4/ZC3H12A/ANKRD1/ADAMTS13/SLC2A4/SFRP1	17
deregulated	deregulated	GO:0051928	positive regulation of calcium ion transport	11/663	119/18800	0.00324409	0.0395796	0.0308564	CCL2/PLP1/CX3CL1/CXCL10/CCR1/CXCL11/EHD3/F2RL3/RYR2/AKAP6/JAK3	11
deregulated	deregulated	GO:0033627	cell adhesion mediated by integrin	9/663	86/18800	0.0032738	0.0398397	0.0310592	PIK3CG/SKAP1/ITGA1/LPXN/ICAM1/DPP4/ITGB3/ITGB4/MUC1	9
deregulated	deregulated	GO:0034612	response to tumor necrosis factor	18/663	249/18800	0.00328884	0.0399203	0.0311221	CCL2/CLDN1/PTGS2/CX3CL1/TNFSF18/CASP1/BIRC3/HAS2/CARD16/TNFRSF1B/TNFAIP3/CCL20/CASP4/ZC3H12A/ANKRD1/ADAMTS13/SLC2A4/SFRP1	18
deregulated	deregulated	GO:0032689	negative regulation of interferon-gamma production	6/663	42/18800	0.00334372	0.0402774	0.0314004	INHBA/NOD2/CD96/LGALS9/ZC3H12A/LILRB1	6
deregulated	deregulated	GO:0032735	positive regulation of interleukin-12 production	6/663	42/18800	0.00334372	0.0402774	0.0314004	LTB/PLCB1/NOD2/IL23A/TLR2/LGALS9	6
deregulated	deregulated	GO:0045687	positive regulation of glial cell differentiation	6/663	42/18800	0.00334372	0.0402774	0.0314004	TTBK1/TENM4/TLR2/ZNF365/TNFRSF1B/TP73	6
deregulated	deregulated	GO:0070661	leukocyte proliferation	22/663	330/18800	0.00335721	0.0403375	0.0314472	IL1B/IL6/IL4I1/IL1A/CX3CL1/IGF2/EBI3/TNFSF18/GJA1/PIK3CG/CSF2/IL23A/GPNMB/ICOSLG/TNFRSF1B/TNFAIP3/LGALS9/PTPRC/NFATC2/JAK3/CLU/LILRB1	22
deregulated	deregulated	GO:0034754	cellular hormone metabolic process	12/663	137/18800	0.00336903	0.0403773	0.0314783	IL4I1/BMP5/AKR1B10/UGT2B7/SULT1A1/AKR1B1/DKK3/SDR16C5/AKR1C3/AKR1C2/HSD17B3/CYP1A1	12
deregulated	deregulated	GO:1905952	regulation of lipid localization	13/663	155/18800	0.00339321	0.0405646	0.0316244	MSR1/C3/IL1B/C1QTNF1/IL6/LPL/IL1A/PLA2G4A/PTGES/ATP8A2/ZC3H12A/LIPG/ITGB3	13
deregulated	deregulated	GO:0032760	positive regulation of tumor necrosis factor production	10/663	103/18800	0.00344619	0.0408212	0.0318244	NFATC4/IL6/LPL/IL1A/NOD2/IL23A/TLR2/LGALS9/PTPRC/CLU	10
deregulated	deregulated	GO:0042102	positive regulation of T cell proliferation	10/663	103/18800	0.00344619	0.0408212	0.0318244	IL1B/IL6/IL1A/IGF2/EBI3/IL23A/ICOSLG/LGALS9/PTPRC/JAK3	10
deregulated	deregulated	GO:0050805	negative regulation of synaptic transmission	8/663	71/18800	0.00344907	0.0408212	0.0318244	NLGN4X/IL1B/PTGS2/SORCS3/GRIK2/MAPT/SHANK3/SORCS2	8
deregulated	deregulated	GO:1904427	positive regulation of calcium ion transmembrane transport	8/663	71/18800	0.00344907	0.0408212	0.0318244	PLP1/CX3CL1/CXCL10/CXCL11/EHD3/F2RL3/RYR2/AKAP6	8
deregulated	deregulated	GO:0016358	dendrite development	17/663	231/18800	0.00351749	0.0414723	0.032332	SHANK1/NFATC4/BMP5/EPHB1/CSMD3/ZNF365/PPFIA2/SDC2/GPR37/CELSR2/SEMA4D/KIAA0319/SLC12A5/ID1/SHANK3/KNDC1/DSCAM	17
deregulated	deregulated	GO:0030178	negative regulation of Wnt signaling pathway	14/663	174/18800	0.00352156	0.0414723	0.032332	DKK2/NFATC4/NOG/CTHRC1/SOX2/BICC1/DKK3/TLE4/TLE2/FUZ/SFRP1/MDFI/APCDD1L/WNT11	14
deregulated	deregulated	GO:0050727	regulation of inflammatory response	25/663	394/18800	0.00353375	0.0415128	0.0323635	C3/IL1B/SLAMF8/TTBK1/PTGS2/IL6/LPL/MMP9/SAA1/CX3CL1/NOD2/PIK3CG/IL23A/ADORA2B/TLR2/CASP1/BIRC3/TNFRSF1B/TNFAIP3/PTGES/PTPRC/PIK3AP1/CASP4/TRPV4/ALOX5	25
deregulated	deregulated	GO:0007266	Rho protein signal transduction	12/663	138/18800	0.00357501	0.0418938	0.0326606	ARHGAP6/F2RL2/CDH13/RASGRF1/F2RL3/ARHGAP42/C15orf62/NET1/CDC42EP5/KANK1/RTN4R/NGFR	12
deregulated	deregulated	GO:0031069	hair follicle morphogenesis	5/663	30/18800	0.00368261	0.0428123	0.0333766	TP63/KRT17/IGFBP5/FOXQ1/NGFR	5
deregulated	deregulated	GO:0070498	interleukin-1-mediated signaling pathway	5/663	30/18800	0.00368261	0.0428123	0.0333766	IL1B/IL6/PLCB1/IRAK3/IL1RN	5
deregulated	deregulated	GO:0099623	regulation of cardiac muscle cell membrane repolarization	5/663	30/18800	0.00368261	0.0428123	0.0333766	GJA1/SCN5A/SNTA1/SCN1B/KCNE3	5
deregulated	deregulated	GO:0022600	digestive system process	10/663	104/18800	0.00369565	0.0428123	0.0333766	NOD2/AQP1/VDR/VSIG1/CHRM3/TYMP/SNX10/TFF1/TFF3/TFF2	10
deregulated	deregulated	GO:0002706	regulation of lymphocyte mediated immunity	14/663	175/18800	0.00370751	0.0428123	0.0333766	C3/IL1B/IL6/IL4I1/CEACAM1/NOD2/IL23A/CD96/AZGP1/KLRC2/TNFRSF1B/LGALS9/PTPRC/LILRB1	14
deregulated	deregulated	GO:0007254	JNK cascade	14/663	175/18800	0.00370751	0.0428123	0.0333766	IL1B/EPHB1/IL1A/PLCB1/NOD2/ADORA2B/GRIK2/WNT7B/TRPV4/CDC42EP5/RASSF2/GADD45G/SFRP1/DUSP15	14
deregulated	deregulated	GO:0044706	multi-multicellular organism process	16/663	213/18800	0.00373694	0.0430042	0.0335262	AR/IL1B/PTGS2/PGF/MMP9/IGFBP5/GJA1/PTGFR/FBLN1/VDR/LGALS9/PCSK5/ITGB4/STOX2/CYP1A1/NDP	16
deregulated	deregulated	GO:0007566	embryo implantation	7/663	57/18800	0.00376037	0.0430042	0.0335262	IL1B/PTGS2/MMP9/GJA1/FBLN1/PCSK5/ITGB4	7
deregulated	deregulated	GO:0046456	icosanoid biosynthetic process	7/663	57/18800	0.00376037	0.0430042	0.0335262	IL1B/PTGS2/PLA2G4A/PTGES/AKR1C3/TBXAS1/ALOX5	7
deregulated	deregulated	GO:0090175	regulation of establishment of planar polarity	7/663	57/18800	0.00376037	0.0430042	0.0335262	PKHD1/CTHRC1/GPC6/CELSR2/SFRP1/SPEF1/WNT11	7
deregulated	deregulated	GO:0140353	lipid export from cell	6/663	43/18800	0.00377231	0.043037	0.0335518	IL1B/INHBA/C1QTNF1/IL1A/PLA2G4A/PTGES	6
deregulated	deregulated	GO:0048813	dendrite morphogenesis	12/663	139/18800	0.00379102	0.0431468	0.0336374	SHANK1/NFATC4/EPHB1/ZNF365/PPFIA2/SDC2/CELSR2/SEMA4D/ID1/SHANK3/KNDC1/DSCAM	12
deregulated	deregulated	GO:1901214	regulation of neuron death	21/663	313/18800	0.00381648	0.0433326	0.0337822	CCL2/AGAP2/NFATC4/EPHB1/CSF3/CX3CL1/EN2/ITGA1/GPNMB/NGF/DDIT4/TNFRSF1B/GRIK2/SOD2/HYOU1/FOXQ1/MAPT/NES/EGLN3/CLU/SORL1	21
deregulated	deregulated	GO:0033002	muscle cell proliferation	17/663	233/18800	0.00383859	0.0434796	0.0338969	PTGS2/IL6/CDH13/EPHB1/NOG/TENM4/MMP9/IGFBP5/CX3CL1/GJA1/PDGFD/APLN/TNFAIP3/SOD2/NDRG4/TP73/TBX2	17
deregulated	deregulated	GO:0032695	negative regulation of interleukin-12 production	4/663	19/18800	0.00389264	0.0436749	0.0340491	NOD2/IRAK3/JAK3/LILRB1	4
deregulated	deregulated	GO:0051797	regulation of hair follicle development	4/663	19/18800	0.00389264	0.0436749	0.0340491	KRT17/HPSE/MSX2/NGFR	4
deregulated	deregulated	GO:0060004	reflex	4/663	19/18800	0.00389264	0.0436749	0.0340491	SLITRK6/SHANK1/GJA1/ZPLD1	4
deregulated	deregulated	GO:0071800	podosome assembly	4/663	19/18800	0.00389264	0.0436749	0.0340491	LCP1/CSF2/ASB2/GSN	4
deregulated	deregulated	GO:0008544	epidermis development	23/663	355/18800	0.00390494	0.0437095	0.0340761	KRT81/SLITRK6/INHBA/CST6/IL1A/TP63/KRT86/KRT17/IGFBP5/PITX2/LGR5/VDR/HPSE/COL7A1/AKR1C3/FOXQ1/PPL/POU3F2/GRHL1/IRF6/FUZ/MSX2/NGFR	23
deregulated	deregulated	GO:0007613	memory	11/663	122/18800	0.00392936	0.0437764	0.0341283	SHANK1/NFATC4/PTGS2/SORCS3/FGF13/PLCB1/RASGRF1/NGF/MAPT/SHANK3/SLC2A4	11
deregulated	deregulated	GO:0019730	antimicrobial humoral response	11/663	122/18800	0.00392936	0.0437764	0.0341283	CXCL5/CXCL1/RARRES2/NOD2/CXCL10/DMBT1/CXCL2/CXCL3/CXCL11/PI3/PRSS3	11
deregulated	deregulated	GO:0034308	primary alcohol metabolic process	10/663	105/18800	0.00395919	0.0440055	0.0343068	BMP5/AKR1B10/SULT1A1/AKR1B1/DKK3/SDR16C5/AKR1C3/SULT1B1/AKR1C2/CYP1A1	10
deregulated	deregulated	GO:0007411	axon guidance	17/663	234/18800	0.00400798	0.0444084	0.0346209	LGR6/SEMA3E/EPHB1/NOG/EPHB6/EPHA6/EFNB3/SLIT2/LAMA1/EPHA5/MYPN/SEMA4D/SCN1B/PLXNA2/FLRT3/NGFR/DSCAM	17
deregulated	deregulated	GO:0070371	ERK1 and ERK2 cascade	22/663	335/18800	0.00401416	0.0444084	0.0346209	CCL2/IL1B/PKHD1/EPHB1/IL1A/BMPER/CEACAM1/CX3CL1/NOD2/CCR1/GPNMB/FBLN1/PDGFD/CCL20/ICAM1/LGALS9/PTPRC/NDRG4/TRPV4/FGFR3/TNFAIP8L3/CHRNA9	22
deregulated	deregulated	GO:0070663	regulation of leukocyte proliferation	18/663	254/18800	0.00405275	0.0447311	0.0348725	IL1B/IL6/IL4I1/IL1A/IGF2/EBI3/TNFSF18/CSF2/IL23A/GPNMB/ICOSLG/TNFRSF1B/TNFAIP3/LGALS9/PTPRC/NFATC2/JAK3/LILRB1	18
deregulated	deregulated	GO:0050803	regulation of synapse structure or activity	16/663	215/18800	0.00409193	0.0449283	0.0350263	SLITRK6/FRMPD4/LINGO2/SLITRK5/NFATC4/EPHB1/SLITRK1/TLR2/GPC6/PPFIA2/SRPX2/SEMA4D/MDGA1/SHANK3/FLRT3/LRRN1	16
deregulated	deregulated	GO:0032732	positive regulation of interleukin-1 production	8/663	73/18800	0.00409902	0.0449283	0.0350263	IL6/LPL/SAA1/NOD2/GBP5/CASP1/LGALS9/NLRP2	8
deregulated	deregulated	GO:0045123	cellular extravasation	8/663	73/18800	0.00409902	0.0449283	0.0350263	CCL2/PLCB1/CX3CL1/JAM2/PIK3CG/ITGA1/PDGFD/ICAM1	8
deregulated	deregulated	GO:0019369	arachidonic acid metabolic process	7/663	58/18800	0.00414934	0.0452707	0.0352932	PTGS2/PLA2G4A/AKR1C3/TBXAS1/CYP1A1/CYP4F12/ALOX5	7
deregulated	deregulated	GO:0090303	positive regulation of wound healing	7/663	58/18800	0.00414934	0.0452707	0.0352932	CLDN1/F3/HPSE/CLDN3/ENPP4/KANK1/DMTN	7
deregulated	deregulated	GO:0032103	positive regulation of response to external stimulus	27/663	442/18800	0.00417691	0.0453905	0.0353866	C3/IL1B/TTBK1/PTGS2/IL6/RARRES2/CDH13/LPL/PGF/CX3CL1/NOD2/CXCL10/PIK3CG/SLIT2/IL23A/ADORA2B/TLR2/GBP5/CCR1/CASP1/SCG2/PDGFD/KLRC2/F3/LGALS9/TRPV4/DSCAM	27
deregulated	deregulated	GO:0097485	neuron projection guidance	17/663	235/18800	0.00418347	0.0453905	0.0353866	LGR6/SEMA3E/EPHB1/NOG/EPHB6/EPHA6/EFNB3/SLIT2/LAMA1/EPHA5/MYPN/SEMA4D/SCN1B/PLXNA2/FLRT3/NGFR/DSCAM	17
deregulated	deregulated	GO:0032231	regulation of actin filament bundle assembly	10/663	106/18800	0.00423738	0.0453905	0.0353866	ARHGAP6/SHANK1/CX3CL1/SYNPO2/ARHGAP28/ID1/SHANK3/SFRP1/WNT11/CGNL1	10
deregulated	deregulated	GO:0042116	macrophage activation	10/663	106/18800	0.00423738	0.0453905	0.0353866	TTBK1/IL6/CX3CL1/CSF2/TLR2/PLA2G4A/PTPRC/ZC3H12A/MAPT/CLU	10
deregulated	deregulated	GO:0046328	regulation of JNK cascade	12/663	141/18800	0.00425455	0.0453905	0.0353866	IL1B/EPHB1/IL1A/PLCB1/NOD2/GRIK2/WNT7B/TRPV4/RASSF2/GADD45G/SFRP1/DUSP15	12
deregulated	deregulated	GO:0006884	cell volume homeostasis	5/663	31/18800	0.00426552	0.0453905	0.0353866	AQP1/SLC12A5/TRPV4/SHANK3/GNB3	5
deregulated	deregulated	GO:0010880	regulation of release of sequestered calcium ion into cytosol by sarcoplasmic reticulum	5/663	31/18800	0.00426552	0.0453905	0.0353866	CLIC2/RYR2/AKAP6/TMEM38A/DMD	5
deregulated	deregulated	GO:0019433	triglyceride catabolic process	5/663	31/18800	0.00426552	0.0453905	0.0353866	LPL/PIK3CG/LIPG/GPLD1/SORL1	5
deregulated	deregulated	GO:0033137	negative regulation of peptidyl-serine phosphorylation	5/663	31/18800	0.00426552	0.0453905	0.0353866	DDIT4/RASSF2/MLXIPL/DMTN/DMD	5
deregulated	deregulated	GO:0034694	response to prostaglandin	5/663	31/18800	0.00426552	0.0453905	0.0353866	PTGFR/AKR1C3/AKR1C2/SFRP1/A2M	5
deregulated	deregulated	GO:0045577	regulation of B cell differentiation	5/663	31/18800	0.00426552	0.0453905	0.0353866	INHBA/SLAMF8/IL4I1/HMGB3/SFRP1	5
deregulated	deregulated	GO:0001936	regulation of endothelial cell proliferation	14/663	178/18800	0.00431389	0.045592	0.0355437	CCL2/ACVRL1/FLT1/CDH13/PGF/IGF2/SCG2/ATOH8/APLN/F3/ITGB3/NGFR/MMRN2/ALOX5	14
deregulated	deregulated	GO:0001654	eye development	24/663	379/18800	0.00431627	0.045592	0.0355437	SLITRK6/ACVRL1/INHBA/FLT1/EPHB1/RARB/SOX2/GJA1/THRB/LAMA1/PITX2/ATP8A2/WNT7B/VIM/NES/TUB/WNT9A/TBX2/DSCAM/STRA6/VAX2/CYP1A1/NDP/CHRDL1	24
deregulated	deregulated	GO:0001915	negative regulation of T cell mediated cytotoxicity	3/663	10/18800	0.0043517	0.045592	0.0355437	CEACAM1/PTPRC/LILRB1	3
deregulated	deregulated	GO:0002291	T cell activation via T cell receptor contact with antigen bound to MHC molecule on antigen presenting cell	3/663	10/18800	0.0043517	0.045592	0.0355437	ICAM1/LGALS9/LILRB1	3
deregulated	deregulated	GO:0060371	regulation of atrial cardiac muscle cell membrane depolarization	3/663	10/18800	0.0043517	0.045592	0.0355437	GJA1/SCN5A/SCN1B	3
deregulated	deregulated	GO:0060742	epithelial cell differentiation involved in prostate gland development	3/663	10/18800	0.0043517	0.045592	0.0355437	FOXA1/AR/TP63	3
deregulated	deregulated	GO:2000425	regulation of apoptotic cell clearance	3/663	10/18800	0.0043517	0.045592	0.0355437	CCL2/C3/C4B	3
deregulated	deregulated	GO:1903557	positive regulation of tumor necrosis factor superfamily cytokine production	10/663	107/18800	0.00453076	0.0473634	0.0369247	NFATC4/IL6/LPL/IL1A/NOD2/IL23A/TLR2/LGALS9/PTPRC/CLU	10
deregulated	deregulated	GO:0000768	syncytium formation by plasma membrane fusion	7/663	59/18800	0.004568	0.0475432	0.0370649	ADAMTS5/PTGFRN/CXCL10/JAM2/ADAM12/GDF15/NFATC2	7
deregulated	deregulated	GO:0140253	cell-cell fusion	7/663	59/18800	0.004568	0.0475432	0.0370649	ADAMTS5/PTGFRN/CXCL10/JAM2/ADAM12/GDF15/NFATC2	7
deregulated	deregulated	GO:0051250	negative regulation of lymphocyte activation	13/663	161/18800	0.0046866	0.0483832	0.0377197	INHBA/IL4I1/SAMSN1/CEACAM1/GPNMB/SOCS1/HMGB3/TNFAIP3/LGALS9/ZC3H12A/JAK3/SFRP1/LILRB1	13
deregulated	deregulated	GO:0001502	cartilage condensation	4/663	20/18800	0.00473181	0.0483832	0.0377197	COL11A1/SOX5/SOX6/BARX2	4
deregulated	deregulated	GO:0002716	negative regulation of natural killer cell mediated immunity	4/663	20/18800	0.00473181	0.0483832	0.0377197	CEACAM1/CD96/LGALS9/LILRB1	4
deregulated	deregulated	GO:0010288	response to lead ion	4/663	20/18800	0.00473181	0.0483832	0.0377197	CLDN1/PTGS2/MAPT/MAP1LC3A	4
deregulated	deregulated	GO:0070293	renal absorption	4/663	20/18800	0.00473181	0.0483832	0.0377197	HAS2/AKR1C3/GSN/KLHL3	4
deregulated	deregulated	GO:0071379	cellular response to prostaglandin stimulus	4/663	20/18800	0.00473181	0.0483832	0.0377197	PTGFR/AKR1C3/AKR1C2/SFRP1	4
deregulated	deregulated	GO:1903978	regulation of microglial cell activation	4/663	20/18800	0.00473181	0.0483832	0.0377197	TTBK1/IL6/CX3CL1/PTPRC	4
deregulated	deregulated	GO:0042088	T-helper 1 type immune response	6/663	45/18800	0.0047498	0.0483832	0.0377197	IL1B/TMEM98/EBI3/IL23A/PLA2G4A/JAK3	6
deregulated	deregulated	GO:1902622	regulation of neutrophil migration	6/663	45/18800	0.0047498	0.0483832	0.0377197	SLAMF8/IL1A/NOD2/SLIT2/IL23A/DPP4	6
deregulated	deregulated	GO:0001763	morphogenesis of a branching structure	15/663	199/18800	0.00475064	0.0483832	0.0377197	FOXA1/AR/NOTCH4/PKHD1/NFATC4/SEMA3E/NOG/TP63/SLIT2/LAMA1/ADAMTS16/VDR/MSX2/SFRP1/TBX2	15
deregulated	deregulated	GO:2001056	positive regulation of cysteine-type endopeptidase activity	12/663	143/18800	0.00476244	0.0483994	0.0377324	TTBK1/TNFSF15/CASP1/F3/LGALS9/NLRP2/UACA/MAPT/CYFIP2/GSN/EGLN3/NGFR	12
deregulated	deregulated	GO:0036293	response to decreased oxygen levels	20/663	299/18800	0.00484416	0.0491248	0.0382979	ACVRL1/PTGS2/IL1A/PGF/MB/TLR2/AQP1/CARD16/DDIT4/ARNT2/SOD2/RYR2/HYOU1/DPP4/CLDN3/SOD3/EGLN3/SLC2A4/SFRP1/CYP1A1	20
deregulated	deregulated	GO:0043583	ear development	16/663	219/18800	0.00488497	0.049433	0.0385381	SLITRK6/LRIG1/TCF15/BMP5/NOG/COL11A1/CTHRC1/BMPER/EYA4/SOX2/LGR5/LIN7A/ATP8A2/TBX2/STRA6/CHRNA9	16
deregulated	deregulated	GO:0010669	epithelial structure maintenance	5/663	32/18800	0.00491132	0.0494636	0.038562	NOD2/VSIG1/TFF1/TFF3/TFF2	5
deregulated	deregulated	GO:1901889	negative regulation of cell junction assembly	5/663	32/18800	0.00491132	0.0494636	0.038562	ARHGAP6/ACVRL1/IL1B/TLR2/DMTN	5
deregulated	deregulated	GO:0043542	endothelial cell migration	19/663	279/18800	0.00491926	0.0494636	0.038562	ACVRL1/PTGS2/CDH13/BMPER/CEACAM1/PIK3CG/SLIT2/CCBE1/LPXN/SCG2/ATOH8/SRPX2/ZC3H12A/DPP4/GPLD1/ITGB3/ID1/PRSS3/MMRN2	19
deregulated	deregulated	GO:0006633	fatty acid biosynthetic process	13/663	162/18800	0.00493632	0.0495302	0.0386139	IL1B/PTGS2/LPL/PLP1/CEACAM1/PLA2G4A/PTGES/AKR1C3/LIPG/MLXIPL/TBXAS1/CYP1A1/ALOX5	13

## Sheet: GOBP 231-POSvsNEG STD SERUM
Gene set: Deregulated genes MDA-231-7TGP-POS vs MDA-231-7TGP-NEG (standard serum) - 925 genes (Supplemental File 1)
Analysis: GO Biological Process
Cluster	group	ID	Description	GeneRatio	BgRatio	pvalue	p.adjust	qvalue	geneID	Count
deregulated	deregulated	GO:0051960	regulation of nervous system development	51/793	440/18800	6.02734e-11	2.92748e-07	2.41728e-07	LINGO2/SLITRK6/PTPRD/ROBO2/TTBK1/SHH/SEMA3E/IL1B/FGF13/NFATC4/IL6/TENM4/SLITRK5/NCMAP/GSX2/TLR2/SLIT2/CX3CL1/SLITRK1/PTN/HES7/SRPX2/EFNB3/MAP6/HOXB3/RNF112/NOG/SEMA6D/ARMCX5-GPRASP2/MAP2/ID4/LRRC24/AMIGO1/NPTN/OXTR/TP73/CXCR4/CDH4/ID1/E2F1/SEMA4D/DAAM2/RTN4R/PLXNA2/FZD3/DSCAM/EGR2/FN1/SHANK3/LRRN1/SORL1	51
deregulated	deregulated	GO:0050767	regulation of neurogenesis	43/793	361/18800	8.49555e-10	1.57825e-06	1.30319e-06	PTPRD/ROBO2/TTBK1/SHH/SEMA3E/IL1B/FGF13/NFATC4/IL6/TENM4/GSX2/TLR2/SLIT2/CX3CL1/SLITRK1/PTN/HES7/EFNB3/MAP6/HOXB3/RNF112/NOG/SEMA6D/ARMCX5-GPRASP2/MAP2/ID4/AMIGO1/NPTN/TP73/CXCR4/CDH4/ID1/E2F1/SEMA4D/DAAM2/RTN4R/PLXNA2/FZD3/DSCAM/EGR2/FN1/SHANK3/SORL1	43
deregulated	deregulated	GO:0051962	positive regulation of nervous system development	36/793	270/18800	9.74831e-10	1.57825e-06	1.30319e-06	LINGO2/SLITRK6/PTPRD/ROBO2/TTBK1/SHH/IL1B/IL6/TENM4/SLITRK5/GSX2/TLR2/SLIT2/CX3CL1/SLITRK1/PTN/SRPX2/MAP6/RNF112/ARMCX5-GPRASP2/LRRC24/AMIGO1/NPTN/OXTR/TP73/CXCR4/CDH4/E2F1/SEMA4D/PLXNA2/FZD3/DSCAM/EGR2/FN1/SHANK3/LRRN1	36
deregulated	deregulated	GO:0060284	regulation of cell development	52/793	500/18800	1.93296e-09	2.3471e-06	1.93805e-06	PTPRD/ROBO2/S1PR3/TTBK1/SHH/SEMA3E/IL1B/IL1A/FGF13/NFATC4/IL6/TENM4/PLCB1/FBLN1/GSX2/TLR2/SLIT2/PDE3A/CX3CL1/SLITRK1/PTN/HES7/EFNB3/MAP6/HOXB3/RNF112/NOG/SEMA6D/ARMCX5-GPRASP2/MAP2/ID4/AMIGO1/NPTN/TP73/CXCR4/CDH4/ID1/E2F1/SEMA4D/DAAM2/RTN4R/KANK1/LIMS2/PLXNA2/FZD3/DSCAM/EGR2/FN1/SHANK3/DMTN/CSPG5/SORL1	52
deregulated	deregulated	GO:0007416	synapse assembly	26/793	180/18800	4.04347e-08	3.39449e-05	2.8029e-05	LINGO2/KIRREL3/SLITRK6/PTPRD/ROBO2/FGF13/DNER/SLITRK5/TLR2/GPM6A/SLITRK1/SRPX2/ARMCX5-GPRASP2/LRRC24/DNM3/AMIGO1/NPTN/OXTR/MUSK/SEMA4D/SPTBN2/FZD1/DSCAM/MDGA1/SHANK3/LRRN1	26
deregulated	deregulated	GO:0044703	multi-organism reproductive process	28/793	205/18800	4.21117e-08	3.39449e-05	2.8029e-05	ESR1/AR/IGFBP5/MMP9/IL1B/PTGS2/PTGFR/FBLN1/PGF/PTN/VDR/PRLR/DDO/STC2/MAGED2/OVGP1/OXTR/TIMP1/ITGB4/FOSB/GJB2/HSD11B2/FOS/PCSK5/CYP1A1/CLIC5/STOX2/NDP	28
deregulated	deregulated	GO:0050673	epithelial cell proliferation	45/793	443/18800	4.8922e-08	3.39449e-05	2.8029e-05	ESR1/AR/PKHD1/ACVRL1/CCL2/SHH/IGFBP5/C5AR2/TP63/CEACAM1/IL6/CLDN1/CDH13/ATOH8/IL12A/PGF/PTN/TNFAIP3/APLN/BMPER/VDR/SPARC/NOG/EGF/EREG/BMP6/VASH1/LAMB1/PROX1/KLF9/ID1/SDR16C5/TGFBR3/FERMT1/NR4A3/PDGFB/ITGB3/SPINK1/LIMS2/STOX1/RGCC/NGFR/MMRN2/IRF6/NOX5	45
deregulated	deregulated	GO:0050769	positive regulation of neurogenesis	29/793	222/18800	6.55342e-08	3.81848e-05	3.153e-05	PTPRD/ROBO2/TTBK1/SHH/IL1B/IL6/TENM4/GSX2/TLR2/SLIT2/CX3CL1/SLITRK1/PTN/MAP6/RNF112/ARMCX5-GPRASP2/AMIGO1/NPTN/TP73/CXCR4/CDH4/E2F1/SEMA4D/PLXNA2/FZD3/DSCAM/EGR2/FN1/SHANK3	29
deregulated	deregulated	GO:0061564	axon development	47/793	479/18800	7.07562e-08	3.81848e-05	3.153e-05	GRM7/SLITRK6/ROBO2/SHH/SEMA3E/PLP1/EPHB6/EPHA6/FGF13/SLITRK5/SLIT2/CNTN1/LAMA1/SLITRK1/ANK3/PTN/EPHA5/EFNB3/MAP6/LAMC2/KALRN/NOG/SEMA6D/MYPN/ROBO3/MAP2/EMB/XK/HSP90AB1/AMIGO1/NPTN/KREMEN1/TSPAN2/DCLK1/CDH4/SEMA4D/RTN4R/PLXNA2/FZD3/BRSK2/NEO1/DSCAM/EGR2/SCN1B/FN1/NGFR/CSPG5	47
deregulated	deregulated	GO:0044706	multi-multicellular organism process	28/793	213/18800	9.63368e-08	4.54986e-05	3.75691e-05	ESR1/AR/IGFBP5/MMP9/IL1B/PTGS2/PTGFR/FBLN1/PGF/PTN/VDR/PRLR/DDO/STC2/MAGED2/OVGP1/OXTR/TIMP1/ITGB4/FOSB/GJB2/HSD11B2/FOS/PCSK5/CYP1A1/CLIC5/STOX2/NDP	28
deregulated	deregulated	GO:0019221	cytokine-mediated signaling pathway	47/793	486/18800	1.09368e-07	4.54986e-05	3.75691e-05	CCL2/IL1B/PF4/IL1A/IL1RL1/CEACAM1/IL13RA2/IL6/CXCL1/IL2RB/CXCL10/IL2RG/SOCS1/IL1RL2/CARD16/CSF3/CASP1/EBI3/PLCB1/CXCL5/SLIT2/IL20RB/CXCL3/CSF2/IL18R1/CX3CL1/BIRC3/CCL20/CXCL2/TNFAIP3/PRLR/CCDC3/TNFRSF14/TNFRSF11A/CMKLR1/IL1R1/PTPN6/TNFRSF19/EREG/HSP90AB1/ZNF675/CXCR4/PDGFB/IFNLR1/SIGIRR/IL7R/TFF2	47
deregulated	deregulated	GO:0001655	urogenital system development	38/793	352/18800	1.14771e-07	4.54986e-05	3.75691e-05	ESR1/KIRREL3/ROBO2/AR/PKHD1/FOXA1/SHH/SIM1/MMP9/TP63/PDGFD/SLIT2/RARB/BMPER/PBX1/PRLR/ARG2/ADAMTS16/DYNC2H1/NOG/NUP160/GFRA1/ID4/FREM2/BICC1/KLF15/AKR1B1/BMP6/SIX2/CYP26B1/TP73/PROX1/PODXL/PDGFB/PCSK5/WNT11/KLHL3/IRX1	38
deregulated	deregulated	GO:0050878	regulation of body fluid levels	40/793	382/18800	1.21779e-07	4.54986e-05	3.75691e-05	SERPING1/SHH/PF4/TP63/P2RY1/F2RL2/C1QTNF1/CEACAM1/IL6/CLDN1/F2RL3/SAA1/PLA2G4A/FBLN1/APLN/VDR/PRLR/WAS/SERPINB2/HPSE/PTPN6/AKR1B1/CYP26B1/OXTR/CD59/P2RY2/SLC29A1/PDGFB/ITGB3/SPINK1/FA2H/HSD11B2/CELSR2/TSPAN8/FN1/GRHL1/SERPINA1/ENPP4/DMTN/SCNN1A	40
deregulated	deregulated	GO:0010001	glial cell differentiation	28/793	218/18800	1.57886e-07	5.47752e-05	4.5229e-05	TTBK1/SHH/PLP1/IL1B/TRPC4/IL6/TENM4/DNER/NCMAP/GSX2/TLR2/CNTN1/PTN/RNF112/NOG/ID4/KLF15/VIM/TSPAN2/TP73/CXCR4/DAAM2/ITGB4/CLU/FA2H/HDAC11/EGR2/CSPG5	28
deregulated	deregulated	GO:0034329	cell junction assembly	42/793	420/18800	2.11278e-07	6.84117e-05	5.6489e-05	LINGO2/CDH9/KIRREL3/CNTNAP2/SLITRK6/PTPRD/CDH18/ROBO2/ACVRL1/IL1B/EPB41L3/FGF13/CDH10/CLDN1/DNER/SLITRK5/TLR2/GPM6A/SLITRK1/SRPX2/CLDN2/ARMCX5-GPRASP2/LRRC24/DNM3/SNAI1/AMIGO1/NPTN/OXTR/ARVCF/MUSK/SEMA4D/SPTBN2/FZD1/ITGB4/DSCAM/GJB2/MDGA1/FN1/WNT11/SHANK3/LRRN1/DMTN	42
deregulated	deregulated	GO:0042063	gliogenesis	33/793	291/18800	2.51941e-07	7.648e-05	6.31511e-05	TTBK1/CCL2/SHH/PLP1/IL1B/TRPC4/P2RY1/IL6/TENM4/DNER/NCMAP/GSX2/TLR2/CX3CL1/CNTN1/PTN/RNF112/NOG/ID4/KLF15/VIM/TSPAN2/TP73/LAMB1/CXCR4/E2F1/DAAM2/ITGB4/CLU/FA2H/HDAC11/EGR2/CSPG5	33
deregulated	deregulated	GO:0007565	female pregnancy	25/793	185/18800	2.73098e-07	7.80258e-05	6.44275e-05	ESR1/AR/IGFBP5/MMP9/IL1B/PTGS2/FBLN1/PGF/PTN/VDR/PRLR/STC2/MAGED2/OVGP1/OXTR/TIMP1/ITGB4/FOSB/GJB2/HSD11B2/FOS/PCSK5/CLIC5/STOX2/NDP	25
deregulated	deregulated	GO:0010720	positive regulation of cell development	33/793	297/18800	4.04088e-07	0.000108757	8.98031e-05	PTPRD/ROBO2/TTBK1/SHH/IL1B/IL6/TENM4/GSX2/TLR2/SLIT2/PDE3A/CX3CL1/SLITRK1/PTN/MAP6/RNF112/ARMCX5-GPRASP2/AMIGO1/NPTN/TP73/CXCR4/CDH4/E2F1/SEMA4D/LIMS2/PLXNA2/FZD3/DSCAM/EGR2/FN1/SHANK3/DMTN/CSPG5	33
deregulated	deregulated	GO:0048732	gland development	42/793	431/18800	4.25445e-07	0.000108757	8.98031e-05	ESR1/AR/FOXA1/SHH/IGFBP5/NOTCH4/TP63/MSX1/CEACAM1/IL6/CLDN1/CYP1B1/EDA/UPB1/PITX2/LAMA1/PTN/TNFAIP3/APLN/VDR/PBX1/HOXB3/PRLR/HLX/DKK3/NOG/TNFRSF11A/ID4/EGF/OXTR/PROX1/TGFBR3/E2F8/SLC29A1/LIMS2/FA2H/WNT11/CYP1A1/LBH/IRF6/INHBB/TFCP2L1	42
deregulated	deregulated	GO:0007162	negative regulation of cell adhesion	33/793	305/18800	7.41158e-07	0.00017999	0.000148622	ACVRL1/SHH/SEMA3E/NOTCH4/IL4I1/C1QTNF1/CEACAM1/SOCS1/CYP1B1/CDH13/FBLN1/LPXN/IL20RB/CX3CL1/ARG2/HLX/TNFRSF14/ZC3H12A/ILDR2/PTPN22/GPNMB/PAG1/PTPN6/BMP6/SEMA4D/PODXL/KANK1/PLXNA2/PDE3B/DSCAM/ACER2/RGCC/DMTN	33
deregulated	deregulated	GO:0007409	axonogenesis	41/793	430/18800	1.02802e-06	0.000231242	0.000190942	SLITRK6/ROBO2/SHH/SEMA3E/EPHB6/EPHA6/FGF13/SLITRK5/SLIT2/CNTN1/LAMA1/SLITRK1/ANK3/EPHA5/EFNB3/MAP6/LAMC2/KALRN/NOG/SEMA6D/MYPN/ROBO3/MAP2/EMB/XK/HSP90AB1/AMIGO1/NPTN/DCLK1/CDH4/SEMA4D/RTN4R/PLXNA2/FZD3/BRSK2/NEO1/DSCAM/EGR2/SCN1B/FN1/NGFR	41
deregulated	deregulated	GO:0002237	response to molecule of bacterial origin	36/793	354/18800	1.04742e-06	0.000231242	0.000190942	IL24/CCL2/IL1B/PF4/IL1A/PTGS2/IL6/CXCL1/CXCL10/CLDN1/CARD16/CSF3/CASP1/PTGFR/CXCL5/TNIP3/TLR2/CXCL3/CSF2/DMBT1/IL12A/CX3CL1/CXCL2/TNFAIP3/TNFRSF11A/ZC3H12A/PTPN22/TIMP4/BMP6/VIM/C4B/LOXL1/GJB2/FOS/SIGIRR/CYP1A1	36
deregulated	deregulated	GO:0051963	regulation of synapse assembly	17/793	103/18800	1.36417e-06	0.000281017	0.000232041	LINGO2/SLITRK6/PTPRD/ROBO2/SLITRK5/TLR2/SLITRK1/SRPX2/ARMCX5-GPRASP2/LRRC24/AMIGO1/OXTR/MUSK/SEMA4D/FZD1/MDGA1/LRRN1	17
deregulated	deregulated	GO:0042552	myelination	20/793	138/18800	1.38859e-06	0.000281017	0.000232041	PLP1/EPB41L3/TENM4/SCN2A/NCMAP/TLR2/CNTN1/PTN/MAL2/ID4/XK/AMIGO1/PMP22/TSPAN2/CXCR4/ITGB4/CLU/FA2H/EGR2/SCN8A	20
deregulated	deregulated	GO:0007272	ensheathment of neurons	20/793	140/18800	1.74796e-06	0.000298038	0.000246097	PLP1/EPB41L3/TENM4/SCN2A/NCMAP/TLR2/CNTN1/PTN/MAL2/ID4/XK/AMIGO1/PMP22/TSPAN2/CXCR4/ITGB4/CLU/FA2H/EGR2/SCN8A	20
deregulated	deregulated	GO:0008366	axon ensheathment	20/793	140/18800	1.74796e-06	0.000298038	0.000246097	PLP1/EPB41L3/TENM4/SCN2A/NCMAP/TLR2/CNTN1/PTN/MAL2/ID4/XK/AMIGO1/PMP22/TSPAN2/CXCR4/ITGB4/CLU/FA2H/EGR2/SCN8A	20
deregulated	deregulated	GO:0048709	oligodendrocyte differentiation	16/793	94/18800	1.82268e-06	0.000298038	0.000246097	SHH/PLP1/TRPC4/TENM4/GSX2/TLR2/CNTN1/PTN/ID4/TSPAN2/TP73/CXCR4/DAAM2/CLU/FA2H/HDAC11	16
deregulated	deregulated	GO:0001822	kidney development	32/793	303/18800	1.84377e-06	0.000298038	0.000246097	KIRREL3/ROBO2/PKHD1/SHH/SIM1/MMP9/PDGFD/SLIT2/RARB/BMPER/PBX1/ARG2/ADAMTS16/DYNC2H1/NOG/NUP160/GFRA1/FREM2/BICC1/KLF15/AKR1B1/BMP6/SIX2/CYP26B1/TP73/PROX1/PODXL/PDGFB/PCSK5/WNT11/KLHL3/IRX1	32
deregulated	deregulated	GO:0022407	regulation of cell-cell adhesion	42/793	456/18800	1.8705e-06	0.000298038	0.000246097	PKHD1/FOXA1/CCL2/SHH/NOTCH4/IL1B/VNN1/IL1A/IL4I1/C1QTNF1/CEACAM1/IL6/SOCS1/IL1RL2/EBI3/SKAP1/IL20RB/IL12A/CX3CL1/ANK3/EFNB3/ARG2/HLX/TNFRSF14/ICOSLG/ZC3H12A/ILDR2/PTPN22/TENM3/GPNMB/PAG1/IL23A/PTPN6/BMP6/PODXL/NR4A3/PTPRU/RGCC/CELSR2/MDGA1/IL7R/DMTN	42
deregulated	deregulated	GO:0010575	positive regulation of vascular endothelial growth factor production	9/793	29/18800	1.88999e-06	0.000298038	0.000246097	C3/IL1B/IL1A/PTGS2/IL6/CYP1B1/CCBE1/ADORA2B/HPSE	9
deregulated	deregulated	GO:0032496	response to lipopolysaccharide	34/793	333/18800	1.90224e-06	0.000298038	0.000246097	IL24/CCL2/IL1B/PF4/IL1A/PTGS2/IL6/CXCL1/CXCL10/CLDN1/CARD16/CSF3/CASP1/PTGFR/CXCL5/TNIP3/TLR2/CXCL3/CSF2/IL12A/CX3CL1/CXCL2/TNFAIP3/TNFRSF11A/ZC3H12A/PTPN22/TIMP4/BMP6/VIM/LOXL1/GJB2/FOS/SIGIRR/CYP1A1	34
deregulated	deregulated	GO:0014015	positive regulation of gliogenesis	13/793	64/18800	2.17226e-06	0.000323974	0.000267512	TTBK1/SHH/IL1B/IL6/TENM4/GSX2/TLR2/PTN/RNF112/TP73/CXCR4/E2F1/EGR2	13
deregulated	deregulated	GO:0007411	axon guidance	27/793	234/18800	2.20118e-06	0.000323974	0.000267512	ROBO2/SHH/SEMA3E/EPHB6/EPHA6/SLIT2/CNTN1/LAMA1/EPHA5/EFNB3/LAMC2/KALRN/NOG/SEMA6D/MYPN/ROBO3/EMB/NPTN/CDH4/SEMA4D/PLXNA2/FZD3/NEO1/DSCAM/EGR2/SCN1B/NGFR	27
deregulated	deregulated	GO:0050678	regulation of epithelial cell proliferation	37/793	382/18800	2.38649e-06	0.000327803	0.000270673	AR/PKHD1/ACVRL1/CCL2/SHH/C5AR2/TP63/CEACAM1/CLDN1/CDH13/ATOH8/IL12A/PGF/PTN/TNFAIP3/APLN/VDR/SPARC/NOG/EGF/EREG/BMP6/VASH1/LAMB1/PROX1/KLF9/ID1/TGFBR3/NR4A3/PDGFB/ITGB3/SPINK1/LIMS2/STOX1/RGCC/NGFR/MMRN2	37
deregulated	deregulated	GO:0097485	neuron projection guidance	27/793	235/18800	2.3895e-06	0.000327803	0.000270673	ROBO2/SHH/SEMA3E/EPHB6/EPHA6/SLIT2/CNTN1/LAMA1/EPHA5/EFNB3/LAMC2/KALRN/NOG/SEMA6D/MYPN/ROBO3/EMB/NPTN/CDH4/SEMA4D/PLXNA2/FZD3/NEO1/DSCAM/EGR2/SCN1B/NGFR	27
deregulated	deregulated	GO:0042060	wound healing	40/793	429/18800	2.42967e-06	0.000327803	0.000270673	SERPING1/ACVRL1/IL24/SHH/NOTCH4/PF4/P2RY1/IL1A/F2RL2/C1QTNF1/CEACAM1/IL6/CLDN1/F2RL3/MCAM/SAA1/PLA2G4A/FBLN1/CX3CL1/TNFAIP3/SYT11/WAS/NOG/SERPINB2/HPSE/PTPN6/EREG/TIMP1/CXCR4/CD59/FERMT1/PDGFB/KANK1/ITGB3/PPL/TSPAN8/FN1/SERPINA1/ENPP4/DMTN	40
deregulated	deregulated	GO:0045685	regulation of glial cell differentiation	14/793	75/18800	2.5784e-06	0.000338467	0.000279479	TTBK1/SHH/IL6/TENM4/GSX2/TLR2/PTN/RNF112/NOG/ID4/TP73/CXCR4/DAAM2/EGR2	14
deregulated	deregulated	GO:0098742	cell-cell adhesion via plasma-membrane adhesion molecules	30/793	279/18800	2.66646e-06	0.000339373	0.000280227	CDH9/KIRREL3/PTPRD/CDH18/ROBO2/TENM1/CDH10/CEACAM1/CLDN1/TENM4/CDH13/PCDH7/PCDH10/CX3CL1/SLITRK1/PCDH9/CLDN2/MYPN/ROBO3/TENM3/EMB/AMIGO1/NPTN/ARVCF/CDH4/DSCAM/CELSR2/MDGA1/FAT3/PCDH1	30
deregulated	deregulated	GO:0010975	regulation of neuron projection development	40/793	431/18800	2.72504e-06	0.000339373	0.000280227	PTPRD/ROBO2/SEMA3E/FGF13/NFATC4/SLIT2/CX3CL1/CNTN1/SLITRK1/PTN/EFNB3/PPFIA2/MAP6/PRRX1/TOX/SEMA6D/ARMCX5-GPRASP2/MAP2/TENM3/DNM3/XK/AMIGO1/NPTN/PMP22/VIM/KREMEN1/CDH4/ID1/SEMA4D/RTN4R/DPYSL3/KANK1/FZD1/PLXNA2/BRSK2/DSCAM/SCN1B/FN1/KNDC1/SHANK3	40
deregulated	deregulated	GO:0050808	synapse organization	39/793	419/18800	3.3807e-06	0.000408782	0.00033754	LINGO2/KIRREL3/SLITRK6/PTPRD/ROBO2/SHANK1/C3/CNKSR2/FRMPD4/SEMA3E/COL4A5/FGF13/NFATC4/DNER/SLITRK5/TLR2/GPM6A/CX3CL1/SLITRK1/ANK3/SRPX2/PPFIA2/ARMCX5-GPRASP2/DRP2/LRRC24/DNM3/AMIGO1/NPTN/OXTR/MUSK/SEMA4D/SPTBN2/FZD1/DSCAM/MDGA1/SHANK3/SNTA1/LRRN1/PALM	39
deregulated	deregulated	GO:0072001	renal system development	32/793	312/18800	3.4507e-06	0.000408782	0.00033754	KIRREL3/ROBO2/PKHD1/SHH/SIM1/MMP9/PDGFD/SLIT2/RARB/BMPER/PBX1/ARG2/ADAMTS16/DYNC2H1/NOG/NUP160/GFRA1/FREM2/BICC1/KLF15/AKR1B1/BMP6/SIX2/CYP26B1/TP73/PROX1/PODXL/PDGFB/PCSK5/WNT11/KLHL3/IRX1	32
deregulated	deregulated	GO:0014013	regulation of gliogenesis	16/793	100/18800	4.22177e-06	0.000488217	0.000403131	TTBK1/SHH/IL1B/IL6/TENM4/GSX2/TLR2/PTN/RNF112/NOG/ID4/TP73/CXCR4/E2F1/DAAM2/EGR2	16
deregulated	deregulated	GO:0009612	response to mechanical stimulus	24/793	201/18800	4.40617e-06	0.000497692	0.000410955	CNTNAP2/SLITRK6/COL11A1/IL1B/P2RY1/PTGS2/PIEZO2/CXCL10/CASP1/RYR2/TLR3/PTN/ASIC3/BMP6/STRBP/GSN/CXCR4/DMD/FOSB/PPL/FOS/WNT11/SHANK3/CSRP3	24
deregulated	deregulated	GO:1901652	response to peptide	43/793	491/18800	5.17597e-06	0.000571357	0.000471781	IGFBP5/MMP9/IL1B/PTGS2/CEACAM1/SOCS1/CYP1B1/PLCB1/TLR2/TNFAIP3/GRB14/PHEX/PTPRE/PTPN22/STC2/CYP11A1/TIMP4/KLF15/PID1/GDF15/EREG/GKAP1/DENND4C/VIM/OXTR/TIMP1/ID1/SESN3/TGFBR3/NR4A3/ENPP1/KANK1/SPINK1/SLC2A4/PDE3B/GJB2/HSD11B2/EGR2/NGFR/INHBB/CSRP3/SORL1/TFF1	43
deregulated	deregulated	GO:0042303	molting cycle	17/793	114/18800	5.71979e-06	0.000603935	0.000498682	LRIG1/INHBA/SHH/IGFBP5/TP63/PTGS2/EDA/MYSM1/HPSE/TNFRSF19/SNAI1/FERMT1/FZD3/FA2H/FUZ/NGFR/TRPV3	17
deregulated	deregulated	GO:0042633	hair cycle	17/793	114/18800	5.71979e-06	0.000603935	0.000498682	LRIG1/INHBA/SHH/IGFBP5/TP63/PTGS2/EDA/MYSM1/HPSE/TNFRSF19/SNAI1/FERMT1/FZD3/FA2H/FUZ/NGFR/TRPV3	17
deregulated	deregulated	GO:0021782	glial cell development	17/793	115/18800	6.45277e-06	0.000666831	0.000550617	TTBK1/SHH/PLP1/IL1B/IL6/TENM4/NCMAP/TLR2/CNTN1/ID4/VIM/TSPAN2/ITGB4/CLU/FA2H/HDAC11/CSPG5	17
deregulated	deregulated	GO:0030198	extracellular matrix organization	31/793	307/18800	6.72464e-06	0.00068045	0.000561861	COL11A1/COL4A5/MMP9/COL4A6/ADAMTS5/IL6/ADAMTS14/CTSS/CYP1B1/SLC2A10/LCP1/MMP1/FBLN1/CSGALNACT1/PRSS1/CRISPLD2/PTX3/TNFRSF11B/ADAMTS3/ADAMTS16/ABI3BP/MMP10/CST3/LAMB1/ADAMTS17/FERMT1/FBLN2/LOXL1/OLFML2A/RGCC/WDR72	31
deregulated	deregulated	GO:0043062	extracellular structure organization	31/793	308/18800	7.18383e-06	0.000702846	0.000580354	COL11A1/COL4A5/MMP9/COL4A6/ADAMTS5/IL6/ADAMTS14/CTSS/CYP1B1/SLC2A10/LCP1/MMP1/FBLN1/CSGALNACT1/PRSS1/CRISPLD2/PTX3/TNFRSF11B/ADAMTS3/ADAMTS16/ABI3BP/MMP10/CST3/LAMB1/ADAMTS17/FERMT1/FBLN2/LOXL1/OLFML2A/RGCC/WDR72	31
deregulated	deregulated	GO:0045687	positive regulation of glial cell differentiation	10/793	42/18800	7.26147e-06	0.000702846	0.000580354	TTBK1/SHH/TENM4/GSX2/TLR2/PTN/RNF112/TP73/CXCR4/EGR2	10
deregulated	deregulated	GO:0048608	reproductive structure development	39/793	433/18800	7.3801e-06	0.000702846	0.000580354	ESR1/ROBO2/AR/INHBA/C3/FOXA1/SHH/TP63/IL1A/PTGS2/CYP1B1/TFAP2C/SLIT2/TLR3/CSF2/PTN/PTX3/VDR/PRLR/PLAC1/NOG/STC2/GFRA1/ID4/PTPN6/EREG/HSP90AB1/SNAI1/BMP6/VASH1/E2F8/PDGFB/IRX5/PLCD3/GJB2/HSD17B3/INHBB/STOX2/NDP	39
deregulated	deregulated	GO:0045229	external encapsulating structure organization	31/793	310/18800	8.18958e-06	0.000764938	0.000631626	COL11A1/COL4A5/MMP9/COL4A6/ADAMTS5/IL6/ADAMTS14/CTSS/CYP1B1/SLC2A10/LCP1/MMP1/FBLN1/CSGALNACT1/PRSS1/CRISPLD2/PTX3/TNFRSF11B/ADAMTS3/ADAMTS16/ABI3BP/MMP10/CST3/LAMB1/ADAMTS17/FERMT1/FBLN2/LOXL1/OLFML2A/RGCC/WDR72	31
deregulated	deregulated	GO:0007156	homophilic cell adhesion via plasma membrane adhesion molecules	21/793	168/18800	8.45246e-06	0.000765874	0.000632398	CDH9/KIRREL3/CDH18/ROBO2/CDH10/CEACAM1/CDH13/PCDH7/PCDH10/PCDH9/MYPN/ROBO3/TENM3/EMB/AMIGO1/NPTN/CDH4/DSCAM/CELSR2/FAT3/PCDH1	21
deregulated	deregulated	GO:0043434	response to peptide hormone	37/793	404/18800	8.67245e-06	0.000765874	0.000632398	IGFBP5/IL1B/PTGS2/CEACAM1/SOCS1/CYP1B1/PLCB1/TLR2/GRB14/PHEX/PTPRE/STC2/CYP11A1/TIMP4/KLF15/PID1/GDF15/EREG/GKAP1/DENND4C/OXTR/TIMP1/SESN3/TGFBR3/NR4A3/ENPP1/KANK1/SPINK1/SLC2A4/PDE3B/GJB2/HSD11B2/EGR2/INHBB/CSRP3/SORL1/TFF1	37
deregulated	deregulated	GO:0061458	reproductive system development	39/793	436/18800	8.67265e-06	0.000765874	0.000632398	ESR1/ROBO2/AR/INHBA/C3/FOXA1/SHH/TP63/IL1A/PTGS2/CYP1B1/TFAP2C/SLIT2/TLR3/CSF2/PTN/PTX3/VDR/PRLR/PLAC1/NOG/STC2/GFRA1/ID4/PTPN6/EREG/HSP90AB1/SNAI1/BMP6/VASH1/E2F8/PDGFB/IRX5/PLCD3/GJB2/HSD17B3/INHBB/STOX2/NDP	39
deregulated	deregulated	GO:0060562	epithelial tube morphogenesis	32/793	328/18800	9.78795e-06	0.00084893	0.000700979	ESR1/AR/PKHD1/ACVRL1/FOXA1/SHH/SEMA3E/NOTCH4/NFATC4/CXCL10/ASB2/CTHRC1/SLIT2/RYR2/LAMA1/VDR/PBX1/ADAMTS16/NOG/EGF/SIX2/PROX1/CXCR4/PODXL/FZD1/FZD3/FUZ/STOX1/WNT11/MMRN2/KLHL3/IRX1	32
deregulated	deregulated	GO:0051965	positive regulation of synapse assembly	12/793	63/18800	1.07362e-05	0.000914835	0.000755399	LINGO2/SLITRK6/PTPRD/SLITRK5/SLITRK1/SRPX2/ARMCX5-GPRASP2/LRRC24/AMIGO1/OXTR/SEMA4D/LRRN1	12
deregulated	deregulated	GO:0097529	myeloid leukocyte migration	25/793	229/18800	1.37337e-05	0.00115008	0.000949642	CCL2/C5AR2/IL1B/PF4/IL1A/IL6/CXCL1/CXCL10/PDGFD/SAA1/PLCB1/CXCL5/SLIT2/CXCL3/CX3CL1/PGF/CCL20/CXCL2/MTUS1/TNFRSF11A/CMKLR1/IL1R1/CD99L2/IL23A/PDGFB	25
deregulated	deregulated	GO:1901888	regulation of cell junction assembly	23/793	201/18800	1.40394e-05	0.00115576	0.000954331	LINGO2/CNTNAP2/SLITRK6/PTPRD/ROBO2/ACVRL1/IL1B/CLDN1/SLITRK5/TLR2/SLITRK1/SRPX2/ARMCX5-GPRASP2/LRRC24/SNAI1/AMIGO1/OXTR/MUSK/SEMA4D/FZD1/MDGA1/LRRN1/DMTN	23
deregulated	deregulated	GO:0042445	hormone metabolic process	25/793	230/18800	1.48068e-05	0.00118095	0.000975136	ESR1/FOXA1/SHH/IL4I1/CYP1B1/SCG5/SULT1A1/CHST9/LRAT/DKK3/DDO/STC2/CYP11A1/AKR1B1/HSD17B6/BMP6/CYP26B1/ATP1A1/SDR16C5/CTSL/PCSK5/SULT1B1/HSD17B3/CYP1A1/PCSK1N	25
deregulated	deregulated	GO:0099177	regulation of trans-synaptic signaling	38/793	430/18800	1.48422e-05	0.00118095	0.000975136	SORCS3/GRM7/PTPRD/SHANK1/CCL2/IL1B/RIMS2/GRIK4/P2RY1/MCTP2/PTGS2/NFATC4/CACNG8/PLCB1/CX3CL1/RIMS1/PTN/ADORA2B/RASGRF1/SYT11/RGS4/GRIN2D/GRIK2/NPTN/OXTR/RIMS3/CACNG7/MAPK8IP2/DNM1/FABP5/KISS1/EGR2/CALB2/NPTXR/SHANK3/CSPG5/SORCS2/CPLX1	38
deregulated	deregulated	GO:0010817	regulation of hormone levels	42/793	496/18800	1.50749e-05	0.00118095	0.000975136	ESR1/INHBA/FOXA1/SHH/IL1B/RIMS2/P2RY1/IL4I1/C1QTNF1/IL6/CYP1B1/SLC16A1/SCG5/SULT1A1/SYT9/CHST9/EPHA5/LRAT/DKK3/DDO/ILDR2/STC2/CYP11A1/AKR1B1/HSD17B6/BMP6/CYP26B1/ATP1A1/SDR16C5/CTSL/SPINK1/BRSK2/KISS1/SLCO4A1/PCSK5/SULT1B1/HSD17B3/CYP1A1/KCNJ11/INHBB/CPLX1/PCSK1N	42
deregulated	deregulated	GO:0022612	gland morphogenesis	17/793	123/18800	1.60831e-05	0.00123993	0.00102384	ESR1/AR/FOXA1/SHH/IGFBP5/TP63/CEACAM1/IL6/EDA/LAMA1/PTN/TNFAIP3/VDR/NOG/ID4/PROX1/LIMS2	17
deregulated	deregulated	GO:0071222	cellular response to lipopolysaccharide	24/793	217/18800	1.63424e-05	0.00124023	0.00102409	IL24/CCL2/IL1B/PF4/IL1A/IL6/CXCL1/CXCL10/CARD16/CSF3/CASP1/CXCL5/TNIP3/TLR2/CXCL3/CSF2/CX3CL1/CXCL2/TNFAIP3/ZC3H12A/PTPN22/BMP6/VIM/SIGIRR	24
deregulated	deregulated	GO:0060389	pathway-restricted SMAD protein phosphorylation	12/793	66/18800	1.76375e-05	0.00131793	0.00108824	INHBA/ACVRL1/BMPER/BMP3/INHBE/NOG/GDF15/BMP6/TGFBR3/PMEPA1/BMP8B/INHBB	12
deregulated	deregulated	GO:0007596	blood coagulation	24/793	221/18800	2.21494e-05	0.0016165	0.00133478	SERPING1/SHH/PF4/P2RY1/F2RL2/C1QTNF1/CEACAM1/IL6/F2RL3/SAA1/PLA2G4A/FBLN1/WAS/SERPINB2/HPSE/PTPN6/CD59/PDGFB/ITGB3/TSPAN8/FN1/SERPINA1/ENPP4/DMTN	24
deregulated	deregulated	GO:0032288	myelin assembly	7/793	22/18800	2.26317e-05	0.0016165	0.00133478	EPB41L3/TENM4/NCMAP/TLR2/CNTN1/PMP22/ITGB4	7
deregulated	deregulated	GO:0048714	positive regulation of oligodendrocyte differentiation	7/793	22/18800	2.26317e-05	0.0016165	0.00133478	SHH/TENM4/GSX2/TLR2/PTN/TP73/CXCR4	7
deregulated	deregulated	GO:0052547	regulation of peptidase activity	39/793	456/18800	2.41894e-05	0.00170272	0.00140598	C3/SERPING1/TTBK1/MMP9/CST6/TNFSF15/TP63/PTGS2/RARRES1/CARD16/CASP1/FBLN1/PI3/BIRC3/NLRP2/SPINK4/PRSS22/SERPINB2/TIMP4/HIP1/CST3/TIMP1/GSN/CST4/C4B/CYFIP2/UACA/CST1/SPINK1/ACER2/CST2/FN1/SERPINA1/ATP2A3/NGFR/COL6A3/EGLN3/SORL1/PCSK1N	39
deregulated	deregulated	GO:0006953	acute-phase response	10/793	48/18800	2.56675e-05	0.00177793	0.00146808	IL1B/IL1A/PTGS2/IL6/SAA1/SAA2/TNFRSF11A/SIGIRR/FN1/SERPINA1	10
deregulated	deregulated	GO:0050807	regulation of synapse organization	23/793	209/18800	2.64083e-05	0.00177793	0.00146808	LINGO2/SLITRK6/PTPRD/ROBO2/FRMPD4/NFATC4/SLITRK5/TLR2/GPM6A/SLITRK1/SRPX2/PPFIA2/ARMCX5-GPRASP2/LRRC24/DNM3/AMIGO1/OXTR/MUSK/SEMA4D/FZD1/MDGA1/SHANK3/LRRN1	23
deregulated	deregulated	GO:0010721	negative regulation of cell development	21/793	181/18800	2.66244e-05	0.00177793	0.00146808	S1PR3/SEMA3E/IL1B/IL1A/FGF13/NFATC4/IL6/FBLN1/PTN/EFNB3/NOG/SEMA6D/MAP2/ID4/ID1/SEMA4D/DAAM2/RTN4R/KANK1/DMTN/SORL1	21
deregulated	deregulated	GO:0001819	positive regulation of cytokine production	40/793	475/18800	2.71826e-05	0.00177793	0.00146808	C3/NFAM1/IL1B/PF4/IL1A/IL1RL1/PTGS2/NFATC4/IL6/IL1RL2/CYP1B1/SAA1/CASP1/EBI3/PLCB1/TLR2/IL20RB/TLR3/CSF2/IL18R1/IL12A/CX3CL1/NLRP2/CCBE1/POU2F2/ADORA2B/AFAP1L2/TNFRSF14/IL1R1/HPSE/PTPN22/IL23A/EREG/FERMT1/NR4A3/CLU/RGCC/WNT11/NOX5/SORL1	40
deregulated	deregulated	GO:1990266	neutrophil migration	17/793	128/18800	2.72738e-05	0.00177793	0.00146808	CCL2/C5AR2/IL1B/PF4/IL1A/CXCL1/CXCL10/SAA1/CXCL5/SLIT2/CXCL3/CX3CL1/CCL20/CXCL2/IL1R1/CD99L2/IL23A	17
deregulated	deregulated	GO:0090287	regulation of cellular response to growth factor stimulus	30/793	314/18800	2.74542e-05	0.00177793	0.00146808	ACVRL1/IL1B/MSX1/SLC2A10/SLIT2/IL12A/SHISA2/ADAMTS3/APLN/CCBE1/BMPER/DKK3/NOG/VEPH1/HSP90AB1/NPTN/TGFBR3/CYFIP2/FERMT1/PMEPA1/ITGB3/FZD1/NEO1/HTRA3/FUZ/RBPMS2/NGFR/MMRN2/SORL1/CHRDL1	30
deregulated	deregulated	GO:0022404	molting cycle process	14/793	92/18800	2.9848e-05	0.0018807	0.00155294	LRIG1/INHBA/SHH/IGFBP5/TP63/EDA/MYSM1/HPSE/TNFRSF19/SNAI1/FERMT1/FZD3/FUZ/NGFR	14
deregulated	deregulated	GO:0022405	hair cycle process	14/793	92/18800	2.9848e-05	0.0018807	0.00155294	LRIG1/INHBA/SHH/IGFBP5/TP63/EDA/MYSM1/HPSE/TNFRSF19/SNAI1/FERMT1/FZD3/FUZ/NGFR	14
deregulated	deregulated	GO:2000027	regulation of animal organ morphogenesis	17/793	129/18800	3.02028e-05	0.0018807	0.00155294	ROBO2/AR/PKHD1/SHH/MSX1/CTHRC1/TNFRSF11B/NOG/SIX2/ANKRD6/SAPCD2/FZD1/FZD3/STOX1/CELSR2/WNT11/NGFR	17
deregulated	deregulated	GO:0050679	positive regulation of epithelial cell proliferation	23/793	211/18800	3.07428e-05	0.00188463	0.00155618	AR/PKHD1/ACVRL1/SHH/C5AR2/TP63/CLDN1/CDH13/PGF/PTN/TNFAIP3/APLN/NOG/EGF/BMP6/LAMB1/PROX1/ID1/NR4A3/PDGFB/ITGB3/SPINK1/STOX1	23
deregulated	deregulated	GO:0008038	neuron recognition	10/793	49/18800	3.10419e-05	0.00188463	0.00155618	CNTNAP2/ROBO2/EFNB3/MYPN/ROBO3/EMB/AMIGO1/NPTN/CXCR4/DSCAM	10
deregulated	deregulated	GO:0050817	coagulation	24/793	226/18800	3.19969e-05	0.00191863	0.00158425	SERPING1/SHH/PF4/P2RY1/F2RL2/C1QTNF1/CEACAM1/IL6/F2RL3/SAA1/PLA2G4A/FBLN1/WAS/SERPINB2/HPSE/PTPN6/CD59/PDGFB/ITGB3/TSPAN8/FN1/SERPINA1/ENPP4/DMTN	24
deregulated	deregulated	GO:0050804	modulation of chemical synaptic transmission	37/793	429/18800	3.24986e-05	0.00192495	0.00158947	SORCS3/GRM7/PTPRD/SHANK1/CCL2/IL1B/RIMS2/GRIK4/P2RY1/MCTP2/PTGS2/NFATC4/CACNG8/PLCB1/CX3CL1/RIMS1/PTN/ADORA2B/RASGRF1/SYT11/RGS4/GRIN2D/GRIK2/NPTN/OXTR/RIMS3/CACNG7/MAPK8IP2/DNM1/KISS1/EGR2/CALB2/NPTXR/SHANK3/CSPG5/SORCS2/CPLX1	37
deregulated	deregulated	GO:0048713	regulation of oligodendrocyte differentiation	9/793	40/18800	3.40081e-05	0.0019882	0.0016417	SHH/TENM4/GSX2/TLR2/PTN/ID4/TP73/CXCR4/DAAM2	9
deregulated	deregulated	GO:0007599	hemostasis	24/793	227/18800	3.43851e-05	0.0019882	0.0016417	SERPING1/SHH/PF4/P2RY1/F2RL2/C1QTNF1/CEACAM1/IL6/F2RL3/SAA1/PLA2G4A/FBLN1/WAS/SERPINB2/HPSE/PTPN6/CD59/PDGFB/ITGB3/TSPAN8/FN1/SERPINA1/ENPP4/DMTN	24
deregulated	deregulated	GO:0071219	cellular response to molecule of bacterial origin	24/793	229/18800	3.96486e-05	0.00224382	0.00185277	IL24/CCL2/IL1B/PF4/IL1A/IL6/CXCL1/CXCL10/CARD16/CSF3/CASP1/CXCL5/TNIP3/TLR2/CXCL3/CSF2/CX3CL1/CXCL2/TNFAIP3/ZC3H12A/PTPN22/BMP6/VIM/SIGIRR	24
deregulated	deregulated	GO:0007178	transmembrane receptor protein serine/threonine kinase signaling pathway	33/793	368/18800	4.00448e-05	0.00224382	0.00185277	INHBA/ACVRL1/SHH/MSX1/IGSF1/SLC2A10/ATOH8/LPXN/BMPER/BMP3/INHBE/DKK3/NOG/AKAP3/VEPH1/GDF15/HSP90AB1/BMP6/VIM/ID1/TGFBR3/FERMT1/PMEPA1/BMP8B/FZD1/SMAD9/NEO1/HTRA3/FOS/RBPMS2/INHBB/SORL1/CHRDL1	33
deregulated	deregulated	GO:0051961	negative regulation of nervous system development	18/793	145/18800	4.0192e-05	0.00224382	0.00185277	ROBO2/SEMA3E/IL1B/FGF13/NFATC4/IL6/TLR2/PTN/EFNB3/NOG/SEMA6D/MAP2/ID4/ID1/SEMA4D/DAAM2/RTN4R/SORL1	18
deregulated	deregulated	GO:0050803	regulation of synapse structure or activity	23/793	215/18800	4.13791e-05	0.00227683	0.00188002	LINGO2/SLITRK6/PTPRD/ROBO2/FRMPD4/NFATC4/SLITRK5/TLR2/GPM6A/SLITRK1/SRPX2/PPFIA2/ARMCX5-GPRASP2/LRRC24/DNM3/AMIGO1/OXTR/MUSK/SEMA4D/FZD1/MDGA1/SHANK3/LRRN1	23
deregulated	deregulated	GO:0060395	SMAD protein signal transduction	13/793	83/18800	4.18015e-05	0.00227683	0.00188002	INHBA/SLC2A10/ATOH8/BMP3/INHBE/VEPH1/GDF15/BMP6/VIM/BMP8B/SMAD9/FOS/INHBB	13
deregulated	deregulated	GO:0022010	central nervous system myelination	7/793	24/18800	4.26583e-05	0.00227683	0.00188002	PLP1/TENM4/TLR2/CNTN1/ID4/CLU/FA2H	7
deregulated	deregulated	GO:0032291	axon ensheathment in central nervous system	7/793	24/18800	4.26583e-05	0.00227683	0.00188002	PLP1/TENM4/TLR2/CNTN1/ID4/CLU/FA2H	7
deregulated	deregulated	GO:0002064	epithelial cell development	22/793	203/18800	4.96035e-05	0.00260194	0.00214847	ESR1/AR/PKHD1/FOXA1/S1PR3/NOTCH4/IL1B/TP63/IL1A/CLDN1/PLCB1/RARB/HPSE/AKR1B1/TJP2/BMP6/VIM/PROX1/CXCR4/PODXL/PDGFB/TFCP2L1	22
deregulated	deregulated	GO:0060393	regulation of pathway-restricted SMAD protein phosphorylation	11/793	62/18800	4.98209e-05	0.00260194	0.00214847	INHBA/ACVRL1/BMPER/BMP3/INHBE/NOG/GDF15/BMP6/PMEPA1/BMP8B/INHBB	11
deregulated	deregulated	GO:0014003	oligodendrocyte development	9/793	42/18800	5.14185e-05	0.0026568	0.00219378	SHH/PLP1/TENM4/TLR2/CNTN1/ID4/CLU/FA2H/HDAC11	9
deregulated	deregulated	GO:1990868	response to chemokine	14/793	97/18800	5.4534e-05	0.00275908	0.00227823	CCL2/PF4/CXCL1/CXCL10/CXCL5/SLIT2/CXCL3/CX3CL1/CCL20/CXCL2/CMKLR1/ZC3H12A/CXCR4/TFF2	14
deregulated	deregulated	GO:1990869	cellular response to chemokine	14/793	97/18800	5.4534e-05	0.00275908	0.00227823	CCL2/PF4/CXCL1/CXCL10/CXCL5/SLIT2/CXCL3/CX3CL1/CCL20/CXCL2/CMKLR1/ZC3H12A/CXCR4/TFF2	14
deregulated	deregulated	GO:0052548	regulation of endopeptidase activity	36/793	426/18800	6.31082e-05	0.00315996	0.00260925	C3/SERPING1/TTBK1/MMP9/CST6/TNFSF15/TP63/PTGS2/RARRES1/CARD16/CASP1/PI3/BIRC3/NLRP2/SPINK4/SERPINB2/TIMP4/HIP1/CST3/TIMP1/GSN/CST4/C4B/CYFIP2/UACA/CST1/SPINK1/ACER2/CST2/SERPINA1/ATP2A3/NGFR/COL6A3/EGLN3/SORL1/PCSK1N	36
deregulated	deregulated	GO:0090092	regulation of transmembrane receptor protein serine/threonine kinase signaling pathway	26/793	267/18800	6.73733e-05	0.0033391	0.00275717	INHBA/ACVRL1/SHH/MSX1/IGSF1/SLC2A10/BMPER/BMP3/INHBE/DKK3/NOG/VEPH1/GDF15/HSP90AB1/BMP6/TGFBR3/FERMT1/PMEPA1/BMP8B/FZD1/NEO1/HTRA3/RBPMS2/INHBB/SORL1/CHRDL1	26
deregulated	deregulated	GO:0001667	ameboidal-type cell migration	39/793	480/18800	7.44202e-05	0.0036511	0.00301479	ACVRL1/SHH/SEMA3E/MMP9/PTGS2/CEACAM1/CYP1B1/CDH13/ATOH8/LPXN/SLIT2/PITX2/PTN/SRPX2/CCBE1/BMPER/SPARC/SEMA6D/ZC3H12A/EGF/VASH1/TIMP1/PROX1/ID1/SEMA4D/S100P/DAAM2/FERMT1/PDGFB/KANK1/ITGB3/ITGB4/PRSS3/RGCC/TNS1/FN1/WNT11/MMRN2/DMTN	39
deregulated	deregulated	GO:0060740	prostate gland epithelium morphogenesis	7/793	26/18800	7.53093e-05	0.00365777	0.0030203	ESR1/AR/FOXA1/SHH/TP63/NOG/ID4	7
deregulated	deregulated	GO:0048813	dendrite morphogenesis	17/793	139/18800	7.88223e-05	0.0037905	0.00312989	PTPRD/SHANK1/NFATC4/PTN/PPFIA2/MAP6/ARMCX5-GPRASP2/MAP2/DNM3/DCLK1/MAPK8IP2/ID1/SEMA4D/DSCAM/CELSR2/KNDC1/SHANK3	17
deregulated	deregulated	GO:0001942	hair follicle development	13/793	89/18800	8.80666e-05	0.00408531	0.00337333	INHBA/SHH/IGFBP5/TP63/EDA/MYSM1/HPSE/TNFRSF19/SNAI1/FERMT1/FZD3/FUZ/NGFR	13
deregulated	deregulated	GO:0070098	chemokine-mediated signaling pathway	13/793	89/18800	8.80666e-05	0.00408531	0.00337333	CCL2/PF4/CXCL1/CXCL10/CXCL5/SLIT2/CXCL3/CX3CL1/CCL20/CXCL2/CMKLR1/CXCR4/TFF2	13
deregulated	deregulated	GO:0071216	cellular response to biotic stimulus	25/793	256/18800	8.82364e-05	0.00408531	0.00337333	IL24/CCL2/IL1B/PF4/IL1A/IL6/CXCL1/CXCL10/CARD16/CSF3/CASP1/CXCL5/TNIP3/TLR2/CXCL3/CSF2/CX3CL1/CXCL2/TNFAIP3/ZC3H12A/CDA/PTPN22/BMP6/VIM/SIGIRR	25
deregulated	deregulated	GO:0050770	regulation of axonogenesis	18/793	154/18800	8.91585e-05	0.00408531	0.00337333	ROBO2/SEMA3E/FGF13/SLIT2/SLITRK1/EFNB3/MAP6/SEMA6D/MAP2/XK/AMIGO1/CDH4/SEMA4D/RTN4R/PLXNA2/BRSK2/DSCAM/FN1	18
deregulated	deregulated	GO:0097530	granulocyte migration	18/793	154/18800	8.91585e-05	0.00408531	0.00337333	CCL2/C5AR2/IL1B/PF4/IL1A/CXCL1/CXCL10/SAA1/CXCL5/SLIT2/CXCL3/CX3CL1/CCL20/CXCL2/CMKLR1/IL1R1/CD99L2/IL23A	18
deregulated	deregulated	GO:0055074	calcium ion homeostasis	38/793	468/18800	9.29714e-05	0.00422021	0.00348471	ESR1/PKHD1/S1PR3/C5AR2/TRPC4/P2RY1/F2RL2/C1QTNF1/CLIC2/CXCL10/F2RL3/SAA1/PTGFR/RYR2/TRPC3/CX3CL1/VDR/CACNA1F/CMKLR1/STC2/PTPN6/GRIN2D/XK/GRIK2/NPTN/OXTR/CXCR4/SYPL2/TMEM38A/SPINK1/ADRA1B/DMD/SNX10/KISS1/ATP2A3/CALB2/CSRP3/TRPV3	38
deregulated	deregulated	GO:0001503	ossification	35/793	420/18800	0.000104834	0.00471464	0.00389297	CLEC11A/CYP24A1/ITGA11/COL11A1/SHH/IGFBP5/MMP9/TP63/PTGS2/IL6/CTHRC1/VCAN/CSGALNACT1/ATP6V0A4/PTN/PHEX/PBX1/BMP3/CEBPD/NOG/TNFRSF11A/ID4/SNAI1/BMP6/SIX2/KREMEN1/SEMA4D/BMP8B/ENPP1/RASSF2/FZD1/SNX10/EGR2/WNT11/CHRDL1	35
deregulated	deregulated	GO:0022409	positive regulation of cell-cell adhesion	27/793	291/18800	0.000111791	0.00498138	0.00411323	FOXA1/CCL2/SHH/IL1B/VNN1/IL1A/IL4I1/IL6/SOCS1/IL1RL2/EBI3/SKAP1/IL12A/CX3CL1/ANK3/EFNB3/HLX/TNFRSF14/ICOSLG/PTPN22/IL23A/PTPN6/PODXL/NR4A3/PTPRU/IL7R/DMTN	27
deregulated	deregulated	GO:0006874	cellular calcium ion homeostasis	37/793	456/18800	0.000116141	0.00512817	0.00423443	ESR1/PKHD1/S1PR3/C5AR2/TRPC4/P2RY1/F2RL2/C1QTNF1/CLIC2/CXCL10/F2RL3/SAA1/PTGFR/RYR2/TRPC3/CX3CL1/VDR/CACNA1F/CMKLR1/STC2/PTPN6/GRIN2D/XK/GRIK2/NPTN/OXTR/CXCR4/SYPL2/TMEM38A/SPINK1/ADRA1B/DMD/KISS1/ATP2A3/CALB2/CSRP3/TRPV3	37
deregulated	deregulated	GO:0050866	negative regulation of cell activation	22/793	216/18800	0.000124995	0.00546098	0.00450925	INHBA/SHH/IL4I1/C1QTNF1/CEACAM1/IL13RA2/SOCS1/IL20RB/CX3CL1/TNFAIP3/HMGB3/ARG2/SYT11/HLX/TNFRSF14/ZC3H12A/ILDR2/PTPN22/GPNMB/PAG1/PTPN6/PDGFB	22
deregulated	deregulated	GO:0060512	prostate gland morphogenesis	7/793	28/18800	0.000125927	0.00546098	0.00450925	ESR1/AR/FOXA1/SHH/TP63/NOG/ID4	7
deregulated	deregulated	GO:0045601	regulation of endothelial cell differentiation	9/793	47/18800	0.000130113	0.00558533	0.00461192	ACVRL1/S1PR3/NOTCH4/IL1B/CEACAM1/PLCB1/ATOH8/BMP6/ID1	9
deregulated	deregulated	GO:1901890	positive regulation of cell junction assembly	14/793	105/18800	0.000131095	0.00558533	0.00461192	LINGO2/CNTNAP2/SLITRK6/PTPRD/CLDN1/SLITRK5/SLITRK1/SRPX2/ARMCX5-GPRASP2/LRRC24/AMIGO1/OXTR/SEMA4D/LRRN1	14
deregulated	deregulated	GO:0002819	regulation of adaptive immune response	20/793	188/18800	0.000138775	0.00583124	0.00481498	C3/IL1B/IL4I1/IL1RL1/CEACAM1/IL6/PLA2G4A/SKAP1/IL20RB/IL18R1/IL12A/TNFAIP3/WAS/HLX/TNFRSF14/ZC3H12A/IL1R1/IL23A/PTPN6/IL7R	20
deregulated	deregulated	GO:0098773	skin epidermis development	13/793	93/18800	0.000139268	0.00583124	0.00481498	INHBA/SHH/IGFBP5/TP63/EDA/MYSM1/HPSE/TNFRSF19/SNAI1/FERMT1/FZD3/FUZ/NGFR	13
deregulated	deregulated	GO:0048771	tissue remodeling	19/793	174/18800	0.000143472	0.00595592	0.00491793	ACVRL1/IGFBP5/IL1A/CEACAM1/IL6/CTHRC1/PTN/TNFAIP3/TNFRSF11B/VDR/TNFRSF11A/GPNMB/IL23A/ZNF675/CST3/TIMP1/ITGB3/RASSF2/SNX10	19
deregulated	deregulated	GO:0030593	neutrophil chemotaxis	14/793	106/18800	0.000145291	0.00598034	0.00493809	CCL2/C5AR2/IL1B/PF4/CXCL1/CXCL10/SAA1/CXCL5/SLIT2/CXCL3/CX3CL1/CCL20/CXCL2/IL23A	14
deregulated	deregulated	GO:0009410	response to xenobiotic stimulus	34/793	411/18800	0.000150612	0.00614723	0.0050759	INHBA/IL1B/PTGS2/CYP1B1/TLR3/PDE3A/SULT1A1/PGF/TNFRSF11B/GSTO2/CES3/AHRR/TIMP4/NNMT/PPM1E/HSP90AB1/CYP26B1/OXTR/PLIN2/ATP1A1/TP73/CXCR4/CYP2E1/E2F1/FZD1/FZD3/FOSB/ACER2/HSD11B2/FOS/SULT1B1/NFATC2/CYP1A1/KCNJ11	34
deregulated	deregulated	GO:0042698	ovulation cycle	11/793	70/18800	0.000156116	0.00631879	0.00521756	ESR1/ROBO2/INHBA/CYP1B1/SLIT2/PTN/PTX3/TIMP4/EREG/OXTR/KISS1	11
deregulated	deregulated	GO:0045785	positive regulation of cell adhesion	36/793	446/18800	0.000158499	0.00636221	0.00525341	FOXA1/CCL2/SHH/IL1B/VNN1/IL1A/IL4I1/IL6/SOCS1/IL1RL2/SAA1/CDH13/EBI3/SKAP1/IL12A/CX3CL1/ANK3/EFNB3/HLX/TNFRSF14/ICOSLG/ABI3BP/PTPN22/IL23A/PTPN6/PODXL/FERMT1/NR4A3/PTPRU/PDGFB/FBLN2/LIMS2/FN1/IL7R/DMTN/CSPG5	36
deregulated	deregulated	GO:0002825	regulation of T-helper 1 type immune response	7/793	29/18800	0.000159997	0.00636971	0.0052596	IL1B/IL1RL1/PLA2G4A/IL18R1/HLX/IL1R1/IL23A	7
deregulated	deregulated	GO:0014074	response to purine-containing compound	16/793	134/18800	0.000168258	0.00664412	0.00548619	IGFBP5/IL1B/P2RY1/PTGS2/CYP1B1/RYR2/TRPC3/PDE3A/P2RY2/TMEM38A/P2RX6/FOSB/FOS/KCNJ11/DMTN/INHBB	16
deregulated	deregulated	GO:0030595	leukocyte chemotaxis	23/793	236/18800	0.000171679	0.00672456	0.00555261	CCL2/C5AR2/IL1B/PF4/IL6/CXCL1/CXCL10/SAA1/CXCL5/SLIT2/CXCL3/IL12A/CX3CL1/PGF/PTN/CCL20/CXCL2/MTUS1/TNFRSF11A/CMKLR1/IL23A/CXCR4/PDGFB	23
deregulated	deregulated	GO:0002695	negative regulation of leukocyte activation	20/793	193/18800	0.000198098	0.00766475	0.00632895	INHBA/SHH/IL4I1/CEACAM1/IL13RA2/SOCS1/IL20RB/CX3CL1/TNFAIP3/HMGB3/ARG2/SYT11/HLX/TNFRSF14/ZC3H12A/ILDR2/PTPN22/GPNMB/PAG1/PTPN6	20
deregulated	deregulated	GO:0033198	response to ATP	7/793	30/18800	0.000201155	0.00766475	0.00632895	IL1B/P2RY1/PTGS2/TRPC3/P2RY2/P2RX6/KCNJ11	7
deregulated	deregulated	GO:0001736	establishment of planar polarity	11/793	72/18800	0.000201995	0.00766475	0.00632895	PKHD1/TP63/CTHRC1/ANKRD6/SAPCD2/FZD1/FZD3/BRSK2/FUZ/CELSR2/WNT11	11
deregulated	deregulated	GO:0007164	establishment of tissue polarity	11/793	72/18800	0.000201995	0.00766475	0.00632895	PKHD1/TP63/CTHRC1/ANKRD6/SAPCD2/FZD1/FZD3/BRSK2/FUZ/CELSR2/WNT11	11
deregulated	deregulated	GO:0051090	regulation of DNA-binding transcription factor activity	36/793	452/18800	0.000205709	0.0077452	0.00639537	ESR1/AR/PKHD1/FOXA1/NFAM1/SHH/IL1B/IL6/CYP1B1/CARD16/CSF3/EDA/TLR2/TLR3/IL18R1/CX3CL1/LPAR5/TNFAIP3/EPHA5/NLRP2/TRIM22/TNFRSF11A/CMKLR1/ZC3H12A/TRIML2/ZNF675/PROX1/ID1/E2F1/ENPP1/FZD1/NWD1/CLU/RGCC/SIGIRR/NDP	36
deregulated	deregulated	GO:0072574	hepatocyte proliferation	6/793	22/18800	0.000230722	0.00855433	0.00706349	CEACAM1/IL6/PTN/TNFAIP3/PROX1/LIMS2	6
deregulated	deregulated	GO:0072575	epithelial cell proliferation involved in liver morphogenesis	6/793	22/18800	0.000230722	0.00855433	0.00706349	CEACAM1/IL6/PTN/TNFAIP3/PROX1/LIMS2	6
deregulated	deregulated	GO:0022617	extracellular matrix disassembly	10/793	62/18800	0.000247681	0.00911352	0.00752523	MMP9/ADAMTS5/IL6/CTSS/LCP1/MMP1/PRSS1/MMP10/CST3/WDR72	10
deregulated	deregulated	GO:0008544	epidermis development	30/793	355/18800	0.000251531	0.00918559	0.00758474	KRT81/SLITRK6/INHBA/SHH/IGFBP5/CST6/TP63/IL1A/EDA/MYSM1/PITX2/KRT86/VDR/LAMC2/WAS/HPSE/TNFRSF19/EREG/SNAI1/CYP26B1/FERMT1/FZD3/FABP5/FA2H/FUZ/PPL/GRHL1/MYCL/NGFR/IRF6	30
deregulated	deregulated	GO:0034765	regulation of ion transmembrane transport	37/793	476/18800	0.000272309	0.00987018	0.00815001	SHANK1/CCL2/PLP1/MMP9/KCNJ4/KCNQ3/FGF13/CLIC2/CXCL10/F2RL3/CTSS/FHL1/CACNG8/SCN2A/KCNC3/RYR2/KCNAB3/CX3CL1/ANK3/EHD3/RASGRF1/CACNA1F/CACNA2D4/RGS4/TSPAN13/PTPN6/AMIGO1/CACNG7/MAPK8IP2/TMEM38A/DMD/SCN1B/KCNJ11/SHANK3/SNTA1/CLIC5/SCN8A	37
deregulated	deregulated	GO:0050768	negative regulation of neurogenesis	16/793	140/18800	0.000279665	0.00998772	0.00824707	SEMA3E/IL1B/FGF13/NFATC4/IL6/PTN/EFNB3/NOG/SEMA6D/MAP2/ID4/ID1/SEMA4D/DAAM2/RTN4R/SORL1	16
deregulated	deregulated	GO:0072073	kidney epithelium development	16/793	140/18800	0.000279665	0.00998772	0.00824707	ROBO2/SHH/SIM1/SLIT2/RARB/BMPER/PBX1/ARG2/ADAMTS16/NOG/KLF15/SIX2/PODXL/WNT11/KLHL3/IRX1	16
deregulated	deregulated	GO:0010573	vascular endothelial growth factor production	10/793	63/18800	0.000283453	0.0100491	0.00829777	C3/IL1B/IL1A/PTGS2/IL6/CYP1B1/ADAMTS3/CCBE1/ADORA2B/HPSE	10
deregulated	deregulated	GO:0002526	acute inflammatory response	14/793	113/18800	0.000287286	0.0101112	0.00834906	C3/IL1B/ALOX5AP/VNN1/IL1A/PTGS2/IL6/SAA1/SAA2/IL20RB/TNFRSF11A/SIGIRR/FN1/SERPINA1	14
deregulated	deregulated	GO:0048706	embryonic skeletal system development	15/793	127/18800	0.000300033	0.0102985	0.00850366	DMRT2/COL11A1/SHH/SLC2A10/HOXB4/PBX1/HOXB3/PRRX1/NOG/SIX2/IRX5/WNT9A/FUZ/PCSK5/WNT11	15
deregulated	deregulated	GO:0046697	decidualization	6/793	23/18800	0.000301088	0.0102985	0.00850366	PTGS2/PTN/VDR/STC2/GJB2/NDP	6
deregulated	deregulated	GO:0072576	liver morphogenesis	6/793	23/18800	0.000301088	0.0102985	0.00850366	CEACAM1/IL6/PTN/TNFAIP3/PROX1/LIMS2	6
deregulated	deregulated	GO:1903861	positive regulation of dendrite extension	6/793	23/18800	0.000301088	0.0102985	0.00850366	RIMS2/SYT2/RIMS1/CXCR4/CACNG7/RNF157	6
deregulated	deregulated	GO:0030574	collagen catabolic process	8/793	42/18800	0.00031905	0.0108366	0.00894797	MMP9/ADAMTS14/CTSS/MMP1/ADAMTS3/MMP10/CST3/CTSL	8
deregulated	deregulated	GO:0071621	granulocyte chemotaxis	15/793	128/18800	0.000326897	0.011026	0.00910436	CCL2/C5AR2/IL1B/PF4/CXCL1/CXCL10/SAA1/CXCL5/SLIT2/CXCL3/CX3CL1/CCL20/CXCL2/CMKLR1/IL23A	15
deregulated	deregulated	GO:0090288	negative regulation of cellular response to growth factor stimulus	14/793	115/18800	0.000345095	0.0115595	0.00954492	SLIT2/IL12A/SHISA2/APLN/BMPER/NOG/FZD1/HTRA3/FUZ/RBPMS2/NGFR/MMRN2/SORL1/CHRDL1	14
deregulated	deregulated	GO:0043588	skin development	26/793	296/18800	0.000352513	0.0117271	0.00968331	KRT81/INHBA/SHH/IGFBP5/TP63/IL1A/CLDN1/SLC2A10/EDA/MYSM1/KRT86/VDR/HPSE/TNFRSF19/EREG/SNAI1/CYP26B1/FERMT1/FZD3/ITGB4/FA2H/FUZ/PPL/GRHL1/NGFR/IRF6	26
deregulated	deregulated	GO:1990138	neuron projection extension	18/793	172/18800	0.000359777	0.0118873	0.00981562	SEMA3E/RIMS2/SYT2/SLIT2/RIMS1/SEMA6D/MAP2/HSP90AB1/DCLK1/CXCR4/CDH4/CACNG7/CYFIP2/SEMA4D/RTN4R/DSCAM/RNF157/FN1	18
deregulated	deregulated	GO:0048568	embryonic organ development	35/793	449/18800	0.00037459	0.0122931	0.0101507	SLITRK6/LRIG1/COL11A1/SHH/MSX1/EN2/ASB2/CTHRC1/HOXB4/RYR2/CSF2/RARB/PITX2/PBX1/HOXB3/PRRX1/HLX/RNF112/NOG/SNAI1/SIX2/VASH1/PROX1/E2F8/NES/PDGFB/IRX5/PLCD3/FZD3/FUZ/STOX1/PCSK5/RBPMS2/WNT11/MYO3A	35
deregulated	deregulated	GO:0001893	maternal placenta development	7/793	33/18800	0.000378073	0.0123242	0.0101763	PTGS2/PTN/VDR/STC2/GJB2/STOX2/NDP	7
deregulated	deregulated	GO:0002822	regulation of adaptive immune response based on somatic recombination of immune receptors built from immunoglobulin superfamily domains	18/793	173/18800	0.00038612	0.0125026	0.0103236	C3/IL1B/IL4I1/IL1RL1/CEACAM1/IL6/PLA2G4A/IL20RB/IL18R1/IL12A/TNFAIP3/WAS/HLX/ZC3H12A/IL1R1/IL23A/PTPN6/IL7R	18
deregulated	deregulated	GO:0060560	developmental growth involved in morphogenesis	22/793	234/18800	0.000389699	0.0125349	0.0103503	ESR1/SHH/SEMA3E/RIMS2/SYT2/FGF13/SLIT2/RIMS1/SEMA6D/MAP2/HSP90AB1/DCLK1/CXCR4/CDH4/CACNG7/CYFIP2/SEMA4D/RTN4R/DSCAM/RNF157/FN1/WNT11	22
deregulated	deregulated	GO:0045446	endothelial cell differentiation	14/793	117/18800	0.000412577	0.013124	0.0108367	ACVRL1/S1PR3/NOTCH4/IL1B/CEACAM1/CLDN1/PLCB1/ATOH8/HPSE/TJP2/BMP6/PROX1/CXCR4/ID1	14
deregulated	deregulated	GO:0030178	negative regulation of Wnt signaling pathway	18/793	174/18800	0.000414118	0.013124	0.0108367	SHH/NFATC4/CTHRC1/SHISA2/DKK3/NOG/RNF43/BICC1/KREMEN1/ANKRD6/FERMT1/PTPRU/FZD1/TLE2/SHISA3/APCDD1L/FUZ/WNT11	18
deregulated	deregulated	GO:0010951	negative regulation of endopeptidase activity	23/793	251/18800	0.000418821	0.013124	0.0108367	C3/SERPING1/MMP9/CST6/PTGS2/RARRES1/CARD16/PI3/BIRC3/SPINK4/SERPINB2/TIMP4/CST3/TIMP1/CST4/C4B/CST1/SPINK1/CST2/SERPINA1/COL6A3/SORL1/PCSK1N	23
deregulated	deregulated	GO:0051924	regulation of calcium ion transport	23/793	251/18800	0.000418821	0.013124	0.0108367	CCL2/PLP1/PTGS2/CLIC2/CD33/CXCL10/F2RL3/BEST1/RYR2/TRPC3/CX3CL1/EHD3/RGS4/STC2/EGF/TSPAN13/PTPN6/CXCR4/TMEM38A/PDGFB/SPINK1/DMD/TRPV3	23
deregulated	deregulated	GO:0050900	leukocyte migration	31/793	384/18800	0.000441378	0.0137421	0.0113472	CCL2/C5AR2/MMP9/IL1B/PF4/IL1A/IL6/CXCL1/CXCL10/ASB2/PDGFD/SAA1/PLCB1/CXCL5/SLIT2/CXCL3/IL12A/CX3CL1/PGF/PTN/CCL20/CXCL2/MTUS1/TNFRSF14/TNFRSF11A/CMKLR1/IL1R1/CD99L2/IL23A/CXCR4/PDGFB	31
deregulated	deregulated	GO:2001239	regulation of extrinsic apoptotic signaling pathway in absence of ligand	8/793	44/18800	0.000444743	0.0137587	0.0113609	INHBA/IL1B/PF4/IL1A/EYA4/CSF2/CX3CL1/SRPX	8
deregulated	deregulated	GO:0051250	negative regulation of lymphocyte activation	17/793	161/18800	0.000467731	0.0143783	0.0118725	INHBA/SHH/IL4I1/CEACAM1/SOCS1/IL20RB/TNFAIP3/HMGB3/ARG2/HLX/TNFRSF14/ZC3H12A/ILDR2/PTPN22/GPNMB/PAG1/PTPN6	17
deregulated	deregulated	GO:0010959	regulation of metal ion transport	32/793	403/18800	0.000478979	0.0146315	0.0120815	CCL2/PLP1/FGF13/PTGS2/CLIC2/CD33/CXCL10/F2RL3/FHL1/BEST1/RYR2/TRPC3/KCNAB3/CX3CL1/CNTN1/ANK3/EHD3/RGS4/STC2/EGF/TSPAN13/PTPN6/AMIGO1/ATP1A1/CXCR4/TMEM38A/PDGFB/SPINK1/DMD/SCN1B/SNTA1/TRPV3	32
deregulated	deregulated	GO:0003158	endothelium development	15/793	133/18800	0.000494447	0.0150095	0.0123937	ACVRL1/S1PR3/NOTCH4/IL1B/CEACAM1/CXCL10/CLDN1/PLCB1/ATOH8/HPSE/TJP2/BMP6/PROX1/CXCR4/ID1	15
deregulated	deregulated	GO:0042088	T-helper 1 type immune response	8/793	45/18800	0.000521176	0.0156465	0.0129197	IL1B/IL1RL1/PLA2G4A/EBI3/IL18R1/HLX/IL1R1/IL23A	8
deregulated	deregulated	GO:0046626	regulation of insulin receptor signaling pathway	10/793	68/18800	0.000533551	0.0156465	0.0129197	IL1B/SOCS1/GRB14/PTPRE/PID1/GKAP1/SESN3/ENPP1/KANK1/SORL1	10
deregulated	deregulated	GO:0038065	collagen-activated signaling pathway	5/793	17/18800	0.000534053	0.0156465	0.0129197	ITGA11/COL4A5/COL4A6/OSCAR/MUSK	5
deregulated	deregulated	GO:0070593	dendrite self-avoidance	5/793	17/18800	0.000534053	0.0156465	0.0129197	MYPN/ROBO3/EMB/NPTN/DSCAM	5
deregulated	deregulated	GO:0097067	cellular response to thyroid hormone stimulus	5/793	17/18800	0.000534053	0.0156465	0.0129197	CTSS/THRB/KLF9/CTSL/INHBB	5
deregulated	deregulated	GO:0090100	positive regulation of transmembrane receptor protein serine/threonine kinase signaling pathway	14/793	120/18800	0.000534759	0.0156465	0.0129197	INHBA/ACVRL1/MSX1/SLC2A10/BMP3/INHBE/GDF15/HSP90AB1/BMP6/TGFBR3/FERMT1/BMP8B/NEO1/INHBB	14
deregulated	deregulated	GO:0044089	positive regulation of cellular component biogenesis	37/793	494/18800	0.00055211	0.015894	0.013124	LINGO2/ESR1/CNTNAP2/SLITRK6/PTPRD/TTBK1/TENM1/CLDN1/CSF3/SLITRK5/LCP1/MMP1/SKAP1/GPM6A/CSF2/CX3CL1/SLITRK1/SRPX2/SYNPO2/DOCK11/ARMCX5-GPRASP2/LRRC24/DNM3/PPM1E/AMIGO1/OXTR/ID1/SEMA4D/FERMT1/DPYSL3/CLU/FUZ/RGCC/WNT11/LRRN1/ARHGEF10L/PALM	37
deregulated	deregulated	GO:0072503	cellular divalent inorganic cation homeostasis	37/793	494/18800	0.00055211	0.015894	0.013124	ESR1/PKHD1/S1PR3/C5AR2/TRPC4/P2RY1/F2RL2/C1QTNF1/CLIC2/CXCL10/F2RL3/SAA1/PTGFR/RYR2/TRPC3/CX3CL1/VDR/CACNA1F/CMKLR1/STC2/PTPN6/GRIN2D/XK/GRIK2/NPTN/OXTR/CXCR4/SYPL2/TMEM38A/SPINK1/ADRA1B/DMD/KISS1/ATP2A3/CALB2/CSRP3/TRPV3	37
deregulated	deregulated	GO:1904031	positive regulation of cyclin-dependent protein kinase activity	7/793	35/18800	0.000553034	0.015894	0.013124	TTBK1/CCND2/HSP90AB1/PROX1/PDGFB/STOX1/RGCC	7
deregulated	deregulated	GO:0001935	endothelial cell proliferation	19/793	194/18800	0.00057586	0.0161616	0.013345	ACVRL1/CCL2/CDH13/ATOH8/IL12A/PGF/APLN/BMPER/SPARC/EGF/BMP6/VASH1/PROX1/PDGFB/ITGB3/RGCC/NGFR/MMRN2/NOX5	19
deregulated	deregulated	GO:0018108	peptidyl-tyrosine phosphorylation	30/793	373/18800	0.00057631	0.0161616	0.013345	IL24/TTBK1/EPHB6/EPHA6/IL6/SOCS1/PDGFD/CSF3/CSF2/IL12A/CNTN1/EPHA5/FRK/PRLR/AFAP1L2/STYK1/TNFRSF14/GFRA1/EGF/IL23A/PTPN6/EREG/BMP6/MUSK/SEMA4D/PDGFB/ITGB3/SPINK1/DOCK3/DMTN	30
deregulated	deregulated	GO:0051480	regulation of cytosolic calcium ion concentration	29/793	356/18800	0.000576626	0.0161616	0.013345	ESR1/S1PR3/C5AR2/TRPC4/P2RY1/F2RL2/C1QTNF1/CLIC2/CXCL10/F2RL3/SAA1/PTGFR/RYR2/TRPC3/CX3CL1/CACNA1F/CMKLR1/PTPN6/GRIN2D/NPTN/OXTR/CXCR4/TMEM38A/SPINK1/ADRA1B/DMD/KISS1/CALB2/TRPV3	29
deregulated	deregulated	GO:0001657	ureteric bud development	12/793	94/18800	0.000582312	0.0161616	0.013345	ROBO2/SHH/SIM1/SLIT2/RARB/BMPER/PBX1/ARG2/ADAMTS16/NOG/SIX2/WNT11	12
deregulated	deregulated	GO:0001738	morphogenesis of a polarized epithelium	12/793	94/18800	0.000582312	0.0161616	0.013345	PKHD1/TP63/CTHRC1/LAMA1/ANKRD6/SAPCD2/FZD1/FZD3/BRSK2/FUZ/CELSR2/WNT11	12
deregulated	deregulated	GO:1905954	positive regulation of lipid localization	12/793	94/18800	0.000582312	0.0161616	0.013345	MSR1/C3/IL1B/IL1A/C1QTNF1/PLA2G4A/LRAT/TNFRSF11A/ZC3H12A/BMP6/PLIN2/LIPG	12
deregulated	deregulated	GO:0007566	embryo implantation	9/793	57/18800	0.000589753	0.0162752	0.0134387	MMP9/IL1B/PTGS2/FBLN1/PRLR/STC2/TIMP1/ITGB4/PCSK5	9
deregulated	deregulated	GO:1903859	regulation of dendrite extension	6/793	26/18800	0.000616334	0.0169126	0.0139651	RIMS2/SYT2/RIMS1/CXCR4/CACNG7/RNF157	6
deregulated	deregulated	GO:0007613	memory	14/793	122/18800	0.000632265	0.0172523	0.0142456	SORCS3/SHANK1/FGF13/PTGS2/NFATC4/SCN2A/PLCB1/PTN/RASGRF1/SYT11/OXTR/MUSK/SLC2A4/SHANK3	14
deregulated	deregulated	GO:0072163	mesonephric epithelium development	12/793	95/18800	0.000641445	0.0173083	0.0142918	ROBO2/SHH/SIM1/SLIT2/RARB/BMPER/PBX1/ARG2/ADAMTS16/NOG/SIX2/WNT11	12
deregulated	deregulated	GO:0072164	mesonephric tubule development	12/793	95/18800	0.000641445	0.0173083	0.0142918	ROBO2/SHH/SIM1/SLIT2/RARB/BMPER/PBX1/ARG2/ADAMTS16/NOG/SIX2/WNT11	12
deregulated	deregulated	GO:0007204	positive regulation of cytosolic calcium ion concentration	27/793	325/18800	0.000653369	0.0174589	0.0144162	ESR1/S1PR3/C5AR2/P2RY1/F2RL2/C1QTNF1/CLIC2/CXCL10/F2RL3/SAA1/PTGFR/RYR2/TRPC3/CX3CL1/CACNA1F/CMKLR1/PTPN6/GRIN2D/NPTN/OXTR/CXCR4/TMEM38A/SPINK1/ADRA1B/DMD/KISS1/TRPV3	27
deregulated	deregulated	GO:0018212	peptidyl-tyrosine modification	30/793	376/18800	0.000656771	0.0174589	0.0144162	IL24/TTBK1/EPHB6/EPHA6/IL6/SOCS1/PDGFD/CSF3/CSF2/IL12A/CNTN1/EPHA5/FRK/PRLR/AFAP1L2/STYK1/TNFRSF14/GFRA1/EGF/IL23A/PTPN6/EREG/BMP6/MUSK/SEMA4D/PDGFB/ITGB3/SPINK1/DOCK3/DMTN	30
deregulated	deregulated	GO:0050863	regulation of T cell activation	28/793	342/18800	0.000658382	0.0174589	0.0144162	CCL2/SHH/IL1B/VNN1/IL1A/IL4I1/CEACAM1/IL6/SOCS1/IL1RL2/EBI3/IL20RB/IL12A/EFNB3/ARG2/TOX/HLX/TNFRSF14/ICOSLG/ZC3H12A/ILDR2/PTPN22/GPNMB/PAG1/IL23A/PTPN6/CYP26B1/IL7R	28
deregulated	deregulated	GO:0097484	dendrite extension	7/793	36/18800	0.000661832	0.0174589	0.0144162	RIMS2/SYT2/RIMS1/CXCR4/CACNG7/CYFIP2/RNF157	7
deregulated	deregulated	GO:1903034	regulation of response to wounding	17/793	166/18800	0.000665	0.0174589	0.0144162	SERPING1/C1QTNF1/CEACAM1/CLDN1/PTN/TNFAIP3/SERPINB2/HPSE/KREMEN1/CXCR4/FERMT1/RTN4R/PDGFB/KANK1/TSPAN8/ENPP4/DMTN	17
deregulated	deregulated	GO:0060135	maternal process involved in female pregnancy	9/793	58/18800	0.000672375	0.0175577	0.0144977	ESR1/AR/PTGS2/PTN/VDR/STC2/GJB2/STOX2/NDP	9
deregulated	deregulated	GO:0034754	cellular hormone metabolic process	15/793	137/18800	0.000676863	0.0175803	0.0145165	ESR1/SHH/IL4I1/CYP1B1/SULT1A1/LRAT/DKK3/CYP11A1/AKR1B1/HSD17B6/BMP6/CYP26B1/SDR16C5/HSD17B3/CYP1A1	15
deregulated	deregulated	GO:0043616	keratinocyte proliferation	8/793	47/18800	0.000705906	0.0180311	0.0148887	TP63/CDH13/VDR/EREG/KLF9/SDR16C5/FERMT1/IRF6	8
deregulated	deregulated	GO:0032640	tumor necrosis factor production	18/793	182/18800	0.000708633	0.0180311	0.0148887	C5AR2/PF4/IL1A/NFATC4/IL6/CD33/TLR2/TLR3/CX3CL1/TNFAIP3/ARG2/SYT11/ZC3H12A/PTPN22/GPNMB/IL23A/PTPN6/CLU	18
deregulated	deregulated	GO:0032680	regulation of tumor necrosis factor production	18/793	182/18800	0.000708633	0.0180311	0.0148887	C5AR2/PF4/IL1A/NFATC4/IL6/CD33/TLR2/TLR3/CX3CL1/TNFAIP3/ARG2/SYT11/ZC3H12A/PTPN22/GPNMB/IL23A/PTPN6/CLU	18
deregulated	deregulated	GO:0033273	response to vitamin	11/793	83/18800	0.000709069	0.0180311	0.0148887	CYP24A1/IL1A/PTGS2/CXCL10/PHEX/VDR/KYNU/LRAT/STC2/CYP26B1/CYP1A1	11
deregulated	deregulated	GO:0002827	positive regulation of T-helper 1 type immune response	5/793	18/18800	0.000713943	0.0180605	0.014913	IL1B/PLA2G4A/IL18R1/IL1R1/IL23A	5
deregulated	deregulated	GO:1903037	regulation of leukocyte cell-cell adhesion	28/793	344/18800	0.000720798	0.0181395	0.0149781	CCL2/SHH/IL1B/VNN1/IL1A/IL4I1/CEACAM1/IL6/SOCS1/IL1RL2/EBI3/SKAP1/IL20RB/IL12A/EFNB3/ARG2/HLX/TNFRSF14/ICOSLG/ZC3H12A/ILDR2/PTPN22/GPNMB/PAG1/IL23A/PTPN6/NR4A3/IL7R	28
deregulated	deregulated	GO:0046683	response to organophosphorus	14/793	124/18800	0.000744436	0.0186378	0.0153896	IGFBP5/IL1B/P2RY1/PTGS2/CYP1B1/TRPC3/PDE3A/P2RY2/P2RX6/FOSB/FOS/KCNJ11/DMTN/INHBB	14
deregulated	deregulated	GO:0048754	branching morphogenesis of an epithelial tube	16/793	153/18800	0.000754533	0.0186575	0.0154059	ESR1/AR/PKHD1/FOXA1/SHH/SEMA3E/NOTCH4/NFATC4/SLIT2/LAMA1/VDR/PBX1/ADAMTS16/NOG/EGF/SIX2	16
deregulated	deregulated	GO:0010466	negative regulation of peptidase activity	23/793	262/18800	0.000760619	0.0186575	0.0154059	C3/SERPING1/MMP9/CST6/PTGS2/RARRES1/CARD16/PI3/BIRC3/SPINK4/SERPINB2/TIMP4/CST3/TIMP1/CST4/C4B/CST1/SPINK1/CST2/SERPINA1/COL6A3/SORL1/PCSK1N	23
deregulated	deregulated	GO:0010574	regulation of vascular endothelial growth factor production	9/793	59/18800	0.000764208	0.0186575	0.0154059	C3/IL1B/IL1A/PTGS2/IL6/CYP1B1/CCBE1/ADORA2B/HPSE	9
deregulated	deregulated	GO:0051785	positive regulation of nuclear division	9/793	59/18800	0.000764208	0.0186575	0.0154059	PRDM9/IL1B/MSX1/IL1A/PLCB1/EGF/EREG/PDGFB/RGCC	9
deregulated	deregulated	GO:0002675	positive regulation of acute inflammatory response	6/793	27/18800	0.000764433	0.0186575	0.0154059	C3/IL1B/ALOX5AP/PTGS2/IL6/TNFRSF11A	6
deregulated	deregulated	GO:0022408	negative regulation of cell-cell adhesion	19/793	199/18800	0.000785903	0.0189212	0.0156236	SHH/NOTCH4/IL4I1/C1QTNF1/CEACAM1/SOCS1/IL20RB/ARG2/HLX/TNFRSF14/ZC3H12A/ILDR2/PTPN22/GPNMB/PAG1/PTPN6/BMP6/PODXL/RGCC	19
deregulated	deregulated	GO:0043542	endothelial cell migration	24/793	279/18800	0.000786411	0.0189212	0.0156236	ACVRL1/PTGS2/CEACAM1/CYP1B1/CDH13/ATOH8/LPXN/SLIT2/PTN/SRPX2/CCBE1/BMPER/SPARC/ZC3H12A/EGF/VASH1/PROX1/ID1/S100P/PDGFB/ITGB3/PRSS3/RGCC/MMRN2	24
deregulated	deregulated	GO:0046627	negative regulation of insulin receptor signaling pathway	7/793	37/18800	0.000786922	0.0189212	0.0156236	IL1B/SOCS1/GRB14/PTPRE/PID1/ENPP1/KANK1	7
deregulated	deregulated	GO:0003018	vascular process in circulatory system	23/793	263/18800	0.000801232	0.0190869	0.0157604	P2RY1/PTGS2/CEACAM1/SLC2A10/SLC16A1/SLIT2/PDE3A/SLC4A4/ADORA2B/TJP2/BMP6/OXTR/HTR1D/P2RY2/SOD3/SLC29A1/SLC4A3/TBXAS1/ADRA1B/SLC2A4/FABP5/ATP2A3/SNTA1	23
deregulated	deregulated	GO:0050868	negative regulation of T cell activation	14/793	125/18800	0.00080655	0.0190869	0.0157604	SHH/IL4I1/CEACAM1/SOCS1/IL20RB/ARG2/HLX/TNFRSF14/ZC3H12A/ILDR2/PTPN22/GPNMB/PAG1/PTPN6	14
deregulated	deregulated	GO:0033628	regulation of cell adhesion mediated by integrin	8/793	48/18800	0.000816245	0.0190869	0.0157604	CYP1B1/LPXN/SKAP1/PTPN6/PODXL/FERMT1/PDE3B/ACER2	8
deregulated	deregulated	GO:0001660	fever generation	4/793	11/18800	0.000817391	0.0190869	0.0157604	IL1B/IL1A/PTGS2/TNFRSF11A	4
deregulated	deregulated	GO:0060601	lateral sprouting from an epithelium	4/793	11/18800	0.000817391	0.0190869	0.0157604	AR/SHH/TP63/NOG	4
deregulated	deregulated	GO:0097278	complement-dependent cytotoxicity	4/793	11/18800	0.000817391	0.0190869	0.0157604	C3/CFH/HSP90AB1/CD59	4
deregulated	deregulated	GO:0007611	learning or memory	23/793	264/18800	0.000843711	0.0196072	0.0161901	SORCS3/CNTNAP2/SHANK1/TTBK1/FGF13/PTGS2/NFATC4/SCN2A/PLCB1/TLR2/PTN/DNAH11/RASGRF1/SYT11/ARMCX5-GPRASP2/NPTN/OXTR/MAPK8IP2/MUSK/SLC2A4/EGR2/FOS/SHANK3	23
deregulated	deregulated	GO:0061138	morphogenesis of a branching epithelium	18/793	185/18800	0.000858175	0.0198484	0.0163892	ESR1/AR/PKHD1/FOXA1/SHH/SEMA3E/NOTCH4/TP63/NFATC4/SLIT2/LAMA1/VDR/PBX1/ADAMTS16/NOG/EGF/SIX2/PROX1	18
deregulated	deregulated	GO:0010927	cellular component assembly involved in morphogenesis	13/793	112/18800	0.000876064	0.0201661	0.0166515	EPB41L3/PGM5/TENM4/NCMAP/TLR2/CNTN1/CSRP2/MYOM2/MYPN/PMP22/PROX1/ITGB4/CSRP3	13
deregulated	deregulated	GO:0051091	positive regulation of DNA-binding transcription factor activity	23/793	265/18800	0.000888127	0.0203473	0.0168012	ESR1/AR/FOXA1/NFAM1/SHH/IL1B/IL6/CARD16/CSF3/EDA/TLR2/TLR3/IL18R1/CX3CL1/LPAR5/EPHA5/TRIM22/TNFRSF11A/TRIML2/FZD1/CLU/RGCC/NDP	23
deregulated	deregulated	GO:0001823	mesonephros development	12/793	99/18800	0.000930754	0.0207416	0.0171268	ROBO2/SHH/SIM1/SLIT2/RARB/BMPER/PBX1/ARG2/ADAMTS16/NOG/SIX2/WNT11	12
deregulated	deregulated	GO:0060749	mammary gland alveolus development	5/793	19/18800	0.000935526	0.0207416	0.0171268	ESR1/AR/PRLR/TNFRSF11A/EGF	5
deregulated	deregulated	GO:0061377	mammary gland lobule development	5/793	19/18800	0.000935526	0.0207416	0.0171268	ESR1/AR/PRLR/TNFRSF11A/EGF	5
deregulated	deregulated	GO:0042634	regulation of hair cycle	6/793	28/18800	0.000938571	0.0207416	0.0171268	MYSM1/HPSE/FERMT1/FA2H/NGFR/TRPV3	6
deregulated	deregulated	GO:0044331	cell-cell adhesion mediated by cadherin	6/793	28/18800	0.000938571	0.0207416	0.0171268	FOXA1/NOTCH4/BMP6/PTPRU/RGCC/PLEKHA7	6
deregulated	deregulated	GO:0010862	positive regulation of pathway-restricted SMAD protein phosphorylation	8/793	49/18800	0.000940013	0.0207416	0.0171268	INHBA/ACVRL1/BMP3/INHBE/GDF15/BMP6/BMP8B/INHBB	8
deregulated	deregulated	GO:0030850	prostate gland development	8/793	49/18800	0.000940013	0.0207416	0.0171268	ESR1/AR/FOXA1/SHH/TP63/PRLR/NOG/ID4	8
deregulated	deregulated	GO:0051489	regulation of filopodium assembly	8/793	49/18800	0.000940013	0.0207416	0.0171268	TENM1/GPM6A/DOCK11/DNM3/DAAM2/DPYSL3/DMTN/PALM	8
deregulated	deregulated	GO:0150076	neuroinflammatory response	10/793	73/18800	0.000943771	0.0207416	0.0171268	TTBK1/MMP9/IL1B/PTGS2/IL6/TLR2/TLR3/CX3CL1/SYT11/CLU	10
deregulated	deregulated	GO:0043410	positive regulation of MAPK cascade	36/793	491/18800	0.000956271	0.020881	0.0172419	AR/CCL2/C5AR2/IL1B/TENM1/P2RY1/IL1A/C1QTNF1/IL6/DOK6/PDGFD/PLCB1/GPR37/TLR3/CX3CL1/CCL20/BMPER/TNFRSF11A/ZC3H12A/PTPN22/EGF/GPNMB/TNFRSF19/GDF15/NPTN/TP73/MAPK8IP2/ANKRD6/PDGFB/TNFAIP8L3/RASSF2/ADRA1B/MFHAS1/DOK4/KISS1/PELI2	36
deregulated	deregulated	GO:0033627	cell adhesion mediated by integrin	11/793	86/18800	0.000958712	0.020881	0.0172419	ITGA11/CYP1B1/LPXN/SKAP1/PTPN6/PODXL/FERMT1/ITGB3/ITGB4/PDE3B/ACER2	11
deregulated	deregulated	GO:0071706	tumor necrosis factor superfamily cytokine production	18/793	187/18800	0.000972221	0.020987	0.0173294	C5AR2/PF4/IL1A/NFATC4/IL6/CD33/TLR2/TLR3/CX3CL1/TNFAIP3/ARG2/SYT11/ZC3H12A/PTPN22/GPNMB/IL23A/PTPN6/CLU	18
deregulated	deregulated	GO:1903555	regulation of tumor necrosis factor superfamily cytokine production	18/793	187/18800	0.000972221	0.020987	0.0173294	C5AR2/PF4/IL1A/NFATC4/IL6/CD33/TLR2/TLR3/CX3CL1/TNFAIP3/ARG2/SYT11/ZC3H12A/PTPN22/GPNMB/IL23A/PTPN6/CLU	18
deregulated	deregulated	GO:0032635	interleukin-6 production	17/793	172/18800	0.000992136	0.0212282	0.0175286	C5AR2/IL1B/IL1A/IL6/IL1RL2/TLR2/TLR3/CX3CL1/TNFAIP3/POU2F2/ADORA2B/AFAP1L2/SYT11/ZC3H12A/PTPN22/PTPN6/EREG	17
deregulated	deregulated	GO:0032675	regulation of interleukin-6 production	17/793	172/18800	0.000992136	0.0212282	0.0175286	C5AR2/IL1B/IL1A/IL6/IL1RL2/TLR2/TLR3/CX3CL1/TNFAIP3/POU2F2/ADORA2B/AFAP1L2/SYT11/ZC3H12A/PTPN22/PTPN6/EREG	17
deregulated	deregulated	GO:0030856	regulation of epithelial cell differentiation	16/793	157/18800	0.000997094	0.0212407	0.0175389	ACVRL1/S1PR3/NOTCH4/MMP9/IL1B/TP63/IL1A/CEACAM1/PLCB1/ATOH8/VDR/PRLR/BMP6/ID1/GRHL1/MYCL	16
deregulated	deregulated	GO:0043583	ear development	20/793	219/18800	0.00101051	0.0214326	0.0176973	SLITRK6/LRIG1/COL11A1/SHH/MSX1/LIN7A/CTHRC1/EYA4/BMPER/PRRX1/CEBPD/NOG/FREM2/SIX2/PROX1/FZD3/GJB2/STOX1/MYCL/MYO3A	20
deregulated	deregulated	GO:1904062	regulation of cation transmembrane transport	28/793	352/18800	0.0010252	0.0216496	0.0178766	SHANK1/CCL2/PLP1/MMP9/FGF13/CLIC2/CXCL10/F2RL3/CTSS/FHL1/CACNG8/RYR2/KCNAB3/CX3CL1/ANK3/EHD3/RASGRF1/RGS4/TSPAN13/PTPN6/AMIGO1/CACNG7/MAPK8IP2/TMEM38A/DMD/SCN1B/SHANK3/SNTA1	28
deregulated	deregulated	GO:0071634	regulation of transforming growth factor beta production	7/793	39/18800	0.00109272	0.0228764	0.0188896	PTGS2/CX3CL1/HSP90AB1/CD2AP/FERMT1/FN1/WNT11	7
deregulated	deregulated	GO:1900077	negative regulation of cellular response to insulin stimulus	7/793	39/18800	0.00109272	0.0228764	0.0188896	IL1B/SOCS1/GRB14/PTPRE/PID1/ENPP1/KANK1	7
deregulated	deregulated	GO:0031663	lipopolysaccharide-mediated signaling pathway	9/793	62/18800	0.00110265	0.0229853	0.0189794	CCL2/IL1B/CARD16/TLR2/CX3CL1/TNFAIP3/PTPN22/BMP6/SIGIRR	9
deregulated	deregulated	GO:0006816	calcium ion transport	32/793	424/18800	0.00112353	0.0233204	0.0192562	CCL2/PLP1/TRPC4/PTGS2/CLIC2/CD33/CXCL10/F2RL3/CACNG8/BEST1/GPM6A/RYR2/TRPC3/CX3CL1/EHD3/VDR/CACNA1F/CACNA2D4/RGS4/STC2/EGF/TSPAN13/PTPN6/GRIN2D/CXCR4/CACNG7/TMEM38A/PDGFB/SPINK1/DMD/ATP2A3/TRPV3	32
deregulated	deregulated	GO:0051491	positive regulation of filopodium assembly	6/793	29/18800	0.00114168	0.0234963	0.0194014	TENM1/GPM6A/DOCK11/DNM3/DPYSL3/PALM	6
deregulated	deregulated	GO:0051968	positive regulation of synaptic transmission, glutamatergic	6/793	29/18800	0.00114168	0.0234963	0.0194014	CCL2/PTGS2/CACNG8/OXTR/CACNG7/SHANK3	6
deregulated	deregulated	GO:0002709	regulation of T cell mediated immunity	11/793	88/18800	0.00116242	0.0238176	0.0196667	IL1B/IL4I1/CEACAM1/IL6/IL20RB/IL18R1/IL12A/WAS/IL1R1/IL23A/IL7R	11
deregulated	deregulated	GO:0042391	regulation of membrane potential	32/793	425/18800	0.00116756	0.0238176	0.0196667	GABRA3/SHANK1/RIMS2/GRIK4/GABRG1/KCNQ3/FGF13/PIEZO2/FHL1/SCN2A/RYR2/ANK3/EHD3/RIMS1/SLC4A4/RGS4/GRIN2D/PID1/GRIK2/ATP1A1/RIMS3/MAPK8IP2/SLC29A1/SLC4A3/P2RX6/DMD/STOX1/SCN1B/KCNJ11/SHANK3/SNTA1/SCN8A	32
deregulated	deregulated	GO:0045602	negative regulation of endothelial cell differentiation	4/793	12/18800	0.00118533	0.0238176	0.0196667	ACVRL1/S1PR3/NOTCH4/ID1	4
deregulated	deregulated	GO:0060736	prostate gland growth	4/793	12/18800	0.00118533	0.0238176	0.0196667	ESR1/AR/SHH/PRLR	4
deregulated	deregulated	GO:0030168	platelet activation	14/793	130/18800	0.00118671	0.0238176	0.0196667	PF4/P2RY1/F2RL2/C1QTNF1/CEACAM1/IL6/F2RL3/SAA1/PLA2G4A/PTPN6/PDGFB/ITGB3/FN1/DMTN	14
deregulated	deregulated	GO:0042476	odontogenesis	14/793	130/18800	0.00118671	0.0238176	0.0196667	INHBA/SHH/ADAMTS5/TP63/MSX1/ENAM/EDA/PITX2/TNFRSF11B/PHEX/LAMB1/SNX10/WDR72/NGFR	14
deregulated	deregulated	GO:0070542	response to fatty acid	9/793	63/18800	0.00123918	0.0246735	0.0203734	PTGS2/CLDN1/PLCB1/TLR2/ZC3H12A/PID1/E2F1/TBXAS1/PDK3	9
deregulated	deregulated	GO:0071248	cellular response to metal ion	18/793	191/18800	0.00123952	0.0246735	0.0203734	SHH/MMP9/ALOX5AP/SYT2/PTGS2/NFATC4/CPNE7/CLDN1/SYT9/ANK3/SYT11/BMP6/CPNE2/FOSB/FOS/CYP1A1/DMTN/INHBB	18
deregulated	deregulated	GO:2000241	regulation of reproductive process	17/793	176/18800	0.00127915	0.0253585	0.020939	PRDM9/ESR1/AR/INHBA/SHH/P2RY1/MSX1/IL1A/PLCB1/PDE3A/OVGP1/SNAI1/OXTR/TIMP1/SPINK1/NOX5/INHBB	17
deregulated	deregulated	GO:0050806	positive regulation of synaptic transmission	16/793	161/18800	0.00130276	0.0257216	0.0212388	CCL2/RIMS2/PTGS2/NFATC4/CACNG8/RIMS1/PTN/GRIN2D/GRIK2/NPTN/OXTR/RIMS3/CACNG7/KISS1/CALB2/SHANK3	16
deregulated	deregulated	GO:0010631	epithelial cell migration	28/793	358/18800	0.00132172	0.0258962	0.0213831	ACVRL1/MMP9/PTGS2/CEACAM1/CYP1B1/CDH13/ATOH8/LPXN/SLIT2/PTN/SRPX2/CCBE1/BMPER/SPARC/ZC3H12A/EGF/VASH1/PROX1/ID1/S100P/DAAM2/FERMT1/PDGFB/KANK1/ITGB3/PRSS3/RGCC/MMRN2	28
deregulated	deregulated	GO:0043270	positive regulation of ion transport	23/793	273/18800	0.00132227	0.0258962	0.0213831	CCL2/PLP1/IL1B/P2RY1/IL1A/CXCL10/F2RL3/CTSS/FHL1/PLA2G4A/RYR2/TRPC3/CX3CL1/CNTN1/ANK3/EHD3/TNFRSF11A/AMIGO1/PDGFB/DMD/SCN1B/SHANK3/TRPV3	23
deregulated	deregulated	GO:0031346	positive regulation of cell projection organization	27/793	341/18800	0.00133729	0.0260853	0.0215391	PTPRD/ROBO2/TENM1/SLIT2/GPM6A/CX3CL1/CNTN1/SLITRK1/PTN/MAP6/DOCK11/TOX/ARMCX5-GPRASP2/TENM3/DNM3/AMIGO1/NPTN/CDH4/SEMA4D/DPYSL3/FZD1/PLXNA2/DSCAM/FUZ/SCN1B/FN1/PALM	27
deregulated	deregulated	GO:0070498	interleukin-1-mediated signaling pathway	6/793	30/18800	0.00137681	0.0267486	0.0220869	IL1B/IL6/IL1RL2/PLCB1/IL1R1/ZNF675	6
deregulated	deregulated	GO:0001890	placenta development	15/793	147/18800	0.0013978	0.0269748	0.0222737	PTGS2/CSF2/PTN/VDR/PLAC1/STC2/HSP90AB1/SNAI1/VASH1/E2F8/PDGFB/PLCD3/GJB2/STOX2/NDP	15
deregulated	deregulated	GO:0007215	glutamate receptor signaling pathway	8/793	52/18800	0.00140369	0.0269748	0.0222737	GRM7/SSTR1/PLP1/GRIK4/PLCB1/CX3CL1/GRIK2/SHANK3	8
deregulated	deregulated	GO:0050920	regulation of chemotaxis	20/793	225/18800	0.00140511	0.0269748	0.0222737	ROBO2/CCL2/SEMA3E/C5AR2/IL6/CXCL10/PDGFD/CDH13/SLIT2/IL12A/PGF/PTN/MTUS1/SEMA6D/CMKLR1/IL23A/CXCR4/SEMA4D/PDGFB/DSCAM	20
deregulated	deregulated	GO:0071346	cellular response to interferon-gamma	13/793	118/18800	0.00142439	0.0271848	0.0224471	CCL2/CLDN1/SOCS1/CASP1/TLR2/TLR3/CX3CL1/CCL20/WAS/GBP4/HSP90AB1/VIM/GSN	13
deregulated	deregulated	GO:0032720	negative regulation of tumor necrosis factor production	10/793	77/18800	0.00143284	0.0271848	0.0224471	C5AR2/CD33/CX3CL1/TNFAIP3/ARG2/SYT11/ZC3H12A/PTPN22/GPNMB/PTPN6	10
deregulated	deregulated	GO:0050772	positive regulation of axonogenesis	10/793	77/18800	0.00143284	0.0271848	0.0224471	ROBO2/SLIT2/SLITRK1/MAP6/AMIGO1/CDH4/SEMA4D/PLXNA2/DSCAM/FN1	10
deregulated	deregulated	GO:0001936	regulation of endothelial cell proliferation	17/793	178/18800	0.00144721	0.0273505	0.0225839	ACVRL1/CCL2/CDH13/ATOH8/IL12A/PGF/APLN/SPARC/EGF/BMP6/VASH1/PROX1/PDGFB/ITGB3/RGCC/NGFR/MMRN2	17
deregulated	deregulated	GO:0061041	regulation of wound healing	14/793	133/18800	0.00147971	0.0277332	0.0228999	SERPING1/C1QTNF1/CEACAM1/CLDN1/TNFAIP3/SERPINB2/HPSE/CXCR4/FERMT1/PDGFB/KANK1/TSPAN8/ENPP4/DMTN	14
deregulated	deregulated	GO:0050680	negative regulation of epithelial cell proliferation	16/793	163/18800	0.00148307	0.0277332	0.0228999	AR/ACVRL1/CCL2/CEACAM1/ATOH8/IL12A/VDR/SPARC/EREG/VASH1/KLF9/TGFBR3/LIMS2/RGCC/NGFR/MMRN2	16
deregulated	deregulated	GO:0150077	regulation of neuroinflammatory response	7/793	41/18800	0.00148472	0.0277332	0.0228999	TTBK1/MMP9/IL1B/PTGS2/IL6/CX3CL1/SYT11	7
deregulated	deregulated	GO:0090132	epithelium migration	28/793	361/18800	0.00149601	0.0277332	0.0228999	ACVRL1/MMP9/PTGS2/CEACAM1/CYP1B1/CDH13/ATOH8/LPXN/SLIT2/PTN/SRPX2/CCBE1/BMPER/SPARC/ZC3H12A/EGF/VASH1/PROX1/ID1/S100P/DAAM2/FERMT1/PDGFB/KANK1/ITGB3/PRSS3/RGCC/MMRN2	28
deregulated	deregulated	GO:1901653	cellular response to peptide	28/793	361/18800	0.00149601	0.0277332	0.0228999	IL1B/CEACAM1/SOCS1/CYP1B1/PLCB1/GRB14/PTPRE/PTPN22/CYP11A1/KLF15/PID1/GDF15/GKAP1/DENND4C/VIM/ID1/SESN3/NR4A3/ENPP1/KANK1/SPINK1/SLC2A4/PDE3B/GJB2/NGFR/INHBB/CSRP3/SORL1	28
deregulated	deregulated	GO:0030449	regulation of complement activation	5/793	21/18800	0.00152644	0.028083	0.0231887	C3/SERPING1/IL1B/CFH/CD59	5
deregulated	deregulated	GO:2000047	regulation of cell-cell adhesion mediated by cadherin	5/793	21/18800	0.00152644	0.028083	0.0231887	FOXA1/NOTCH4/BMP6/PTPRU/RGCC	5
deregulated	deregulated	GO:0051897	positive regulation of protein kinase B signaling	13/793	119/18800	0.00153886	0.0282048	0.0232893	IGFBP5/C1QTNF1/CSF3/CX3CL1/HPSE/EGF/GDF15/TSPYL5/HSP90AB1/HIP1/TNFAIP8L3/MFHAS1/STOX1	13
deregulated	deregulated	GO:0042446	hormone biosynthetic process	9/793	65/18800	0.00155312	0.0282529	0.023329	CHST9/DKK3/STC2/CYP11A1/AKR1B1/HSD17B6/BMP6/ATP1A1/HSD17B3	9
deregulated	deregulated	GO:1905330	regulation of morphogenesis of an epithelium	9/793	65/18800	0.00155312	0.0282529	0.023329	ESR1/AR/SHH/CXCL10/NOG/EGF/SIX2/STOX1/MMRN2	9
deregulated	deregulated	GO:0048588	developmental cell growth	20/793	227/18800	0.00156292	0.0282898	0.0233595	SEMA3E/RIMS2/SYT2/FGF13/SLIT2/RIMS1/RGS4/SEMA6D/MAP2/HSP90AB1/DCLK1/CXCR4/CDH4/CACNG7/CYFIP2/SEMA4D/RTN4R/DSCAM/RNF157/FN1	20
deregulated	deregulated	GO:0001558	regulation of cell growth	31/793	415/18800	0.00156768	0.0282898	0.0233595	INHBA/ACVRL1/SEMA3E/IGFBP5/RIMS2/GNG4/EPB41L3/SYT2/MSX1/FGF13/CEACAM1/FHL1/SLIT2/RIMS1/PAPPA2/RGS4/SEMA6D/CDA/MAP2/CXCR4/CDH4/CACNG7/SEMA4D/TMEM97/RTN4R/ENPP1/NET1/DSCAM/RNF157/FN1/WNT11	31
deregulated	deregulated	GO:0090066	regulation of anatomical structure size	35/793	487/18800	0.00157263	0.0282898	0.0233595	SEMA3E/TENM1/P2RY1/FGF13/PTGS2/CSF3/SLIT2/ADORA2B/WAS/SEMA6D/ABCB8/MAP2/PRR16/XK/HSP90AB1/OXTR/GSN/CDH4/HTR1D/CYFIP2/SEMA4D/P2RY2/DAAM2/SOD3/RTN4R/SPTBN2/KANK1/TBXAS1/ADRA1B/DSCAM/FN1/IL7R/SHANK3/SNTA1/DMTN	35
deregulated	deregulated	GO:0001818	negative regulation of cytokine production	28/793	363/18800	0.00162292	0.0290869	0.0240176	INHBA/C5AR2/IL1RL1/CEACAM1/IL6/CD33/SLC2A10/CARD16/IL20RB/IL12A/CX3CL1/TNFAIP3/ARG2/SYT11/CMKLR1/ZC3H12A/PTPN22/GPNMB/IL23A/PTPN6/HSP90AB1/NPTN/CD2AP/RGCC/SIGIRR/FN1/WNT11/INHBB	28
deregulated	deregulated	GO:0060055	angiogenesis involved in wound healing	6/793	31/18800	0.00164713	0.0292164	0.0241246	MCAM/CX3CL1/TNFAIP3/HPSE/CXCR4/ITGB3	6
deregulated	deregulated	GO:0007159	leukocyte cell-cell adhesion	29/793	381/18800	0.00165341	0.0292164	0.0241246	CCL2/SHH/IL1B/VNN1/IL1A/IL4I1/CEACAM1/IL6/SOCS1/IL1RL2/EBI3/SKAP1/IL20RB/IL12A/EFNB3/ARG2/HLX/TNFRSF14/ICOSLG/ZC3H12A/ILDR2/PTPN22/GPNMB/PAG1/IL23A/PTPN6/SEMA4D/NR4A3/IL7R	29
deregulated	deregulated	GO:0050730	regulation of peptidyl-tyrosine phosphorylation	22/793	261/18800	0.00165512	0.0292164	0.0241246	IL24/IL6/SOCS1/PDGFD/CSF3/CSF2/IL12A/CNTN1/AFAP1L2/TNFRSF14/GFRA1/EGF/IL23A/PTPN6/EREG/BMP6/SEMA4D/PDGFB/ITGB3/SPINK1/DOCK3/DMTN	22
deregulated	deregulated	GO:0070424	regulation of nucleotide-binding oligomerization domain containing signaling pathway	4/793	13/18800	0.00165531	0.0292164	0.0241246	SLC15A3/BIRC3/TNFAIP3/PTPN22	4
deregulated	deregulated	GO:0048638	regulation of developmental growth	26/793	329/18800	0.00167144	0.0292164	0.0241246	AR/SEMA3E/RIMS2/SYT2/FGF13/PLCB1/RIMS1/HLX/NOG/RGS4/SEMA6D/MAP2/STC2/GDF15/TP73/PROX1/CXCR4/CDH4/CACNG7/MUSK/TGFBR3/SEMA4D/RTN4R/DSCAM/RNF157/FN1	26
deregulated	deregulated	GO:0031589	cell-substrate adhesion	28/793	364/18800	0.00168979	0.0292164	0.0241246	ITGA11/PKHD1/ACVRL1/SEMA3E/CDH13/EDA/FBLN1/LPXN/SKAP1/CX3CL1/PPFIA2/HPSE/ABI3BP/LAMB1/ID1/BCAM/FERMT1/PDGFB/KANK1/ITGB3/FBLN2/TMEM8B/LIMS2/ITGB4/ACER2/FN1/DMTN/CSPG5	28
deregulated	deregulated	GO:0042116	macrophage activation	12/793	106/18800	0.00169586	0.0292164	0.0241246	TTBK1/IL1RL1/IL6/PLA2G4A/TLR2/TLR3/CSF2/CX3CL1/SYT11/ZC3H12A/MFHAS1/CLU	12
deregulated	deregulated	GO:0045926	negative regulation of growth	21/793	245/18800	0.00170108	0.0292164	0.0241246	INHBA/ACVRL1/SEMA3E/IGFBP5/GNG4/MSX1/FGF13/FHL1/SLIT2/NOG/RGS4/SEMA6D/CDA/MAP2/STC2/GDF15/TP73/SEMA4D/RTN4R/ENPP1/WNT11	21
deregulated	deregulated	GO:1903039	positive regulation of leukocyte cell-cell adhesion	21/793	245/18800	0.00170108	0.0292164	0.0241246	CCL2/SHH/IL1B/VNN1/IL1A/IL4I1/IL6/SOCS1/IL1RL2/EBI3/SKAP1/IL12A/EFNB3/HLX/TNFRSF14/ICOSLG/PTPN22/IL23A/PTPN6/NR4A3/IL7R	21
deregulated	deregulated	GO:0030879	mammary gland development	14/793	135/18800	0.00170675	0.0292164	0.0241246	ESR1/AR/IGFBP5/NOTCH4/MSX1/APLN/VDR/PRLR/TNFRSF11A/EGF/OXTR/SLC29A1/LBH/IRF6	14
deregulated	deregulated	GO:0007584	response to nutrient	15/793	150/18800	0.00171112	0.0292164	0.0241246	CYP24A1/IL1A/PTGS2/CXCL10/CYP1B1/SLC16A1/TNFRSF11B/PHEX/VDR/KYNU/LRAT/STC2/CYP26B1/LIPG/CYP1A1	15
deregulated	deregulated	GO:0060412	ventricular septum morphogenesis	7/793	42/18800	0.00171786	0.0292164	0.0241246	ROBO2/SLIT2/NOG/PROX1/TGFBR3/FZD1/WNT11	7
deregulated	deregulated	GO:0030193	regulation of blood coagulation	9/793	66/18800	0.00173241	0.0292164	0.0241246	SERPING1/C1QTNF1/CEACAM1/SERPINB2/HPSE/PDGFB/TSPAN8/ENPP4/DMTN	9
deregulated	deregulated	GO:0038034	signal transduction in absence of ligand	9/793	66/18800	0.00173241	0.0292164	0.0241246	INHBA/IL1B/PF4/IL1A/BCL2A1/EYA4/CSF2/CX3CL1/SRPX	9
deregulated	deregulated	GO:0046847	filopodium assembly	9/793	66/18800	0.00173241	0.0292164	0.0241246	TENM1/GPM6A/DOCK11/DNM3/DAAM2/DPYSL3/ITGB4/DMTN/PALM	9
deregulated	deregulated	GO:0097192	extrinsic apoptotic signaling pathway in absence of ligand	9/793	66/18800	0.00173241	0.0292164	0.0241246	INHBA/IL1B/PF4/IL1A/BCL2A1/EYA4/CSF2/CX3CL1/SRPX	9
deregulated	deregulated	GO:1900076	regulation of cellular response to insulin stimulus	9/793	66/18800	0.00173241	0.0292164	0.0241246	IL1B/SOCS1/GRB14/PTPRE/PID1/GKAP1/ENPP1/KANK1/SORL1	9
deregulated	deregulated	GO:0006970	response to osmotic stress	10/793	79/18800	0.00174514	0.029228	0.0241342	PTGS2/CLDN1/SCN2A/TLR3/PAPPA2/ICOSLG/AKR1B1/HSP90AB1/SLC2A4/EFHD1	10
deregulated	deregulated	GO:1903556	negative regulation of tumor necrosis factor superfamily cytokine production	10/793	79/18800	0.00174514	0.029228	0.0241342	C5AR2/CD33/CX3CL1/TNFAIP3/ARG2/SYT11/ZC3H12A/PTPN22/GPNMB/PTPN6	10
deregulated	deregulated	GO:0061900	glial cell activation	8/793	54/18800	0.00180244	0.0300839	0.0248409	TTBK1/IL1B/IL6/TLR2/TLR3/CX3CL1/SYT11/CLU	8
deregulated	deregulated	GO:0090130	tissue migration	28/793	366/18800	0.00183068	0.0303568	0.0250663	ACVRL1/MMP9/PTGS2/CEACAM1/CYP1B1/CDH13/ATOH8/LPXN/SLIT2/PTN/SRPX2/CCBE1/BMPER/SPARC/ZC3H12A/EGF/VASH1/PROX1/ID1/S100P/DAAM2/FERMT1/PDGFB/KANK1/ITGB3/PRSS3/RGCC/MMRN2	28
deregulated	deregulated	GO:0034109	homotypic cell-cell adhesion	11/793	93/18800	0.00183128	0.0303568	0.0250663	C1QTNF1/CEACAM1/IL6/ANK3/PTPN6/TJP2/PTPRU/ITGB3/FN1/MEGF11/DMTN	11
deregulated	deregulated	GO:0043369	CD4-positive or CD8-positive, alpha-beta T cell lineage commitment	5/793	22/18800	0.00190753	0.0314064	0.0259329	SHH/IL6/TOX/IL23A/CTSL	5
deregulated	deregulated	GO:0051151	negative regulation of smooth muscle cell differentiation	5/793	22/18800	0.00190753	0.0314064	0.0259329	SHH/EREG/PDGFB/RBPMS2/NFATC2	5
deregulated	deregulated	GO:0060326	cell chemotaxis	25/793	315/18800	0.00191827	0.0314765	0.0259908	CCL2/C5AR2/IL1B/PF4/IL6/CXCL1/CXCL10/PDGFD/SAA1/CXCL5/SLIT2/CXCL3/IL12A/CX3CL1/PGF/PTN/CCL20/CXCL2/MTUS1/TNFRSF11A/CMKLR1/IL23A/CXCR4/PDGFB/ARHGEF16	25
deregulated	deregulated	GO:0001763	morphogenesis of a branching structure	18/793	199/18800	0.00196449	0.0321263	0.0265274	ESR1/AR/PKHD1/FOXA1/SHH/SEMA3E/NOTCH4/TP63/NFATC4/SLIT2/LAMA1/VDR/PBX1/ADAMTS16/NOG/EGF/SIX2/PROX1	18
deregulated	deregulated	GO:0071604	transforming growth factor beta production	7/793	43/18800	0.00197845	0.0321383	0.0265372	PTGS2/CX3CL1/HSP90AB1/CD2AP/FERMT1/FN1/WNT11	7
deregulated	deregulated	GO:0140353	lipid export from cell	7/793	43/18800	0.00197845	0.0321383	0.0265372	INHBA/IL1B/IL1A/C1QTNF1/PLA2G4A/TNFRSF11A/BMP6	7
deregulated	deregulated	GO:0035249	synaptic transmission, glutamatergic	11/793	94/18800	0.00199681	0.0323284	0.0266942	GRM7/CCL2/GRIK4/PTGS2/CACNG8/GRIN2D/GRIK2/OXTR/CACNG7/MAPK8IP2/SHANK3	11
deregulated	deregulated	GO:0033674	positive regulation of kinase activity	34/793	476/18800	0.00201409	0.0324997	0.0268357	TTBK1/IL1B/EPHB6/CCND2/TENM1/TNFSF15/EPHA6/AGAP2/FGF13/SOCS1/PDGFD/TLR3/GPRC5C/EPHA5/PRLR/AFAP1L2/TNFRSF11A/EGF/IL23A/EREG/MMD/HSP90AB1/PARP16/PROX1/MUSK/PDGFB/TNFAIP8L3/ITGB3/RASSF2/CLU/STOX1/RGCC/DOCK3/WNT11	34
deregulated	deregulated	GO:0060048	cardiac muscle contraction	14/793	138/18800	0.00210107	0.0337911	0.027902	FGF13/CLIC2/RYR2/EHD3/ZC3H12A/ATP1A1/GSN/CXCR4/TMEM38A/ADRA1B/DMD/SCN1B/SNTA1/CSRP3	14
deregulated	deregulated	GO:0032956	regulation of actin cytoskeleton organization	27/793	352/18800	0.00210838	0.0337967	0.0279066	SHANK1/SEMA3E/TENM1/IL1A/CSF3/SLIT2/CX3CL1/SYNPO2/EPHA5/WAS/RGS4/GMFG/PPM1E/GSN/PROX1/ID1/CYFIP2/CD2AP/DAAM2/SPTBN2/KANK1/RGCC/WNT11/CGNL1/SHANK3/DMTN/ARHGEF10L	27
deregulated	deregulated	GO:1900046	regulation of hemostasis	9/793	68/18800	0.00214059	0.0341976	0.0282376	SERPING1/C1QTNF1/CEACAM1/SERPINB2/HPSE/PDGFB/TSPAN8/ENPP4/DMTN	9
deregulated	deregulated	GO:0006766	vitamin metabolic process	12/793	109/18800	0.00215355	0.0341976	0.0282376	CYP24A1/VNN1/VNN2/SLC52A3/SLC19A3/GSTO2/LRAT/CYP11A1/NNMT/SNAI1/CYP26B1/CYP1A1	12
deregulated	deregulated	GO:0021953	central nervous system neuron differentiation	16/793	169/18800	0.00215451	0.0341976	0.0282376	INHBA/SHH/EPHB6/GSX2/SLIT2/TOX/DYNC2H1/MAP2/ID4/HSP90AB1/PROX1/DCLK1/MDGA1/SCN1B/KNDC1/SHANK3	16
deregulated	deregulated	GO:0048661	positive regulation of smooth muscle cell proliferation	11/793	95/18800	0.0021743	0.0343992	0.0284042	IGFBP5/MMP9/PTGS2/IL6/PDGFD/CDH13/CX3CL1/EREG/NR4A3/PDGFB/RBPMS2	11
deregulated	deregulated	GO:0030111	regulation of Wnt signaling pathway	26/793	336/18800	0.00223855	0.0349926	0.0288941	SHH/NFATC4/CTHRC1/EDA/TLR2/TNFAIP3/SHISA2/DKK3/NOG/EGF/RNF43/BICC1/KLF15/KREMEN1/ANKRD6/DAAM2/FERMT1/PTPRU/KANK1/FZD1/TLE2/SHISA3/APCDD1L/FUZ/WNT11/TCF7L1	26
deregulated	deregulated	GO:0007638	mechanosensory behavior	4/793	14/18800	0.00224062	0.0349926	0.0288941	CNTNAP2/SLITRK6/STRBP/SHANK3	4
deregulated	deregulated	GO:0032306	regulation of prostaglandin secretion	4/793	14/18800	0.00224062	0.0349926	0.0288941	IL1B/IL1A/PLA2G4A/TNFRSF11A	4
deregulated	deregulated	GO:0032308	positive regulation of prostaglandin secretion	4/793	14/18800	0.00224062	0.0349926	0.0288941	IL1B/IL1A/PLA2G4A/TNFRSF11A	4
deregulated	deregulated	GO:0002683	negative regulation of immune system process	31/793	425/18800	0.00226553	0.0352681	0.0291216	INHBA/SERPING1/CCL2/SHH/C5AR2/IL4I1/IL1RL1/CEACAM1/IL13RA2/SOCS1/PLCB1/LPXN/SLIT2/IL20RB/TLR3/CX3CL1/TNFAIP3/HMGB3/ARG2/SYT11/HLX/TNFRSF14/ZC3H12A/ILDR2/PTPN22/GPNMB/PAG1/PTPN6/ZNF675/CD59/IL7R	31
deregulated	deregulated	GO:0003002	regionalization	27/793	354/18800	0.00228333	0.0353407	0.0291815	ROBO2/AR/DMRT2/C3/ACVRL1/FOXA1/SHH/TP63/MSX1/GSX2/HOXB4/PITX2/HES7/PBX1/HOXB3/DYNC2H1/NOG/SNAI1/SIX2/CYP26B1/PLXNA2/FUZ/CELSR2/EGR2/PCSK5/WNT11/IRX1	27
deregulated	deregulated	GO:0002685	regulation of leukocyte migration	19/793	218/18800	0.00228758	0.0353407	0.0291815	CCL2/C5AR2/IL1A/IL6/CXCL10/PDGFD/PLCB1/SLIT2/IL12A/CX3CL1/PGF/PTN/CCL20/MTUS1/TNFRSF14/CMKLR1/IL1R1/CD99L2/IL23A	19
deregulated	deregulated	GO:0048566	embryonic digestive tract development	6/793	33/18800	0.00230657	0.0353407	0.0291815	SHH/RARB/HLX/SIX2/PCSK5/RBPMS2	6
deregulated	deregulated	GO:1901099	negative regulation of signal transduction in absence of ligand	6/793	33/18800	0.00230657	0.0353407	0.0291815	IL1B/PF4/IL1A/EYA4/CSF2/CX3CL1	6
deregulated	deregulated	GO:2001240	negative regulation of extrinsic apoptotic signaling pathway in absence of ligand	6/793	33/18800	0.00230657	0.0353407	0.0291815	IL1B/PF4/IL1A/EYA4/CSF2/CX3CL1	6
deregulated	deregulated	GO:0034341	response to interferon-gamma	14/793	140/18800	0.00240367	0.0367126	0.0303144	CCL2/CLDN1/SOCS1/CASP1/TLR2/TLR3/CX3CL1/CCL20/WAS/GBP4/KYNU/HSP90AB1/VIM/GSN	14
deregulated	deregulated	GO:0110053	regulation of actin filament organization	22/793	270/18800	0.00252678	0.0384719	0.0317671	SHANK1/TENM1/CSF3/SLIT2/CX3CL1/SYNPO2/WAS/RGS4/GMFG/PPM1E/GSN/ID1/CYFIP2/DAAM2/SPTBN2/KANK1/RGCC/WNT11/CGNL1/SHANK3/DMTN/ARHGEF10L	22
deregulated	deregulated	GO:0090175	regulation of establishment of planar polarity	8/793	57/18800	0.00256248	0.0388549	0.0320833	PKHD1/CTHRC1/ANKRD6/SAPCD2/FZD1/FZD3/CELSR2/WNT11	8
deregulated	deregulated	GO:0002687	positive regulation of leukocyte migration	14/793	141/18800	0.00256793	0.0388549	0.0320833	IL1A/IL6/CXCL10/PDGFD/IL12A/CX3CL1/PGF/PTN/CCL20/TNFRSF14/CMKLR1/IL1R1/CD99L2/IL23A	14
deregulated	deregulated	GO:0045444	fat cell differentiation	20/793	237/18800	0.00259699	0.0391726	0.0323457	PTGS2/IL6/SOCS1/MB/PLCB1/CEBPD/CCDC3/CMKLR1/ZC3H12A/ID4/METRNL/E2F1/NR4A3/ENPP1/SLC2A4/EGR2/ADIRF/DLK2/PTPRQ/INHBB	20
deregulated	deregulated	GO:0032970	regulation of actin filament-based process	29/793	393/18800	0.00261215	0.0392792	0.0324337	SHANK1/SEMA3E/TENM1/IL1A/FGF13/CSF3/SLIT2/RYR2/CX3CL1/SYNPO2/EPHA5/WAS/RGS4/GMFG/PPM1E/GSN/PROX1/ID1/CYFIP2/CD2AP/DAAM2/SPTBN2/KANK1/RGCC/WNT11/CGNL1/SHANK3/DMTN/ARHGEF10L	29
deregulated	deregulated	GO:0051966	regulation of synaptic transmission, glutamatergic	9/793	70/18800	0.00262188	0.0393039	0.032454	GRM7/CCL2/PTGS2/CACNG8/GRIK2/OXTR/CACNG7/MAPK8IP2/SHANK3	9
deregulated	deregulated	GO:0016049	cell growth	34/793	484/18800	0.00263425	0.0393679	0.0325069	INHBA/ACVRL1/SEMA3E/IGFBP5/RIMS2/GNG4/EPB41L3/SYT2/MSX1/FGF13/CEACAM1/FHL1/SLIT2/RIMS1/PAPPA2/RGS4/SEMA6D/CDA/MAP2/HSP90AB1/DCLK1/CXCR4/CDH4/CACNG7/CYFIP2/SEMA4D/TMEM97/RTN4R/ENPP1/NET1/DSCAM/RNF157/FN1/WNT11	34
deregulated	deregulated	GO:0120254	olefinic compound metabolic process	15/793	157/18800	0.00267549	0.0398616	0.0329145	PTGS2/CYP1B1/PLA2G4A/FAAH2/LRAT/DKK3/CYP11A1/AKR1B1/BMP6/CYP2E1/SDR16C5/TBXAS1/HSD11B2/HSD17B3/CYP1A1	15
deregulated	deregulated	GO:0030900	forebrain development	28/793	376/18800	0.00269659	0.0398966	0.0329434	KIRREL3/CNTNAP2/ROBO2/INHBA/SSTR1/SHH/MSX1/FGF13/PLCB1/GSX2/SLIT2/RARB/PITX2/EPHA5/TOX/DYNC2H1/NOG/ID4/OXTR/LAMB1/PROX1/DCLK1/CXCR4/E2F1/RTN4R/MDGA1/SHANK3/INHBB	28
deregulated	deregulated	GO:0099174	regulation of presynapse organization	6/793	34/18800	0.00270248	0.0398966	0.0329434	SLITRK6/PTPRD/SLITRK5/SLITRK1/FZD1/MDGA1	6
deregulated	deregulated	GO:1905606	regulation of presynapse assembly	6/793	34/18800	0.00270248	0.0398966	0.0329434	SLITRK6/PTPRD/SLITRK5/SLITRK1/FZD1/MDGA1	6
deregulated	deregulated	GO:0045216	cell-cell junction organization	18/793	205/18800	0.00271802	0.0400001	0.0330289	CDH9/CNTNAP2/CDH18/PKHD1/IL1B/EPB41L3/CDH10/CLDN1/CLDN2/TJP2/SNAI1/BMP6/ARVCF/LIMS2/GJB2/PLEKHA7/GRHL1/WNT11	18
deregulated	deregulated	GO:0050890	cognition	24/793	306/18800	0.00272597	0.0400001	0.0330289	SORCS3/CNTNAP2/SHANK1/TTBK1/FGF13/PTGS2/NFATC4/SCN2A/PLCB1/TLR2/PTN/DNAH11/RASGRF1/SYT11/ARMCX5-GPRASP2/GPR155/NPTN/OXTR/MAPK8IP2/MUSK/SLC2A4/EGR2/FOS/SHANK3	24
deregulated	deregulated	GO:0090090	negative regulation of canonical Wnt signaling pathway	14/793	142/18800	0.00274132	0.0401041	0.0331148	SHH/CTHRC1/DKK3/NOG/BICC1/KREMEN1/ANKRD6/FERMT1/PTPRU/FZD1/TLE2/SHISA3/FUZ/WNT11	14
deregulated	deregulated	GO:0071277	cellular response to calcium ion	10/793	84/18800	0.00277097	0.0404162	0.0333725	ALOX5AP/SYT2/CPNE7/SYT9/SYT11/CPNE2/FOSB/FOS/DMTN/INHBB	10
deregulated	deregulated	GO:0021544	subpallium development	5/793	24/18800	0.00287127	0.0416141	0.0343616	CNTNAP2/INHBA/GSX2/RARB/SHANK3	5
deregulated	deregulated	GO:0035994	response to muscle stretch	5/793	24/18800	0.00287127	0.0416141	0.0343616	RYR2/GSN/DMD/FOS/CSRP3	5
deregulated	deregulated	GO:0050766	positive regulation of phagocytosis	9/793	71/18800	0.00289267	0.0416141	0.0343616	C3/CCL2/IL1B/IL2RB/IL2RG/PTX3/C4B/MFGE8/TUB	9
deregulated	deregulated	GO:0050818	regulation of coagulation	9/793	71/18800	0.00289267	0.0416141	0.0343616	SERPING1/C1QTNF1/CEACAM1/SERPINB2/HPSE/PDGFB/TSPAN8/ENPP4/DMTN	9
deregulated	deregulated	GO:0050731	positive regulation of peptidyl-tyrosine phosphorylation	17/793	190/18800	0.00289594	0.0416141	0.0343616	IL24/IL6/CSF3/CSF2/IL12A/CNTN1/AFAP1L2/TNFRSF14/GFRA1/EGF/IL23A/EREG/BMP6/SEMA4D/PDGFB/ITGB3/DOCK3	17
deregulated	deregulated	GO:0045860	positive regulation of protein kinase activity	29/793	396/18800	0.00291529	0.0417686	0.0344892	TTBK1/IL1B/CCND2/TENM1/TNFSF15/AGAP2/FGF13/SOCS1/PDGFD/TLR3/GPRC5C/PRLR/AFAP1L2/TNFRSF11A/EGF/IL23A/EREG/MMD/HSP90AB1/PARP16/PROX1/PDGFB/ITGB3/RASSF2/CLU/STOX1/RGCC/DOCK3/WNT11	29
deregulated	deregulated	GO:0050870	positive regulation of T cell activation	19/793	223/18800	0.00294961	0.0419559	0.0346439	CCL2/SHH/IL1B/VNN1/IL1A/IL4I1/IL6/SOCS1/IL1RL2/EBI3/IL12A/EFNB3/HLX/TNFRSF14/ICOSLG/PTPN22/IL23A/PTPN6/IL7R	19
deregulated	deregulated	GO:0060572	morphogenesis of an epithelial bud	4/793	15/18800	0.00295428	0.0419559	0.0346439	AR/SHH/TP63/NOG	4
deregulated	deregulated	GO:2000345	regulation of hepatocyte proliferation	4/793	15/18800	0.00295428	0.0419559	0.0346439	CEACAM1/PTN/TNFAIP3/LIMS2	4
deregulated	deregulated	GO:0050764	regulation of phagocytosis	11/793	99/18800	0.00301665	0.0427054	0.0352627	C3/CCL2/IL1B/IL2RB/IL2RG/TLR2/PTX3/SYT11/C4B/MFGE8/TUB	11
deregulated	deregulated	GO:2000243	positive regulation of reproductive process	10/793	85/18800	0.00302463	0.0427054	0.0352627	PRDM9/AR/INHBA/SHH/P2RY1/MSX1/PLCB1/PDE3A/OXTR/INHBB	10
deregulated	deregulated	GO:1903038	negative regulation of leukocyte cell-cell adhesion	14/793	144/18800	0.00311699	0.0438818	0.0362341	SHH/IL4I1/CEACAM1/SOCS1/IL20RB/ARG2/HLX/TNFRSF14/ZC3H12A/ILDR2/PTPN22/GPNMB/PAG1/PTPN6	14
deregulated	deregulated	GO:0033280	response to vitamin D	6/793	35/18800	0.0031472	0.0440517	0.0363744	CYP24A1/PTGS2/CXCL10/PHEX/VDR/STC2	6
deregulated	deregulated	GO:0071398	cellular response to fatty acid	6/793	35/18800	0.0031472	0.0440517	0.0363744	CLDN1/PLCB1/ZC3H12A/PID1/E2F1/PDK3	6
deregulated	deregulated	GO:0002820	negative regulation of adaptive immune response	8/793	59/18800	0.00319442	0.0445842	0.0368141	IL4I1/IL1RL1/CEACAM1/IL20RB/TNFRSF14/ZC3H12A/PTPN6/IL7R	8
deregulated	deregulated	GO:0048839	inner ear development	17/793	192/18800	0.00322704	0.0449104	0.0370834	SLITRK6/LRIG1/COL11A1/SHH/LIN7A/CTHRC1/EYA4/BMPER/PRRX1/CEBPD/FREM2/PROX1/FZD3/GJB2/STOX1/MYCL/MYO3A	17
deregulated	deregulated	GO:0050729	positive regulation of inflammatory response	14/793	145/18800	0.00332006	0.0459343	0.0379289	C3/TTBK1/IL1B/ALOX5AP/IL1RL1/PTGS2/IL6/CASP1/TLR2/TLR3/CX3CL1/ADORA2B/TNFRSF11A/IL23A	14
deregulated	deregulated	GO:0072006	nephron development	14/793	145/18800	0.00332006	0.0459343	0.0379289	KIRREL3/SHH/PDGFD/PBX1/ADAMTS16/NOG/NUP160/KLF15/SIX2/PODXL/PDGFB/WNT11/KLHL3/IRX1	14
deregulated	deregulated	GO:0001774	microglial cell activation	7/793	47/18800	0.00333844	0.0459343	0.0379289	TTBK1/IL6/TLR2/TLR3/CX3CL1/SYT11/CLU	7
deregulated	deregulated	GO:0002673	regulation of acute inflammatory response	7/793	47/18800	0.00333844	0.0459343	0.0379289	C3/IL1B/ALOX5AP/PTGS2/IL6/IL20RB/TNFRSF11A	7
deregulated	deregulated	GO:0048562	embryonic organ morphogenesis	23/793	294/18800	0.00340975	0.0465067	0.0384016	SLITRK6/LRIG1/COL11A1/SHH/MSX1/ASB2/CTHRC1/HOXB4/RYR2/RARB/HOXB3/PRRX1/HLX/NOG/SIX2/PROX1/IRX5/FZD3/FUZ/STOX1/RBPMS2/WNT11/MYO3A	23
deregulated	deregulated	GO:0071375	cellular response to peptide hormone stimulus	23/793	294/18800	0.00340975	0.0465067	0.0384016	IL1B/CEACAM1/SOCS1/CYP1B1/PLCB1/GRB14/PTPRE/CYP11A1/PID1/GDF15/GKAP1/DENND4C/SESN3/NR4A3/ENPP1/KANK1/SPINK1/SLC2A4/PDE3B/GJB2/INHBB/CSRP3/SORL1	23
deregulated	deregulated	GO:0048736	appendage development	16/793	177/18800	0.00342753	0.0465067	0.0384016	SHH/TP63/MSX1/RARB/PITX2/PBX1/PRRX1/DYNC2H1/NOG/FREM2/CYP26B1/KREMEN1/PLXNA2/ITGB4/PCSK5/IRF6	16
deregulated	deregulated	GO:0060173	limb development	16/793	177/18800	0.00342753	0.0465067	0.0384016	SHH/TP63/MSX1/RARB/PITX2/PBX1/PRRX1/DYNC2H1/NOG/FREM2/CYP26B1/KREMEN1/PLXNA2/ITGB4/PCSK5/IRF6	16
deregulated	deregulated	GO:0061448	connective tissue development	21/793	260/18800	0.00346577	0.0465067	0.0384016	ACVRL1/FOXA1/COL11A1/MSX1/PDGFD/CSGALNACT1/RARB/BMP3/HOXB3/PRRX1/NOG/ID4/SNAI1/BMP6/SIX2/TIMP1/BMP8B/PDGFB/WNT9A/WNT11/SORL1	21
deregulated	deregulated	GO:1903522	regulation of blood circulation	21/793	260/18800	0.00346577	0.0465067	0.0384016	FGF13/PTGS2/MC3R/CLIC2/RYR2/EHD3/THRB/APLN/RGS4/ZC3H12A/OXTR/ATP1A1/SLC4A3/TMEM38A/TBXAS1/ADRA1B/DMD/SCN1B/ATP2A3/SNTA1/CSRP3	21
deregulated	deregulated	GO:0061436	establishment of skin barrier	5/793	25/18800	0.00346622	0.0465067	0.0384016	TP63/CLDN1/CYP26B1/FA2H/GRHL1	5
deregulated	deregulated	GO:2000311	regulation of AMPA receptor activity	5/793	25/18800	0.00346622	0.0465067	0.0384016	SHANK1/CACNG8/CACNG7/MAPK8IP2/SHANK3	5
deregulated	deregulated	GO:2000463	positive regulation of excitatory postsynaptic potential	5/793	25/18800	0.00346622	0.0465067	0.0384016	SHANK1/RIMS2/RIMS1/RGS4/SHANK3	5
deregulated	deregulated	GO:0032963	collagen metabolic process	11/793	101/18800	0.00352667	0.0471874	0.0389636	MMP9/IL6/ADAMTS14/CTSS/MMP1/ADAMTS3/MMP10/CST3/VIM/CTSL/RGCC	11
deregulated	deregulated	GO:0030509	BMP signaling pathway	15/793	162/18800	0.00360916	0.048087	0.0397064	ACVRL1/MSX1/BMPER/NOG/GDF15/BMP6/TGFBR3/BMP8B/FZD1/SMAD9/NEO1/HTRA3/RBPMS2/SORL1/CHRDL1	15
deregulated	deregulated	GO:0060078	regulation of postsynaptic membrane potential	13/793	131/18800	0.0036137	0.048087	0.0397064	GABRA3/SHANK1/RIMS2/GRIK4/GABRG1/RIMS1/RGS4/GRIN2D/GRIK2/MAPK8IP2/SLC29A1/P2RX6/SHANK3	13
deregulated	deregulated	GO:0008016	regulation of heart contraction	18/793	211/18800	0.00369894	0.0490868	0.040532	FGF13/MC3R/CLIC2/RYR2/EHD3/THRB/APLN/RGS4/ZC3H12A/ATP1A1/SLC4A3/TMEM38A/ADRA1B/DMD/SCN1B/ATP2A3/SNTA1/CSRP3	18
deregulated	deregulated	GO:0048146	positive regulation of fibroblast proliferation	7/793	48/18800	0.00376906	0.049881	0.0411878	ESR1/PDGFD/EREG/E2F1/PDGFB/FN1/NGFR	7

## Sheet: GOBP 436-POSvsNEG LOW SERUM
Gene set: Deregulated genes MDA-436-7TGP-POS vs MDA-436-7TGP-NEG (low serum) - 1407 genes (Supplemental File 1)
Analysis: GO Biological Process
Cluster	group	ID	Description	GeneRatio	BgRatio	pvalue	p.adjust	qvalue	geneID	Count
deregulated	deregulated	GO:0030198	extracellular matrix organization	71/1220	307/18800	1.70895e-21	5.50614e-18	4.30431e-18	LOXL1/POSTN/TLL1/ZNF469/WDR72/DPT/NPNT/COL9A3/SULF2/COL3A1/MMP2/TCF15/MMP13/COL12A1/FLRT2/TNFRSF11B/COL24A1/FBLN1/COL13A1/COL5A2/PAPLN/ABI3BP/COL14A1/CHADL/TGFBI/LOXL4/COL8A2/FBLN2/ADAMTS5/PXDN/LOX/COL5A3/COL8A1/SMOC1/CAV1/ADAMTS4/MYH11/GFAP/TGFB2/HMCN1/COL15A1/CSGALNACT1/PRDM5/SLC2A10/DPP4/CAV2/MMP1/ADAMTS7/LAMB2/CYP1B1/LCP1/TNXB/COL4A4/COL9A2/NTN4/COL1A1/LAMB1/LOXL3/ECM2/FAP/COL11A2/ADAMTS9/NR2…	71
deregulated	deregulated	GO:0043062	extracellular structure organization	71/1220	308/18800	2.08538e-21	5.50614e-18	4.30431e-18	LOXL1/POSTN/TLL1/ZNF469/WDR72/DPT/NPNT/COL9A3/SULF2/COL3A1/MMP2/TCF15/MMP13/COL12A1/FLRT2/TNFRSF11B/COL24A1/FBLN1/COL13A1/COL5A2/PAPLN/ABI3BP/COL14A1/CHADL/TGFBI/LOXL4/COL8A2/FBLN2/ADAMTS5/PXDN/LOX/COL5A3/COL8A1/SMOC1/CAV1/ADAMTS4/MYH11/GFAP/TGFB2/HMCN1/COL15A1/CSGALNACT1/PRDM5/SLC2A10/DPP4/CAV2/MMP1/ADAMTS7/LAMB2/CYP1B1/LCP1/TNXB/COL4A4/COL9A2/NTN4/COL1A1/LAMB1/LOXL3/ECM2/FAP/COL11A2/ADAMTS9/NR2…	71
deregulated	deregulated	GO:0045229	external encapsulating structure organization	71/1220	310/18800	3.09624e-21	5.50614e-18	4.30431e-18	LOXL1/POSTN/TLL1/ZNF469/WDR72/DPT/NPNT/COL9A3/SULF2/COL3A1/MMP2/TCF15/MMP13/COL12A1/FLRT2/TNFRSF11B/COL24A1/FBLN1/COL13A1/COL5A2/PAPLN/ABI3BP/COL14A1/CHADL/TGFBI/LOXL4/COL8A2/FBLN2/ADAMTS5/PXDN/LOX/COL5A3/COL8A1/SMOC1/CAV1/ADAMTS4/MYH11/GFAP/TGFB2/HMCN1/COL15A1/CSGALNACT1/PRDM5/SLC2A10/DPP4/CAV2/MMP1/ADAMTS7/LAMB2/CYP1B1/LCP1/TNXB/COL4A4/COL9A2/NTN4/COL1A1/LAMB1/LOXL3/ECM2/FAP/COL11A2/ADAMTS9/NR2…	71
deregulated	deregulated	GO:0007409	axonogenesis	74/1220	430/18800	8.82473e-15	1.177e-11	9.20094e-12	MCF2/SHH/ARTN/EFNB3/KIF5A/NTN3/FLRT2/APOE/EPHA3/NOTCH3/SEMA3E/NPTX1/FLRT3/SEMA3A/SEMA3D/LPAR3/TUBB2B/EDNRA/SEMA3C/BOC/NTRK2/EDN1/CDH4/SEMA5B/FOXB1/NEXN/PAX6/ITGA4/LAMC2/FN1/NGF/EPHA5/TRIM46/LAMB2/LGR6/EPHB4/PARD6B/PLXNA2/FYN/PLXNB1/CDH11/WNT5A/DCLK1/FGFR2/PLXNB3/POU4F1/EFNA2/KALRN/PLXNA4/GLI2/NTRK1/CNTN1/EPHB6/NFASC/EPHB3/UCHL1/CXCL12/NR2E1/BRSK2/SLITRK4/TRIO/EPHA7/KIAA0319/SLITRK2/ROBO4/SPTBN4/W…	74
deregulated	deregulated	GO:0061564	axon development	79/1220	479/18800	1.19315e-14	1.2731e-11	9.95216e-12	MCF2/SHH/ARTN/EFNB3/KIF5A/MMP2/NTN3/FLRT2/APOE/EPHA3/NOTCH3/SEMA3E/NPTX1/FLRT3/SEMA3A/SEMA3D/LPAR3/TUBB2B/EDNRA/SEMA3C/BOC/NTRK2/DHFR/EDN1/CDH4/SEMA5B/NREP/FOXB1/NEXN/PAX6/ITGA4/LAMC2/FN1/NGF/EPHA5/TRIM46/LAMB2/LGR6/EPHB4/PARD6B/PLXNA2/FYN/PLXNB1/CDH11/WNT5A/DCLK1/FGFR2/PLXNB3/POU4F1/EFNA2/KALRN/PLXNA4/GLI2/NTRK1/CNTN1/EPHB6/NFASC/EPHB3/UCHL1/CXCL12/NR2E1/BRSK2/SLITRK4/TRIO/VASH2/EPHA7/KIAA0319/R…	79
deregulated	deregulated	GO:0001655	urogenital system development	64/1220	352/18800	4.3884e-14	3.80958e-11	2.97806e-11	SOX17/SHH/NPNT/SULF2/MMP2/HEYL/BMP4/CTSH/FRAS1/NOTCH3/FGF1/PDGFRB/GFRA1/BMPER/EDNRA/WNT6/TGFB2/PDGFB/FOXB1/ERBB4/RARB/ACTA2/SPRY1/SMAD6/HES1/LAMB2/DLL1/GCNT4/COL4A4/BMP6/WNT7B/ACVR2B/DYNC2H1/TP63/STRA6/PDGFA/DCHS1/OSR2/WNT5A/PDGFD/NKX3-1/FGFR2/KIF26B/PCSK5/MTSS1/CYP7B1/GLI2/NIPBL/CYP26B1/EYA1/EPHB3/AR/WT1/BASP1/SRD5A1/EPHA7/CRLF1/GPC3/IRX2/RET/PRLR/SOX11/HOXA11/POU3F3	64
deregulated	deregulated	GO:0007389	pattern specification process	76/1220	463/18800	4.99851e-14	3.80958e-11	2.97806e-11	TLL1/SOX17/GJA1/SHH/TBX1/BMP5/HOXB6/GRHL3/HOXA7/TCF15/HEYL/MEOX1/BMP4/BHLHE41/FGF1/SEMA3A/ASB2/DKK1/SEMA3C/HOXB8/EDN1/WNT6/ROR2/FOXB1/ERBB4/TBX2/NRARP/PAX6/DAW1/SPRY1/HOXA5/TGFBR2/NR2F2/SMAD6/HES1/DLL1/DAAM2/PLXNA2/WNT7B/ACVR2B/DYNC2H1/TP63/NDRG4/DCHS1/WNT5A/NKX3-1/FGFR2/HAND2/PCSK5/MSX2/GLI2/DNAH5/CYP26B1/ITGAM/EYA1/ASPH/MESP1/OTX1/AR/WT1/MAFB/BASP1/DMRT2/GPC3/MDFI/IRX2/WNT3A/FEZF1/SP8/ZIC3/ACVR…	76
deregulated	deregulated	GO:0007411	axon guidance	49/1220	234/18800	1.8738e-13	1.24959e-10	9.76841e-11	SHH/ARTN/EFNB3/KIF5A/NTN3/FLRT2/EPHA3/NOTCH3/SEMA3E/FLRT3/SEMA3A/SEMA3D/TUBB2B/EDNRA/SEMA3C/BOC/EDN1/CDH4/SEMA5B/NEXN/PAX6/LAMC2/EPHA5/LAMB2/LGR6/EPHB4/PLXNA2/FYN/PLXNB1/WNT5A/PLXNB3/EFNA2/KALRN/PLXNA4/GLI2/NTRK1/CNTN1/EPHB6/NFASC/EPHB3/CXCL12/TRIO/EPHA7/ROBO4/WNT3A/FEZF1/RET/BCL11B/CNTN4	49
deregulated	deregulated	GO:0097485	neuron projection guidance	49/1220	235/18800	2.22206e-13	1.31719e-10	1.02968e-10	SHH/ARTN/EFNB3/KIF5A/NTN3/FLRT2/EPHA3/NOTCH3/SEMA3E/FLRT3/SEMA3A/SEMA3D/TUBB2B/EDNRA/SEMA3C/BOC/EDN1/CDH4/SEMA5B/NEXN/PAX6/LAMC2/EPHA5/LAMB2/LGR6/EPHB4/PLXNA2/FYN/PLXNB1/WNT5A/PLXNB3/EFNA2/KALRN/PLXNA4/GLI2/NTRK1/CNTN1/EPHB6/NFASC/EPHB3/CXCL12/TRIO/EPHA7/ROBO4/WNT3A/FEZF1/RET/BCL11B/CNTN4	49
deregulated	deregulated	GO:0048568	embryonic organ development	73/1220	449/18800	2.6197e-13	1.39761e-10	1.09255e-10	MFAP2/SOX17/GJA1/CTHRC1/SHH/A2M/TBX1/BMP5/HOXB6/GRHL3/HOXA7/FOXI1/KIT/EFEMP1/HMX2/MYO7A/COL13A1/BMP4/ASB2/TUBB2B/EDNRA/HOXB8/ADM/EDN1/TGFB2/PDGFB/ROR2/FBN2/NES/TBX2/RARB/PAX6/HOXA5/TGFBR2/NR2F2/HES1/DLL1/PDGFC/HLX/WNT7B/RSPO3/NDRG4/STRA6/PDGFA/OSR2/WNT5A/INSIG1/MYO3B/FGFR2/HAND2/PCSK5/PLXNA4/ZNF568/GLI2/ALDH1A3/CHRNA9/NIPBL/EYA1/MESP1/OTX1/MAFB/VASH2/KCNQ4/MDFI/WNT3A/RYR2/ZIC3/MYO3A/KITLG/SOX11/H…	73
deregulated	deregulated	GO:0001822	kidney development	56/1220	303/18800	8.68154e-13	4.21055e-10	3.29151e-10	SOX17/SHH/NPNT/SULF2/HEYL/BMP4/CTSH/FRAS1/NOTCH3/FGF1/PDGFRB/GFRA1/BMPER/EDNRA/WNT6/TGFB2/PDGFB/ERBB4/RARB/ACTA2/SPRY1/SMAD6/HES1/LAMB2/DLL1/GCNT4/COL4A4/BMP6/WNT7B/ACVR2B/DYNC2H1/STRA6/PDGFA/DCHS1/OSR2/WNT5A/PDGFD/NKX3-1/FGFR2/KIF26B/PCSK5/MTSS1/GLI2/NIPBL/CYP26B1/EYA1/WT1/BASP1/EPHA7/CRLF1/GPC3/IRX2/RET/SOX11/HOXA11/POU3F3	56
deregulated	deregulated	GO:0051960	regulation of nervous system development	70/1220	440/18800	2.36309e-12	1.05059e-09	8.21276e-10	MCF2/NFATC4/RASSF10/TLR2/SHH/CX3CR1/EFNB3/THBS2/KIT/FLRT2/HEYL/CX3CL1/BHLHE41/SEMA3E/CLSTN2/FLRT3/SEMA3A/SEMA3D/DKK1/LPAR3/SEMA3C/OXTR/NTRK2/ZNF365/GFAP/AMIGO2/CDH4/SEMA5B/LRRC4B/PAX6/TLX2/FN1/NGF/PRTG/HES1/TRIM46/DLL1/DAAM2/PLXNA2/SERPINE2/PLXNB1/GJC2/WNT5A/LRRN1/ASPM/PLXNB3/POU4F1/PLXNA4/NTRK1/HAP1/KIF14/EPHB3/CXCL12/NR2E1/IL34/SLITRK4/EPHA7/KIAA0319/SLITRK2/ITGAX/WNT3A/FEZF1/ST8SIA2/SOX11/DMRT…	70
deregulated	deregulated	GO:0072001	renal system development	56/1220	312/18800	2.98812e-12	1.22628e-09	9.58618e-10	SOX17/SHH/NPNT/SULF2/HEYL/BMP4/CTSH/FRAS1/NOTCH3/FGF1/PDGFRB/GFRA1/BMPER/EDNRA/WNT6/TGFB2/PDGFB/ERBB4/RARB/ACTA2/SPRY1/SMAD6/HES1/LAMB2/DLL1/GCNT4/COL4A4/BMP6/WNT7B/ACVR2B/DYNC2H1/STRA6/PDGFA/DCHS1/OSR2/WNT5A/PDGFD/NKX3-1/FGFR2/KIF26B/PCSK5/MTSS1/GLI2/NIPBL/CYP26B1/EYA1/WT1/BASP1/EPHA7/CRLF1/GPC3/IRX2/RET/SOX11/HOXA11/POU3F3	56
deregulated	deregulated	GO:0003002	regionalization	60/1220	354/18800	6.17188e-12	2.35193e-09	1.83857e-09	TLL1/SOX17/SHH/TBX1/HOXB6/HOXA7/TCF15/HEYL/MEOX1/BMP4/BHLHE41/FGF1/SEMA3A/DKK1/SEMA3C/HOXB8/EDN1/ROR2/FOXB1/NRARP/PAX6/SPRY1/HOXA5/NR2F2/SMAD6/HES1/DLL1/PLXNA2/WNT7B/ACVR2B/DYNC2H1/TP63/WNT5A/NKX3-1/FGFR2/PCSK5/MSX2/GLI2/CYP26B1/ITGAM/MESP1/OTX1/AR/WT1/MAFB/BASP1/DMRT2/GPC3/MDFI/IRX2/WNT3A/FEZF1/SP8/ZIC3/ACVRL1/DMRTA2/FOXA2/NKX2-2/HOXA11/HOXB5	60
deregulated	deregulated	GO:0031589	cell-substrate adhesion	61/1220	364/18800	6.74035e-12	2.39732e-09	1.87405e-09	NPNT/COL3A1/ITGA11/HOXA7/TTYH1/FAT2/VCAM1/COL26A1/FBLN1/COL13A1/CX3CL1/EPHA3/ABI3BP/THBS1/SEMA3E/FBLN2/EDIL3/CORO2B/COL5A3/COL8A1/GCNT2/CDH13/PDGFB/CDK6/ITGA4/ITGA9/MSLN/SPOCK1/FN1/BST1/SMAD6/SGCE/LAMB2/TNXB/PTPRK/TRIP6/NTN4/COL1A1/LAMB1/FUT1/ITGA2/ECM2/SRC/ONECUT2/KIF14/MYO1G/ITGAM/ADAMTS9/EPHB3/DAB2/FERMT3/JUP/LAMB3/LAMC3/ITGAX/COL16A1/PDPN/ACVRL1/ONECUT1/VWC2/AJAP1	61
deregulated	deregulated	GO:0050673	epithelial cell proliferation	69/1220	443/18800	9.26125e-12	3.03114e-09	2.36953e-09	NOX5/SHH/TBX1/BMP5/IGFBP5/KIT/SCG2/APOE/SPARC/BMP4/FLT1/THBS1/FGF1/COL8A2/HTRA1/BMPER/COL8A1/PGF/CAV1/CDH13/TGFB2/PDGFB/CDK6/TBX2/NUPR1/NRARP/PAX6/ITGA4/HOXA5/RUNX3/CAV2/NR2F2/HES1/SOX2/KRIT1/F3/BMP6/TP63/PTPRK/OSR2/WNT5A/IGFBP4/LAMB1/FUT1/NKX3-1/CEACAM1/FGFR2/MTSS1/PLXNB3/CYP7B1/FAP/EREG/EYA1/CXCL12/AR/DAB2/VASH2/ALOX5/VSTM4/GPC3/WNT3A/PGR/ECM1/SFN/SOX11/ACVRL1/MMRN2/BCL11B/SDR16C5	69
deregulated	deregulated	GO:0048562	embryonic organ morphogenesis	53/1220	294/18800	9.65875e-12	3.03114e-09	2.36953e-09	MFAP2/SOX17/GJA1/CTHRC1/SHH/TBX1/HOXB6/GRHL3/HOXA7/FOXI1/EFEMP1/HMX2/MYO7A/BMP4/ASB2/EDNRA/HOXB8/EDN1/ROR2/FBN2/TBX2/RARB/PAX6/HOXA5/TGFBR2/HES1/DLL1/HLX/NDRG4/STRA6/OSR2/WNT5A/INSIG1/MYO3B/FGFR2/HAND2/ALDH1A3/CHRNA9/NIPBL/EYA1/MESP1/OTX1/MAFB/KCNQ4/MDFI/WNT3A/RYR2/ZIC3/MYO3A/SOX11/HOXA11/HOXB5/ALX1	53
deregulated	deregulated	GO:0043583	ear development	44/1220	219/18800	1.39493e-11	4.13441e-09	3.23199e-09	CTHRC1/NOX3/SHH/TBX1/BMP5/GRHL3/TCF15/FOXI1/HMX2/MYO7A/BMP4/KCNK2/PDGFRB/ATP8B1/BMPER/EDNRA/EDN1/TGFB2/ROR2/TBX2/HES1/SOX2/DLL1/STRA6/PDGFA/DCHS1/OSR2/WNT5A/INSIG1/MYO3B/FGFR2/MAF/LIN7A/ALDH1A3/CHRNA9/NIPBL/EYA1/OTX1/GABRA5/MAFB/KCNQ4/WNT3A/MYO3A/GABRB2	44
deregulated	deregulated	GO:0030199	collagen fibril organization	22/1220	62/18800	1.71595e-11	4.8182e-09	3.76653e-09	LOXL1/TLL1/DPT/COL3A1/COL12A1/COL13A1/COL5A2/COL14A1/CHADL/LOXL4/PXDN/LOX/COL5A3/TGFB2/ADAMTS7/CYP1B1/TNXB/COL1A1/LOXL3/COL11A2/COMP/ADAMTS2	22
deregulated	deregulated	GO:0060562	epithelial tube morphogenesis	56/1220	328/18800	2.34364e-11	6.25166e-09	4.8871e-09	NFATC4/SOX17/GJA1/CTHRC1/SHH/NPNT/BMP5/GRHL3/BMP4/CTSH/PRICKLE1/FGF1/SEMA3E/ASB2/EDNRA/ADM/EDN1/WNT6/TGFB2/TBX2/NRARP/SPRY1/HOXA5/TGFBR2/HES1/DLL1/NDRG4/SALL4/DCHS1/WNT5A/NKX3-1/FGFR2/KIF26B/HAND2/MTSS1/SRC/MSX2/GLI2/EYA1/MESP1/AR/WT1/EPHA7/GPC3/ITGAX/IRX2/WNT3A/PGR/RYR2/RET/CXCL10/ZIC3/SOX11/ACVRL1/MMRN2/HOXA11	56
deregulated	deregulated	GO:0060537	muscle tissue development	64/1220	405/18800	2.82698e-11	7.18188e-09	5.61429e-09	GJA1/MYH6/SHH/MYH7/PPARGC1A/TBX1/BMP5/COL3A1/TNNI3/IGFBP5/NPPB/EYA2/HEYL/BMP4/VGLL2/KCNK2/PDGFRB/ASB2/DKK1/LOX/SORBS2/EDNRA/SEMA3C/CAV1/MYH11/ANKRD1/EDN1/TGFB2/DNER/ERBB4/TBX2/RARB/NUPR1/JPH2/SVIL/TGFBR2/CAV2/NR2F2/TPM1/TTN/FHOD3/DLL1/HLX/NDRG4/STRA6/HDAC9/WNT5A/FGFR2/POU4F1/MSX2/PRKAA1/CYP26B1/ADAMTS9/EYA1/MESP1/WT1/MYLK2/WNT3A/RYR2/SRPK3/CACNA1G/SOX11/DMRTA2/RXRG	64
deregulated	deregulated	GO:0048880	sensory system development	62/1220	389/18800	4.02059e-11	9.74994e-09	7.62181e-09	MFAP2/GJA1/GNGT1/PDE6B/SHH/GRHL3/EFEMP1/MYO7A/BMP4/COL5A2/RHOJ/FLT1/GPM6A/PDGFRB/COL8A2/MEGF11/SEMA3A/PRSS56/COL8A1/SMOC1/NTRK2/THRB/INHBA/WNT6/TGFB2/FBN2/NES/TBX2/RARB/PAX6/SPRY1/IGFN1/TGFBR2/SOX2/LAMB2/DLL1/CYP1B1/BMP6/WNT7B/ACVR2B/STRA6/OSR2/WNT5A/RORB/MAF/POU4F1/ALDH1A3/NIPBL/ITGAM/NR2E1/WT1/LPCAT1/RP1/VSTM4/LAMC3/ATP2B1/RET/DIO3/SOX11/ACVRL1/SLC6A3/BCL11B	62
deregulated	deregulated	GO:0050878	regulation of body fluid levels	61/1220	382/18800	5.34295e-11	1.23933e-08	9.68823e-09	HSPB1/MYL9/GJA1/CDO1/SHH/SERPINB2/COL3A1/GRHL3/NPPB/TLR4/FBLN1/APOE/TFPI/CHRM1/THBS1/CORO2B/NFE2/PRSS56/F2R/CAV1/OXTR/ADM/EDN1/NPR3/PDGFB/FOXB1/ERBB4/FN1/PAM/F3/SERPINE2/TP63/PDGFA/OAS2/PAPSS2/THBD/PLAUR/CEACAM1/ITGA2/F12/SRC/FAP/CYP26B1/ALOX12B/DGKG/FERMT3/SYK/DGKI/COMP/WNT3A/F2RL2/SFN/MYO5B/NPR1/PRLR/FA2H/PDPN/FOXA2/SLC6A3/CYP4F11/CYP4F12	61
deregulated	deregulated	GO:0007416	synapse assembly	38/1220	180/18800	7.48002e-11	1.66275e-08	1.29982e-08	MUSK/TLR2/THBS2/FLRT2/GPM6A/CLSTN2/NPTX1/FLRT3/DKK1/SHANK2/OXTR/NTRK2/AMIGO2/DNER/LRRC4B/ERBB4/IGFN1/MDGA1/PLXNB1/WNT5A/LRRN1/POU4F1/NTRK1/EPHB3/GABRB3/SLITRK4/EPHA7/SLITRK2/WNT3A/ST8SIA2/LRFN5/LHFPL4/LRRN3/LGI2/GABRA1/NLGN4X/GABRB2/PCDH17	38
deregulated	deregulated	GO:0060384	innervation	14/1220	26/18800	1.00862e-10	2.15239e-08	1.68259e-08	SULF2/VCAM1/NPTX1/SEMA3A/EDNRA/EDN1/ITGA4/PRKCG/SERPINE2/POU4F1/NTRK1/GABRA5/RET/GABRB2	14
deregulated	deregulated	GO:0050804	modulation of chemical synaptic transmission	65/1220	429/18800	1.25259e-10	2.57022e-08	2.00922e-08	NFATC4/HTR1B/CX3CR1/GRIK3/BCHE/SNCAIP/KIT/KMO/SHISA9/APOE/CX3CL1/CACNG4/CLSTN2/SYT12/VGF/NPTX1/SNAP25/JPH3/DKK1/TUBB2B/SHANK2/OXTR/NPTX2/NTRK2/PRRT2/EDN1/GFAP/ROR2/PPP1R9A/RIMS1/DNM1/NGF/GRIA1/PRKCG/ADORA2B/AKAP9/FYN/PLCL1/SERPINE2/CDH11/CHRNA7/SRC/NTRK1/SLC1A3/HAP1/CYP46A1/RIMS3/CPLX1/CACNA1B/NR2E1/CACNA1A/DGKI/CACNG8/WNT3A/KCNMB4/MCTP2/GRM8/TMEM25/CA2/GRIN2C/DLGAP1/CNTN4/NLGN4X/PCDH17/SNCG	65
deregulated	deregulated	GO:0099177	regulation of trans-synaptic signaling	65/1220	430/18800	1.38509e-10	2.73684e-08	2.13947e-08	NFATC4/HTR1B/CX3CR1/GRIK3/BCHE/SNCAIP/KIT/KMO/SHISA9/APOE/CX3CL1/CACNG4/CLSTN2/SYT12/VGF/NPTX1/SNAP25/JPH3/DKK1/TUBB2B/SHANK2/OXTR/NPTX2/NTRK2/PRRT2/EDN1/GFAP/ROR2/PPP1R9A/RIMS1/DNM1/NGF/GRIA1/PRKCG/ADORA2B/AKAP9/FYN/PLCL1/SERPINE2/CDH11/CHRNA7/SRC/NTRK1/SLC1A3/HAP1/CYP46A1/RIMS3/CPLX1/CACNA1B/NR2E1/CACNA1A/DGKI/CACNG8/WNT3A/KCNMB4/MCTP2/GRM8/TMEM25/CA2/GRIN2C/DLGAP1/CNTN4/NLGN4X/PCDH17/SNCG	65
deregulated	deregulated	GO:0048732	gland development	65/1220	431/18800	1.53097e-10	2.91705e-08	2.28035e-08	GJA1/NR0B1/CDO1/SHH/TBX1/IGFBP5/MMP2/BMP4/FGF1/SEMA3A/EDNRA/SEMA3C/CAV1/OXTR/WNT10A/EDN1/TGFB2/FOXB1/ERBB4/TBX2/PAX6/HOXA5/TGFBR2/PAM/HES1/SOX2/CYP1B1/LBH/HLX/WNT7B/SERPINE2/TP63/STRA6/PDGFA/NTN4/WNT5A/OAS2/NKX3-1/CEACAM1/FGFR2/HAND2/ITGA2/CYP7B1/SRC/MSX2/GLI2/ONECUT2/ALDH1A3/CADM1/EPHB3/MESP1/AR/WT1/MAFB/SRD5A1/INHBB/WNT3A/PGR/ZIC3/PRLR/FA2H/SLC6A3/HOXA11/ONECUT1/BCL11B	65
deregulated	deregulated	GO:0021675	nerve development	24/1220	81/18800	1.59935e-10	2.94225e-08	2.30004e-08	ACKR3/TBX1/SULF2/VCAM1/ATP8B1/NPTX1/SEMA3A/EDNRA/EDN1/ITGA4/NGF/PRKCG/HES1/SERPINE2/POU4F1/PLXNA4/NTRK1/SLC1A3/NAV2/GABRA5/MAFB/RET/NKX2-2/GABRB2	24
deregulated	deregulated	GO:0150063	visual system development	60/1220	383/18800	1.69389e-10	3.01231e-08	2.35481e-08	MFAP2/GJA1/GNGT1/PDE6B/SHH/GRHL3/EFEMP1/MYO7A/BMP4/COL5A2/RHOJ/FLT1/GPM6A/PDGFRB/COL8A2/MEGF11/PRSS56/COL8A1/SMOC1/NTRK2/THRB/INHBA/WNT6/TGFB2/FBN2/NES/TBX2/RARB/PAX6/SPRY1/IGFN1/TGFBR2/SOX2/LAMB2/DLL1/CYP1B1/BMP6/WNT7B/ACVR2B/STRA6/OSR2/WNT5A/RORB/MAF/ALDH1A3/NIPBL/ITGAM/NR2E1/WT1/LPCAT1/RP1/VSTM4/LAMC3/ATP2B1/RET/DIO3/SOX11/ACVRL1/SLC6A3/BCL11B	60
deregulated	deregulated	GO:0001654	eye development	59/1220	379/18800	3.1022e-10	5.33879e-08	4.17349e-08	MFAP2/GJA1/GNGT1/PDE6B/SHH/GRHL3/EFEMP1/MYO7A/BMP4/COL5A2/RHOJ/FLT1/GPM6A/PDGFRB/COL8A2/MEGF11/PRSS56/COL8A1/SMOC1/NTRK2/THRB/INHBA/WNT6/TGFB2/FBN2/NES/TBX2/RARB/PAX6/SPRY1/IGFN1/TGFBR2/SOX2/LAMB2/DLL1/CYP1B1/BMP6/WNT7B/ACVR2B/STRA6/OSR2/WNT5A/RORB/MAF/ALDH1A3/NIPBL/NR2E1/WT1/LPCAT1/RP1/VSTM4/LAMC3/ATP2B1/RET/DIO3/SOX11/ACVRL1/SLC6A3/BCL11B	59
deregulated	deregulated	GO:0034329	cell junction assembly	63/1220	420/18800	3.6881e-10	6.14876e-08	4.80667e-08	MUSK/GJA1/TLR2/CLDN11/CLDN2/CDH10/THBS2/FLRT2/EPHA3/GPM6A/THBS1/CLSTN2/NPTX1/FLRT3/CORO2B/DKK1/SHANK2/CAV1/OXTR/NTRK2/AMIGO2/DNER/LRRC4B/ERBB4/IGFN1/FN1/MARVELD2/CLDN5/PARD6B/MDGA1/ARVCF/PLXNB1/PTPRK/CDH11/TRIP6/DCHS1/WNT5A/LRRN1/ITGA2/POU4F1/SRC/NTRK1/CTNND2/EPHB3/GABRB3/EPB41L3/SLITRK4/JUP/EPHA7/SLITRK2/WNT3A/CNTNAP2/ST8SIA2/COL16A1/LRFN5/ACVRL1/LHFPL4/LRRN3/LGI2/GABRA1/NLGN4X/GABRB2/PCDH17	63
deregulated	deregulated	GO:0030900	forebrain development	58/1220	376/18800	6.28558e-10	1.00034e-07	7.81992e-08	SSTR1/NR0B1/SHH/COL3A1/BMP4/NOTCH3/SSTR2/SEMA3A/DKK1/OXTR/KCNC1/NTRK2/FAT4/INHBA/CDK6/FOXB1/ERBB4/RARB/PAX6/EPHA5/NR2F2/HES1/SOX2/MDGA1/FYN/WNT7B/DYNC2H1/WNT5A/LAMB1/FUT1/DCLK1/FGFR2/ASPM/POU4F1/EFNA2/PLXNA4/SRC/ALK/GLI2/HAP1/ALDH1A3/KIF14/DNAH5/ITGAM/EPHB3/CXCL12/OTX1/NR2E1/SRD5A1/INHBB/KCNA1/WNT3A/FEZF1/CNTNAP2/DMRTA2/SLC6A3/POU3F3/BCL11B	58
deregulated	deregulated	GO:0003007	heart morphogenesis	45/1220	254/18800	6.37515e-10	1.00034e-07	7.81992e-08	SOX17/GJA1/MYH6/SHH/MYH7/TBX1/BMP5/TNNI3/FLRT2/HEYL/BMP4/ASB2/DKK1/EDNRA/SEMA3C/ANKRD1/EDN1/TGFB2/TBX2/SPRY1/TGFBR2/TPM1/CLDN5/SMAD6/TTN/HES1/DLL1/EPHB4/NDRG4/DCHS1/WNT5A/FGFR2/HAND2/POU4F1/MSX2/NIPBL/EYA1/MESP1/MYLK2/NPY1R/WNT3A/RYR2/ZIC3/SOX11/ACVRL1	45
deregulated	deregulated	GO:0048565	digestive tract development	30/1220	130/18800	7.7806e-10	1.18599e-07	9.2712e-08	SOX17/SHH/COL3A1/KIT/DACT1/BMP4/OXTR/TGFB2/TBX2/RARB/HOXA5/TGFBR2/HES1/PDGFC/HLX/ACVR2B/TP63/STRA6/DCHS1/WNT5A/FGFR2/PCSK5/SRC/GLI2/NIPBL/EPHB3/RET/ZIC3/SOX11/NKX2-2	30
deregulated	deregulated	GO:0001503	ossification	62/1220	420/18800	9.76332e-10	1.44687e-07	1.13106e-07	CBFB/GJA1/CTHRC1/SHH/IGSF10/NPNT/BMP5/ITGA11/IGFBP5/MMP2/MMP13/COL13A1/BMP4/COL5A2/BMP3/PTH1R/DKK1/LOX/IFITM1/SMOC1/PTHLH/XYLT1/CYP24A1/TGFB2/CDK6/ROR2/FBN2/FGFR3/CSGALNACT1/RUNX3/SMAD6/ADAMTS7/SOX2/BMP6/WNT7B/ACVR2B/TP63/VCAN/PLXNB1/CDH11/DCHS1/OSR2/WNT5A/COL1A1/RORB/FGFR2/HAND2/EBP/MSX2/GLI2/NIPBL/PTGER4/ALOX5/GPC3/ANKH/COMP/WNT3A/ECM1/ATP2B1/SOX11/RANBP3L/NELL1	62
deregulated	deregulated	GO:0050678	regulation of epithelial cell proliferation	58/1220	382/18800	1.16247e-09	1.67616e-07	1.3103e-07	SHH/TBX1/BMP5/SCG2/APOE/SPARC/BMP4/FLT1/THBS1/FGF1/HTRA1/PGF/CAV1/CDH13/TGFB2/PDGFB/CDK6/NUPR1/NRARP/PAX6/ITGA4/HOXA5/RUNX3/CAV2/NR2F2/HES1/SOX2/KRIT1/F3/BMP6/TP63/PTPRK/OSR2/WNT5A/LAMB1/FUT1/NKX3-1/CEACAM1/FGFR2/MTSS1/PLXNB3/CYP7B1/EREG/EYA1/CXCL12/AR/DAB2/VASH2/ALOX5/GPC3/WNT3A/PGR/ECM1/SFN/SOX11/ACVRL1/MMRN2/BCL11B	58
deregulated	deregulated	GO:0001656	metanephros development	24/1220	89/18800	1.35386e-09	1.90074e-07	1.48587e-07	SOX17/SHH/BMP4/CTSH/FRAS1/PDGFRB/PDGFB/SPRY1/HES1/LAMB2/WNT7B/PDGFA/OSR2/NKX3-1/KIF26B/NIPBL/EYA1/WT1/BASP1/GPC3/IRX2/RET/HOXA11/POU3F3	24
deregulated	deregulated	GO:0001763	morphogenesis of a branching structure	38/1220	199/18800	1.56603e-09	2.14224e-07	1.67465e-07	NFATC4/SHH/NPNT/COL13A1/BMP4/CTSH/FGF1/SEMA3E/SEMA3A/EDNRA/SEMA3C/ADM/EDN1/BCL11A/WNT6/TBX2/NRARP/SPRY1/HOXA5/TGFBR2/TP63/RSPO3/PDGFA/NTN4/DCHS1/WNT5A/NKX3-1/FGFR2/SRC/MSX2/GLI2/EYA1/AR/WT1/EPHA7/GPC3/PGR/HOXA11	38
deregulated	deregulated	GO:0048839	inner ear development	37/1220	192/18800	1.97158e-09	2.6296e-07	2.05563e-07	CTHRC1/NOX3/SHH/TBX1/GRHL3/FOXI1/HMX2/MYO7A/BMP4/KCNK2/PDGFRB/ATP8B1/BMPER/TGFB2/ROR2/TBX2/HES1/SOX2/DLL1/PDGFA/DCHS1/WNT5A/INSIG1/MYO3B/FGFR2/MAF/LIN7A/ALDH1A3/CHRNA9/EYA1/OTX1/GABRA5/MAFB/KCNQ4/WNT3A/MYO3A/GABRB2	37
deregulated	deregulated	GO:0060485	mesenchyme development	49/1220	301/18800	2.19743e-09	2.85934e-07	2.23523e-07	SHH/TBX1/BMP5/TCF15/HEYL/MEOX1/BMP4/EPHA3/PDGFRB/SEMA3E/SEMA3A/SEMA3D/GCNT2/EDNRA/SEMA3C/WNT10A/EDN1/TGFB2/SEMA5B/ERBB4/TBX2/ACTA2/SPRY1/HOXA5/TGFBR2/FN1/HES1/DCHS1/WNT5A/COL1A1/LOXL3/FGFR2/HAND2/LDLRAD4/MSX2/MESP1/DAB2/WT1/S100A4/BASP1/WNT3A/RET/PDPN/KITLG/SOX11/RANBP3L/ACVRL1/FOXA2/ALX1	49
deregulated	deregulated	GO:0050808	synapse organization	61/1220	419/18800	2.30894e-09	2.93291e-07	2.29274e-07	NFATC4/MUSK/TLR2/FRMPD4/CX3CR1/THBS2/FLRT2/APOE/CX3CL1/GPM6A/SEMA3E/CLSTN2/NPTX1/FLRT3/DKK1/F2R/SHANK2/OXTR/INA/NTRK2/ZNF365/AMIGO2/DNER/LRRC4B/ERBB4/IGFN1/LAMB2/MDGA1/FYN/WNT7B/PLXNB1/WNT5A/LRRN1/KIF1A/POU4F1/CHRNA7/NTRK1/ITGAM/NFASC/CTNND2/EPHB3/GABRB3/CBLN3/SLITRK4/EPHA7/SLITRK2/WNT3A/CNKSR2/ST8SIA2/CTNNA2/IL10RA/LRFN5/LHFPL4/LRRN3/PAK3/LGI2/GABRA1/NLGN4X/GABRB2/PCDH17/SNCG	61
deregulated	deregulated	GO:0090596	sensory organ morphogenesis	45/1220	266/18800	2.90277e-09	3.60146e-07	2.81537e-07	MFAP2/CTHRC1/GNGT1/TBX1/GRHL3/FOXI1/EFEMP1/HMX2/MYO7A/BMP4/COL5A2/COL8A2/MEGF11/COL8A1/EDNRA/NTRK2/THRB/EDN1/ROR2/FBN2/TBX2/RARB/PAX6/IGFN1/DLL1/STRA6/OSR2/WNT5A/INSIG1/MYO3B/RORB/FGFR2/ALDH1A3/CHRNA9/NIPBL/CYP26B1/EYA1/OTX1/MAFB/RP1/KCNQ4/WNT3A/DIO3/MYO3A/SOX11	45
deregulated	deregulated	GO:0014706	striated muscle tissue development	43/1220	248/18800	3.0218e-09	3.66393e-07	2.8642e-07	GJA1/MYH6/SHH/MYH7/BMP5/TNNI3/NPPB/EYA2/BMP4/KCNK2/PDGFRB/ASB2/DKK1/LOX/SORBS2/EDNRA/SEMA3C/MYH11/ANKRD1/EDN1/TGFB2/ERBB4/TBX2/RARB/JPH2/TGFBR2/TPM1/TTN/FHOD3/DLL1/NDRG4/WNT5A/FGFR2/POU4F1/MSX2/ADAMTS9/EYA1/MESP1/WT1/MYLK2/WNT3A/RYR2/CACNA1G	43
deregulated	deregulated	GO:0009952	anterior/posterior pattern specification	39/1220	214/18800	3.84806e-09	4.56209e-07	3.56632e-07	SOX17/SHH/TBX1/HOXB6/HOXA7/TCF15/HEYL/MEOX1/BMP4/BHLHE41/DKK1/SEMA3C/HOXB8/ROR2/FOXB1/NRARP/PAX6/HOXA5/NR2F2/HES1/DLL1/PLXNA2/ACVR2B/WNT5A/NKX3-1/PCSK5/MSX2/MESP1/OTX1/WT1/BASP1/DMRT2/GPC3/WNT3A/FEZF1/ZIC3/FOXA2/HOXA11/HOXB5	39
deregulated	deregulated	GO:0032526	response to retinoic acid	26/1220	109/18800	4.9304e-09	5.67227e-07	4.43418e-07	TBX1/IGFBP7/MMP2/EPHA3/CTSH/PDGFRB/BRINP2/DKK1/IGFBP2/WNT6/TBX2/BMP6/WNT7B/STRA6/PDGFA/WNT5A/COL1A1/RORB/FGFR2/HAND2/CYP26B1/LRAT/WNT3A/RET/RXRG/FZD10	26
deregulated	deregulated	GO:0060284	regulation of cell development	68/1220	500/18800	4.99713e-09	5.67227e-07	4.43418e-07	MCF2/NFATC4/RASSF10/TLR2/SHH/CX3CR1/EFNB3/KIT/PAEP/HEYL/FBLN1/CX3CL1/BMP4/GPR68/BHLHE41/SEMA3E/SEMA3A/PDE5A/SEMA3D/BNC1/LPAR3/SEMA3C/PTHLH/NTRK2/ZNF365/BCL11A/GFAP/CDH4/SEMA5B/PAX6/PDE3A/TLX2/FN1/NGF/PRTG/CLDN5/HES1/TRIM46/DLL1/DAAM2/PLXNA2/SERPINE2/PLXNB1/GJC2/HDAC9/WNT5A/ASPM/PLXNB3/POU4F1/PLXNA4/HAP1/KIF14/S1PR3/CXCL12/DAB2/NR2E1/IL34/EPHA7/KIAA0319/WNT3A/FEZF1/RET/SOX11/DMRTA2/NKX2-2/HOXA11/P…	68
deregulated	deregulated	GO:0051963	regulation of synapse assembly	25/1220	103/18800	6.62569e-09	7.36417e-07	5.75679e-07	MUSK/TLR2/THBS2/FLRT2/CLSTN2/NPTX1/FLRT3/DKK1/OXTR/NTRK2/AMIGO2/LRRC4B/MDGA1/WNT5A/LRRN1/NTRK1/EPHB3/SLITRK4/EPHA7/SLITRK2/WNT3A/ST8SIA2/LRFN5/LHFPL4/LRRN3	25
deregulated	deregulated	GO:0055123	digestive system development	30/1220	142/18800	7.19021e-09	7.82853e-07	6.11979e-07	SOX17/SHH/COL3A1/KIT/DACT1/BMP4/OXTR/TGFB2/TBX2/RARB/HOXA5/TGFBR2/HES1/PDGFC/HLX/ACVR2B/TP63/STRA6/DCHS1/WNT5A/FGFR2/PCSK5/SRC/GLI2/NIPBL/EPHB3/RET/ZIC3/SOX11/NKX2-2	30
deregulated	deregulated	GO:0061138	morphogenesis of a branching epithelium	35/1220	185/18800	8.84047e-09	9.43278e-07	7.37388e-07	NFATC4/SHH/NPNT/BMP4/CTSH/FGF1/SEMA3E/SEMA3A/EDNRA/SEMA3C/ADM/EDN1/WNT6/TBX2/NRARP/SPRY1/HOXA5/TGFBR2/TP63/RSPO3/PDGFA/NTN4/DCHS1/WNT5A/NKX3-1/FGFR2/SRC/MSX2/GLI2/EYA1/AR/WT1/GPC3/PGR/HOXA11	35
deregulated	deregulated	GO:0072006	nephron development	30/1220	145/18800	1.19944e-08	1.24344e-06	9.72033e-07	SHH/NPNT/SULF2/HEYL/BMP4/NOTCH3/FGF1/PDGFRB/EDNRA/WNT6/PDGFB/ERBB4/ACTA2/HES1/LAMB2/DLL1/COL4A4/WNT7B/DCHS1/PDGFD/KIF26B/MTSS1/EYA1/WT1/BASP1/GPC3/IRX2/RET/HOXA11/POU3F3	30
deregulated	deregulated	GO:2000027	regulation of animal organ morphogenesis	28/1220	129/18800	1.21197e-08	1.24344e-06	9.72033e-07	CTHRC1/SHH/TBX1/GRHL3/TNFRSF11B/DACT1/BMP4/PRICKLE1/FGF1/DKK1/WNT10A/EDN1/ROR2/PRICKLE2/SPRY1/RSPO3/PDGFA/NTN4/WNT5A/NKD1/MESP1/AR/DAB2/WT1/GPC3/WNT3A/HOXA11/AJAP1	28
deregulated	deregulated	GO:0060840	artery development	25/1220	106/18800	1.24086e-08	1.24905e-06	9.76422e-07	LOXL1/SHH/TBX1/COL3A1/APOE/BMP4/PRICKLE1/NOTCH3/PDGFRB/LOX/EDNRA/EDN1/TGFB2/TBX2/SLC2A10/SMAD6/HES1/ACVR2B/STRA6/NKX3-1/HAND2/ADAMTS9/EYA1/COMP/ACVRL1	25
deregulated	deregulated	GO:0051962	positive regulation of nervous system development	44/1220	270/18800	1.39726e-08	1.38044e-06	1.07913e-06	RASSF10/TLR2/SHH/CX3CR1/THBS2/KIT/FLRT2/CX3CL1/CLSTN2/FLRT3/LPAR3/OXTR/NTRK2/ZNF365/GFAP/AMIGO2/CDH4/LRRC4B/PAX6/FN1/NGF/HES1/PLXNA2/SERPINE2/PLXNB1/GJC2/LRRN1/ASPM/PLXNB3/PLXNA4/NTRK1/HAP1/EPHB3/CXCL12/IL34/SLITRK4/SLITRK2/WNT3A/ST8SIA2/SOX11/DMRTA2/NKX2-2/LRRN3/PAK3	44
deregulated	deregulated	GO:0060560	developmental growth involved in morphogenesis	40/1220	234/18800	1.61552e-08	1.56706e-06	1.22502e-06	SHH/SYT2/APOE/BMP4/FGF1/SEMA3E/FLRT3/SEMA3A/SEMA3D/LPAR3/EDNRA/SEMA3C/EDN1/BCL11A/CDH4/SEMA5B/TBX2/RIMS1/ITGA4/SPRY1/TGFBR2/FN1/NGF/TRIM46/LAMB2/WNT7B/WNT5A/DCLK1/FGFR2/KIF26B/PLXNA4/SYT3/NKD1/MESP1/CXCL12/EPHA7/KIAA0319/WNT3A/ST8SIA2/ARHGAP4	40
deregulated	deregulated	GO:0043010	camera-type eye development	50/1220	330/18800	1.74509e-08	1.63334e-06	1.27683e-06	GJA1/PDE6B/SHH/GRHL3/EFEMP1/BMP4/RHOJ/FLT1/GPM6A/PDGFRB/COL8A2/MEGF11/PRSS56/COL8A1/NTRK2/THRB/INHBA/WNT6/TGFB2/FBN2/NES/TBX2/PAX6/SPRY1/IGFN1/TGFBR2/LAMB2/DLL1/CYP1B1/WNT7B/ACVR2B/STRA6/OSR2/WNT5A/RORB/MAF/ALDH1A3/NR2E1/WT1/LPCAT1/RP1/VSTM4/LAMC3/ATP2B1/RET/DIO3/SOX11/ACVRL1/SLC6A3/BCL11B	50
deregulated	deregulated	GO:0048545	response to steroid hormone	50/1220	330/18800	1.74509e-08	1.63334e-06	1.27683e-06	NR0B1/CDO1/TLR2/A2M/HTR1B/IGFBP7/BCHE/HEYL/CALCR/ATP1A3/TFPI/BMP4/THBS1/SSTR2/PAPPA/LOX/IGFBP2/CAV1/OXTR/ADM/PADI2/PMEPA1/EDN1/TGFB2/FBXO32/TGFBR2/PAM/CYP1B1/ABCA3/LBH/BMP6/PAQR8/WNT7B/TP63/COL1A1/NKX3-1/CYP7B1/CYBB/SRC/SKP2/PTGER2/AR/PTPRU/DAB2/NR2E1/SRD5A1/PGR/ATP2B1/NKX2-2/RXRG	50
deregulated	deregulated	GO:0050817	coagulation	39/1220	226/18800	1.86271e-08	1.71337e-06	1.33939e-06	HSPB1/MYL9/SHH/SERPINB2/COL3A1/TLR4/SEMG1/FBLN1/APOE/TFPI/THBS1/HS3ST5/PRSS56/F2R/CAV1/EDN1/PDGFB/FN1/F3/SERPINE2/PDGFA/PAPSS2/THBD/PLAUR/CEACAM1/ITGA2/F12/SRC/FAP/DGKG/FERMT3/SYK/DGKI/COMP/WNT3A/F2RL2/PDPN/FOXA2/CYP4F11	39
deregulated	deregulated	GO:0072073	kidney epithelium development	29/1220	140/18800	2.03505e-08	1.84017e-06	1.43851e-06	SHH/NPNT/HEYL/BMP4/FGF1/BMPER/EDNRA/WNT6/RARB/SPRY1/SMAD6/HES1/LAMB2/DLL1/WNT7B/DCHS1/FGFR2/KIF26B/MTSS1/EYA1/WT1/BASP1/EPHA7/CRLF1/GPC3/IRX2/RET/HOXA11/POU3F3	29
deregulated	deregulated	GO:0003151	outflow tract morphogenesis	21/1220	80/18800	2.4199e-08	2.15169e-06	1.68204e-06	SOX17/TBX1/HEYL/BMP4/EDNRA/SEMA3C/EDN1/TGFB2/TBX2/TGFBR2/CLDN5/SMAD6/HES1/WNT5A/FGFR2/HAND2/MSX2/NIPBL/EYA1/NPY1R/SOX11	21
deregulated	deregulated	GO:0048483	autonomic nervous system development	16/1220	48/18800	2.79312e-08	2.40364e-06	1.879e-06	ACKR3/TBX1/VCAM1/SEMA3A/EDNRA/TLX2/FN1/HES1/HLX/TP63/HAND2/PLXNA4/NTRK1/NAV2/RET/SOX11	16
deregulated	deregulated	GO:0035107	appendage morphogenesis	29/1220	142/18800	2.83841e-08	2.40364e-06	1.879e-06	GJA1/SHH/COL3A1/BMP4/FRAS1/DKK1/SEMA3C/TGFB2/ROR2/FBN2/TBX2/RARB/PLXNA2/DYNC2H1/TP63/SALL4/OSR2/WNT5A/FGFR2/HAND2/PCSK5/MSX2/NIPBL/CYP26B1/ASPH/GPC3/SP8/SOX11/HOXA11	29
deregulated	deregulated	GO:0035108	limb morphogenesis	29/1220	142/18800	2.83841e-08	2.40364e-06	1.879e-06	GJA1/SHH/COL3A1/BMP4/FRAS1/DKK1/SEMA3C/TGFB2/ROR2/FBN2/TBX2/RARB/PLXNA2/DYNC2H1/TP63/SALL4/OSR2/WNT5A/FGFR2/HAND2/PCSK5/MSX2/NIPBL/CYP26B1/ASPH/GPC3/SP8/SOX11/HOXA11	29
deregulated	deregulated	GO:0048736	appendage development	33/1220	177/18800	3.38544e-08	2.77866e-06	2.17216e-06	GJA1/SHH/COL3A1/BMP4/FRAS1/DKK1/SEMA3C/SMOC1/TGFB2/ROR2/FBN2/TBX2/RARB/PAM/NR2F2/PLXNA2/DYNC2H1/TP63/SALL4/OSR2/WNT5A/FGFR2/HAND2/PCSK5/MSX2/NIPBL/CYP26B1/ASPH/GPC3/COMP/SP8/SOX11/HOXA11	33
deregulated	deregulated	GO:0060173	limb development	33/1220	177/18800	3.38544e-08	2.77866e-06	2.17216e-06	GJA1/SHH/COL3A1/BMP4/FRAS1/DKK1/SEMA3C/SMOC1/TGFB2/ROR2/FBN2/TBX2/RARB/PAM/NR2F2/PLXNA2/DYNC2H1/TP63/SALL4/OSR2/WNT5A/FGFR2/HAND2/PCSK5/MSX2/NIPBL/CYP26B1/ASPH/GPC3/COMP/SP8/SOX11/HOXA11	33
deregulated	deregulated	GO:0048706	embryonic skeletal system development	27/1220	127/18800	3.49779e-08	2.78591e-06	2.17782e-06	SHH/TBX1/SULF2/HOXB6/HOXA7/BMP4/EDNRA/HOXB8/XYLT1/HOXA5/TGFBR2/SLC2A10/OSR2/WNT5A/COL1A1/FGFR2/HAND2/PCSK5/NIPBL/EYA1/HOXD1/DMRT2/MDFI/SOX11/HOXA11/HOXB5/ALX1	27
deregulated	deregulated	GO:0042060	wound healing	59/1220	429/18800	3.4987e-08	2.78591e-06	2.17782e-06	HSPB1/MYL9/SHH/SERPINB2/COL3A1/GRHL3/TLR4/FBLN1/APOE/CX3CL1/TFPI/THBS1/FGF1/PDGFRB/PRSS56/LOX/F2R/CAV1/PPL/EDN1/TGFB2/PDGFB/ACTA2/MCAM/TGFBR2/FN1/TPM1/F3/SERPINE2/PDGFA/WNT5A/COL1A1/PAPSS2/THBD/PLAUR/CEACAM1/FGFR2/ITGA2/F12/SRC/FAP/MSX2/CDKN1A/EREG/DGKG/FERMT3/SYK/ALOX5/DGKI/COMP/WNT3A/F2RL2/IL24/PDPN/ACVRL1/FOXA2/CYP4F11/AJAP1/KRT6A	59
deregulated	deregulated	GO:0061448	connective tissue development	42/1220	260/18800	3.84134e-08	3.01376e-06	2.35594e-06	PPARGC1A/BMP5/SULF2/COL3A1/EFEMP1/MMP13/BMP4/CHADL/TGFBI/BMP3/PDGFRB/PTH1R/LOX/PTHLH/SOX5/EDN1/PDGFB/ROR2/RARB/FGFR3/ACTA2/CSGALNACT1/HOXA5/TGFBR2/RUNX3/ADAMTS7/BMP6/WNT7B/OSR2/WNT5A/PDGFD/COL1A1/HAND2/MAF/MSX2/OXCT1/COL11A2/WT1/COMP/ECM1/ACVRL1/HOXA11	42
deregulated	deregulated	GO:0010975	regulation of neuron projection development	59/1220	431/18800	4.13876e-08	3.20004e-06	2.50156e-06	MCF2/NFATC4/BMP5/EFNB3/APOE/CX3CL1/EPHA3/SEMA3E/SEMA3A/EFHC2/SNAP25/SEMA3D/DKK1/CSMD3/LPAR3/SEMA3C/NTRK2/ZNF365/BCL11A/GFAP/CDH4/SEMA5B/ROR2/SPOCK1/TLX2/FN1/LPAR1/NGF/HES1/HECW1/TRIM46/PLXNA2/FYN/NDRG4/PLXNB1/WNT5A/KIF1A/PLXNB3/PLXNA4/ALK/S100A9/NTRK1/CNTN1/DGKG/EPHB3/CXCL12/DAB2/NR2E1/BRSK2/EPHA7/KIAA0319/RTN4RL2/WNT3A/KNDC1/CTNNA2/RET/PACSIN1/PAK3/ARHGAP4	59
deregulated	deregulated	GO:0050767	regulation of neurogenesis	52/1220	361/18800	5.01866e-08	3.82494e-06	2.99007e-06	MCF2/NFATC4/RASSF10/TLR2/SHH/CX3CR1/EFNB3/KIT/HEYL/CX3CL1/BHLHE41/SEMA3E/SEMA3A/SEMA3D/LPAR3/SEMA3C/NTRK2/ZNF365/GFAP/CDH4/SEMA5B/PAX6/TLX2/FN1/NGF/PRTG/HES1/TRIM46/DLL1/DAAM2/PLXNA2/SERPINE2/PLXNB1/GJC2/WNT5A/ASPM/PLXNB3/POU4F1/PLXNA4/HAP1/CXCL12/NR2E1/IL34/EPHA7/KIAA0319/WNT3A/FEZF1/SOX11/DMRTA2/NKX2-2/PAK3/ARHGAP4	52
deregulated	deregulated	GO:0007599	hemostasis	38/1220	227/18800	6.50325e-08	4.8866e-06	3.82e-06	HSPB1/MYL9/SHH/SERPINB2/COL3A1/TLR4/FBLN1/APOE/TFPI/THBS1/NFE2/PRSS56/F2R/CAV1/EDN1/PDGFB/FN1/F3/SERPINE2/PDGFA/PAPSS2/THBD/PLAUR/CEACAM1/ITGA2/F12/SRC/FAP/DGKG/FERMT3/SYK/DGKI/COMP/WNT3A/F2RL2/PDPN/FOXA2/CYP4F11	38
deregulated	deregulated	GO:0007517	muscle organ development	49/1220	334/18800	6.83107e-08	5.06164e-06	3.95683e-06	GJA1/MYH6/SHH/MYH7/TBX1/COL3A1/ITGA11/TNNI3/TCF15/HEYL/BMP4/VGLL2/COL6A3/ASB2/LOX/EDNRA/CAV1/ANKRD1/TGFB2/DNER/NUPR1/JPH2/ANKRD2/SVIL/CAV2/NR2F2/TPM1/TTN/SGCE/DLL1/HLX/STRA6/HDAC9/WNT5A/FGFR2/POU4F1/PRKAA1/CYP26B1/WT1/BASP1/MYLK2/WNT3A/RYR2/CXCL10/SRPK3/SOX11/DMRTA2/RXRG/PAX7	49
deregulated	deregulated	GO:0001667	ameboidal-type cell migration	63/1220	480/18800	7.03794e-08	5.08811e-06	3.97753e-06	HSPB1/SOX17/GJA1/SHH/TBX1/KIT/FAT2/SCG2/APOE/SPARC/BMP4/RHOJ/CTSH/THBS1/FGF1/SEMA3E/SEMA3A/PRSS3/SEMA3D/BMPER/EDNRA/SEMA3C/CDH13/EDN1/NANOS1/TGFB2/PDGFB/SEMA5B/ERBB4/ITGA4/ACTA2/TGFBR2/FN1/DPP4/NR2F2/CYP1B1/DAAM2/EPHB4/KRIT1/HDAC9/PRR5L/WNT5A/MAPRE2/FUT1/CEACAM1/HAND2/ITGA2/SRC/FAP/ADAMTS9/MESP1/NR2E1/JUP/TNS1/VSTM4/GPC3/RET/KITLG/ACVRL1/MMRN2/PAK3/ARHGAP4/ALX1	63
deregulated	deregulated	GO:0001704	formation of primary germ layer	26/1220	123/18800	7.05755e-08	5.08811e-06	3.97753e-06	SOX17/GJA1/MMP2/EYA2/COL12A1/BMP4/COL5A2/DKK1/COL8A1/INHBA/COL7A1/ITGA4/TLX2/FN1/SOX2/DUSP4/WNT5A/LAMB1/FGFR2/ITGA2/SOX7/EYA1/MESP1/LAMB3/WNT3A/HOXA11	26
deregulated	deregulated	GO:0048863	stem cell differentiation	36/1220	211/18800	8.76638e-08	6.23582e-06	4.87472e-06	SOX17/SHH/A2M/TBX1/HOXA7/TCF15/KIT/MEOX1/BMP4/PRICKLE1/GPM6A/SEMA3E/SEMA3A/SEMA3D/EDNRA/SEMA3C/SOX5/WNT10A/EDN1/TGFB2/SEMA5B/CDK6/ERBB4/FN1/HES1/LBH/TP63/FGFR2/HAND2/MSX2/NSUN2/WNT3A/RET/KITLG/SOX11/ALX1	36
deregulated	deregulated	GO:0007596	blood coagulation	37/1220	221/18800	9.62743e-08	6.75821e-06	5.28309e-06	HSPB1/MYL9/SHH/SERPINB2/COL3A1/TLR4/FBLN1/APOE/TFPI/THBS1/PRSS56/F2R/CAV1/EDN1/PDGFB/FN1/F3/SERPINE2/PDGFA/PAPSS2/THBD/PLAUR/CEACAM1/ITGA2/F12/SRC/FAP/DGKG/FERMT3/SYK/DGKI/COMP/WNT3A/F2RL2/PDPN/FOXA2/CYP4F11	37
deregulated	deregulated	GO:0048645	animal organ formation	18/1220	65/18800	9.85264e-08	6.82648e-06	5.33646e-06	SOX17/SHH/BMP4/FGF1/DKK1/SPRY1/TGFBR2/HES1/TP63/WNT5A/FGFR2/HAND2/EYA1/MESP1/AR/WT1/WNT3A/HOXA11	18
deregulated	deregulated	GO:0048013	ephrin receptor signaling pathway	16/1220	52/18800	1.00257e-07	6.85734e-06	5.36059e-06	EFNB3/MMP2/EPHA3/EPHA5/EPHB4/FYN/ARHGEF28/EFNA2/KALRN/SRC/NTRK1/EPHB6/EPHB3/EPHA7/ANKS1B/PAK3	16
deregulated	deregulated	GO:0051216	cartilage development	34/1220	195/18800	1.16049e-07	7.83699e-06	6.1264e-06	BMP5/SULF2/COL3A1/EFEMP1/MMP13/BMP4/CHADL/TGFBI/BMP3/PTH1R/PTHLH/SOX5/EDN1/ROR2/RARB/FGFR3/CSGALNACT1/HOXA5/TGFBR2/RUNX3/ADAMTS7/BMP6/WNT7B/OSR2/WNT5A/COL1A1/HAND2/MAF/MSX2/COL11A2/COMP/ECM1/ACVRL1/HOXA11	34
deregulated	deregulated	GO:0045785	positive regulation of cell adhesion	59/1220	446/18800	1.39376e-07	9.29462e-06	7.26587e-06	CBFB/TNFSF18/SHH/NPNT/EFNB3/VCAM1/CARD11/COL26A1/CX3CL1/ABI3BP/FBLN2/EDIL3/TNFRSF14/IGFBP2/COL8A1/GCNT2/CAV1/CDH13/TGFB2/PDGFB/CDK6/ITGA4/TGFBR2/FN1/RUNX3/CD74/DPP4/TPM1/HES1/SOX2/HLX/FYN/FRMD5/WNT5A/FUT1/PLAUR/KIF26B/CHST2/ITGA2/ECM2/SRC/GLI2/FCHO1/CXCL12/TNFSF9/PTPRU/DAB2/JUP/IL7R/SYK/ALOX5/MYO10/WNT3A/RET/COL16A1/PDPN/FOXA2/IL4I1/VWC2	59
deregulated	deregulated	GO:0048738	cardiac muscle tissue development	38/1220	234/18800	1.47017e-07	9.68316e-06	7.56961e-06	GJA1/MYH6/MYH7/BMP5/TNNI3/NPPB/BMP4/KCNK2/PDGFRB/ASB2/DKK1/SORBS2/EDNRA/MYH11/ANKRD1/EDN1/TGFB2/ERBB4/TBX2/RARB/JPH2/TGFBR2/TPM1/TTN/FHOD3/DLL1/NDRG4/WNT5A/FGFR2/POU4F1/MSX2/ADAMTS9/MESP1/WT1/MYLK2/WNT3A/RYR2/CACNA1G	38
deregulated	deregulated	GO:0043410	positive regulation of MAPK cascade	63/1220	491/18800	1.61383e-07	1.04997e-05	8.20795e-06	ACKR3/CSPG4/TBX1/NPNT/KIT/TLR4/IL11/APOE/DOK6/CX3CL1/CALCR/BMP4/FLT1/THBS1/FGF1/PDGFRB/SEMA3A/PDE5A/DKK1/BMPER/F2R/LPAR3/GCNT2/NTRK2/EDN1/TGFB2/PDGFB/ROR2/ERBB4/FGFR3/ACTA2/TNFRSF19/LPAR1/CD74/CAV2/SOX2/PDGFC/WNT7B/NDRG4/PDGFA/WNT5A/IGFBP4/PDGFD/GPR37/FGFR2/HAND2/CHRNA7/SRC/ALK/NTRK1/ALOX12B/TRAF1/CCL20/AR/IL34/ZNF622/SYK/CCL7/MARCO/PIK3R5/RET/KITLG/FZD10	63
deregulated	deregulated	GO:0050680	negative regulation of epithelial cell proliferation	30/1220	163/18800	1.8901e-07	1.2149e-05	9.49726e-06	SCG2/APOE/SPARC/BMP4/FLT1/THBS1/CAV1/TGFB2/CDK6/NUPR1/PAX6/RUNX3/CAV2/NR2F2/SOX2/KRIT1/PTPRK/WNT5A/NKX3-1/CEACAM1/FGFR2/MTSS1/EREG/AR/DAB2/ALOX5/GPC3/SFN/ACVRL1/MMRN2	30
deregulated	deregulated	GO:0045165	cell fate commitment	41/1220	266/18800	2.07807e-07	1.31982e-05	1.03174e-05	SOX17/SHH/TBX1/EYA2/BMP4/NOTCH3/DKK1/EDNRA/SOX5/WNT10A/EDN1/WNT6/ROR2/ERBB4/TBX2/PAX6/NR2F2/HES1/SOX2/DLL1/WNT7B/WNT5A/LOXL3/FGFR2/POU4F1/GLI2/ONECUT2/CYP26B1/EYA1/MESP1/AR/NR2E1/WT1/WNT3A/PDPN/DMRTA2/FOXA2/NKX2-2/HOXA11/ONECUT1/BCL11B	41
deregulated	deregulated	GO:0050807	regulation of synapse organization	35/1220	209/18800	2.1099e-07	1.32428e-05	1.03522e-05	NFATC4/MUSK/TLR2/FRMPD4/THBS2/FLRT2/APOE/GPM6A/CLSTN2/NPTX1/FLRT3/DKK1/SHANK2/OXTR/NTRK2/AMIGO2/LRRC4B/MDGA1/FYN/WNT5A/LRRN1/KIF1A/NTRK1/EPHB3/SLITRK4/EPHA7/SLITRK2/WNT3A/ST8SIA2/CTNNA2/IL10RA/LRFN5/LHFPL4/LRRN3/PAK3	35
deregulated	deregulated	GO:0042476	odontogenesis	26/1220	130/18800	2.26143e-07	1.40288e-05	1.09667e-05	WDR72/SHH/TBX1/TNFRSF11B/ZNF22/BMP4/ADAMTS5/HTRA1/ADM/INHBA/WNT10A/EDN1/WNT6/TGFB2/PAM/ACVR2B/TP63/OSR2/COL1A1/LAMB1/FGFR2/HAND2/SRC/MSX2/GLI2/BCL11B	26
deregulated	deregulated	GO:0060973	cell migration involved in heart development	10/1220	21/18800	2.32784e-07	1.42748e-05	1.1159e-05	BMP4/PDGFRB/FLRT3/EDNRA/SEMA3C/EDN1/NDRG4/DCHS1/HAND2/MESP1	10
deregulated	deregulated	GO:0001706	endoderm formation	16/1220	55/18800	2.39141e-07	1.44979e-05	1.13335e-05	SOX17/MMP2/COL12A1/COL5A2/DKK1/COL8A1/INHBA/COL7A1/ITGA4/FN1/SOX2/DUSP4/LAMB1/SOX7/MESP1/LAMB3	16
deregulated	deregulated	GO:0071559	response to transforming growth factor beta	40/1220	258/18800	2.48989e-07	1.49254e-05	1.16676e-05	CX3CR1/NPNT/COL3A1/VEPH1/THBS1/HTRA1/LOX/GCNT2/CAV1/SOX5/PMEPA1/WNT10A/ANKRD1/EDN1/TGFB2/NREP/FBN2/PEG10/SPRY1/PDE3A/TGFBR2/RUNX3/SLC2A10/CAV2/CLDN5/SMAD6/FYN/PTPRK/PDGFA/WNT5A/PDGFD/COL1A1/FGFR2/LDLRAD4/SRC/ONECUT2/DAB2/SOX11/ACVRL1/ONECUT1	40
deregulated	deregulated	GO:0022612	gland morphogenesis	25/1220	123/18800	2.78263e-07	1.64718e-05	1.28765e-05	SHH/IGFBP5/MMP2/BMP4/FGF1/SEMA3A/SEMA3C/CAV1/TGFB2/TBX2/PAX6/TGFBR2/TP63/PDGFA/NTN4/WNT5A/NKX3-1/CEACAM1/FGFR2/CYP7B1/SRC/MSX2/AR/WNT3A/PGR	25
deregulated	deregulated	GO:0048638	regulation of developmental growth	47/1220	329/18800	2.80962e-07	1.64718e-05	1.28765e-05	MUSK/MYH6/MAEL/SYT2/APOE/BMP4/KCNK2/SEMA3E/SEMA3A/SEMA3D/LPAR3/SEMA3C/EDN1/BCL11A/CDH4/SEMA5B/ERBB4/TBX2/FGFR3/RIMS1/TGFBR2/FN1/NGF/TRIM46/DLL1/HLX/WNT5A/STC2/FGFR2/PLXNA4/SYT3/CDKN1A/NIPBL/NKD1/DUSP9/CXCL12/AR/WT1/BASP1/EPHA7/KIAA0319/SPTBN4/NPY1R/WNT3A/DIO3/SLC6A3/ARHGAP4	47
deregulated	deregulated	GO:0035270	endocrine system development	26/1220	132/18800	3.09903e-07	1.7971e-05	1.40484e-05	NR0B1/SHH/TBX1/BMP5/BMP4/EDNRA/EDN1/CDK6/PAX6/HOXA5/HES1/SOX2/DLL1/CYP1B1/BMP6/STRA6/WNT5A/GLI2/ONECUT2/WT1/SRD5A1/INHBB/FOXA2/SLC6A3/NKX2-2/ONECUT1	26
deregulated	deregulated	GO:0071560	cellular response to transforming growth factor beta stimulus	39/1220	252/18800	3.67606e-07	2.10879e-05	1.6485e-05	CX3CR1/NPNT/COL3A1/VEPH1/THBS1/HTRA1/LOX/GCNT2/CAV1/SOX5/PMEPA1/WNT10A/ANKRD1/EDN1/TGFB2/NREP/FBN2/PEG10/SPRY1/PDE3A/TGFBR2/SLC2A10/CAV2/CLDN5/SMAD6/FYN/PTPRK/PDGFA/WNT5A/PDGFD/COL1A1/FGFR2/LDLRAD4/SRC/ONECUT2/DAB2/SOX11/ACVRL1/ONECUT1	39
deregulated	deregulated	GO:0050803	regulation of synapse structure or activity	35/1220	215/18800	4.25385e-07	2.41428e-05	1.88732e-05	NFATC4/MUSK/TLR2/FRMPD4/THBS2/FLRT2/APOE/GPM6A/CLSTN2/NPTX1/FLRT3/DKK1/SHANK2/OXTR/NTRK2/AMIGO2/LRRC4B/MDGA1/FYN/WNT5A/LRRN1/KIF1A/NTRK1/EPHB3/SLITRK4/EPHA7/SLITRK2/WNT3A/ST8SIA2/CTNNA2/IL10RA/LRFN5/LHFPL4/LRRN3/PAK3	35
deregulated	deregulated	GO:0007160	cell-matrix adhesion	37/1220	235/18800	4.71855e-07	2.64984e-05	2.07145e-05	NPNT/COL3A1/ITGA11/HOXA7/VCAM1/COL13A1/CX3CL1/EPHA3/THBS1/SEMA3E/CORO2B/COL5A3/CDH13/CDK6/ITGA4/ITGA9/MSLN/FN1/BST1/SGCE/TNXB/PTPRK/TRIP6/FUT1/ITGA2/ECM2/SRC/ONECUT2/ITGAM/ADAMTS9/FERMT3/JUP/ITGAX/COL16A1/ACVRL1/ONECUT1/AJAP1	37
deregulated	deregulated	GO:0030879	mammary gland development	26/1220	135/18800	4.90388e-07	2.72523e-05	2.13039e-05	GJA1/CDO1/IGFBP5/BMP4/CAV1/OXTR/FOXB1/ERBB4/TBX2/HOXA5/TGFBR2/PAM/LBH/WNT7B/WNT5A/OAS2/FGFR2/ITGA2/SRC/MSX2/GLI2/AR/WNT3A/PGR/PRLR/SLC6A3	26
deregulated	deregulated	GO:0048754	branching morphogenesis of an epithelial tube	28/1220	153/18800	5.40854e-07	2.95411e-05	2.30931e-05	NFATC4/SHH/NPNT/BMP4/CTSH/FGF1/SEMA3E/EDNRA/EDN1/WNT6/TBX2/NRARP/SPRY1/HOXA5/TGFBR2/DCHS1/WNT5A/NKX3-1/FGFR2/SRC/MSX2/GLI2/EYA1/AR/WT1/GPC3/PGR/HOXA11	28
deregulated	deregulated	GO:0071695	anatomical structure maturation	38/1220	246/18800	5.42648e-07	2.95411e-05	2.30931e-05	CBFB/GJA1/EPB42/CX3CR1/MMP2/CEND1/PAEP/SEMG1/CX3CL1/PTH1R/BNC1/EDNRA/EDN1/BCL11A/XYLT1/TGFB2/FGFR3/HOXA5/PDE3A/ADAMTS7/HES1/PLXNB1/NTN4/DCHS1/WNT5A/RND1/EBP/MSX2/KIF14/EREG/NSUN2/TRIP13/SPTBN4/PGR/CNTNAP2/RET/ACVRL1/LYL1	38
deregulated	deregulated	GO:0001755	neural crest cell migration	16/1220	59/18800	6.89081e-07	3.71338e-05	2.90286e-05	SHH/TBX1/BMP4/SEMA3E/SEMA3A/SEMA3D/EDNRA/SEMA3C/EDN1/SEMA5B/ERBB4/FN1/HAND2/RET/KITLG/ALX1	16
deregulated	deregulated	GO:0035987	endodermal cell differentiation	14/1220	46/18800	7.33246e-07	3.91187e-05	3.05802e-05	SOX17/MMP2/COL12A1/COL5A2/DKK1/COL8A1/INHBA/COL7A1/ITGA4/FN1/SOX2/LAMB1/MESP1/LAMB3	14
deregulated	deregulated	GO:1901888	regulation of cell junction assembly	33/1220	201/18800	7.40758e-07	3.91282e-05	3.05876e-05	MUSK/TLR2/THBS2/FLRT2/EPHA3/THBS1/CLSTN2/NPTX1/FLRT3/DKK1/CAV1/OXTR/NTRK2/AMIGO2/LRRC4B/CLDN5/MDGA1/WNT5A/LRRN1/SRC/NTRK1/EPHB3/SLITRK4/EPHA7/SLITRK2/WNT3A/CNTNAP2/ST8SIA2/COL16A1/LRFN5/ACVRL1/LHFPL4/LRRN3	33
deregulated	deregulated	GO:0050900	leukocyte migration	51/1220	384/18800	8.65557e-07	4.5272e-05	3.53905e-05	CXCL6/PODXL2/TNFSF18/CX3CR1/BMP5/ARTN/HOXA7/KIT/VCAM1/SCG2/CX3CL1/FLT1/THBS1/ASB2/TNFRSF14/PRSS56/MTUS1/PGF/PADI2/EDN1/TGFB2/PDGFB/ROR2/ITGA4/ITGA9/CXCL1/CD74/DPP4/BST1/FYN/WNT5A/PDGFD/CHST2/ITGA2/CYP7B1/SRC/S100A9/CXCL5/MYO1G/CCL20/CXCL12/IL34/PTGER4/SYK/ALOX5/CCL7/ECM1/RET/CXCL10/CXCL11/KITLG	51
deregulated	deregulated	GO:0007548	sex differentiation	41/1220	281/18800	9.15989e-07	4.74447e-05	3.70889e-05	GJA1/NR0B1/SHH/A2M/BMP5/COL9A3/MMP2/KIT/PDGFRB/GFRA1/VGF/SEMA3A/INHBA/TGFB2/ROR2/NUPR1/NR2F2/CYP1B1/BMP6/TP63/STRA6/PDGFA/WNT5A/NKX3-1/ASPM/SRC/NTRK1/NIPBL/EREG/KIF18A/AR/WT1/BASP1/SRD5A1/DMRT2/INHBB/PGR/KITLG/DMRTA2/HOXA11/TEX11	41
deregulated	deregulated	GO:0060541	respiratory system development	33/1220	203/18800	9.32058e-07	4.78128e-05	3.73767e-05	SHH/COL3A1/IGFBP5/BMP4/CTSH/FGF1/PDGFRB/LOX/THRB/TBX2/SPRY1/HOXA5/TGFBR2/HES1/ABCA3/WNT7B/ACVR2B/STRA6/PDGFA/WNT5A/LOXL3/FGFR2/GLI2/SPEF2/ALDH1A3/WT1/BASP1/GPC3/PGR/ZIC3/PDPN/SOX11/ADAMTS2	33
deregulated	deregulated	GO:0003156	regulation of animal organ formation	11/1220	29/18800	9.57971e-07	4.8674e-05	3.80499e-05	SHH/BMP4/FGF1/DKK1/SPRY1/WNT5A/MESP1/AR/WT1/WNT3A/HOXA11	11
deregulated	deregulated	GO:0021536	diencephalon development	18/1220	75/18800	1.01729e-06	5.12003e-05	4.00248e-05	NR0B1/SHH/BMP4/SEMA3A/KCNC1/FOXB1/PAX6/HES1/SOX2/WNT5A/POU4F1/GLI2/HAP1/OTX1/SRD5A1/INHBB/CNTNAP2/SLC6A3	18
deregulated	deregulated	GO:0042471	ear morphogenesis	24/1220	123/18800	1.04488e-06	5.20973e-05	4.0726e-05	CTHRC1/TBX1/GRHL3/FOXI1/HMX2/MYO7A/EDNRA/EDN1/ROR2/TBX2/OSR2/WNT5A/INSIG1/MYO3B/FGFR2/ALDH1A3/CHRNA9/NIPBL/EYA1/OTX1/MAFB/KCNQ4/WNT3A/MYO3A	24
deregulated	deregulated	GO:1900046	regulation of hemostasis	17/1220	68/18800	1.09347e-06	5.40152e-05	4.22253e-05	SERPINB2/APOE/TFPI/THBS1/F2R/CAV1/EDN1/PDGFB/F3/SERPINE2/PDGFA/THBD/CEACAM1/F12/FAP/COMP/FOXA2	17
deregulated	deregulated	GO:0060021	roof of mouth development	20/1220	91/18800	1.16925e-06	5.7229e-05	4.47376e-05	SHH/TBX1/FRAS1/INHBA/TGFB2/TBX2/TGFBR2/CLDN5/ACVR2B/OSR2/WNT5A/LOXL3/INSIG1/HAND2/COL11A2/EPHB3/GABRB3/ASPH/WNT3A/SOX11	20
deregulated	deregulated	GO:0001823	mesonephros development	21/1220	99/18800	1.18116e-06	5.72862e-05	4.47823e-05	SHH/NPNT/BMP4/FGF1/BMPER/WNT6/RARB/SPRY1/SMAD6/HES1/DCHS1/OSR2/FGFR2/KIF26B/EYA1/WT1/BASP1/CRLF1/GPC3/RET/HOXA11	21
deregulated	deregulated	GO:0048762	mesenchymal cell differentiation	37/1220	244/18800	1.20647e-06	5.79866e-05	4.53298e-05	SHH/TBX1/BMP5/HEYL/BMP4/EPHA3/SEMA3E/SEMA3A/SEMA3D/GCNT2/EDNRA/SEMA3C/WNT10A/EDN1/TGFB2/SEMA5B/ERBB4/SPRY1/TGFBR2/FN1/HES1/WNT5A/COL1A1/LOXL3/FGFR2/HAND2/LDLRAD4/MSX2/DAB2/S100A4/RET/PDPN/KITLG/SOX11/RANBP3L/FOXA2/ALX1	37
deregulated	deregulated	GO:0045926	negative regulation of growth	37/1220	245/18800	1.33414e-06	6.35503e-05	4.96791e-05	SOX17/GJA1/IGFBP5/NPPB/BMP4/KCNK2/SEMA3E/SEMA3A/SEMA3D/SEMA3C/INHBA/BCL11A/TGFB2/SEMA5B/FGFR3/RERG/TGFBR2/TRIM46/CDA/SERPINE2/WNT5A/STC2/BTG1/CRLF3/CDKN1A/GNG4/NKD1/MT1X/DAB2/WT1/EPHA7/GPC3/KIAA0319/WNT3A/NPR1/ACVRL1/ARHGAP4	37
deregulated	deregulated	GO:0048608	reproductive structure development	55/1220	433/18800	1.35083e-06	6.3776e-05	4.98555e-05	GJA1/NR0B1/SHH/A2M/BMP5/COL9A3/MMP2/KIT/BMP4/PDGFRB/GFRA1/VGF/SEMA3A/HTRA1/TPPP3/ADM/INHBA/TGFB2/PDGFB/ROR2/NUPR1/NR2F2/HES1/CYP1B1/BMP6/WNT7B/SERPINE2/TP63/RSPO3/STRA6/PDGFA/WNT5A/STC2/NKX3-1/FGFR2/ASPM/CYP7B1/SRC/ZNF568/NTRK1/NIPBL/EREG/KIF18A/AR/WT1/BASP1/SRD5A1/VASH2/INHBB/MDFI/PGR/PRLR/KITLG/HOXA11/TEX11	55
deregulated	deregulated	GO:0021537	telencephalon development	37/1220	247/18800	1.62794e-06	7.61845e-05	5.95557e-05	SHH/COL3A1/BMP4/SEMA3A/OXTR/NTRK2/FAT4/INHBA/CDK6/FOXB1/ERBB4/RARB/PAX6/EPHA5/HES1/MDGA1/WNT5A/LAMB1/FUT1/ASPM/EFNA2/PLXNA4/ALK/ALDH1A3/KIF14/DNAH5/EPHB3/CXCL12/NR2E1/SRD5A1/KCNA1/WNT3A/FEZF1/CNTNAP2/DMRTA2/POU3F3/BCL11B	37
deregulated	deregulated	GO:0061458	reproductive system development	55/1220	436/18800	1.67552e-06	7.77294e-05	6.07634e-05	GJA1/NR0B1/SHH/A2M/BMP5/COL9A3/MMP2/KIT/BMP4/PDGFRB/GFRA1/VGF/SEMA3A/HTRA1/TPPP3/ADM/INHBA/TGFB2/PDGFB/ROR2/NUPR1/NR2F2/HES1/CYP1B1/BMP6/WNT7B/SERPINE2/TP63/RSPO3/STRA6/PDGFA/WNT5A/STC2/NKX3-1/FGFR2/ASPM/CYP7B1/SRC/ZNF568/NTRK1/NIPBL/EREG/KIF18A/AR/WT1/BASP1/SRD5A1/VASH2/INHBB/MDFI/PGR/PRLR/KITLG/HOXA11/TEX11	55
deregulated	deregulated	GO:0048546	digestive tract morphogenesis	14/1220	49/18800	1.71777e-06	7.90026e-05	6.17586e-05	SOX17/SHH/DACT1/BMP4/HLX/ACVR2B/TP63/STRA6/WNT5A/FGFR2/GLI2/NIPBL/EPHB3/SOX11	14
deregulated	deregulated	GO:0048705	skeletal system morphogenesis	35/1220	228/18800	1.7441e-06	7.9528e-05	6.21693e-05	TBX1/COL3A1/HOXB6/HOXA7/MMP2/TCF15/MMP13/COL13A1/BMP4/HOXB8/SOX5/ROR2/FBN2/RARB/FGFR3/CSGALNACT1/HOXA5/TGFBR2/BMP6/ACVR2B/OSR2/COL1A1/INSIG1/FGFR2/MSX2/SPEF2/NIPBL/CYP26B1/EYA1/MDFI/COMP/SOX11/HOXA11/HOXB5/ALX1	35
deregulated	deregulated	GO:0007492	endoderm development	18/1220	78/18800	1.87814e-06	8.47639e-05	6.62624e-05	SOX17/MMP2/COL12A1/BMP4/COL5A2/DKK1/COL8A1/INHBA/COL7A1/ITGA4/FN1/SOX2/DUSP4/LAMB1/SOX7/MESP1/LAMB3/ONECUT1	18
deregulated	deregulated	GO:0002062	chondrocyte differentiation	22/1220	110/18800	1.8907e-06	8.47639e-05	6.62624e-05	SULF2/COL3A1/EFEMP1/BMP4/CHADL/TGFBI/PTH1R/PTHLH/SOX5/RARB/FGFR3/TGFBR2/RUNX3/ADAMTS7/BMP6/OSR2/MAF/MSX2/COMP/ECM1/ACVRL1/HOXA11	22
deregulated	deregulated	GO:0018108	peptidyl-tyrosine phosphorylation	49/1220	373/18800	1.94081e-06	8.57312e-05	6.70186e-05	MUSK/TNFSF18/CSPG4/KIT/EFEMP1/IL11/EPHA3/FLT1/PDGFRB/GFRA1/TNFRSF14/AATK/CAV1/NTRK2/PDGFB/ROR2/ERBB4/FGFR3/CD74/EPHA5/BST1/TTN/HES1/EPHB4/BMP6/PDGFC/FYN/PDGFA/PDGFD/FGFR2/SRC/ALK/NTRK1/CNTN1/RICTOR/EPHB6/EREG/EPHB3/IL34/STYK1/IFNL1/SYK/EPHA7/CRLF1/WNT3A/IL24/RET/PRLR/KITLG	49
deregulated	deregulated	GO:0098742	cell-cell adhesion via plasma-membrane adhesion molecules	40/1220	279/18800	1.94442e-06	8.57312e-05	6.70186e-05	PCDH18/CLDN11/CLDN2/CDH10/SCARF2/FAT2/VCAM1/CX3CL1/CDHR1/MILR1/CLSTN2/FLRT3/FAT3/CDH13/FAT4/TENM2/AMIGO2/TGFB2/HMCN1/CDH4/LRRC4B/NEXN/IGFN1/TGFBR2/CLDN5/MDGA1/ARVCF/CDH11/DCHS1/CEACAM1/PCDH19/PLXNB3/ITGAM/CADM1/SLITRK2/ROBO4/RET/LRFN5/CNTN4/PCDH17	40
deregulated	deregulated	GO:0001657	ureteric bud development	20/1220	94/18800	2.00641e-06	8.77391e-05	6.85882e-05	SHH/NPNT/BMP4/FGF1/BMPER/WNT6/RARB/SPRY1/SMAD6/HES1/DCHS1/FGFR2/KIF26B/EYA1/WT1/BASP1/CRLF1/GPC3/RET/HOXA11	20
deregulated	deregulated	GO:0050770	regulation of axonogenesis	27/1220	154/18800	2.03885e-06	8.8433e-05	6.91307e-05	MCF2/EFNB3/SEMA3E/SEMA3A/SEMA3D/LPAR3/SEMA3C/NTRK2/CDH4/SEMA5B/FN1/NGF/TRIM46/PLXNA2/PLXNB1/WNT5A/PLXNB3/PLXNA4/EPHB3/CXCL12/BRSK2/EPHA7/KIAA0319/WNT3A/RET/PAK3/ARHGAP4	27
deregulated	deregulated	GO:0050818	regulation of coagulation	17/1220	71/18800	2.09341e-06	9.00674e-05	7.04083e-05	SERPINB2/APOE/TFPI/THBS1/HS3ST5/F2R/CAV1/EDN1/PDGFB/F3/SERPINE2/PDGFA/THBD/CEACAM1/F12/FAP/FOXA2	17
deregulated	deregulated	GO:0009612	response to mechanical stimulus	32/1220	201/18800	2.15855e-06	9.17862e-05	7.1752e-05	MMP2/KIT/TLR4/THBS1/KCNK2/IGFBP2/PPL/KCNC1/ANKRD1/EDN1/TGFBR2/TTN/BMP6/FYN/SERPINE2/STRA6/COL1A1/ITGA2/SRC/NTRK1/SLC1A3/CHRNA9/CXCL12/PTGER4/JUP/KCNA1/KIAA0319/TNFRSF8/RYR2/CNTNAP2/CXCL10/TRPA1	32
deregulated	deregulated	GO:0016049	cell growth	59/1220	484/18800	2.16777e-06	9.17862e-05	7.1752e-05	SOX17/GJA1/IGFBP7/IGFBP5/NPPB/SYT2/APOE/SEMA3E/FLRT3/SEMA3A/SEMA3D/SORBS2/LPAR3/EDNRA/SEMA3C/INHBA/EDN1/NANOS1/BCL11A/TGFB2/CDH4/SEMA5B/RIMS1/ITGA4/RERG/SPOCK1/TGFBR2/FN1/NGF/TMC8/TRIM46/LAMB2/CDA/SERPINE2/WNT5A/IGFBP4/DCLK1/CEACAM1/BTG1/CRLF3/PLXNA4/S100A9/SYT3/CDKN1A/MUC12/KIF14/GNG4/CXCL12/DAB2/WT1/EPB41L3/EPHA7/KIAA0319/WNT3A/SFN/ST8SIA2/NPR1/ACVRL1/ARHGAP4	59
deregulated	deregulated	GO:0046661	male sex differentiation	28/1220	164/18800	2.28501e-06	9.52942e-05	7.44943e-05	GJA1/NR0B1/SHH/BMP5/COL9A3/KIT/PDGFRB/GFRA1/SEMA3A/INHBA/TGFB2/ROR2/NUPR1/CYP1B1/BMP6/PDGFA/WNT5A/NKX3-1/ASPM/NTRK1/KIF18A/AR/WT1/SRD5A1/INHBB/KITLG/HOXA11/TEX11	28
deregulated	deregulated	GO:0014068	positive regulation of phosphatidylinositol 3-kinase signaling	18/1220	79/18800	2.28635e-06	9.52942e-05	7.44943e-05	KIT/FLT1/PDGFRB/F2R/NTRK2/TGFB2/PDGFB/ROR2/ERBB4/FN1/PDGFC/PLXNB1/PDGFA/PRR5L/PDGFD/NKX3-1/SRC/NTRK1	18
deregulated	deregulated	GO:0072163	mesonephric epithelium development	20/1220	95/18800	2.38831e-06	9.79555e-05	7.65747e-05	SHH/NPNT/BMP4/FGF1/BMPER/WNT6/RARB/SPRY1/SMAD6/HES1/DCHS1/FGFR2/KIF26B/EYA1/WT1/BASP1/CRLF1/GPC3/RET/HOXA11	20
deregulated	deregulated	GO:0072164	mesonephric tubule development	20/1220	95/18800	2.38831e-06	9.79555e-05	7.65747e-05	SHH/NPNT/BMP4/FGF1/BMPER/WNT6/RARB/SPRY1/SMAD6/HES1/DCHS1/FGFR2/KIF26B/EYA1/WT1/BASP1/CRLF1/GPC3/RET/HOXA11	20
deregulated	deregulated	GO:0030323	respiratory tube development	30/1220	183/18800	2.40528e-06	9.79555e-05	7.65747e-05	SHH/COL3A1/IGFBP5/BMP4/CTSH/FGF1/PDGFRB/LOX/THRB/TBX2/SPRY1/HOXA5/TGFBR2/HES1/ABCA3/WNT7B/ACVR2B/STRA6/PDGFA/WNT5A/LOXL3/FGFR2/PCSK5/GLI2/GPC3/PGR/ZIC3/PDPN/SOX11/ADAMTS2	30
deregulated	deregulated	GO:0018212	peptidyl-tyrosine modification	49/1220	376/18800	2.44301e-06	9.87382e-05	7.71865e-05	MUSK/TNFSF18/CSPG4/KIT/EFEMP1/IL11/EPHA3/FLT1/PDGFRB/GFRA1/TNFRSF14/AATK/CAV1/NTRK2/PDGFB/ROR2/ERBB4/FGFR3/CD74/EPHA5/BST1/TTN/HES1/EPHB4/BMP6/PDGFC/FYN/PDGFA/PDGFD/FGFR2/SRC/ALK/NTRK1/CNTN1/RICTOR/EPHB6/EREG/EPHB3/IL34/STYK1/IFNL1/SYK/EPHA7/CRLF1/WNT3A/IL24/RET/PRLR/KITLG	49
deregulated	deregulated	GO:0002064	epithelial cell development	32/1220	203/18800	2.68466e-06	0.000107689	8.41837e-05	GJA1/BMP5/BMP4/EDNRA/PDGFB/CDK6/COL15A1/RARB/PAX6/ACTA2/HOXA5/MARVELD2/CLDN5/LAMB2/DLL1/BMP6/WNT7B/TP63/WNT5A/SRC/NTRK1/ONECUT2/RAPGEF3/S1PR3/AR/ROBO4/PGR/SFN/NKX2-2/ONECUT1/BCL11B/COL22A1	32
deregulated	deregulated	GO:0035265	organ growth	29/1220	175/18800	2.82119e-06	0.000111927	8.74969e-05	MYH6/MAEL/SHH/MMP13/KCNK2/PDGFRB/SORBS2/EDN1/TGFB2/ERBB4/TBX2/RARB/FGFR3/TGFBR2/DLL1/HLX/ACVR2B/NDRG4/FGFR2/MSX2/DUSP9/MESP1/AR/WT1/BASP1/COMP/ECM1/PRLR/NLGN4X	29
deregulated	deregulated	GO:0001708	cell fate specification	20/1220	96/18800	2.83506e-06	0.000111927	8.74969e-05	SOX17/SHH/TBX1/EYA2/DKK1/TBX2/PAX6/SOX2/DLL1/WNT5A/POU4F1/GLI2/EYA1/MESP1/AR/WNT3A/DMRTA2/FOXA2/NKX2-2/HOXA11	20
deregulated	deregulated	GO:0014031	mesenchymal cell development	19/1220	88/18800	2.85326e-06	0.000111927	8.74969e-05	SHH/TBX1/HEYL/BMP4/SEMA3E/SEMA3A/SEMA3D/EDNRA/SEMA3C/EDN1/SEMA5B/ERBB4/FN1/HES1/HAND2/RET/KITLG/SOX11/ALX1	19
deregulated	deregulated	GO:0120254	olefinic compound metabolic process	27/1220	157/18800	2.98741e-06	0.000116335	9.09422e-05	BMP5/CYP3A7/PTGIS/PTGS1/FAAH/ADM/ALDH1A1/CYP1B1/BMP6/FAAH2/FADS2/ALDH1A3/TBXAS1/ALOX12B/CYP46A1/DAB2/CYP2S1/AKR1C1/SRD5A1/ALOX5/BCO2/LRAT/CYP11A1/CYP4F11/CYP4F12/CYP4F3/SDR16C5	27
deregulated	deregulated	GO:0060348	bone development	34/1220	225/18800	3.49039e-06	0.000133023	0.000103988	GJA1/SULF2/COL3A1/KIT/MMP13/COL13A1/BMP4/GPR68/LOX/XYLT1/RARB/FGFR3/CSGALNACT1/TGFBR2/ADAMTS7/BMP6/PDGFC/PLXNB1/DCHS1/OSR2/COL1A1/PAPSS2/INSIG1/FGFR2/SRC/EBP/MSX2/CYP26B1/PTGER4/SRD5A1/COMP/ECM1/RANBP3L/HOXA11	34
deregulated	deregulated	GO:0030193	regulation of blood coagulation	16/1220	66/18800	3.49076e-06	0.000133023	0.000103988	SERPINB2/APOE/TFPI/THBS1/F2R/CAV1/EDN1/PDGFB/F3/SERPINE2/PDGFA/THBD/CEACAM1/F12/FAP/FOXA2	16
deregulated	deregulated	GO:0032835	glomerulus development	16/1220	66/18800	3.49076e-06	0.000133023	0.000103988	SULF2/HEYL/BMP4/NOTCH3/PDGFRB/EDNRA/PDGFB/ACTA2/HES1/LAMB2/COL4A4/PDGFD/MTSS1/WT1/BASP1/RET	16
deregulated	deregulated	GO:0090092	regulation of transmembrane receptor protein serine/threonine kinase signaling pathway	38/1220	267/18800	4.15737e-06	0.000157095	0.000122806	SHH/NPNT/BMP5/VEPH1/BMP4/THBS1/BMP3/HTRA1/DKK1/BMPER/LOX/CAV1/PMEPA1/INHBA/TGFB2/NREP/FBN2/PEG10/SPRY1/TGFBR2/SLC2A10/CAV2/SMAD6/HES1/BMP6/ACVR2B/WNT5A/LDLRAD4/MSX2/ONECUT2/DAB2/INHBB/GPC3/KIAA0319/SOX11/ACVRL1/ONECUT1/VWC2	38
deregulated	deregulated	GO:0010810	regulation of cell-substrate adhesion	33/1220	217/18800	4.20384e-06	0.000157095	0.000122806	NPNT/HOXA7/COL26A1/FBLN1/CX3CL1/EPHA3/ABI3BP/THBS1/SEMA3E/FBLN2/EDIL3/CORO2B/COL8A1/GCNT2/CDH13/PDGFB/CDK6/SPOCK1/FN1/BST1/COL1A1/FUT1/ECM2/SRC/ONECUT2/DAB2/JUP/COL16A1/PDPN/ACVRL1/ONECUT1/VWC2/AJAP1	33
deregulated	deregulated	GO:0048333	mesodermal cell differentiation	11/1220	33/18800	4.2108e-06	0.000157095	0.000122806	GJA1/EYA2/BMP4/DKK1/INHBA/FGFR2/ITGA2/EYA1/MESP1/WNT3A/HOXA11	11
deregulated	deregulated	GO:0030324	lung development	29/1220	179/18800	4.47965e-06	0.000165965	0.000129739	SHH/COL3A1/IGFBP5/BMP4/CTSH/FGF1/PDGFRB/LOX/THRB/TBX2/SPRY1/HOXA5/TGFBR2/HES1/ABCA3/WNT7B/ACVR2B/STRA6/PDGFA/WNT5A/LOXL3/FGFR2/GLI2/GPC3/PGR/ZIC3/PDPN/SOX11/ADAMTS2	29
deregulated	deregulated	GO:0014032	neural crest cell development	18/1220	83/18800	4.8452e-06	0.00017827	0.000139359	SHH/TBX1/BMP4/SEMA3E/SEMA3A/SEMA3D/EDNRA/SEMA3C/EDN1/SEMA5B/ERBB4/FN1/HES1/HAND2/RET/KITLG/SOX11/ALX1	18
deregulated	deregulated	GO:0007369	gastrulation	30/1220	190/18800	5.26962e-06	0.000192558	0.000150528	SOX17/GJA1/MMP2/EYA2/COL12A1/BMP4/COL5A2/DKK1/COL8A1/INHBA/COL7A1/ITGA4/TLX2/TGFBR2/FN1/SOX2/DUSP4/ACVR2B/WNT5A/LAMB1/FGFR2/ITGA2/SOX7/EYA1/MESP1/LAMB3/GPC3/WNT3A/FOXA2/HOXA11	30
deregulated	deregulated	GO:0090066	regulation of anatomical structure size	58/1220	487/18800	5.46063e-06	0.00019818	0.000154923	HTR1B/MMP2/NPPB/APOE/PRR16/SLC12A8/SEMA3E/SEMA3A/VILL/SEMA3D/DEPTOR/F2R/LPAR3/EDNRA/SEMA3C/FAAH/CAV1/OXTR/ADM/ARPC1A/KANK4/EDN1/KCNMA1/BAIAP2L2/NPR3/CDH4/SEMA5B/ACTA2/HTR1D/SVIL/FN1/NGF/ADORA2B/FHOD3/TRIM46/DAAM2/WNT7B/C15orf62/WNT5A/PLXNA4/RICTOR/TBXAS1/SLC12A7/CXCL12/IL7R/EPHA7/HRH2/VSTM4/KIAA0319/SPTBN4/COMP/WNT3A/ATP2B1/KCNMB4/RET/NPR1/PAK3/ARHGAP4	58
deregulated	deregulated	GO:0003206	cardiac chamber morphogenesis	23/1220	126/18800	5.69609e-06	0.000205329	0.000160512	MYH6/MYH7/TBX1/BMP5/TNNI3/HEYL/BMP4/EDNRA/SEMA3C/TGFB2/TBX2/TGFBR2/TPM1/SMAD6/HES1/WNT5A/FGFR2/HAND2/POU4F1/MSX2/MESP1/RYR2/SOX11	23
deregulated	deregulated	GO:0035050	embryonic heart tube development	18/1220	84/18800	5.79688e-06	0.000207559	0.000162255	SOX17/GJA1/SHH/ASB2/EDNRA/EDN1/TBX2/TGFBR2/HES1/DLL1/NDRG4/WNT5A/HAND2/PLXNA4/MESP1/WNT3A/RYR2/ZIC3	18
deregulated	deregulated	GO:0050919	negative chemotaxis	13/1220	47/18800	5.98708e-06	0.000212941	0.000166462	FLRT2/SEMA3E/FLRT3/SEMA3A/SEMA3D/SEMA3C/SEMA5B/DPP4/LGR6/PDGFA/WNT5A/PLXNA4/EPHA7	13
deregulated	deregulated	GO:0009410	response to xenobiotic stimulus	51/1220	411/18800	6.35704e-06	0.000224601	0.000175577	HTR1B/BCHE/MMP2/ABCC6/CYP3A7/TNFRSF11B/THBS1/LOX/IGFBP2/SEMA3C/CA9/SHANK2/PGF/OXTR/KCNC1/INHBA/ANKRD1/EDN1/AHR/TGFB2/PDE3A/TGFBR2/PAM/CYP1B1/ABCA3/PDGFA/COL1A1/PLIN2/MCM7/AHRR/NKX3-1/ITGA2/CYBB/SRC/NTRK1/SLC1A3/PRKAA1/OXCT1/CYP26B1/CYP46A1/UCHL1/CYP2S1/NNMT/AKR1C1/SRD5A1/RET/TRPA1/SLC6A3/CYP4F12/GABRG3/ABCB1	51
deregulated	deregulated	GO:0070371	ERK1 and ERK2 cascade	44/1220	335/18800	6.42825e-06	0.000225623	0.000176376	ACKR3/NPNT/TLR4/FBLN1/APOE/CX3CL1/CALCR/BMP4/CTSH/FGF1/PDGFRB/BMPER/F2R/GCNT2/OXTR/EDN1/PDGFB/ERBB4/FGFR3/ACTA2/SPRY1/FN1/TIMP3/CD74/PDGFC/DUSP4/NDRG4/PDGFA/PDGFD/CEACAM1/FGFR2/HAND2/CHRNA7/SRC/NTRK1/CHRNA9/DUSP9/CCL20/DAB2/PTGER4/SYK/EPHA7/CCL7/MARCO	44
deregulated	deregulated	GO:0045664	regulation of neuron differentiation	30/1220	192/18800	6.53445e-06	0.000227852	0.000178118	DTX1/SHH/HEYL/BMP4/NOTCH3/BRINP2/DKK1/BCL11A/NREP/PAX6/NGF/HES1/SOX2/DLL1/BMP6/ASPM/ALK/EYA1/CXCL12/NR2E1/NAP1L2/WNT3A/FEZF1/RET/ZNF536/SOX11/NKX2-2/VWC2/BCL11B/CNTN4	30
deregulated	deregulated	GO:0060993	kidney morphogenesis	19/1220	93/18800	6.75238e-06	0.000233922	0.000182864	SHH/NPNT/BMP4/FRAS1/FGF1/PDGFRB/WNT6/ERBB4/HES1/GCNT4/WNT7B/DCHS1/KIF26B/EYA1/WT1/BASP1/GPC3/IRX2/HOXA11	19
deregulated	deregulated	GO:0035904	aorta development	15/1220	62/18800	7.20399e-06	0.000245047	0.00019156	LOXL1/TBX1/COL3A1/PRICKLE1/PDGFRB/LOX/EDNRA/TGFB2/TBX2/SMAD6/HES1/NKX3-1/ADAMTS9/EYA1/ACVRL1	15
deregulated	deregulated	GO:0060393	regulation of pathway-restricted SMAD protein phosphorylation	15/1220	62/18800	7.20399e-06	0.000245047	0.00019156	BMP5/BMP4/BMP3/DKK1/BMPER/PMEPA1/INHBA/TGFB2/TGFBR2/SMAD6/BMP6/LDLRAD4/DAB2/INHBB/ACVRL1	15
deregulated	deregulated	GO:0003018	vascular process in circulatory system	37/1220	263/18800	7.25537e-06	0.000245047	0.00019156	HTR1B/MMP2/NPPB/SLC6A20/SLC38A3/APOE/SLC13A3/F2R/SLC22A3/EDNRA/FAAH/CAV1/OXTR/ADM/EDN1/KCNMA1/NPR3/ACTA2/PDE3A/HTR1D/SLC2A10/ADORA2B/CLDN5/BMP6/CEACAM1/SRC/SLC1A3/TBXAS1/HRH2/VSTM4/COMP/ATP2B1/KCNMB4/NPR1/SLCO2B1/SLC2A3/ABCB1	37
deregulated	deregulated	GO:0030326	embryonic limb morphogenesis	22/1220	119/18800	7.30318e-06	0.000245047	0.00019156	GJA1/SHH/BMP4/FRAS1/DKK1/TGFB2/ROR2/FBN2/TBX2/RARB/DYNC2H1/TP63/SALL4/OSR2/WNT5A/HAND2/MSX2/NIPBL/CYP26B1/GPC3/SP8/HOXA11	22
deregulated	deregulated	GO:0035113	embryonic appendage morphogenesis	22/1220	119/18800	7.30318e-06	0.000245047	0.00019156	GJA1/SHH/BMP4/FRAS1/DKK1/TGFB2/ROR2/FBN2/TBX2/RARB/DYNC2H1/TP63/SALL4/OSR2/WNT5A/HAND2/MSX2/NIPBL/CYP26B1/GPC3/SP8/HOXA11	22
deregulated	deregulated	GO:0014066	regulation of phosphatidylinositol 3-kinase signaling	21/1220	111/18800	8.05961e-06	0.000267068	0.000208775	KIT/FLT1/PDGFRB/F2R/NTRK2/TGFB2/PDGFB/ROR2/ERBB4/FN1/PTPN13/PDGFC/SERPINE2/PLXNB1/PDGFA/PRR5L/PDGFD/NKX3-1/CEACAM1/SRC/NTRK1	21
deregulated	deregulated	GO:0072009	nephron epithelium development	21/1220	111/18800	8.05961e-06	0.000267068	0.000208775	SHH/NPNT/HEYL/BMP4/FGF1/EDNRA/WNT6/HES1/LAMB2/DLL1/WNT7B/DCHS1/KIF26B/MTSS1/EYA1/WT1/BASP1/GPC3/IRX2/HOXA11/POU3F3	21
deregulated	deregulated	GO:0060037	pharyngeal system development	10/1220	29/18800	8.18829e-06	0.000269658	0.000210799	TBX1/BMP5/BMP4/EDNRA/EDN1/TGFB2/HES1/PLXNA2/NKX3-1/EYA1	10
deregulated	deregulated	GO:0001558	regulation of cell growth	51/1220	415/18800	8.35475e-06	0.000273452	0.000213765	SOX17/GJA1/IGFBP7/IGFBP5/NPPB/SYT2/APOE/SEMA3E/SEMA3A/SEMA3D/LPAR3/SEMA3C/INHBA/EDN1/NANOS1/BCL11A/TGFB2/CDH4/SEMA5B/RIMS1/RERG/SPOCK1/FN1/NGF/TMC8/TRIM46/CDA/SERPINE2/WNT5A/IGFBP4/CEACAM1/BTG1/CRLF3/PLXNA4/S100A9/SYT3/CDKN1A/MUC12/KIF14/GNG4/CXCL12/DAB2/WT1/EPB41L3/EPHA7/KIAA0319/WNT3A/SFN/NPR1/ACVRL1/ARHGAP4	51
deregulated	deregulated	GO:0035282	segmentation	20/1220	103/18800	8.76034e-06	0.000283251	0.000221426	TCF15/MEOX1/BMP4/SEMA3A/DKK1/SEMA3C/ROR2/FOXB1/NRARP/DLL1/PLXNA2/WNT5A/NKX3-1/MESP1/WT1/MAFB/BASP1/DMRT2/IRX2/WNT3A	20
deregulated	deregulated	GO:0042472	inner ear morphogenesis	20/1220	103/18800	8.76034e-06	0.000283251	0.000221426	CTHRC1/TBX1/GRHL3/FOXI1/HMX2/MYO7A/ROR2/TBX2/WNT5A/INSIG1/MYO3B/FGFR2/ALDH1A3/CHRNA9/EYA1/OTX1/MAFB/KCNQ4/WNT3A/MYO3A	20
deregulated	deregulated	GO:0051965	positive regulation of synapse assembly	15/1220	63/18800	8.89321e-06	0.000285815	0.00022343	THBS2/FLRT2/CLSTN2/FLRT3/OXTR/NTRK2/AMIGO2/LRRC4B/LRRN1/NTRK1/EPHB3/SLITRK4/SLITRK2/ST8SIA2/LRRN3	15
deregulated	deregulated	GO:0050920	regulation of chemotaxis	33/1220	225/18800	9.2371e-06	0.000295089	0.00023068	HSPB1/CX3CR1/ARTN/SCG2/THBS1/FGF1/PDGFRB/SEMA3E/SEMA3A/SEMA3D/PRSS56/MTUS1/TUBB2B/SEMA3C/PGF/PADI2/CDH13/EDN1/PDGFB/SEMA5B/CD74/DPP4/BST1/F3/WNT5A/PDGFD/ITGA2/PLXNA4/CXCL12/IL34/CCL7/WNT3A/CXCL10	33
deregulated	deregulated	GO:0014033	neural crest cell differentiation	19/1220	95/18800	9.34629e-06	0.0002968	0.000232018	SHH/TBX1/BMP4/SEMA3E/SEMA3A/SEMA3D/EDNRA/SEMA3C/WNT10A/EDN1/SEMA5B/ERBB4/FN1/HES1/HAND2/RET/KITLG/SOX11/ALX1	19
deregulated	deregulated	GO:0048844	artery morphogenesis	17/1220	79/18800	9.86095e-06	0.000308748	0.000241357	TBX1/COL3A1/APOE/BMP4/NOTCH3/PDGFRB/EDNRA/EDN1/TGFB2/TBX2/HES1/STRA6/HAND2/ADAMTS9/EYA1/COMP/ACVRL1	17
deregulated	deregulated	GO:0090102	cochlea development	13/1220	49/18800	9.89613e-06	0.000308748	0.000241357	CTHRC1/TBX1/GRHL3/KCNK2/TBX2/HES1/DCHS1/WNT5A/MYO3B/EYA1/GABRA5/MYO3A/GABRB2	13
deregulated	deregulated	GO:1900047	negative regulation of hemostasis	13/1220	49/18800	9.89613e-06	0.000308748	0.000241357	SERPINB2/APOE/TFPI/THBS1/EDN1/PDGFB/SERPINE2/PDGFA/THBD/CEACAM1/F12/FAP/COMP	13
deregulated	deregulated	GO:0050954	sensory perception of mechanical stimulus	28/1220	177/18800	1.03492e-05	0.000321006	0.00025094	TBX1/KIT/MYO7A/ATP8B1/THRB/MARVELD2/FYN/SERPINE2/COL1A1/MYO3B/ITGA2/NTRK1/SLC1A3/NAV2/CHRNA9/NIPBL/COL11A2/EYA1/CXCL12/GABRA5/KCNQ4/KCNA1/SPTBN4/KCNE1/TRPA1/MYO3A/LHFPL4/GABRB2	28
deregulated	deregulated	GO:0001759	organ induction	9/1220	24/18800	1.06338e-05	0.000327925	0.000256349	BMP4/FGF1/DKK1/SPRY1/WNT5A/MESP1/AR/WNT3A/HOXA11	9
deregulated	deregulated	GO:0008584	male gonad development	24/1220	140/18800	1.10103e-05	0.000337587	0.000263901	GJA1/NR0B1/COL9A3/KIT/PDGFRB/GFRA1/SEMA3A/INHBA/TGFB2/NUPR1/CYP1B1/PDGFA/WNT5A/NKX3-1/ASPM/NTRK1/KIF18A/AR/WT1/SRD5A1/INHBB/KITLG/HOXA11/TEX11	24
deregulated	deregulated	GO:0048864	stem cell development	18/1220	88/18800	1.15142e-05	0.000351019	0.000274402	SHH/TBX1/BMP4/SEMA3E/SEMA3A/SEMA3D/EDNRA/SEMA3C/EDN1/SEMA5B/ERBB4/FN1/HES1/HAND2/RET/KITLG/SOX11/ALX1	18
deregulated	deregulated	GO:0071526	semaphorin-plexin signaling pathway	12/1220	43/18800	1.23305e-05	0.00037377	0.000292187	SEMA3E/SEMA3A/SEMA3D/EDNRA/SEMA3C/EDN1/SEMA5B/PLXNA2/PLXNB1/HAND2/PLXNB3/PLXNA4	12
deregulated	deregulated	GO:0046546	development of primary male sexual characteristics	24/1220	141/18800	1.24661e-05	0.000375744	0.00029373	GJA1/NR0B1/COL9A3/KIT/PDGFRB/GFRA1/SEMA3A/INHBA/TGFB2/NUPR1/CYP1B1/PDGFA/WNT5A/NKX3-1/ASPM/NTRK1/KIF18A/AR/WT1/SRD5A1/INHBB/KITLG/HOXA11/TEX11	24
deregulated	deregulated	GO:0071805	potassium ion transmembrane transport	32/1220	219/18800	1.35635e-05	0.000406525	0.000317793	KCNIP1/LRRC55/KCNK6/ATP1A3/KCND2/KCNE3/SLC12A8/KCNK2/SNAP25/CAV1/KCNC1/KCNMA1/HCN2/KCNJ4/AKAP9/KCNIP4/NALCN/KCNS3/SLC1A3/SLC9A2/SLC12A7/KCNK5/KCNQ2/KCND3/KCNQ4/KCNA1/KCNQ3/KCNT2/KCNE1/KCNMB4/KCNV1/LRRC38	32
deregulated	deregulated	GO:0048660	regulation of smooth muscle cell proliferation	27/1220	170/18800	1.37344e-05	0.000409345	0.000319997	GJA1/PPARGC1A/HTR1B/IGFBP5/MMP2/TLR4/APOE/CX3CL1/BMP4/THBS1/NOTCH3/PDGFRB/CDH13/EDN1/IGFBP3/NPR3/PDGFB/TGFBR2/TPM1/NDRG4/PDGFD/FGFR2/ITGA2/CDKN1A/EREG/NPR1/PTGIR	27
deregulated	deregulated	GO:0060070	canonical Wnt signaling pathway	41/1220	313/18800	1.40246e-05	0.000415675	0.000324945	SOX17/CTHRC1/SHH/APOE/DACT1/PRICKLE1/DKK2/CDK14/DKK1/IGFBP2/EDNRA/CAV1/WNT10A/EDN1/WNT6/ROR2/NRARP/HECW1/SOX2/LGR6/DAAM2/WNT7B/RSPO3/WNT5A/IGFBP4/COL1A1/FGFR2/ASPM/SOX7/SRC/NKD1/CTNND2/MESP1/PTPRU/DAB2/JUP/GPC5/GPC3/WNT3A/NKD2/FZD10	41
deregulated	deregulated	GO:0003158	endothelium development	23/1220	133/18800	1.43927e-05	0.000424226	0.00033163	SOX17/BMP4/FGF1/EDNRA/COL15A1/MARVELD2/NR2F2/CLDN5/DLL1/BMP6/ACVR2B/CEACAM1/BTG1/RAPGEF3/S1PR3/MESP1/ROBO4/ITGAX/CXCL10/PDPN/ACVRL1/COL22A1/HOXB5	23
deregulated	deregulated	GO:0050806	positive regulation of synaptic transmission	26/1220	161/18800	1.45689e-05	0.000427062	0.000333847	NFATC4/CX3CR1/KMO/APOE/CACNG4/CLSTN2/SYT12/SNAP25/SHANK2/OXTR/NTRK2/GFAP/ROR2/RIMS1/PRKCG/SERPINE2/CHRNA7/NTRK1/SLC1A3/HAP1/CYP46A1/RIMS3/NR2E1/CACNG8/CA2/GRIN2C	26
deregulated	deregulated	GO:0007178	transmembrane receptor protein serine/threonine kinase signaling pathway	46/1220	368/18800	1.47733e-05	0.000430687	0.000336681	SHH/NPNT/BMP5/COL3A1/VEPH1/BMP4/THBS1/BMP3/HTRA1/DKK1/BMPER/LOX/GCNT2/CAV1/PMEPA1/INHBA/TGFB2/NREP/ROR2/FBN2/PEG10/SPRY1/TGFBR2/SLC2A10/CAV2/CLDN5/SMAD6/HES1/BMP6/ACVR2B/PTPRK/WNT5A/LDLRAD4/SRC/MSX2/ONECUT2/SUB1/DAB2/INHBB/GPC3/KIAA0319/COMP/SOX11/ACVRL1/ONECUT1/VWC2	46
deregulated	deregulated	GO:0003148	outflow tract septum morphogenesis	9/1220	25/18800	1.56605e-05	0.000454068	0.000354958	TBX1/BMP4/SEMA3C/TGFB2/TBX2/TGFBR2/SMAD6/FGFR2/MSX2	9
deregulated	deregulated	GO:0001649	osteoblast differentiation	34/1220	241/18800	1.58247e-05	0.00045635	0.000356742	CBFB/GJA1/CTHRC1/SHH/NPNT/ITGA11/IGFBP5/BMP4/BMP3/PTH1R/LOX/IFITM1/SMOC1/PTHLH/CYP24A1/CDK6/FBN2/SMAD6/SOX2/BMP6/WNT7B/ACVR2B/TP63/VCAN/COL1A1/RORB/FGFR2/HAND2/MSX2/GLI2/WNT3A/SOX11/RANBP3L/NELL1	34
deregulated	deregulated	GO:0060389	pathway-restricted SMAD protein phosphorylation	15/1220	66/18800	1.62618e-05	0.000464047	0.000362759	BMP5/BMP4/BMP3/DKK1/BMPER/PMEPA1/INHBA/TGFB2/TGFBR2/SMAD6/BMP6/LDLRAD4/DAB2/INHBB/ACVRL1	15
deregulated	deregulated	GO:0060326	cell chemotaxis	41/1220	315/18800	1.63449e-05	0.000464047	0.000362759	CXCL6/HSPB1/ACKR3/CX3CR1/KIT/VCAM1/SCG2/CX3CL1/FLT1/THBS1/FGF1/PDGFRB/PRSS56/MTUS1/LOX/PGF/PADI2/CXCL14/EDN1/TGFB2/PDGFB/ITGA9/CXCL1/LPAR1/CD74/DPP4/BST1/WNT5A/PDGFD/PLXNB3/CYP7B1/S100A9/CXCL5/CCL20/CXCL12/IL34/SYK/ALOX5/CCL7/CXCL10/CXCL11	41
deregulated	deregulated	GO:0043406	positive regulation of MAP kinase activity	21/1220	116/18800	1.63525e-05	0.000464047	0.000362759	KIT/TLR4/FLT1/THBS1/FGF1/PDGFRB/PDE5A/DKK1/EDN1/PDGFB/ROR2/PDGFC/PDGFA/WNT5A/PDGFD/SRC/IL34/SYK/PIK3R5/KITLG/FZD10	21
deregulated	deregulated	GO:0110148	biomineralization	27/1220	172/18800	1.70699e-05	0.000481842	0.00037667	GJA1/WDR72/TBX1/MMP13/BMP4/PTH1R/LOX/PTHLH/WNT6/ROR2/FBN2/FGFR3/BMP6/ACVR2B/OSR2/COL1A1/FBLN7/FGFR2/MSX2/FAM83H/ALOX5/GPC3/ANKH/COMP/ECM1/ATP2B1/NELL1	27
deregulated	deregulated	GO:0072080	nephron tubule development	18/1220	91/18800	1.86875e-05	0.000524451	0.000409979	SHH/NPNT/HEYL/BMP4/FGF1/WNT6/HES1/DLL1/WNT7B/DCHS1/KIF26B/MTSS1/EYA1/WT1/GPC3/IRX2/HOXA11/POU3F3	18
deregulated	deregulated	GO:0003231	cardiac ventricle development	22/1220	126/18800	1.8776e-05	0.000524451	0.000409979	MYH6/MYH7/TNNI3/HEYL/BMP4/KCNK2/EDNRA/SEMA3C/TGFB2/TGFBR2/TPM1/SMAD6/HES1/STRA6/SALL4/WNT5A/FGFR2/HAND2/POU4F1/MESP1/RYR2/SOX11	22
deregulated	deregulated	GO:0048659	smooth muscle cell proliferation	27/1220	173/18800	1.89996e-05	0.000527932	0.0004127	GJA1/PPARGC1A/HTR1B/IGFBP5/MMP2/TLR4/APOE/CX3CL1/BMP4/THBS1/NOTCH3/PDGFRB/CDH13/EDN1/IGFBP3/NPR3/PDGFB/TGFBR2/TPM1/NDRG4/PDGFD/FGFR2/ITGA2/CDKN1A/EREG/NPR1/PTGIR	27
deregulated	deregulated	GO:0048592	eye morphogenesis	25/1220	154/18800	1.92811e-05	0.000530652	0.000414826	MFAP2/GNGT1/EFEMP1/MYO7A/BMP4/COL5A2/COL8A2/MEGF11/COL8A1/NTRK2/THRB/FBN2/TBX2/RARB/PAX6/IGFN1/DLL1/STRA6/WNT5A/RORB/ALDH1A3/NIPBL/RP1/DIO3/SOX11	25
deregulated	deregulated	GO:1902287	semaphorin-plexin signaling pathway involved in axon guidance	7/1220	15/18800	1.93041e-05	0.000530652	0.000414826	SEMA3A/EDNRA/EDN1/PLXNA2/PLXNB1/PLXNB3/PLXNA4	7
deregulated	deregulated	GO:0008217	regulation of blood pressure	28/1220	183/18800	1.95397e-05	0.000530652	0.000414826	NTSR1/MYH6/RNLS/TNNI3/NPPB/KCNK6/CORO2B/NCALD/F2R/EDNRA/PTGS1/OXTR/ADM/EDN1/NPR3/PDGFB/ACTA2/NR2F2/TPM1/DLL1/PCSK5/NAV2/AR/NPY1R/ATP2B1/NPR1/ACVRL1/CYP4F12	28
deregulated	deregulated	GO:0043405	regulation of MAP kinase activity	28/1220	183/18800	1.95397e-05	0.000530652	0.000414826	KIT/TLR4/APOE/BMP4/FLT1/THBS1/FGF1/PDGFRB/PDE5A/DKK1/CAV1/EDN1/PDGFB/ROR2/SPRY1/TNXB/PDGFC/TRIB2/PDGFA/WNT5A/PDGFD/SRC/UCHL1/IL34/SYK/PIK3R5/KITLG/FZD10	28
deregulated	deregulated	GO:0021700	developmental maturation	39/1220	296/18800	1.96943e-05	0.000530652	0.000414826	CBFB/NFATC4/GJA1/EPB42/CX3CR1/MMP2/CEND1/PAEP/SEMG1/CX3CL1/PTH1R/BNC1/EDNRA/EDN1/BCL11A/XYLT1/TGFB2/FGFR3/HOXA5/PDE3A/ADAMTS7/HES1/PLXNB1/NTN4/DCHS1/WNT5A/RND1/EBP/MSX2/KIF14/EREG/NSUN2/TRIP13/SPTBN4/PGR/CNTNAP2/RET/ACVRL1/LYL1	39
deregulated	deregulated	GO:0043588	skin development	39/1220	296/18800	1.96943e-05	0.000530652	0.000414826	SHH/COL3A1/GRHL3/HOXA7/IGFBP5/TCF15/KRT5/COL5A2/FRAS1/DKK1/COL5A3/PPL/INHBA/WNT10A/TGFB2/PAX6/TNFRSF19/SLC2A10/DLL1/TP63/PDGFA/CDH11/WNT5A/COL1A1/FGFR2/ITGA2/MSX2/GLI2/CYP26B1/EREG/ALOX12B/JUP/NSUN2/COMP/SFN/FA2H/ADAMTS2/BCL11B/KRT6A	39
deregulated	deregulated	GO:0050819	negative regulation of coagulation	13/1220	52/18800	1.9944e-05	0.000534679	0.000417975	SERPINB2/APOE/TFPI/THBS1/HS3ST5/EDN1/PDGFB/SERPINE2/PDGFA/THBD/CEACAM1/F12/FAP	13
deregulated	deregulated	GO:0010977	negative regulation of neuron projection development	23/1220	136/18800	2.09093e-05	0.000557756	0.000436014	MCF2/EFNB3/APOE/SEMA3E/SEMA3A/SEMA3D/DKK1/SEMA3C/ZNF365/BCL11A/GFAP/SEMA5B/SPOCK1/LPAR1/HES1/TRIM46/WNT5A/DAB2/EPHA7/KIAA0319/RTN4RL2/WNT3A/ARHGAP4	23
deregulated	deregulated	GO:0010720	positive regulation of cell development	39/1220	297/18800	2.12856e-05	0.000564968	0.000441652	RASSF10/TLR2/SHH/CX3CR1/KIT/CX3CL1/BMP4/GPR68/PDE5A/BNC1/LPAR3/NTRK2/ZNF365/GFAP/CDH4/PAX6/PDE3A/FN1/NGF/CLDN5/HES1/PLXNA2/SERPINE2/PLXNB1/GJC2/ASPM/PLXNB3/PLXNA4/HAP1/CXCL12/DAB2/IL34/WNT3A/RET/SOX11/DMRTA2/NKX2-2/HOXA11/PAK3	39
deregulated	deregulated	GO:0001935	endothelial cell proliferation	29/1220	194/18800	2.19288e-05	0.000579159	0.000452746	NOX5/SCG2/APOE/SPARC/BMP4/FLT1/THBS1/BMPER/PGF/CAV1/CDH13/PDGFB/NRARP/ITGA4/CAV2/NR2F2/KRIT1/F3/BMP6/WNT5A/FUT1/PLXNB3/CXCL12/VASH2/ALOX5/VSTM4/ECM1/ACVRL1/MMRN2	29
deregulated	deregulated	GO:0033622	integrin activation	9/1220	26/18800	2.25758e-05	0.000590403	0.000461535	CX3CL1/FN1/KRIT1/SRC/KIF14/CXCL12/PTGER4/FERMT3/COL16A1	9
deregulated	deregulated	GO:0060740	prostate gland epithelium morphogenesis	9/1220	26/18800	2.25758e-05	0.000590403	0.000461535	SHH/MMP2/BMP4/TP63/WNT5A/NKX3-1/FGFR2/CYP7B1/AR	9
deregulated	deregulated	GO:0061053	somite development	17/1220	84/18800	2.31675e-05	0.00060292	0.00047132	SHH/TCF15/MEOX1/DKK1/SEMA3C/ROR2/FOXB1/NRARP/DLL1/PLXNA2/WNT5A/LOXL3/NKX3-1/MESP1/DMRT2/WNT3A/SOX11	17
deregulated	deregulated	GO:0044703	multi-organism reproductive process	30/1220	205/18800	2.41965e-05	0.000626643	0.000489865	GJA1/IGFBP7/IGFBP5/MMP2/SLC38A3/SEMG1/FBLN1/PAPPA/IDO1/TPPP3/IGFBP2/PGF/OXTR/PTHLH/ADM/EDN1/TGFBR2/PAM/PTGFR/NR2F2/SERPINE2/STC2/THBD/PCSK5/ITGA2/AR/STS/PGR/COL16A1/PRLR	30
deregulated	deregulated	GO:0060601	lateral sprouting from an epithelium	6/1220	11/18800	2.56726e-05	0.000661659	0.000517238	SHH/BMP4/TP63/WNT5A/FGFR2/AR	6
deregulated	deregulated	GO:0008406	gonad development	32/1220	226/18800	2.58393e-05	0.000662752	0.000518093	GJA1/NR0B1/A2M/COL9A3/MMP2/KIT/PDGFRB/GFRA1/VGF/SEMA3A/INHBA/TGFB2/NUPR1/NR2F2/CYP1B1/PDGFA/WNT5A/NKX3-1/ASPM/SRC/NTRK1/EREG/KIF18A/AR/WT1/BASP1/SRD5A1/INHBB/PGR/KITLG/HOXA11/TEX11	32
deregulated	deregulated	GO:0031018	endocrine pancreas development	12/1220	46/18800	2.60939e-05	0.000666081	0.000520695	BMP5/BMP4/CDK6/PAX6/HES1/DLL1/BMP6/WNT5A/ONECUT2/FOXA2/NKX2-2/ONECUT1	12
deregulated	deregulated	GO:0030308	negative regulation of cell growth	28/1220	186/18800	2.64937e-05	0.000673065	0.000526155	SOX17/GJA1/NPPB/SEMA3E/SEMA3A/SEMA3D/SEMA3C/INHBA/BCL11A/TGFB2/SEMA5B/RERG/TRIM46/CDA/SERPINE2/WNT5A/BTG1/CRLF3/CDKN1A/GNG4/DAB2/WT1/EPHA7/KIAA0319/WNT3A/NPR1/ACVRL1/ARHGAP4	28
deregulated	deregulated	GO:0070372	regulation of ERK1 and ERK2 cascade	40/1220	311/18800	2.72252e-05	0.000688373	0.000538121	ACKR3/NPNT/TLR4/FBLN1/APOE/CX3CL1/CALCR/BMP4/FGF1/PDGFRB/BMPER/F2R/GCNT2/PDGFB/ERBB4/FGFR3/ACTA2/SPRY1/FN1/TIMP3/CD74/PDGFC/DUSP4/NDRG4/PDGFA/PDGFD/CEACAM1/FGFR2/HAND2/CHRNA7/SRC/NTRK1/CHRNA9/DUSP9/CCL20/DAB2/SYK/EPHA7/CCL7/MARCO	40
deregulated	deregulated	GO:0003205	cardiac chamber development	26/1220	167/18800	2.81121e-05	0.000704121	0.000550432	MYH6/MYH7/TBX1/BMP5/TNNI3/HEYL/BMP4/KCNK2/EDNRA/SEMA3C/TGFB2/TBX2/TGFBR2/TPM1/SMAD6/HES1/STRA6/SALL4/WNT5A/FGFR2/HAND2/POU4F1/MSX2/MESP1/RYR2/SOX11	26
deregulated	deregulated	GO:0060538	skeletal muscle organ development	26/1220	167/18800	2.81121e-05	0.000704121	0.000550432	SHH/TBX1/HEYL/VGLL2/ASB2/CAV1/ANKRD1/DNER/NUPR1/SVIL/CAV2/NR2F2/DLL1/HLX/STRA6/HDAC9/PRKAA1/CYP26B1/WT1/BASP1/MYLK2/WNT3A/SRPK3/SOX11/DMRTA2/RXRG	26
deregulated	deregulated	GO:0061326	renal tubule development	18/1220	94/18800	2.96113e-05	0.000738206	0.000577078	SHH/NPNT/HEYL/BMP4/FGF1/WNT6/HES1/DLL1/WNT7B/DCHS1/KIF26B/MTSS1/EYA1/WT1/GPC3/IRX2/HOXA11/POU3F3	18
deregulated	deregulated	GO:0048566	embryonic digestive tract development	10/1220	33/18800	2.9805e-05	0.000739581	0.000578152	SHH/TGFB2/RARB/HLX/STRA6/FGFR2/PCSK5/GLI2/NIPBL/SOX11	10
deregulated	deregulated	GO:0002067	glandular epithelial cell differentiation	13/1220	54/18800	3.08267e-05	0.00076139	0.000595201	BMP5/BMP4/CDK6/RARB/PAX6/HOXA5/HES1/DLL1/BMP6/TP63/WNT5A/FGFR2/NKX2-2	13
deregulated	deregulated	GO:0072012	glomerulus vasculature development	9/1220	27/18800	3.19204e-05	0.000783819	0.000612734	BMP4/NOTCH3/PDGFRB/EDNRA/PDGFB/ACTA2/HES1/PDGFD/WT1	9
deregulated	deregulated	GO:0060041	retina development in camera-type eye	24/1220	149/18800	3.20286e-05	0.000783819	0.000612734	PDE6B/RHOJ/GPM6A/PDGFRB/MEGF11/NTRK2/THRB/TGFB2/PAX6/IGFN1/LAMB2/DLL1/CYP1B1/ACVR2B/RORB/NR2E1/LPCAT1/RP1/VSTM4/LAMC3/ATP2B1/RET/DIO3/ACVRL1	24
deregulated	deregulated	GO:1902285	semaphorin-plexin signaling pathway involved in neuron projection guidance	7/1220	16/18800	3.23948e-05	0.000785574	0.000614106	SEMA3A/EDNRA/EDN1/PLXNA2/PLXNB1/PLXNB3/PLXNA4	7
deregulated	deregulated	GO:1904862	inhibitory synapse assembly	7/1220	16/18800	3.23948e-05	0.000785574	0.000614106	PLXNB1/WNT5A/GABRB3/LHFPL4/LGI2/GABRA1/GABRB2	7
deregulated	deregulated	GO:1903522	regulation of blood circulation	35/1220	260/18800	3.28639e-05	0.000793343	0.000620179	GJA1/MYH6/RNLS/MYH7/TNNI3/MMP2/ATP1A3/KCNE3/SEMA3A/PDE5A/ATP2B3/F2R/EDNRA/FAAH/CAV1/OXTR/ADM/THRB/EDN1/TGFB2/TBX2/TPM1/AKAP9/CLIC2/TBXAS1/KCND3/JUP/NUP155/HRH2/SPTBN4/ATP2B1/KCNE1/RYR2/KCNMB4/CACNA1G	35
deregulated	deregulated	GO:0003143	embryonic heart tube morphogenesis	15/1220	70/18800	3.42291e-05	0.000821747	0.000642383	SOX17/GJA1/SHH/ASB2/TBX2/TGFBR2/HES1/DLL1/NDRG4/WNT5A/HAND2/MESP1/WNT3A/RYR2/ZIC3	15
deregulated	deregulated	GO:0048661	positive regulation of smooth muscle cell proliferation	18/1220	95/18800	3.43485e-05	0.000821747	0.000642383	GJA1/HTR1B/IGFBP5/MMP2/TLR4/CX3CL1/BMP4/THBS1/NOTCH3/PDGFRB/CDH13/EDN1/PDGFB/TGFBR2/PDGFD/FGFR2/ITGA2/EREG	18
deregulated	deregulated	GO:0060828	regulation of canonical Wnt signaling pathway	35/1220	261/18800	3.5639e-05	0.000848812	0.000663542	SOX17/CTHRC1/SHH/APOE/DACT1/PRICKLE1/DKK2/CDK14/DKK1/IGFBP2/CAV1/ROR2/NRARP/HECW1/SOX2/LGR6/DAAM2/RSPO3/WNT5A/IGFBP4/COL1A1/FGFR2/ASPM/SOX7/SRC/NKD1/CTNND2/MESP1/PTPRU/DAB2/JUP/GPC5/GPC3/WNT3A/NKD2	35
deregulated	deregulated	GO:0035296	regulation of tube diameter	23/1220	141/18800	3.7844e-05	0.000893353	0.000698361	HTR1B/MMP2/NPPB/APOE/F2R/EDNRA/FAAH/CAV1/OXTR/ADM/EDN1/KCNMA1/NPR3/ACTA2/HTR1D/ADORA2B/TBXAS1/HRH2/VSTM4/COMP/ATP2B1/KCNMB4/NPR1	23
deregulated	deregulated	GO:0097746	blood vessel diameter maintenance	23/1220	141/18800	3.7844e-05	0.000893353	0.000698361	HTR1B/MMP2/NPPB/APOE/F2R/EDNRA/FAAH/CAV1/OXTR/ADM/EDN1/KCNMA1/NPR3/ACTA2/HTR1D/ADORA2B/TBXAS1/HRH2/VSTM4/COMP/ATP2B1/KCNMB4/NPR1	23
deregulated	deregulated	GO:0031214	biomineral tissue development	26/1220	170/18800	3.8473e-05	0.000904201	0.00070684	GJA1/WDR72/TBX1/MMP13/BMP4/PTH1R/LOX/PTHLH/WNT6/ROR2/FBN2/FGFR3/BMP6/ACVR2B/OSR2/COL1A1/FGFR2/MSX2/FAM83H/ALOX5/GPC3/ANKH/COMP/ECM1/ATP2B1/NELL1	26
deregulated	deregulated	GO:0006936	muscle contraction	43/1220	349/18800	3.92315e-05	0.000917983	0.000717614	MYL9/GJA1/MYH6/MYH7/MYOM3/NPNT/SULF2/TNNI3/KIT/STAC2/KCNE3/SSTR2/SSPN/PDE5A/TPM2/F2R/EDNRA/CAV1/OXTR/MYH11/EDN1/KCNMA1/TBX2/ACTA2/HTR1D/ANKRD2/ADORA2B/TPM1/TTN/AKAP9/ITGA2/CLIC2/ASPH/KCND3/JUP/NUP155/MYLK2/KCNA1/COMP/ATP2B1/KCNE1/RYR2/CACNA1G	43
deregulated	deregulated	GO:0110110	positive regulation of animal organ morphogenesis	10/1220	34/18800	3.97817e-05	0.000926793	0.000724501	BMP4/FGF1/DKK1/EDN1/SPRY1/WNT5A/MESP1/AR/WNT3A/HOXA11	10
deregulated	deregulated	GO:0045137	development of primary sexual characteristics	32/1220	231/18800	4.00647e-05	0.000929328	0.000726483	GJA1/NR0B1/A2M/COL9A3/MMP2/KIT/PDGFRB/GFRA1/VGF/SEMA3A/INHBA/TGFB2/NUPR1/NR2F2/CYP1B1/PDGFA/WNT5A/NKX3-1/ASPM/SRC/NTRK1/EREG/KIF18A/AR/WT1/BASP1/SRD5A1/INHBB/PGR/KITLG/HOXA11/TEX11	32
deregulated	deregulated	GO:1901890	positive regulation of cell junction assembly	19/1220	105/18800	4.10237e-05	0.000947453	0.000740652	THBS2/FLRT2/CLSTN2/FLRT3/CAV1/OXTR/NTRK2/AMIGO2/LRRC4B/CLDN5/LRRN1/NTRK1/EPHB3/SLITRK4/SLITRK2/CNTNAP2/ST8SIA2/COL16A1/LRRN3	19
deregulated	deregulated	GO:0030195	negative regulation of blood coagulation	12/1220	48/18800	4.14081e-05	0.000952207	0.000744368	SERPINB2/APOE/TFPI/THBS1/EDN1/PDGFB/SERPINE2/PDGFA/THBD/CEACAM1/F12/FAP	12
deregulated	deregulated	GO:0050679	positive regulation of epithelial cell proliferation	30/1220	211/18800	4.21873e-05	0.000964922	0.000754308	SHH/TBX1/BMP5/SCG2/BMP4/FGF1/HTRA1/PGF/CDH13/PDGFB/NRARP/ITGA4/CAV2/F3/BMP6/TP63/OSR2/WNT5A/LAMB1/FGFR2/PLXNB3/CYP7B1/EYA1/CXCL12/AR/VASH2/WNT3A/ECM1/SOX11/ACVRL1	30
deregulated	deregulated	GO:0035150	regulation of tube size	23/1220	142/18800	4.24343e-05	0.000964922	0.000754308	HTR1B/MMP2/NPPB/APOE/F2R/EDNRA/FAAH/CAV1/OXTR/ADM/EDN1/KCNMA1/NPR3/ACTA2/HTR1D/ADORA2B/TBXAS1/HRH2/VSTM4/COMP/ATP2B1/KCNMB4/NPR1	23
deregulated	deregulated	GO:0010463	mesenchymal cell proliferation	11/1220	41/18800	4.25036e-05	0.000964922	0.000754308	SHH/TBX1/BMP4/TBX2/TGFBR2/PDGFA/DCHS1/WNT5A/FGFR2/HAND2/GPC3	11
deregulated	deregulated	GO:0048017	inositol lipid-mediated signaling	27/1220	181/18800	4.31354e-05	0.000975117	0.000762278	KIT/PLCD4/FLT1/PDGFRB/F2R/NTRK2/EDN1/NPR3/TGFB2/PDGFB/ROR2/ERBB4/FN1/PTPN13/ADAP2/PDGFC/PLCL1/SERPINE2/PLXNB1/PDGFA/PRR5L/PDGFD/NKX3-1/CEACAM1/SRC/NTRK1/PIK3R5	27
deregulated	deregulated	GO:0060512	prostate gland morphogenesis	9/1220	28/18800	4.4343e-05	0.000998184	0.00078031	SHH/MMP2/BMP4/TP63/WNT5A/NKX3-1/FGFR2/CYP7B1/AR	9
deregulated	deregulated	GO:0048644	muscle organ morphogenesis	16/1220	80/18800	4.65566e-05	0.00104361	0.000815821	MYH6/MYH7/TBX1/COL3A1/TNNI3/TCF15/EDNRA/ANKRD1/TGFB2/TPM1/TTN/WNT5A/FGFR2/POU4F1/MYLK2/RYR2	16
deregulated	deregulated	GO:1990138	neuron projection extension	26/1220	172/18800	4.71754e-05	0.00105306	0.000823207	SYT2/APOE/SEMA3E/FLRT3/SEMA3A/SEMA3D/EDNRA/SEMA3C/EDN1/BCL11A/CDH4/SEMA5B/RIMS1/ITGA4/FN1/TRIM46/LAMB2/WNT5A/DCLK1/PLXNA4/SYT3/CXCL12/KIAA0319/WNT3A/ST8SIA2/ARHGAP4	26
deregulated	deregulated	GO:0033002	muscle cell proliferation	32/1220	233/18800	4.75168e-05	0.00105626	0.000825709	GJA1/SHH/PPARGC1A/HTR1B/IGFBP5/MMP2/TLR4/APOE/CX3CL1/BMP4/THBS1/NOTCH3/KCNK2/PDGFRB/CDH13/EDN1/IGFBP3/NPR3/TGFB2/PDGFB/ERBB4/TBX2/TGFBR2/TPM1/NDRG4/PDGFD/FGFR2/ITGA2/CDKN1A/EREG/NPR1/PTGIR	32
deregulated	deregulated	GO:0001736	establishment of planar polarity	15/1220	72/18800	4.85113e-05	0.00105654	0.000825926	CTHRC1/GRHL3/DACT1/PRICKLE1/DKK1/ROR2/ERBB4/PRICKLE2/TP63/RSPO3/WNT5A/NKD1/DAB2/BRSK2/GPC3	15
deregulated	deregulated	GO:0003208	cardiac ventricle morphogenesis	15/1220	72/18800	4.85113e-05	0.00105654	0.000825926	MYH6/MYH7/TNNI3/HEYL/EDNRA/SEMA3C/TGFB2/TGFBR2/TPM1/FGFR2/HAND2/POU4F1/MESP1/RYR2/SOX11	15
deregulated	deregulated	GO:0007164	establishment of tissue polarity	15/1220	72/18800	4.85113e-05	0.00105654	0.000825926	CTHRC1/GRHL3/DACT1/PRICKLE1/DKK1/ROR2/ERBB4/PRICKLE2/TP63/RSPO3/WNT5A/NKD1/DAB2/BRSK2/GPC3	15
deregulated	deregulated	GO:0007501	mesodermal cell fate specification	6/1220	12/18800	4.85195e-05	0.00105654	0.000825926	EYA2/DKK1/EYA1/MESP1/WNT3A/HOXA11	6
deregulated	deregulated	GO:0061309	cardiac neural crest cell development involved in outflow tract morphogenesis	6/1220	12/18800	4.85195e-05	0.00105654	0.000825926	BMP4/EDNRA/SEMA3C/EDN1/HES1/HAND2	6
deregulated	deregulated	GO:0035051	cardiocyte differentiation	24/1220	153/18800	4.9766e-05	0.00107927	0.000843701	SOX17/MYH6/VCAM1/BMP4/PRICKLE1/PDGFRB/ASB2/DKK1/SORBS2/EDNRA/SEMA3C/MYH11/EDN1/TGFB2/RARB/SPRY1/TTN/HES1/FHOD3/DLL1/HAND2/MESP1/WT1/WNT3A	24
deregulated	deregulated	GO:0044706	multi-multicellular organism process	30/1220	213/18800	5.04578e-05	0.00108985	0.000851966	GJA1/IGFBP7/IGFBP5/MMP2/SLC38A3/SEMG1/FBLN1/PAPPA/IDO1/TPPP3/IGFBP2/PGF/OXTR/PTHLH/ADM/EDN1/TGFBR2/PAM/PTGFR/NR2F2/SERPINE2/STC2/THBD/PCSK5/ITGA2/AR/STS/PGR/COL16A1/PRLR	30
deregulated	deregulated	GO:0001710	mesodermal cell fate commitment	7/1220	17/18800	5.19873e-05	0.00111093	0.000868449	EYA2/BMP4/DKK1/EYA1/MESP1/WNT3A/HOXA11	7
deregulated	deregulated	GO:0098962	regulation of postsynaptic neurotransmitter receptor activity	7/1220	17/18800	5.19873e-05	0.00111093	0.000868449	SHISA9/CACNG4/NPTX1/NPTX2/AKAP9/SRC/DLGAP1	7
deregulated	deregulated	GO:0045766	positive regulation of angiogenesis	27/1220	183/18800	5.24332e-05	0.00111093	0.000868449	HSPB1/CX3CR1/CTSH/FLT1/ADAM12/THBS1/FGF1/PTGIS/BMPER/PGF/ADM/TGFBR2/DLL1/CYP1B1/F3/WNT5A/FUT1/BTG1/CHRNA7/CYBB/RAPGEF3/NR2E1/JUP/VASH2/ITGAX/ECM1/ACVRL1	27
deregulated	deregulated	GO:1904018	positive regulation of vasculature development	27/1220	183/18800	5.24332e-05	0.00111093	0.000868449	HSPB1/CX3CR1/CTSH/FLT1/ADAM12/THBS1/FGF1/PTGIS/BMPER/PGF/ADM/TGFBR2/DLL1/CYP1B1/F3/WNT5A/FUT1/BTG1/CHRNA7/CYBB/RAPGEF3/NR2E1/JUP/VASH2/ITGAX/ECM1/ACVRL1	27
deregulated	deregulated	GO:0048048	embryonic eye morphogenesis	10/1220	35/18800	5.24752e-05	0.00111093	0.000868449	MFAP2/EFEMP1/FBN2/TBX2/RARB/PAX6/STRA6/WNT5A/ALDH1A3/SOX11	10
deregulated	deregulated	GO:0014065	phosphatidylinositol 3-kinase signaling	23/1220	144/18800	5.31399e-05	0.00111615	0.000872526	KIT/FLT1/PDGFRB/F2R/NTRK2/EDN1/TGFB2/PDGFB/ROR2/ERBB4/FN1/PTPN13/PDGFC/SERPINE2/PLXNB1/PDGFA/PRR5L/PDGFD/NKX3-1/CEACAM1/SRC/NTRK1/PIK3R5	23
deregulated	deregulated	GO:0030177	positive regulation of Wnt signaling pathway	23/1220	144/18800	5.31399e-05	0.00111615	0.000872526	TLR2/SHH/SULF2/DACT1/DKK2/DKK1/CAV1/ROR2/NRARP/LGR6/DAAM2/RSPO3/WNT5A/COL1A1/FGFR2/ASPM/SRC/NKD1/DAB2/JUP/GPC5/GPC3/WNT3A	23
deregulated	deregulated	GO:0031016	pancreas development	16/1220	81/18800	5.45679e-05	0.00114165	0.000892458	SHH/BMP5/BMP4/CDK6/PAX6/MSLN/HES1/DLL1/BMP6/ACVR2B/WNT5A/ONECUT2/ZIC3/FOXA2/NKX2-2/ONECUT1	16
deregulated	deregulated	GO:0051145	smooth muscle cell differentiation	15/1220	73/18800	5.74395e-05	0.00119237	0.000932113	NFATC4/SHH/NPNT/KIT/BMP4/EDNRA/ADM/PDGFB/TBX2/PRDM6/HES1/FGFR2/EREG/MESP1/COMP	15
deregulated	deregulated	GO:0060415	muscle tissue morphogenesis	15/1220	73/18800	5.74395e-05	0.00119237	0.000932113	MYH6/MYH7/TBX1/COL3A1/TNNI3/EDNRA/ANKRD1/TGFB2/TPM1/TTN/WNT5A/FGFR2/POU4F1/MYLK2/RYR2	15
deregulated	deregulated	GO:0001756	somitogenesis	14/1220	65/18800	5.84492e-05	0.00120863	0.000944821	TCF15/MEOX1/DKK1/SEMA3C/ROR2/FOXB1/NRARP/DLL1/PLXNA2/WNT5A/NKX3-1/MESP1/DMRT2/WNT3A	14
deregulated	deregulated	GO:0051961	negative regulation of nervous system development	23/1220	145/18800	5.93502e-05	0.00122252	0.000955682	MCF2/NFATC4/TLR2/EFNB3/SEMA3E/SEMA3A/SEMA3D/DKK1/SEMA3C/SEMA5B/PAX6/TLX2/PRTG/HES1/TRIM46/DAAM2/WNT5A/NR2E1/EPHA7/KIAA0319/WNT3A/SOX11/ARHGAP4	23
deregulated	deregulated	GO:0045446	endothelial cell differentiation	20/1220	117/18800	6.0506e-05	0.00122488	0.000957524	SOX17/BMP4/EDNRA/COL15A1/MARVELD2/NR2F2/CLDN5/DLL1/BMP6/ACVR2B/CEACAM1/BTG1/RAPGEF3/S1PR3/MESP1/ROBO4/PDPN/ACVRL1/COL22A1/HOXB5	20
deregulated	deregulated	GO:0002068	glandular epithelial cell development	9/1220	29/18800	6.06126e-05	0.00122488	0.000957524	BMP5/BMP4/CDK6/RARB/PAX6/DLL1/BMP6/WNT5A/NKX2-2	9
deregulated	deregulated	GO:0010453	regulation of cell fate commitment	9/1220	29/18800	6.06126e-05	0.00122488	0.000957524	SOX17/BMP4/DKK1/HES1/WNT5A/LOXL3/MESP1/AR/WNT3A	9
deregulated	deregulated	GO:0061437	renal system vasculature development	9/1220	29/18800	6.06126e-05	0.00122488	0.000957524	BMP4/NOTCH3/PDGFRB/EDNRA/PDGFB/ACTA2/HES1/PDGFD/WT1	9
deregulated	deregulated	GO:0061440	kidney vasculature development	9/1220	29/18800	6.06126e-05	0.00122488	0.000957524	BMP4/NOTCH3/PDGFRB/EDNRA/PDGFB/ACTA2/HES1/PDGFD/WT1	9
deregulated	deregulated	GO:0042310	vasoconstriction	16/1220	82/18800	6.37675e-05	0.00128377	0.00100356	HTR1B/MMP2/F2R/EDNRA/FAAH/CAV1/OXTR/ADM/EDN1/ACTA2/HTR1D/TBXAS1/HRH2/COMP/ATP2B1/KCNMB4	16
deregulated	deregulated	GO:0048588	developmental cell growth	31/1220	227/18800	6.9041e-05	0.00138471	0.00108247	SYT2/APOE/SEMA3E/FLRT3/SEMA3A/SEMA3D/SORBS2/LPAR3/EDNRA/SEMA3C/EDN1/BCL11A/CDH4/SEMA5B/RIMS1/ITGA4/TGFBR2/FN1/NGF/TRIM46/LAMB2/WNT5A/DCLK1/PLXNA4/SYT3/CXCL12/EPHA7/KIAA0319/WNT3A/ST8SIA2/ARHGAP4	31
deregulated	deregulated	GO:2000241	regulation of reproductive process	26/1220	176/18800	7.00753e-05	0.00140019	0.00109457	GJA1/NOX5/SHH/PAEP/SEMG1/BMP4/SEMA3A/PDE5A/BNC1/OXTR/POMZP3/INHBA/ANKRD31/NUPR1/PDE3A/MAPK15/WNT5A/NKX3-1/ASPM/SRC/MSX2/RAD1/AR/WT1/INHBB/TRIP13	26
deregulated	deregulated	GO:0006836	neurotransmitter transport	29/1220	207/18800	7.36885e-05	0.0014669	0.00114672	SV2A/HTR1B/SNCAIP/SYT2/KMO/SV2B/SYT5/SYT12/SNAP25/SLC22A3/SLC6A12/ICA1/PRRT2/GFAP/RIMS1/PRKCG/ADORA2B/LIN7A/SLC1A3/PTPRN2/RIMS3/CPLX1/KCNMB4/MCTP2/SLC6A3/SYT9/DOC2B/SNCG/SLC6A15	29
deregulated	deregulated	GO:0048015	phosphatidylinositol-mediated signaling	26/1220	177/18800	7.71722e-05	0.00153053	0.00119646	KIT/PLCD4/FLT1/PDGFRB/F2R/NTRK2/EDN1/NPR3/TGFB2/PDGFB/ROR2/ERBB4/FN1/PTPN13/PDGFC/PLCL1/SERPINE2/PLXNB1/PDGFA/PRR5L/PDGFD/NKX3-1/CEACAM1/SRC/NTRK1/PIK3R5	26
deregulated	deregulated	GO:0045778	positive regulation of ossification	12/1220	51/18800	7.87464e-05	0.00155597	0.00121635	BMP4/TGFB2/FBN2/BMP6/ACVR2B/OSR2/WNT5A/NIPBL/ALOX5/ATP2B1/SOX11/NELL1	12
deregulated	deregulated	GO:0071300	cellular response to retinoic acid	14/1220	67/18800	8.30409e-05	0.00163477	0.00127795	TBX1/EPHA3/BRINP2/WNT6/WNT7B/WNT5A/COL1A1/RORB/FGFR2/HAND2/CYP26B1/WNT3A/RET/FZD10	14
deregulated	deregulated	GO:0031345	negative regulation of cell projection organization	27/1220	188/18800	8.40503e-05	0.00164813	0.00128839	MCF2/NFATC4/EFNB3/APOE/SEMA3E/SEMA3A/SEMA3D/DKK1/SEMA3C/ZNF365/BCL11A/GFAP/SEMA5B/SPOCK1/TLX2/LPAR1/HES1/TRIM46/FYN/WNT5A/PLXNB3/DAB2/EPHA7/KIAA0319/RTN4RL2/WNT3A/ARHGAP4	27
deregulated	deregulated	GO:0001936	regulation of endothelial cell proliferation	26/1220	178/18800	8.49065e-05	0.00164813	0.00128839	SCG2/APOE/SPARC/BMP4/FLT1/THBS1/PGF/CAV1/CDH13/PDGFB/NRARP/ITGA4/CAV2/NR2F2/KRIT1/F3/BMP6/WNT5A/FUT1/PLXNB3/CXCL12/VASH2/ALOX5/ECM1/ACVRL1/MMRN2	26
deregulated	deregulated	GO:0042363	fat-soluble vitamin catabolic process	6/1220	13/18800	8.51548e-05	0.00164813	0.00128839	CRABP1/CYP24A1/CYP26B1/CYP4F11/CYP4F12/CYP4F3	6
deregulated	deregulated	GO:0042659	regulation of cell fate specification	6/1220	13/18800	8.51548e-05	0.00164813	0.00128839	SOX17/DKK1/WNT5A/MESP1/AR/WNT3A	6
deregulated	deregulated	GO:0007162	negative regulation of cell adhesion	38/1220	305/18800	8.52639e-05	0.00164813	0.00128839	CBFB/SHH/HOXA7/MMP2/FBLN1/CX3CL1/BMP4/THBS1/TGFBI/SEMA3E/PDE5A/CORO2B/TNFRSF14/IDO1/GCNT2/CDH13/NRARP/SPOCK1/RUNX3/CD74/CYP1B1/PLXNA2/BMP6/HLX/SERPINE2/PLXNB1/COL1A1/LOXL3/CEACAM1/PLXNB3/PLXNA4/RND1/SRC/CXCL12/IFNL1/ACVRL1/IL4I1/AJAP1	38
deregulated	deregulated	GO:0002066	columnar/cuboidal epithelial cell development	11/1220	44/18800	8.61987e-05	0.00165421	0.00129314	BMP5/BMP4/CDK6/RARB/PAX6/HOXA5/DLL1/BMP6/WNT5A/SRC/NKX2-2	11
deregulated	deregulated	GO:0060443	mammary gland morphogenesis	11/1220	44/18800	8.61987e-05	0.00165421	0.00129314	IGFBP5/BMP4/CAV1/TBX2/TGFBR2/WNT5A/FGFR2/SRC/MSX2/AR/PGR	11
deregulated	deregulated	GO:0010092	specification of animal organ identity	10/1220	37/18800	8.84002e-05	0.00168636	0.00131827	BMP4/FGF1/DKK1/SPRY1/WNT5A/FGFR2/MESP1/AR/WNT3A/HOXA11	10
deregulated	deregulated	GO:0090103	cochlea morphogenesis	8/1220	24/18800	8.85061e-05	0.00168636	0.00131827	CTHRC1/TBX1/GRHL3/TBX2/WNT5A/MYO3B/EYA1/MYO3A	8
deregulated	deregulated	GO:0048640	negative regulation of developmental growth	19/1220	111/18800	8.99413e-05	0.0017076	0.00133488	BMP4/KCNK2/SEMA3E/SEMA3A/SEMA3D/SEMA3C/BCL11A/SEMA5B/FGFR3/TGFBR2/TRIM46/WNT5A/STC2/CDKN1A/NKD1/EPHA7/KIAA0319/WNT3A/ARHGAP4	19
deregulated	deregulated	GO:0040013	negative regulation of locomotion	46/1220	396/18800	9.11843e-05	0.00172506	0.00134853	GJA1/SHH/CX3CR1/BMP5/COL3A1/HOXA7/IGFBP5/SEMG1/FBLN1/APOE/CX3CL1/THBS1/SEMA3E/SEMA3A/SEMA3D/IFITM1/SEMA3C/PADI2/IGFBP3/SRGAP3/SEMA5B/CD74/DPP4/NR2F2/TPM1/CLDN5/TP53INP1/CYP1B1/KRIT1/MAPK15/NDRG4/PTPRK/FRMD5/WNT5A/LDLRAD4/PLXNB3/ADAMTS9/CXCL12/PTPRU/PTGER4/JUP/WNT3A/IL24/ACVRL1/MMRN2/ARHGAP4	46
deregulated	deregulated	GO:0008361	regulation of cell size	26/1220	179/18800	9.33277e-05	0.00175787	0.00137418	APOE/PRR16/SLC12A8/SEMA3E/SEMA3A/SEMA3D/DEPTOR/LPAR3/SEMA3C/EDN1/KCNMA1/CDH4/SEMA5B/FN1/NGF/TRIM46/WNT5A/PLXNA4/SLC12A7/CXCL12/IL7R/EPHA7/KIAA0319/WNT3A/RET/ARHGAP4	26
deregulated	deregulated	GO:0030168	platelet activation	21/1220	130/18800	9.35775e-05	0.00175787	0.00137418	HSPB1/MYL9/COL3A1/TLR4/APOE/F2R/PDGFB/FN1/SERPINE2/PDGFA/THBD/CEACAM1/SRC/DGKG/FERMT3/SYK/DGKI/COMP/WNT3A/F2RL2/PDPN	21
deregulated	deregulated	GO:0030282	bone mineralization	20/1220	121/18800	9.83086e-05	0.00184027	0.00143859	GJA1/MMP13/BMP4/PTH1R/LOX/PTHLH/ROR2/FBN2/FGFR3/BMP6/ACVR2B/OSR2/FGFR2/ALOX5/GPC3/ANKH/COMP/ECM1/ATP2B1/NELL1	20
deregulated	deregulated	GO:0055008	cardiac muscle tissue morphogenesis	13/1220	60/18800	9.99251e-05	0.00185962	0.00145372	MYH6/MYH7/TNNI3/EDNRA/ANKRD1/TGFB2/TPM1/TTN/WNT5A/FGFR2/POU4F1/MYLK2/RYR2	13
deregulated	deregulated	GO:2000243	positive regulation of reproductive process	16/1220	85/18800	0.000100039	0.00185962	0.00145372	SHH/SEMA3A/PDE5A/BNC1/OXTR/POMZP3/INHBA/ANKRD31/PDE3A/MAPK15/WNT5A/SRC/MSX2/AR/WT1/INHBB	16
deregulated	deregulated	GO:1901654	response to ketone	27/1220	190/18800	0.000100881	0.00186876	0.00146086	POSTN/TLR2/A2M/IGFBP7/THBS1/CA9/CAV1/OXTR/EDN1/AHR/TGFB2/GNAI1/FBXO32/PTGFR/CYP1B1/CDA/NKX3-1/CYBB/SRC/PRKAA1/PTGER2/AR/PTGER4/SRD5A1/ATP2B1/NKX2-2/HOXA11	27
deregulated	deregulated	GO:0006939	smooth muscle contraction	19/1220	112/18800	0.000101837	0.00187993	0.0014696	NPNT/SULF2/TNNI3/KIT/SSTR2/F2R/EDNRA/CAV1/OXTR/MYH11/EDN1/KCNMA1/TBX2/ACTA2/HTR1D/ADORA2B/ITGA2/COMP/ATP2B1	19
deregulated	deregulated	GO:0001738	morphogenesis of a polarized epithelium	17/1220	94/18800	0.000103273	0.00189987	0.00148519	CTHRC1/GRHL3/TCF15/DACT1/PRICKLE1/DKK1/ROR2/ERBB4/PRICKLE2/TP63/RSPO3/WNT5A/NKD1/DAB2/BRSK2/GPC3/AJAP1	17
deregulated	deregulated	GO:0006813	potassium ion transport	32/1220	243/18800	0.000107186	0.00196507	0.00153615	KCNIP1/LRRC55/KCNK6/ATP1A3/KCND2/KCNE3/SLC12A8/KCNK2/SNAP25/CAV1/KCNC1/KCNMA1/HCN2/KCNJ4/AKAP9/KCNIP4/NALCN/KCNS3/SLC1A3/SLC9A2/SLC12A7/KCNK5/KCNQ2/KCND3/KCNQ4/KCNA1/KCNQ3/KCNT2/KCNE1/KCNMB4/KCNV1/LRRC38	32
deregulated	deregulated	GO:0061311	cell surface receptor signaling pathway involved in heart development	9/1220	31/18800	0.000108442	0.00198086	0.0015485	SOX17/HEYL/BMP4/DKK1/WNT5A/HAND2/MSX2/MESP1/WNT3A	9
deregulated	deregulated	GO:0050769	positive regulation of neurogenesis	30/1220	222/18800	0.000108857	0.00198086	0.0015485	RASSF10/TLR2/SHH/CX3CR1/KIT/CX3CL1/LPAR3/NTRK2/ZNF365/GFAP/CDH4/PAX6/FN1/NGF/HES1/PLXNA2/SERPINE2/PLXNB1/GJC2/ASPM/PLXNB3/PLXNA4/HAP1/CXCL12/IL34/WNT3A/SOX11/DMRTA2/NKX2-2/PAK3	30
deregulated	deregulated	GO:0072028	nephron morphogenesis	15/1220	77/18800	0.000109161	0.00198086	0.0015485	SHH/NPNT/BMP4/FGF1/PDGFRB/WNT6/ERBB4/HES1/DCHS1/KIF26B/EYA1/WT1/GPC3/IRX2/HOXA11	15
deregulated	deregulated	GO:0010721	negative regulation of cell development	26/1220	181/18800	0.000112444	0.00203353	0.00158967	MCF2/NFATC4/EFNB3/PAEP/FBLN1/SEMA3E/SEMA3A/SEMA3D/SEMA3C/PTHLH/BCL11A/SEMA5B/PAX6/TLX2/PRTG/HES1/TRIM46/DAAM2/WNT5A/S1PR3/NR2E1/EPHA7/KIAA0319/WNT3A/SOX11/ARHGAP4	26
deregulated	deregulated	GO:0007188	adenylate cyclase-modulating G protein-coupled receptor signaling pathway	32/1220	244/18800	0.000115866	0.00208833	0.00163251	VIPR1/HTR1B/GRIK3/CALCR/CHRM1/GLP2R/PTH1R/SSTR2/RAMP1/LPAR3/EDNRA/PTHLH/ADM/UCN2/EDN1/NPR3/GNAI1/HTR1D/LPAR1/PTGFR/ADORA2B/GPR37/S1PR3/PTGER2/PTGER4/NPY1R/MARCO/GPR78/CXCL10/CXCL11/GRM8/PTGIR	32
deregulated	deregulated	GO:0007498	mesoderm development	21/1220	132/18800	0.00011709	0.00210033	0.00164189	GJA1/SHH/TBX1/TCF15/MEST/EYA2/BMP4/DKK1/INHBA/TLX2/ACVR2B/TP63/WNT5A/FGFR2/ITGA2/POU4F1/EYA1/MESP1/WNT3A/IKZF1/HOXA11	21
deregulated	deregulated	GO:0060071	Wnt signaling pathway, planar cell polarity pathway	12/1220	53/18800	0.000117319	0.00210033	0.00164189	CTHRC1/GRHL3/DACT1/PRICKLE1/DKK1/ROR2/PRICKLE2/RSPO3/WNT5A/NKD1/DAB2/GPC3	12
deregulated	deregulated	GO:0003073	regulation of systemic arterial blood pressure	17/1220	95/18800	0.000118295	0.00211072	0.00165001	NTSR1/TNNI3/NPPB/KCNK6/CORO2B/NCALD/F2R/OXTR/ADM/EDN1/PDGFB/NR2F2/TPM1/PCSK5/NAV2/AR/CYP4F12	17
deregulated	deregulated	GO:0001505	regulation of neurotransmitter levels	29/1220	213/18800	0.00012321	0.00219109	0.00171284	SV2A/HTR1B/BCHE/SNCAIP/SYT2/KMO/GCHFR/SYT5/SYT12/SNAP25/SLC22A3/SLC6A12/PRRT2/GFAP/HNMT/RIMS1/PRKCG/ADORA2B/LIN7A/SLC1A3/PTPRN2/RIMS3/CPLX1/KCNMB4/MCTP2/SLC6A3/SYT9/DOC2B/SNCG	29
deregulated	deregulated	GO:0007193	adenylate cyclase-inhibiting G protein-coupled receptor signaling pathway	15/1220	78/18800	0.000127157	0.00225377	0.00176184	HTR1B/GRIK3/CHRM1/SSTR2/EDNRA/EDN1/NPR3/GNAI1/HTR1D/LPAR1/GPR37/S1PR3/NPY1R/MARCO/GRM8	15
deregulated	deregulated	GO:0042391	regulation of membrane potential	48/1220	425/18800	0.000128657	0.0022728	0.00177672	GJA1/NTSR1/GRIK3/GABRG1/KCNK6/ATP1A3/CHRM1/KCND2/KCNE3/KCNK2/HSH2D/CAV1/KCNC1/NTRK2/EDN1/KCNMA1/HCN2/RIMS1/GRIA1/AKAP9/NALCN/CHRNA7/SRC/P2RX5/CHRNA9/RIMS3/GABRB3/KCNK5/GABRA5/KCND3/JUP/NUP155/MLLT11/KCNA1/KCNQ3/BCO2/KCNE1/RYR2/KCNMB4/CACNA1G/SCN3A/HTR3A/TMEM25/GRIN2C/GABRG3/GABRA1/NLGN4X/GABRB2	48
deregulated	deregulated	GO:0045765	regulation of angiogenesis	41/1220	345/18800	0.000131407	0.00231174	0.00180715	HSPB1/CX3CR1/NPPB/THBS2/SPARC/RHOJ/CTSH/FLT1/ADAM12/THBS1/FGF1/SEMA3E/PTGIS/BMPER/PGF/ADM/TGFB2/HOXA5/TGFBR2/CLDN5/DLL1/CYP1B1/KRIT1/F3/WNT5A/FUT1/CEACAM1/BTG1/CHRNA7/CYBB/RAPGEF3/ADAMTS9/NR2E1/JUP/VASH2/ALOX5/ITGAX/ECM1/CXCL10/NPR1/ACVRL1	41
deregulated	deregulated	GO:0010817	regulation of hormone levels	54/1220	496/18800	0.000131728	0.00231174	0.00180715	TFR2/GJA1/CRABP1/SHH/BMP5/BCHE/CYP3A7/IL11/GPR68/VGF/SNAP25/ADM/ICA1/INHBA/EDN1/DIO2/ALDH1A1/DPP4/EPHA5/CYP1B1/GCNT4/BMP6/ACVR2B/PAPSS2/STC2/NKX3-1/PCSK5/PTPRN2/ALDH1A3/OXCT1/CYP26B1/CYP46A1/CPLX1/DAB2/BRSK2/CYP2S1/AKR1C1/SRD5A1/ALOX5/C1QTNF3/INHBB/BCO2/LRAT/HCAR2/CYP11A1/DIO3/SOX11/FOXA2/IL4I1/SYT9/DOC2B/SCG5/SDR16C5/DIO1	54
deregulated	deregulated	GO:0048806	genitalia development	11/1220	46/18800	0.00013303	0.00232693	0.00181903	SHH/BMP5/ROR2/BMP6/TP63/STRA6/WNT5A/NIPBL/AR/WT1/SRD5A1	11
deregulated	deregulated	GO:0046683	response to organophosphorus	20/1220	124/18800	0.000139094	0.00242459	0.00189537	CDO1/IGFBP5/VGF/AHR/HCN2/PDE3A/AKAP9/CYP1B1/CIB2/COL1A1/THBD/AQP9/RAPGEF3/P2RX5/WT1/AKR1C1/SRD5A1/INHBB/KCNE1/SLC6A3	20
deregulated	deregulated	GO:0035791	platelet-derived growth factor receptor-beta signaling pathway	6/1220	14/18800	0.00014084	0.00242459	0.00189537	PDGFRB/LOX/PDGFB/PDGFA/PTPN12/SRC	6
deregulated	deregulated	GO:0050966	detection of mechanical stimulus involved in sensory perception of pain	6/1220	14/18800	0.00014084	0.00242459	0.00189537	FYN/ITGA2/NTRK1/CXCL12/KCNA1/TRPA1	6
deregulated	deregulated	GO:0021545	cranial nerve development	12/1220	54/18800	0.000142031	0.00242459	0.00189537	ACKR3/TBX1/ATP8B1/SEMA3A/HES1/POU4F1/PLXNA4/NTRK1/SLC1A3/NAV2/MAFB/NKX2-2	12
deregulated	deregulated	GO:0035883	enteroendocrine cell differentiation	9/1220	32/18800	0.000142249	0.00242459	0.00189537	BMP5/BMP4/CDK6/PAX6/HES1/DLL1/BMP6/WNT5A/NKX2-2	9
deregulated	deregulated	GO:0060795	cell fate commitment involved in formation of primary germ layer	9/1220	32/18800	0.000142249	0.00242459	0.00189537	SOX17/EYA2/BMP4/DKK1/SOX2/EYA1/MESP1/WNT3A/HOXA11	9
deregulated	deregulated	GO:0060914	heart formation	9/1220	32/18800	0.000142249	0.00242459	0.00189537	SOX17/BMP4/DKK1/HES1/WNT5A/HAND2/EYA1/MESP1/WNT3A	9
deregulated	deregulated	GO:0071711	basement membrane organization	9/1220	32/18800	0.000142249	0.00242459	0.00189537	FLRT2/PXDN/CAV1/HMCN1/CAV2/LAMB2/NTN4/LAMB1/LAMB3	9
deregulated	deregulated	GO:0030595	leukocyte chemotaxis	31/1220	236/18800	0.000142843	0.00242697	0.00189724	CXCL6/CX3CR1/KIT/SCG2/CX3CL1/FLT1/THBS1/PRSS56/MTUS1/PGF/PADI2/EDN1/TGFB2/PDGFB/ITGA9/CXCL1/CD74/DPP4/BST1/WNT5A/CYP7B1/S100A9/CXCL5/CCL20/CXCL12/IL34/SYK/ALOX5/CCL7/CXCL10/CXCL11	31
deregulated	deregulated	GO:0014074	response to purine-containing compound	21/1220	134/18800	0.000145688	0.00246745	0.00192887	CDO1/IGFBP5/VGF/AHR/HCN2/PDE3A/AKAP9/CYP1B1/CIB2/COL1A1/THBD/AQP9/PRKAA1/RAPGEF3/P2RX5/WT1/SRD5A1/INHBB/KCNE1/RYR2/SLC6A3	21
deregulated	deregulated	GO:0023061	signal release	50/1220	451/18800	0.000148602	0.00250883	0.00196123	SV2A/TFR2/GJA1/HTR1B/SNCAIP/SYT2/KMO/IL11/GPR68/SYT5/SYT12/VGF/SNAP25/F2R/OXTR/ADM/ICA1/PRRT2/INHBA/EDN1/RIMS1/PRKCG/EPHA5/ADORA2B/BMP6/ACVR2B/NKX3-1/PCSK5/LIN7A/PTPRN2/SYT3/OXCT1/RIMS3/CPLX1/CXCL12/DAB2/BRSK2/SYK/ALOX5/C1QTNF3/INHBB/HCAR2/KCNMB4/MCTP2/SOX11/FOXA2/SYT9/DOC2B/SCG5/SNCG	50
deregulated	deregulated	GO:0022409	positive regulation of cell-cell adhesion	36/1220	291/18800	0.000149302	0.0025127	0.00196425	CBFB/SHH/EFNB3/VCAM1/CARD11/CX3CL1/TNFRSF14/IGFBP2/GCNT2/CAV1/ITGA4/TGFBR2/RUNX3/CD74/DPP4/HES1/SOX2/HLX/FYN/WNT5A/PLAUR/KIF26B/CHST2/SRC/GLI2/FCHO1/TNFSF9/PTPRU/IL7R/SYK/ALOX5/MYO10/WNT3A/PDPN/FOXA2/IL4I1	36
deregulated	deregulated	GO:0001764	neuron migration	24/1220	164/18800	0.000151959	0.00253554	0.00198211	GJA1/IGSF10/COL3A1/FLRT2/ASTN1/CX3CL1/GPM6A/SEMA3A/TUBB2B/NTRK2/DNER/PAX6/SPOCK1/NR2F2/TRIM46/MDGA1/FYN/DCLK1/ASPM/NIPBL/CXCL12/KIAA0319/FEZF1/CTNNA2	24
deregulated	deregulated	GO:0035637	multicellular organismal signaling	24/1220	164/18800	0.000151959	0.00253554	0.00198211	GJA1/ATP1A3/CACNG4/KCND2/KCNE3/ATP2B3/CAV1/NTRK2/AKAP9/ITGA2/NFASC/KCND3/JUP/NUP155/CACNG8/KCNA1/SPTBN4/ATP2B1/KCNE1/RYR2/CNTNAP2/KCNMB4/CACNA1G/SCN3A	24
deregulated	deregulated	GO:0030111	regulation of Wnt signaling pathway	40/1220	336/18800	0.000152085	0.00253554	0.00198211	NFATC4/SOX17/CTHRC1/TLR2/SHH/SULF2/APOE/DACT1/PRICKLE1/DKK2/CDK14/DKK1/IGFBP2/CAV1/ROR2/NRARP/HECW1/SOX2/LGR6/DAAM2/RSPO3/WNT5A/IGFBP4/COL1A1/FGFR2/ASPM/SOX7/SRC/APCDD1L/NKD1/CTNND2/MESP1/PTPRU/DAB2/JUP/GPC5/GPC3/MDFI/WNT3A/NKD2	40
deregulated	deregulated	GO:0060411	cardiac septum morphogenesis	14/1220	71/18800	0.000160199	0.00266249	0.00208135	TBX1/BMP5/HEYL/BMP4/SEMA3C/TGFB2/TBX2/TGFBR2/SMAD6/HES1/WNT5A/FGFR2/MSX2/SOX11	14
deregulated	deregulated	GO:0007565	female pregnancy	26/1220	185/18800	0.000161465	0.0026752	0.00209128	GJA1/IGFBP7/IGFBP5/MMP2/SLC38A3/FBLN1/PAPPA/IDO1/TPPP3/IGFBP2/PGF/OXTR/PTHLH/ADM/TGFBR2/PAM/NR2F2/STC2/THBD/PCSK5/ITGA2/AR/STS/PGR/COL16A1/PRLR	26
deregulated	deregulated	GO:0006694	steroid biosynthetic process	25/1220	175/18800	0.000164969	0.0027248	0.00213006	SDR42E1/NR0B1/BMP5/IGFBP7/CYP3A7/APOE/FGF1/ADM/BMP6/SLC27A2/IDI1/INSIG1/FDPS/FDFT1/CYP7B1/MVD/EBP/PRKAA1/CYP46A1/MSMO1/DAB2/SRD5A1/CYP11A1/PRLR/HMGCS1	25
deregulated	deregulated	GO:0021952	central nervous system projection neuron axonogenesis	8/1220	26/18800	0.000167324	0.0027423	0.00214374	CDH11/DCLK1/PLXNA4/GLI2/EPHB6/EPHB3/NR2E1/SPTBN4	8
deregulated	deregulated	GO:2000050	regulation of non-canonical Wnt signaling pathway	8/1220	26/18800	0.000167324	0.0027423	0.00214374	DACT1/DKK1/DAAM2/RSPO3/WNT5A/NKD1/DAB2/GPC3	8
deregulated	deregulated	GO:0007519	skeletal muscle tissue development	23/1220	155/18800	0.000167571	0.0027423	0.00214374	SHH/TBX1/HEYL/VGLL2/ASB2/CAV1/ANKRD1/DNER/NUPR1/SVIL/CAV2/NR2F2/DLL1/HLX/HDAC9/PRKAA1/CYP26B1/MYLK2/WNT3A/SRPK3/SOX11/DMRTA2/RXRG	23
deregulated	deregulated	GO:0048008	platelet-derived growth factor receptor signaling pathway	12/1220	55/18800	0.000171065	0.00278242	0.0021751	CSPG4/PDGFRB/LOX/PDGFB/F3/PDGFC/NDRG4/PDGFA/PDGFD/PTPN12/SRC/PTGIR	12
deregulated	deregulated	GO:1904645	response to amyloid-beta	12/1220	55/18800	0.000171065	0.00278242	0.0021751	GJA1/MMP2/TLR4/MMP13/VCAM1/CALCR/ATP1A3/ITGA4/FYN/CHRNA7/CACNA1B/CACNA1A	12
deregulated	deregulated	GO:0060349	bone morphogenesis	17/1220	98/18800	0.000175442	0.00282361	0.0022073	COL3A1/MMP13/COL13A1/BMP4/RARB/FGFR3/CSGALNACT1/TGFBR2/BMP6/OSR2/COL1A1/INSIG1/FGFR2/MSX2/CYP26B1/COMP/HOXA11	17
deregulated	deregulated	GO:0007589	body fluid secretion	16/1220	89/18800	0.000175715	0.00282361	0.0022073	GJA1/CDO1/NPPB/CHRM1/CAV1/OXTR/EDN1/NPR3/FOXB1/ERBB4/PAM/OAS2/ALOX12B/NPR1/PRLR/SLC6A3	16
deregulated	deregulated	GO:0051591	response to cAMP	16/1220	89/18800	0.000175715	0.00282361	0.0022073	CDO1/IGFBP5/VGF/AHR/HCN2/AKAP9/CYP1B1/COL1A1/THBD/AQP9/RAPGEF3/WT1/SRD5A1/INHBB/KCNE1/SLC6A3	16
deregulated	deregulated	GO:0051781	positive regulation of cell division	16/1220	89/18800	0.000175715	0.00282361	0.0022073	SHH/FGF1/PGF/TGFB2/PDGFB/MAP10/SVIL/LBH/PDGFC/PDGFA/PDGFD/NKX3-1/FGFR2/FGF5/KIF14/EREG	16
deregulated	deregulated	GO:0048841	regulation of axon extension involved in axon guidance	9/1220	33/18800	0.000184415	0.00294567	0.00230272	SEMA3E/SEMA3A/SEMA3D/SEMA3C/SEMA5B/WNT5A/PLXNA4/CXCL12/WNT3A	9
deregulated	deregulated	GO:0050974	detection of mechanical stimulus involved in sensory perception	9/1220	33/18800	0.000184415	0.00294567	0.00230272	KIT/FYN/SERPINE2/ITGA2/NTRK1/CHRNA9/CXCL12/KCNA1/TRPA1	9
deregulated	deregulated	GO:0035567	non-canonical Wnt signaling pathway	14/1220	72/18800	0.000187158	0.00298056	0.00232999	CTHRC1/GRHL3/DACT1/PRICKLE1/DKK1/ROR2/PRICKLE2/DAAM2/RSPO3/WNT5A/NKD1/DAB2/GPC3/FZD10	14
deregulated	deregulated	GO:1901342	regulation of vasculature development	41/1220	351/18800	0.000190811	0.00302969	0.0023684	HSPB1/CX3CR1/NPPB/THBS2/SPARC/RHOJ/CTSH/FLT1/ADAM12/THBS1/FGF1/SEMA3E/PTGIS/BMPER/PGF/ADM/TGFB2/HOXA5/TGFBR2/CLDN5/DLL1/CYP1B1/KRIT1/F3/WNT5A/FUT1/CEACAM1/BTG1/CHRNA7/CYBB/RAPGEF3/ADAMTS9/NR2E1/JUP/VASH2/ALOX5/ITGAX/ECM1/CXCL10/NPR1/ACVRL1	41
deregulated	deregulated	GO:0061387	regulation of extent of cell growth	18/1220	108/18800	0.000193359	0.00306104	0.00239291	APOE/SEMA3E/SEMA3A/SEMA3D/LPAR3/SEMA3C/CDH4/SEMA5B/FN1/NGF/TRIM46/WNT5A/PLXNA4/CXCL12/EPHA7/KIAA0319/WNT3A/ARHGAP4	18
deregulated	deregulated	GO:0022407	regulation of cell-cell adhesion	50/1220	456/18800	0.000194169	0.00306477	0.00239582	CBFB/SHH/EFNB3/VCAM1/CARD11/CX3CL1/BMP4/PDE5A/TNFRSF14/IDO1/IGFBP2/GCNT2/CAV1/NRARP/ITGA4/TGFBR2/RUNX3/CD74/DPP4/HES1/SOX2/MDGA1/BMP6/HLX/FYN/SERPINE2/WNT5A/LOXL3/PLAUR/CEACAM1/KIF26B/CHST2/SRC/GLI2/FCHO1/EPHB3/CXCL12/TNFSF9/PTPRU/FERMT3/IL7R/IFNL1/SYK/ALOX5/EPHA7/MYO10/WNT3A/PDPN/FOXA2/IL4I1	50
deregulated	deregulated	GO:0048144	fibroblast proliferation	15/1220	81/18800	0.000197479	0.00310058	0.00242382	COL3A1/PDGFRB/PDGFB/CDK6/NUPR1/FN1/CD74/TP53INP1/PDGFC/WNT7B/PDGFA/WNT5A/PDGFD/CDKN1A/EREG	15
deregulated	deregulated	GO:0001947	heart looping	13/1220	64/18800	0.00019949	0.00310058	0.00242382	SOX17/GJA1/SHH/ASB2/TBX2/TGFBR2/DLL1/NDRG4/WNT5A/HAND2/MESP1/WNT3A/ZIC3	13
deregulated	deregulated	GO:0050771	negative regulation of axonogenesis	13/1220	64/18800	0.00019949	0.00310058	0.00242382	MCF2/EFNB3/SEMA3E/SEMA3A/SEMA3D/SEMA3C/SEMA5B/TRIM46/WNT5A/EPHA7/KIAA0319/WNT3A/ARHGAP4	13
deregulated	deregulated	GO:0050918	positive chemotaxis	13/1220	64/18800	0.00019949	0.00310058	0.00242382	ARTN/SCG2/CX3CL1/BMP4/PGF/CDH13/PDGFB/F3/WNT5A/ITGA2/PLXNB3/CXCL12/CXCL10	13
deregulated	deregulated	GO:0048146	positive regulation of fibroblast proliferation	11/1220	48/18800	0.000199925	0.00310058	0.00242382	PDGFRB/PDGFB/CDK6/FN1/CD74/PDGFC/PDGFA/WNT5A/PDGFD/CDKN1A/EREG	11
deregulated	deregulated	GO:0060324	face development	11/1220	48/18800	0.000199925	0.00310058	0.00242382	TBX1/MMP2/DKK1/EDNRA/CLDN5/STRA6/WNT5A/COL1A1/ALDH1A3/NIPBL/ASPH	11
deregulated	deregulated	GO:0031960	response to corticosteroid	23/1220	157/18800	0.000203408	0.00314546	0.0024589	CDO1/A2M/HTR1B/IGFBP7/BCHE/CALCR/SSTR2/PAPPA/IGFBP2/ADM/EDN1/FBXO32/PAM/CYP1B1/ABCA3/BMP6/WNT7B/COL1A1/CYBB/SRC/PTPRU/SRD5A1/ATP2B1	23
deregulated	deregulated	GO:0042445	hormone metabolic process	30/1220	230/18800	0.000205653	0.00317098	0.00247885	CRABP1/SHH/BMP5/BCHE/CYP3A7/ADM/DIO2/ALDH1A1/DPP4/CYP1B1/GCNT4/BMP6/PAPSS2/STC2/PCSK5/ALDH1A3/CYP26B1/CYP46A1/DAB2/CYP2S1/AKR1C1/SRD5A1/BCO2/LRAT/CYP11A1/DIO3/IL4I1/SCG5/SDR16C5/DIO1	30
deregulated	deregulated	GO:0030278	regulation of ossification	19/1220	118/18800	0.000206904	0.00318108	0.00248674	GJA1/BMP4/DKK1/TGFB2/FBN2/SMAD6/BMP6/ACVR2B/OSR2/WNT5A/NIPBL/PTGER4/ALOX5/ANKH/COMP/ECM1/ATP2B1/SOX11/NELL1	19
deregulated	deregulated	GO:0070374	positive regulation of ERK1 and ERK2 cascade	29/1220	220/18800	0.000217147	0.00330992	0.00258746	ACKR3/NPNT/TLR4/APOE/CX3CL1/CALCR/BMP4/FGF1/PDGFRB/BMPER/F2R/GCNT2/PDGFB/ERBB4/FGFR3/ACTA2/CD74/PDGFC/NDRG4/PDGFA/PDGFD/FGFR2/HAND2/CHRNA7/SRC/NTRK1/CCL20/CCL7/MARCO	29
deregulated	deregulated	GO:0003129	heart induction	5/1220	10/18800	0.000218386	0.00330992	0.00258746	BMP4/DKK1/WNT5A/MESP1/WNT3A	5
deregulated	deregulated	GO:0003253	cardiac neural crest cell migration involved in outflow tract morphogenesis	5/1220	10/18800	0.000218386	0.00330992	0.00258746	BMP4/EDNRA/SEMA3C/EDN1/HAND2	5
deregulated	deregulated	GO:0060439	trachea morphogenesis	5/1220	10/18800	0.000218386	0.00330992	0.00258746	SHH/BMP4/HOXA5/TGFBR2/WNT7B	5
deregulated	deregulated	GO:0061626	pharyngeal arch artery morphogenesis	5/1220	10/18800	0.000218386	0.00330992	0.00258746	BMP4/EDNRA/EDN1/TGFB2/HES1	5
deregulated	deregulated	GO:0009111	vitamin catabolic process	6/1220	15/18800	0.000221864	0.00331554	0.00259185	CRABP1/CYP24A1/CYP26B1/CYP4F11/CYP4F12/CYP4F3	6
deregulated	deregulated	GO:0060572	morphogenesis of an epithelial bud	6/1220	15/18800	0.000221864	0.00331554	0.00259185	SHH/BMP4/TP63/WNT5A/FGFR2/AR	6
deregulated	deregulated	GO:0061307	cardiac neural crest cell differentiation involved in heart development	6/1220	15/18800	0.000221864	0.00331554	0.00259185	BMP4/EDNRA/SEMA3C/EDN1/HES1/HAND2	6
deregulated	deregulated	GO:0061308	cardiac neural crest cell development involved in heart development	6/1220	15/18800	0.000221864	0.00331554	0.00259185	BMP4/EDNRA/SEMA3C/EDN1/HES1/HAND2	6
deregulated	deregulated	GO:2000052	positive regulation of non-canonical Wnt signaling pathway	6/1220	15/18800	0.000221864	0.00331554	0.00259185	DKK1/RSPO3/WNT5A/NKD1/DAB2/GPC3	6
deregulated	deregulated	GO:0003401	axis elongation	8/1220	27/18800	0.000224336	0.00332507	0.0025993	SHH/BMP4/FGF1/SPRY1/WNT5A/FGFR2/NKD1/WNT3A	8
deregulated	deregulated	GO:0007214	gamma-aminobutyric acid signaling pathway	8/1220	27/18800	0.000224336	0.00332507	0.0025993	GABRG1/PLCL1/GABRB3/GABRA5/GPR156/GABRG3/GABRA1/GABRB2	8
deregulated	deregulated	GO:0021983	pituitary gland development	10/1220	41/18800	0.000224372	0.00332507	0.0025993	NR0B1/BMP4/PAX6/HES1/SOX2/WNT5A/GLI2/SRD5A1/INHBB/SLC6A3	10
deregulated	deregulated	GO:1905330	regulation of morphogenesis of an epithelium	13/1220	65/18800	0.00023475	0.00346923	0.002712	GJA1/SHH/BMP4/FGF1/TBX2/PDGFA/NTN4/WNT5A/NKD1/AR/ITGAX/CXCL10/MMRN2	13
deregulated	deregulated	GO:0007435	salivary gland morphogenesis	9/1220	34/18800	0.000236483	0.00347558	0.00271696	SHH/SEMA3A/SEMA3C/TGFB2/PAX6/PDGFA/NTN4/NKX3-1/FGFR2	9
deregulated	deregulated	GO:0031128	developmental induction	9/1220	34/18800	0.000236483	0.00347558	0.00271696	BMP4/FGF1/DKK1/SPRY1/WNT5A/MESP1/AR/WNT3A/HOXA11	9
deregulated	deregulated	GO:0007179	transforming growth factor beta receptor signaling pathway	27/1220	200/18800	0.000239042	0.00350354	0.00273882	NPNT/COL3A1/VEPH1/THBS1/HTRA1/LOX/GCNT2/CAV1/PMEPA1/TGFB2/NREP/FBN2/PEG10/SPRY1/TGFBR2/SLC2A10/CAV2/CLDN5/SMAD6/PTPRK/LDLRAD4/SRC/ONECUT2/DAB2/SOX11/ACVRL1/ONECUT1	27
deregulated	deregulated	GO:0021953	central nervous system neuron differentiation	24/1220	169/18800	0.000241949	0.00353644	0.00276454	SHH/CEND1/SEMA3A/NTRK2/INHBA/PAX6/SPOCK1/HES1/MDGA1/DYNC2H1/CDH11/DCLK1/FGFR2/POU4F1/PLXNA4/GLI2/EPHB6/EPHB3/NR2E1/SPTBN4/WNT3A/KNDC1/NKX2-2/BCL11B	24
deregulated	deregulated	GO:0030850	prostate gland development	11/1220	49/18800	0.000242853	0.00353995	0.00276728	SHH/MMP2/BMP4/TP63/WNT5A/NKX3-1/FGFR2/CYP7B1/AR/PRLR/HOXA11	11
deregulated	deregulated	GO:0060350	endochondral bone morphogenesis	12/1220	57/18800	0.000244549	0.0035453	0.00277146	COL3A1/MMP13/COL13A1/BMP4/RARB/FGFR3/CSGALNACT1/TGFBR2/BMP6/COL1A1/COMP/HOXA11	12
deregulated	deregulated	GO:0090175	regulation of establishment of planar polarity	12/1220	57/18800	0.000244549	0.0035453	0.00277146	CTHRC1/GRHL3/DACT1/PRICKLE1/DKK1/ROR2/PRICKLE2/RSPO3/WNT5A/NKD1/DAB2/GPC3	12
deregulated	deregulated	GO:0072111	cell proliferation involved in kidney development	7/1220	21/18800	0.000246991	0.00356675	0.00278823	SHH/BMP4/PDGFRB/PDGFB/PDGFD/WT1/GPC3	7
deregulated	deregulated	GO:0008016	regulation of heart contraction	28/1220	211/18800	0.000247366	0.00356675	0.00278823	GJA1/MYH6/RNLS/MYH7/TNNI3/ATP1A3/KCNE3/SEMA3A/PDE5A/ATP2B3/EDNRA/CAV1/ADM/THRB/EDN1/TGFB2/TBX2/TPM1/AKAP9/CLIC2/KCND3/JUP/NUP155/SPTBN4/ATP2B1/KCNE1/RYR2/CACNA1G	28
deregulated	deregulated	GO:0003012	muscle system process	49/1220	449/18800	0.000250431	0.00360121	0.00281517	MYL9/GJA1/MYH6/MYH7/MYOM3/NPNT/SULF2/TNNI3/IGFBP5/KIT/STAC2/KCNE3/SSTR2/SSPN/PDE5A/TPM2/SORBS2/F2R/EDNRA/CAV1/OXTR/MYH11/EDN1/KCNMA1/GATM/FBXO32/TBX2/ACTA2/HTR1D/ANKRD2/ADORA2B/TPM1/TTN/AKAP9/HAND2/ITGA2/LMCD1/CLIC2/ASPH/KCND3/JUP/NUP155/MYLK2/KCNA1/COMP/ATP2B1/KCNE1/RYR2/CACNA1G	49
deregulated	deregulated	GO:0051480	regulation of cytosolic calcium ion concentration	41/1220	356/18800	0.00025772	0.00369606	0.00288932	ACKR3/NTSR1/HTR1B/CX3CR1/RIC3/CX3CL1/CALCR/JPH3/ATP2B3/F2R/LPAR3/EDNRA/CAV1/OXTR/ADM/EDN1/JPH2/LPAR1/PTGFR/GRIA1/CAV2/FYN/WNT5A/CIB2/HAP1/CLIC2/P2RX5/CHRNA9/S1PR3/PTGER2/CACNA1B/PTGER4/CACNA1A/ATP2B1/F2RL2/RYR2/CXCL10/CXCL11/TRPA1/PTGIR/GRIN2C	41
deregulated	deregulated	GO:0090100	positive regulation of transmembrane receptor protein serine/threonine kinase signaling pathway	19/1220	120/18800	0.000258644	0.00369937	0.00289191	NPNT/BMP5/BMP4/THBS1/BMP3/INHBA/TGFB2/TGFBR2/SLC2A10/HES1/BMP6/ACVR2B/MSX2/DAB2/INHBB/GPC3/KIAA0319/SOX11/ACVRL1	19
deregulated	deregulated	GO:0050768	negative regulation of neurogenesis	21/1220	140/18800	0.000271792	0.00386505	0.00302143	MCF2/NFATC4/EFNB3/SEMA3E/SEMA3A/SEMA3D/SEMA3C/SEMA5B/PAX6/TLX2/PRTG/HES1/TRIM46/DAAM2/WNT5A/NR2E1/EPHA7/KIAA0319/WNT3A/SOX11/ARHGAP4	21
deregulated	deregulated	GO:0007584	response to nutrient	22/1220	150/18800	0.000272401	0.00386505	0.00302143	POSTN/A2M/BCHE/LIPG/VCAM1/TNFRSF11B/IGFBP2/SHANK2/CYP24A1/KYNU/TGFBR2/CYP1B1/COL1A1/STC2/ITGA2/CYBB/OXCT1/CYP26B1/LRAT/ATP2B1/CXCL10/FOXA2	22
deregulated	deregulated	GO:0030902	hindbrain development	22/1220	150/18800	0.000272401	0.00386505	0.00302143	SSTR1/SHH/BMP5/CEND1/SSTR2/KCNC1/ZNF365/NANOS1/HES1/DLL1/PLXNA2/SERPINE2/POU4F1/GLI2/HAP1/CNTN1/KIF14/OTX1/MAFB/KNDC1/CTNNA2/NLGN4X	22
deregulated	deregulated	GO:0006821	chloride transport	18/1220	111/18800	0.000274899	0.00389015	0.00304105	GABRG1/TTYH1/SLC12A8/ATP8B1/TTYH2/SLC1A3/CLIC2/ANO5/SLC12A7/GABRB3/GABRA5/CLIC3/CA2/SLC26A9/GABRG3/ABCB1/GABRA1/GABRB2	18
deregulated	deregulated	GO:0006690	icosanoid metabolic process	19/1220	121/18800	0.00028851	0.00406122	0.00317478	TLR2/GGT5/PTGIS/PTGS1/FAAH/EDN1/CD74/CYP1B1/FAAH2/GGT1/TBXAS1/ALOX12B/CYP2S1/AKR1C1/SYK/ALOX5/CYP4F11/CYP4F12/CYP4F3	19
deregulated	deregulated	GO:0048675	axon extension	19/1220	121/18800	0.00028851	0.00406122	0.00317478	APOE/SEMA3E/SEMA3A/SEMA3D/EDNRA/SEMA3C/EDN1/CDH4/SEMA5B/FN1/TRIM46/LAMB2/WNT5A/DCLK1/PLXNA4/CXCL12/KIAA0319/WNT3A/ARHGAP4	19
deregulated	deregulated	GO:0019369	arachidonic acid metabolic process	12/1220	58/18800	0.000290375	0.00407672	0.00318689	PTGIS/PTGS1/FAAH/CYP1B1/FAAH2/TBXAS1/ALOX12B/CYP2S1/ALOX5/CYP4F11/CYP4F12/CYP4F3	12
deregulated	deregulated	GO:0016055	Wnt signaling pathway	49/1220	452/18800	0.000292595	0.0040971	0.00320282	NFATC4/SOX17/CTHRC1/TLR2/SHH/SULF2/GRHL3/APOE/DACT1/PRICKLE1/DKK2/CDK14/DKK1/IGFBP2/EDNRA/CAV1/WNT10A/EDN1/WNT6/ROR2/NRARP/PRICKLE2/HECW1/SOX2/LGR6/DAAM2/WNT7B/RSPO3/WNT5A/IGFBP4/COL1A1/FGFR2/ASPM/SOX7/SRC/APCDD1L/PRKAA1/NKD1/CTNND2/MESP1/PTPRU/DAB2/JUP/GPC5/GPC3/MDFI/WNT3A/NKD2/FZD10	49
deregulated	deregulated	GO:0003416	endochondral bone growth	8/1220	28/18800	0.000296334	0.00413859	0.00323526	MMP13/RARB/FGFR3/TGFBR2/FGFR2/MSX2/COMP/ECM1	8
deregulated	deregulated	GO:0008360	regulation of cell shape	22/1220	151/18800	0.00029972	0.00417495	0.00326368	PALMD/ATP10A/EPB42/KIT/RHOJ/SEMA3E/FN1/LPAR1/RHOBTB1/TPM1/PLXNA2/FYN/PLXNB1/C15orf62/PLXNB3/PLXNA4/RND1/FGD3/EPB41L3/MYO10/CCL7/PDPN	22
deregulated	deregulated	GO:0003015	heart process	32/1220	257/18800	0.000302255	0.0041993	0.00328271	GJA1/MYH6/RNLS/MYH7/TNNI3/ATP1A3/KCNE3/SEMA3A/PDE5A/ATP2B3/EDNRA/CAV1/ADM/THRB/EDN1/TGFB2/TBX2/TPM1/TTN/AKAP9/FYN/SRC/CLIC2/KCND3/JUP/NUP155/MYLK2/SPTBN4/ATP2B1/KCNE1/RYR2/CACNA1G	32
deregulated	deregulated	GO:0198738	cell-cell signaling by wnt	49/1220	454/18800	0.000324148	0.00449176	0.00351134	NFATC4/SOX17/CTHRC1/TLR2/SHH/SULF2/GRHL3/APOE/DACT1/PRICKLE1/DKK2/CDK14/DKK1/IGFBP2/EDNRA/CAV1/WNT10A/EDN1/WNT6/ROR2/NRARP/PRICKLE2/HECW1/SOX2/LGR6/DAAM2/WNT7B/RSPO3/WNT5A/IGFBP4/COL1A1/FGFR2/ASPM/SOX7/SRC/APCDD1L/PRKAA1/NKD1/CTNND2/MESP1/PTPRU/DAB2/JUP/GPC5/GPC3/MDFI/WNT3A/NKD2/FZD10	49
deregulated	deregulated	GO:0019932	second-messenger-mediated signaling	36/1220	303/18800	0.000330363	0.00456603	0.0035694	NFATC4/PDE7B/ACKR3/CX3CR1/TNNI3/NPPB/VCAM1/APOE/THBS1/PDE5A/NCALD/ADM/CDH13/EDN1/GUCY1A2/AHR/SAMD14/GNAI1/PPP1R9A/PDE3A/PTGFR/EPHA5/ADORA2B/BST1/RCAN2/LMCD1/PRKAA1/CLIC2/RAPGEF3/P2RX5/CCL20/SYK/RYR2/MCTP2/NPR1/GRIN2C	36
deregulated	deregulated	GO:0090090	negative regulation of canonical Wnt signaling pathway	21/1220	142/18800	0.000331221	0.00456605	0.00356942	SOX17/CTHRC1/SHH/APOE/DACT1/PRICKLE1/DKK2/DKK1/IGFBP2/CAV1/ROR2/HECW1/SOX2/WNT5A/IGFBP4/NKD1/MESP1/PTPRU/DAB2/GPC3/NKD2	21
deregulated	deregulated	GO:0072109	glomerular mesangium development	6/1220	16/18800	0.000335546	0.0045967	0.00359338	BMP4/PDGFRB/PDGFB/ACTA2/PDGFD/WT1	6
deregulated	deregulated	GO:2000095	regulation of Wnt signaling pathway, planar cell polarity pathway	6/1220	16/18800	0.000335546	0.0045967	0.00359338	DACT1/DKK1/RSPO3/NKD1/DAB2/GPC3	6
deregulated	deregulated	GO:0048704	embryonic skeletal system morphogenesis	16/1220	94/18800	0.000336664	0.0045967	0.00359338	TBX1/HOXB6/HOXA7/BMP4/HOXB8/HOXA5/TGFBR2/OSR2/FGFR2/NIPBL/EYA1/MDFI/SOX11/HOXA11/HOXB5/ALX1	16
deregulated	deregulated	GO:0061045	negative regulation of wound healing	14/1220	76/18800	0.000337752	0.0045967	0.00359338	SERPINB2/APOE/TFPI/THBS1/EDN1/PDGFB/SERPINE2/PDGFA/THBD/CEACAM1/F12/FAP/ALOX5/AJAP1	14
deregulated	deregulated	GO:0061333	renal tubule morphogenesis	14/1220	76/18800	0.000337752	0.0045967	0.00359338	SHH/NPNT/BMP4/FGF1/WNT6/HES1/DCHS1/KIF26B/MTSS1/EYA1/WT1/GPC3/IRX2/HOXA11	14
deregulated	deregulated	GO:0048485	sympathetic nervous system development	7/1220	22/18800	0.000342073	0.00464366	0.00363008	SEMA3A/EDNRA/TP63/HAND2/PLXNA4/NTRK1/SOX11	7
deregulated	deregulated	GO:0015872	dopamine transport	11/1220	51/18800	0.000352316	0.00473453	0.00370112	HTR1B/SYT2/SYT5/SYT12/SLC22A3/MAPK15/SYT3/CXCL12/SLC6A3/SYT9/SNCG	11
deregulated	deregulated	GO:0032330	regulation of chondrocyte differentiation	11/1220	51/18800	0.000352316	0.00473453	0.00370112	EFEMP1/BMP4/CHADL/PTHLH/SOX5/RARB/ADAMTS7/BMP6/MAF/ACVRL1/HOXA11	11
deregulated	deregulated	GO:0050982	detection of mechanical stimulus	11/1220	51/18800	0.000352316	0.00473453	0.00370112	KIT/TTN/FYN/SERPINE2/ITGA2/NTRK1/CHRNA9/CXCL12/JUP/KCNA1/TRPA1	11
deregulated	deregulated	GO:2000179	positive regulation of neural precursor cell proliferation	11/1220	51/18800	0.000352316	0.00473453	0.00370112	RASSF10/SHH/CX3CR1/CX3CL1/NES/PAX6/GJC2/ASPM/NR2E1/WNT3A/DMRTA2	11
deregulated	deregulated	GO:0006874	cellular calcium ion homeostasis	49/1220	456/18800	0.000358726	0.00480855	0.00375898	SV2A/ACKR3/NTSR1/HTR1B/CX3CR1/TNNI3/RIC3/APOE/CX3CL1/CALCR/PTH1R/JPH3/ATP2B3/F2R/LPAR3/EDNRA/CAV1/OXTR/ADM/EDN1/JPH2/LPAR1/PTGFR/GRIA1/CAV2/FYN/WNT5A/CIB2/STC2/CHRNA7/HAP1/CLIC2/P2RX5/CHRNA9/S1PR3/PTGER2/CXCL12/CACNA1B/PTGER4/CACNA1A/CCL7/ATP2B1/F2RL2/RYR2/CXCL10/CXCL11/TRPA1/PTGIR/GRIN2C	49
deregulated	deregulated	GO:0098657	import into cell	30/1220	238/18800	0.000372892	0.00495555	0.0038739	TFR2/NTSR1/STEAP4/SLC6A20/CALCR/ATP1A3/THBS1/SLC12A8/SNAP25/SLC22A3/SLC6A12/GFAP/HCN2/ITGA4/KCNJ4/SLC2A10/FYN/MAPK15/SLC27A2/ACSL5/SLC1A3/SLC9A2/NEURL1B/SLC12A7/CACNA1B/KCNK5/CACNA1A/IL10RA/SLC6A3/SLC2A3	30
deregulated	deregulated	GO:0061371	determination of heart left/right asymmetry	13/1220	68/18800	0.000374195	0.00495555	0.0038739	SOX17/GJA1/SHH/ASB2/TBX2/TGFBR2/DLL1/NDRG4/WNT5A/HAND2/MESP1/WNT3A/ZIC3	13
deregulated	deregulated	GO:0030178	negative regulation of Wnt signaling pathway	24/1220	174/18800	0.000376078	0.00495555	0.0038739	NFATC4/SOX17/CTHRC1/SHH/APOE/DACT1/PRICKLE1/DKK2/DKK1/IGFBP2/CAV1/ROR2/HECW1/SOX2/WNT5A/IGFBP4/APCDD1L/NKD1/MESP1/PTPRU/DAB2/GPC3/MDFI/NKD2	24
deregulated	deregulated	GO:0007431	salivary gland development	9/1220	36/18800	0.000377417	0.00495555	0.0038739	SHH/SEMA3A/SEMA3C/TGFB2/PAX6/PDGFA/NTN4/NKX3-1/FGFR2	9
deregulated	deregulated	GO:0035909	aorta morphogenesis	9/1220	36/18800	0.000377417	0.00495555	0.0038739	TBX1/COL3A1/PDGFRB/TGFB2/TBX2/HES1/ADAMTS9/EYA1/ACVRL1	9
deregulated	deregulated	GO:0010454	negative regulation of cell fate commitment	5/1220	11/18800	0.000378981	0.00495555	0.0038739	DKK1/HES1/LOXL3/MESP1/WNT3A	5
deregulated	deregulated	GO:0060174	limb bud formation	5/1220	11/18800	0.000378981	0.00495555	0.0038739	SHH/SEMA3C/PLXNA2/FGFR2/SOX11	5
deregulated	deregulated	GO:0072110	glomerular mesangial cell proliferation	5/1220	11/18800	0.000378981	0.00495555	0.0038739	BMP4/PDGFRB/PDGFB/PDGFD/WT1	5
deregulated	deregulated	GO:1905809	negative regulation of synapse organization	5/1220	11/18800	0.000378981	0.00495555	0.0038739	NFATC4/TLR2/DKK1/WNT5A/EPHA7	5
deregulated	deregulated	GO:2000826	regulation of heart morphogenesis	5/1220	11/18800	0.000378981	0.00495555	0.0038739	BMP4/DKK1/WNT5A/MESP1/WNT3A	5
deregulated	deregulated	GO:0003309	type B pancreatic cell differentiation	8/1220	29/18800	0.000386133	0.00503672	0.00393735	BMP5/BMP4/CDK6/PAX6/DLL1/BMP6/WNT5A/NKX2-2	8
deregulated	deregulated	GO:0072503	cellular divalent inorganic cation homeostasis	52/1220	494/18800	0.000394248	0.00513003	0.0040103	SV2A/ACKR3/NTSR1/HTR1B/CX3CR1/TNNI3/RIC3/APOE/CX3CL1/CALCR/PTH1R/JPH3/ATP2B3/F2R/LPAR3/EDNRA/CAV1/OXTR/ADM/EDN1/JPH2/LPAR1/PTGFR/GRIA1/CAV2/FYN/WNT5A/CIB2/STC2/SLC30A3/CHRNA7/S100A9/HAP1/CLIC2/P2RX5/CHRNA9/S1PR3/PTGER2/CXCL12/MT1X/CACNA1B/PTGER4/CACNA1A/CCL7/ATP2B1/F2RL2/RYR2/CXCL10/CXCL11/TRPA1/PTGIR/GRIN2C	52
[truncated: 394 more rows]

## Sheet: GOBP 436-POSvsNEG STD SERUM
Gene set: Deregulated genes MDA-436-7TGP-POS vs MDA-436-7TGP-NEG (standard serum) - 1543 genes (Supplemental File 1)
Analysis: GO Biological Process
Cluster	group	ID	Description	GeneRatio	BgRatio	pvalue	p.adjust	qvalue	geneID	Count
[truncated: 1,028 more rows]
