# Supplementary material for: Wnt signaling promotes inflammation and EMT-associated gene expression in mesenchymal TNBC
Source: Sci Rep. 2026 Apr 2;16:15798. doi: 10.1038/s41598-026-43678-3 (PMC13194965; doi:10.1038/s41598-026-43678-3)
Supplement: Supplementary file 5 — Supplementary Material 5 [file 41598_2026_43678_MOESM5_ESM.xlsx]

## Sheet: Low Serum GOMF
Analysis: Metascape GO Molecular Function
Culture condition: Low Serum
Gene Lists:
1) DEG MDA-MB-231-7TGP-POS vs. -NEG (758 genes retained)
2) DEG MDA-MB-436-7TGP-POS vs. -NEG (1,403 genes retained)
GroupID	Category	Term	Description	LogP	Log(q-value)	Genes	Symbols	InTerm_InList
1_Summary	GO Molecular Functions	GO:0022836	gated channel activity	-34.0005	-30.2969	358,610,773,774,1139,2554,2555,2556,2558,2561,2562,2565,2567,2890,2898,2899,2900,2905,3351,3359,3736,3746,3751,3752,3753,3761,3772,3776,3778,3785,3786,3790,5026,6262,6337,6616,8645,8913,9127,9132,9196,9424,10008,23416,27012,27112,27345,55584,57348,94015,126755,131096,147138,203859,219527,343450,728215,1193,6331,9022,30820,79400,80333,115019,254228,2697,478,6507,6549,51296,55117,55244,64849,81031,…	AQP1,HCN2,CACNA1A,CACNA1B,CHRNA7,GABRA1,GABRA2,GABRA3,GABRA5,GABRB2,GABRB3,GABRG1,GABRG3,GRIA1,GRIK2,GRIK3,GRIK4,GRIN2C,HTR1B,HTR3A,KCNA1,KCNC1,KCND2,KCND3,KCNE1,KCNJ4,KCNJ15,KCNK2,KCNMA1,KCNQ2,KCNQ3,KCNS3,P2RX5,RYR2,SCNN1A,SNAP25,KCNK5,CACNA1G,P2RX6,KCNQ4,KCNAB3,KCNK6,KCNE3,KCNH3,KCNV1,NALF2,KCNMB4,CHRNA9,TTYH1,TTYH2,LRRC38,KCNH8,TMC8,ANO5,LRRC55,KCNT2,NALF1,CLIC2,SCN5A,CLIC3,KCNIP1,NOX5,KCNIP4,…	87/-
1_Member	GO Molecular Functions	GO:0022836	gated channel activity	-34.0005	-30.2969	358,610,773,774,1139,2554,2555,2556,2558,2561,2562,2565,2567,2890,2898,2899,2900,2905,3351,3359,3736,3746,3751,3752,3753,3761,3772,3776,3778,3785,3786,3790,5026,6262,6337,6616,8645,8913,9127,9132,9196,9424,10008,23416,27012,27112,27345,55584,57348,94015,126755,131096,147138,203859,219527,343450,728215	AQP1,HCN2,CACNA1A,CACNA1B,CHRNA7,GABRA1,GABRA2,GABRA3,GABRA5,GABRB2,GABRB3,GABRG1,GABRG3,GRIA1,GRIK2,GRIK3,GRIK4,GRIN2C,HTR1B,HTR3A,KCNA1,KCNC1,KCND2,KCND3,KCNE1,KCNJ4,KCNJ15,KCNK2,KCNMA1,KCNQ2,KCNQ3,KCNS3,P2RX5,RYR2,SCNN1A,SNAP25,KCNK5,CACNA1G,P2RX6,KCNQ4,KCNAB3,KCNK6,KCNE3,KCNH3,KCNV1,NALF2,KCNMB4,CHRNA9,TTYH1,TTYH2,LRRC38,KCNH8,TMC8,ANO5,LRRC55,KCNT2,NALF1	57/318
1_Member	GO Molecular Functions	GO:0005216	monoatomic ion channel activity	-33.0208	-29.6182	358,610,773,774,1139,1193,2554,2555,2556,2558,2561,2562,2565,2567,2890,2898,2899,2900,2905,3351,3359,3736,3746,3751,3752,3753,3761,3772,3776,3778,3785,3786,3790,5026,6262,6331,6337,6616,8645,8913,9022,9127,9132,9196,9424,10008,23416,27012,27112,27345,30820,55584,57348,79400,80333,94015,115019,126755,131096,147138,203859,219527,254228,343450,728215	AQP1,HCN2,CACNA1A,CACNA1B,CHRNA7,CLIC2,GABRA1,GABRA2,GABRA3,GABRA5,GABRB2,GABRB3,GABRG1,GABRG3,GRIA1,GRIK2,GRIK3,GRIK4,GRIN2C,HTR1B,HTR3A,KCNA1,KCNC1,KCND2,KCND3,KCNE1,KCNJ4,KCNJ15,KCNK2,KCNMA1,KCNQ2,KCNQ3,KCNS3,P2RX5,RYR2,SCN5A,SCNN1A,SNAP25,KCNK5,CACNA1G,CLIC3,P2RX6,KCNQ4,KCNAB3,KCNK6,KCNE3,KCNH3,KCNV1,NALF2,KCNMB4,KCNIP1,CHRNA9,TTYH1,NOX5,KCNIP4,TTYH2,SLC26A9,LRRC38,KCNH8,TMC8,ANO5,LRRC55,CALH…	65/448
1_Member	GO Molecular Functions	GO:0015267	channel activity	-30.49	-27.6314	358,610,773,774,1139,1193,2554,2555,2556,2558,2561,2562,2565,2567,2697,2890,2898,2899,2900,2905,3351,3359,3736,3746,3751,3752,3753,3761,3772,3776,3778,3785,3786,3790,5026,6262,6331,6337,6616,8645,8913,9022,9127,9132,9196,9424,10008,23416,27012,27112,27345,30820,55584,57348,79400,80333,94015,115019,126755,131096,147138,203859,219527,254228,343450,728215	AQP1,HCN2,CACNA1A,CACNA1B,CHRNA7,CLIC2,GABRA1,GABRA2,GABRA3,GABRA5,GABRB2,GABRB3,GABRG1,GABRG3,GJA1,GRIA1,GRIK2,GRIK3,GRIK4,GRIN2C,HTR1B,HTR3A,KCNA1,KCNC1,KCND2,KCND3,KCNE1,KCNJ4,KCNJ15,KCNK2,KCNMA1,KCNQ2,KCNQ3,KCNS3,P2RX5,RYR2,SCN5A,SCNN1A,SNAP25,KCNK5,CACNA1G,CLIC3,P2RX6,KCNQ4,KCNAB3,KCNK6,KCNE3,KCNH3,KCNV1,NALF2,KCNMB4,KCNIP1,CHRNA9,TTYH1,NOX5,KCNIP4,TTYH2,SLC26A9,LRRC38,KCNH8,TMC8,ANO5,LRRC55…	66/510
1_Member	GO Molecular Functions	GO:0022803	passive transmembrane transporter activity	-30.49	-27.6314	358,610,773,774,1139,1193,2554,2555,2556,2558,2561,2562,2565,2567,2697,2890,2898,2899,2900,2905,3351,3359,3736,3746,3751,3752,3753,3761,3772,3776,3778,3785,3786,3790,5026,6262,6331,6337,6616,8645,8913,9022,9127,9132,9196,9424,10008,23416,27012,27112,27345,30820,55584,57348,79400,80333,94015,115019,126755,131096,147138,203859,219527,254228,343450,728215	AQP1,HCN2,CACNA1A,CACNA1B,CHRNA7,CLIC2,GABRA1,GABRA2,GABRA3,GABRA5,GABRB2,GABRB3,GABRG1,GABRG3,GJA1,GRIA1,GRIK2,GRIK3,GRIK4,GRIN2C,HTR1B,HTR3A,KCNA1,KCNC1,KCND2,KCND3,KCNE1,KCNJ4,KCNJ15,KCNK2,KCNMA1,KCNQ2,KCNQ3,KCNS3,P2RX5,RYR2,SCN5A,SCNN1A,SNAP25,KCNK5,CACNA1G,CLIC3,P2RX6,KCNQ4,KCNAB3,KCNK6,KCNE3,KCNH3,KCNV1,NALF2,KCNMB4,KCNIP1,CHRNA9,TTYH1,NOX5,KCNIP4,TTYH2,SLC26A9,LRRC38,KCNH8,TMC8,ANO5,LRRC55…	66/510
1_Member	GO Molecular Functions	GO:0015075	monoatomic ion transmembrane transporter activity	-25.8317	-23.3585	358,478,610,773,774,1139,1193,2554,2555,2556,2558,2561,2562,2565,2567,2697,2890,2898,2899,2900,2905,3351,3359,3736,3746,3751,3752,3753,3761,3772,3776,3778,3785,3786,3790,5026,6262,6331,6337,6507,6549,6616,8645,8913,9022,9127,9132,9196,9424,10008,23416,27012,27112,27345,30820,51296,55117,55244,55584,57348,64849,79400,80333,81031,94015,115019,126755,131096,147138,203859,219527,254228,343450,728215	AQP1,ATP1A3,HCN2,CACNA1A,CACNA1B,CHRNA7,CLIC2,GABRA1,GABRA2,GABRA3,GABRA5,GABRB2,GABRB3,GABRG1,GABRG3,GJA1,GRIA1,GRIK2,GRIK3,GRIK4,GRIN2C,HTR1B,HTR3A,KCNA1,KCNC1,KCND2,KCND3,KCNE1,KCNJ4,KCNJ15,KCNK2,KCNMA1,KCNQ2,KCNQ3,KCNS3,P2RX5,RYR2,SCN5A,SCNN1A,SLC1A3,SLC9A2,SNAP25,KCNK5,CACNA1G,CLIC3,P2RX6,KCNQ4,KCNAB3,KCNK6,KCNE3,KCNH3,KCNV1,NALF2,KCNMB4,KCNIP1,SLC15A3,SLC6A15,SLC47A1,CHRNA9,TTYH1,SLC13A3,NO…	74/769
1_Member	GO Molecular Functions	GO:0005261	monoatomic cation channel activity	-25.6459	-23.221	358,610,773,774,1139,2890,2898,2899,2900,2905,3351,3359,3736,3746,3751,3752,3753,3761,3772,3776,3778,3785,3786,3790,5026,6262,6331,6337,6616,8645,8913,9127,9132,9196,9424,10008,23416,27012,27112,27345,30820,55584,79400,80333,126755,131096,219527,254228,343450,728215	AQP1,HCN2,CACNA1A,CACNA1B,CHRNA7,GRIA1,GRIK2,GRIK3,GRIK4,GRIN2C,HTR1B,HTR3A,KCNA1,KCNC1,KCND2,KCND3,KCNE1,KCNJ4,KCNJ15,KCNK2,KCNMA1,KCNQ2,KCNQ3,KCNS3,P2RX5,RYR2,SCN5A,SCNN1A,SNAP25,KCNK5,CACNA1G,P2RX6,KCNQ4,KCNAB3,KCNK6,KCNE3,KCNH3,KCNV1,NALF2,KCNMB4,KCNIP1,CHRNA9,NOX5,KCNIP4,LRRC38,KCNH8,LRRC55,CALHM5,KCNT2,NALF1	50/341
1_Member	GO Molecular Functions	GO:0005267	potassium channel activity	-24.467	-22.0856	358,610,2898,2899,2900,3736,3746,3751,3752,3753,3761,3772,3776,3778,3785,3786,3790,6616,8645,9132,9196,9424,10008,23416,27012,27345,30820,80333,126755,131096,219527,343450	AQP1,HCN2,GRIK2,GRIK3,GRIK4,KCNA1,KCNC1,KCND2,KCND3,KCNE1,KCNJ4,KCNJ15,KCNK2,KCNMA1,KCNQ2,KCNQ3,KCNS3,SNAP25,KCNK5,KCNQ4,KCNAB3,KCNK6,KCNE3,KCNH3,KCNV1,KCNMB4,KCNIP1,KCNIP4,LRRC38,KCNH8,LRRC55,KCNT2	32/124
1_Member	GO Molecular Functions	GO:0015079	potassium ion transmembrane transporter activity	-22.9594	-20.6175	358,478,610,2898,2899,2900,3736,3746,3751,3752,3753,3761,3772,3776,3778,3785,3786,3790,6549,6616,8645,9132,9196,9424,10008,23416,27012,27345,30820,80333,126755,131096,219527,343450	AQP1,ATP1A3,HCN2,GRIK2,GRIK3,GRIK4,KCNA1,KCNC1,KCND2,KCND3,KCNE1,KCNJ4,KCNJ15,KCNK2,KCNMA1,KCNQ2,KCNQ3,KCNS3,SLC9A2,SNAP25,KCNK5,KCNQ4,KCNAB3,KCNK6,KCNE3,KCNH3,KCNV1,KCNMB4,KCNIP1,KCNIP4,LRRC38,KCNH8,LRRC55,KCNT2	34/160
1_Member	GO Molecular Functions	GO:0015318	inorganic molecular entity transmembrane transporter activity	-22.657	-20.3336	358,478,610,773,774,1139,1193,2554,2555,2556,2558,2561,2562,2565,2567,2890,2898,2899,2900,2905,3351,3736,3746,3751,3752,3753,3761,3772,3776,3778,3785,3786,3790,6262,6331,6337,6507,6549,6616,8645,8913,9022,9132,9196,9424,10008,23416,27012,27112,27345,30820,51296,55117,55244,55584,57348,64849,79400,80333,81031,94015,115019,126755,131096,203859,219527,343450,728215	AQP1,ATP1A3,HCN2,CACNA1A,CACNA1B,CHRNA7,CLIC2,GABRA1,GABRA2,GABRA3,GABRA5,GABRB2,GABRB3,GABRG1,GABRG3,GRIA1,GRIK2,GRIK3,GRIK4,GRIN2C,HTR1B,KCNA1,KCNC1,KCND2,KCND3,KCNE1,KCNJ4,KCNJ15,KCNK2,KCNMA1,KCNQ2,KCNQ3,KCNS3,RYR2,SCN5A,SCNN1A,SLC1A3,SLC9A2,SNAP25,KCNK5,CACNA1G,CLIC3,KCNQ4,KCNAB3,KCNK6,KCNE3,KCNH3,KCNV1,NALF2,KCNMB4,KCNIP1,SLC15A3,SLC6A15,SLC47A1,CHRNA9,TTYH1,SLC13A3,NOX5,KCNIP4,SLC2A10,TTYH2…	68/738
1_Member	GO Molecular Functions	GO:0046873	metal ion transmembrane transporter activity	-20.1772	-18.0646	358,478,610,773,774,1139,2890,2898,2899,2900,3351,3736,3746,3751,3752,3753,3761,3772,3776,3778,3785,3786,3790,6262,6331,6337,6507,6549,6616,8645,8913,9132,9196,9424,10008,23416,27012,27112,27345,30820,55117,55584,57348,64849,80333,126755,131096,219527,343450,728215	AQP1,ATP1A3,HCN2,CACNA1A,CACNA1B,CHRNA7,GRIA1,GRIK2,GRIK3,GRIK4,HTR1B,KCNA1,KCNC1,KCND2,KCND3,KCNE1,KCNJ4,KCNJ15,KCNK2,KCNMA1,KCNQ2,KCNQ3,KCNS3,RYR2,SCN5A,SCNN1A,SLC1A3,SLC9A2,SNAP25,KCNK5,CACNA1G,KCNQ4,KCNAB3,KCNK6,KCNE3,KCNH3,KCNV1,NALF2,KCNMB4,KCNIP1,SLC6A15,CHRNA9,TTYH1,SLC13A3,KCNIP4,LRRC38,KCNH8,LRRC55,KCNT2,NALF1	50/450
1_Member	GO Molecular Functions	GO:0005244	voltage-gated monoatomic ion channel activity	-19.7007	-17.6203	610,773,774,2905,3351,3736,3746,3751,3752,3753,3761,3772,3776,3778,3785,3786,3790,5026,6616,8645,8913,9132,9196,9424,10008,23416,27012,27345,126755,131096,219527,343450	HCN2,CACNA1A,CACNA1B,GRIN2C,HTR1B,KCNA1,KCNC1,KCND2,KCND3,KCNE1,KCNJ4,KCNJ15,KCNK2,KCNMA1,KCNQ2,KCNQ3,KCNS3,P2RX5,SNAP25,KCNK5,CACNA1G,KCNQ4,KCNAB3,KCNK6,KCNE3,KCNH3,KCNV1,KCNMB4,LRRC38,KCNH8,LRRC55,KCNT2	32/173
1_Member	GO Molecular Functions	GO:0022832	voltage-gated channel activity	-19.5427	-17.4923	610,773,774,2905,3351,3736,3746,3751,3752,3753,3761,3772,3776,3778,3785,3786,3790,5026,6616,8645,8913,9132,9196,9424,10008,23416,27012,27345,126755,131096,219527,343450	HCN2,CACNA1A,CACNA1B,GRIN2C,HTR1B,KCNA1,KCNC1,KCND2,KCND3,KCNE1,KCNJ4,KCNJ15,KCNK2,KCNMA1,KCNQ2,KCNQ3,KCNS3,P2RX5,SNAP25,KCNK5,CACNA1G,KCNQ4,KCNAB3,KCNK6,KCNE3,KCNH3,KCNV1,KCNMB4,LRRC38,KCNH8,LRRC55,KCNT2	32/175
1_Member	GO Molecular Functions	GO:0008324	monoatomic cation transmembrane transporter activity	-19.3235	-17.2826	358,478,610,773,774,1139,2890,2898,2899,2900,2905,3351,3359,3736,3746,3751,3752,3753,3761,3772,3776,3778,3785,3786,3790,5026,6262,6331,6337,6507,6549,6616,8645,8913,9127,9132,9196,9424,10008,23416,27012,27112,27345,30820,51296,55117,55244,55584,57348,64849,79400,80333,81031,126755,131096,219527,254228,343450,728215	AQP1,ATP1A3,HCN2,CACNA1A,CACNA1B,CHRNA7,GRIA1,GRIK2,GRIK3,GRIK4,GRIN2C,HTR1B,HTR3A,KCNA1,KCNC1,KCND2,KCND3,KCNE1,KCNJ4,KCNJ15,KCNK2,KCNMA1,KCNQ2,KCNQ3,KCNS3,P2RX5,RYR2,SCN5A,SCNN1A,SLC1A3,SLC9A2,SNAP25,KCNK5,CACNA1G,P2RX6,KCNQ4,KCNAB3,KCNK6,KCNE3,KCNH3,KCNV1,NALF2,KCNMB4,KCNIP1,SLC15A3,SLC6A15,SLC47A1,CHRNA9,TTYH1,SLC13A3,NOX5,KCNIP4,SLC2A10,LRRC38,KCNH8,LRRC55,CALHM5,KCNT2,NALF1	59/651
1_Member	GO Molecular Functions	GO:0005249	voltage-gated potassium channel activity	-19.1097	-17.0962	610,3736,3746,3751,3752,3753,3761,3772,3776,3778,3785,3786,3790,6616,8645,9132,9196,9424,10008,23416,27012,126755,131096,219527,343450	HCN2,KCNA1,KCNC1,KCND2,KCND3,KCNE1,KCNJ4,KCNJ15,KCNK2,KCNMA1,KCNQ2,KCNQ3,KCNS3,SNAP25,KCNK5,KCNQ4,KCNAB3,KCNK6,KCNE3,KCNH3,KCNV1,LRRC38,KCNH8,LRRC55,KCNT2	25/98
1_Member	GO Molecular Functions	GO:0022843	voltage-gated monoatomic cation channel activity	-19.0687	-17.0641	610,773,774,3351,3736,3746,3751,3752,3753,3761,3772,3776,3778,3785,3786,3790,6616,8645,8913,9132,9196,9424,10008,23416,27012,126755,131096,219527,343450	HCN2,CACNA1A,CACNA1B,HTR1B,KCNA1,KCNC1,KCND2,KCND3,KCNE1,KCNJ4,KCNJ15,KCNK2,KCNMA1,KCNQ2,KCNQ3,KCNS3,SNAP25,KCNK5,CACNA1G,KCNQ4,KCNAB3,KCNK6,KCNE3,KCNH3,KCNV1,LRRC38,KCNH8,LRRC55,KCNT2	29/143
1_Member	GO Molecular Functions	GO:0022890	inorganic cation transmembrane transporter activity	-17.7387	-15.9271	358,478,610,773,774,1139,2890,2898,2899,2900,2905,3351,3736,3746,3751,3752,3753,3761,3772,3776,3778,3785,3786,3790,6262,6331,6337,6507,6549,6616,8645,8913,9132,9196,9424,10008,23416,27012,27112,27345,30820,51296,55117,55244,55584,57348,64849,79400,80333,81031,126755,131096,219527,343450,728215	AQP1,ATP1A3,HCN2,CACNA1A,CACNA1B,CHRNA7,GRIA1,GRIK2,GRIK3,GRIK4,GRIN2C,HTR1B,KCNA1,KCNC1,KCND2,KCND3,KCNE1,KCNJ4,KCNJ15,KCNK2,KCNMA1,KCNQ2,KCNQ3,KCNS3,RYR2,SCN5A,SCNN1A,SLC1A3,SLC9A2,SNAP25,KCNK5,CACNA1G,KCNQ4,KCNAB3,KCNK6,KCNE3,KCNH3,KCNV1,NALF2,KCNMB4,KCNIP1,SLC15A3,SLC6A15,SLC47A1,CHRNA9,TTYH1,SLC13A3,NOX5,KCNIP4,SLC2A10,LRRC38,KCNH8,LRRC55,KCNT2,NALF1	55/616
1_Member	GO Molecular Functions	GO:0044325	transmembrane transporter binding	-11.5479	-10.0848	286,288,444,857,2534,3746,3753,5142,6331,6616,6640,6714,9001,9196,9783,10008,10142,26047,30820,126755,219527	ANK1,ANK3,ASPH,CAV1,FYN,KCNC1,KCNE1,PDE4B,SCN5A,SNAP25,SNTA1,SRC,HAP1,KCNAB3,RIMS3,KCNE3,AKAP9,CNTNAP2,KCNIP1,LRRC38,LRRC55	21/136
1_Member	GO Molecular Functions	GO:0015459	potassium channel regulator activity	-9.37328	-8.04255	857,3753,3776,3790,9196,10008,10142,27012,27345,30820,80333,126755,219527	CAV1,KCNE1,KCNK2,KCNS3,KCNAB3,KCNE3,AKAP9,KCNV1,KCNMB4,KCNIP1,KCNIP4,LRRC38,LRRC55	13/59
1_Member	GO Molecular Functions	GO:0099106	ion channel regulator activity	-6.97188	-5.801	857,1139,2822,3753,3776,3790,5142,6640,9196,10008,10142,27012,27345,30820,80333,126755,219527	CAV1,CHRNA7,GPLD1,KCNE1,KCNK2,KCNS3,PDE4B,SNTA1,KCNAB3,KCNE3,AKAP9,KCNV1,KCNMB4,KCNIP1,KCNIP4,LRRC38,LRRC55	17/160
1_Member	GO Molecular Functions	GO:0016247	channel regulator activity	-6.66375	-5.51642	857,1139,2822,3753,3776,3790,5142,6640,9196,10008,10142,27012,27345,30820,80333,126755,219527	CAV1,CHRNA7,GPLD1,KCNE1,KCNK2,KCNS3,PDE4B,SNTA1,KCNAB3,KCNE3,AKAP9,KCNV1,KCNMB4,KCNIP1,KCNIP4,LRRC38,LRRC55	17/168
1_Member	GO Molecular Functions	GO:0141108	transporter regulator activity	-6.58968	-5.44834	857,1139,2822,3753,3776,3790,5142,6640,9196,10008,10142,27012,27345,30820,80333,126755,219527	CAV1,CHRNA7,GPLD1,KCNE1,KCNK2,KCNS3,PDE4B,SNTA1,KCNAB3,KCNE3,AKAP9,KCNV1,KCNMB4,KCNIP1,KCNIP4,LRRC38,LRRC55	17/170
2_Summary	GO Molecular Functions	GO:0005201	extracellular matrix structural constituent	-32.8174	-29.5909	1277,1281,1286,1287,1288,1290,1293,1294,1295,1296,1298,1299,1301,1302,1303,1305,1306,1307,1311,1462,1805,1893,2192,2199,2201,2202,2335,3490,3910,3912,3913,3914,3918,4237,6678,6695,7045,7057,7058,7148,7373,7837,10085,10516,10631,25890,50509,64129,79812,83872,84467,84570,90187,115908,150356,169044,255631,255743,284217	COL1A1,COL3A1,COL4A4,COL4A5,COL4A6,COL5A2,COL6A3,COL7A1,COL8A1,COL8A2,COL9A2,COL9A3,COL11A1,COL11A2,COL12A1,COL13A1,COL15A1,COL16A1,COMP,VCAN,DPT,ECM1,FBLN1,FBLN2,FBN2,EFEMP1,FN1,IGFBP7,LAMA4,LAMB1,LAMB2,LAMB3,LAMC2,MFAP2,SPARC,SPOCK1,TGFBI,THBS1,THBS2,TNXB,COL14A1,PXDN,EDIL3,FBLN5,POSTN,ABI3BP,COL5A3,TINAGL1,MMRN2,HMCN1,FBN3,COL25A1,EMILIN3,CTHRC1,CHADL,COL22A1,COL24A1,NPNT,LAMA1	59/-
2_Member	GO Molecular Functions	GO:0005201	extracellular matrix structural constituent	-32.8174	-29.5909	1277,1281,1286,1287,1288,1290,1293,1294,1295,1296,1298,1299,1301,1302,1303,1305,1306,1307,1311,1462,1805,1893,2192,2199,2201,2202,2335,3490,3910,3912,3913,3914,3918,4237,6678,6695,7045,7057,7058,7148,7373,7837,10085,10516,10631,25890,50509,64129,79812,83872,84467,84570,90187,115908,150356,169044,255631,255743,284217	COL1A1,COL3A1,COL4A4,COL4A5,COL4A6,COL5A2,COL6A3,COL7A1,COL8A1,COL8A2,COL9A2,COL9A3,COL11A1,COL11A2,COL12A1,COL13A1,COL15A1,COL16A1,COMP,VCAN,DPT,ECM1,FBLN1,FBLN2,FBN2,EFEMP1,FN1,IGFBP7,LAMA4,LAMB1,LAMB2,LAMB3,LAMC2,MFAP2,SPARC,SPOCK1,TGFBI,THBS1,THBS2,TNXB,COL14A1,PXDN,EDIL3,FBLN5,POSTN,ABI3BP,COL5A3,TINAGL1,MMRN2,HMCN1,FBN3,COL25A1,EMILIN3,CTHRC1,CHADL,COL22A1,COL24A1,NPNT,LAMA1	59/168
2_Member	GO Molecular Functions	GO:0030020	extracellular matrix structural constituent conferring tensile strength	-26.1303	-23.6308	1277,1281,1286,1287,1288,1290,1293,1294,1295,1296,1298,1299,1301,1302,1303,1305,1306,1307,7373,50509,84570,169044,255631	COL1A1,COL3A1,COL4A4,COL4A5,COL4A6,COL5A2,COL6A3,COL7A1,COL8A1,COL8A2,COL9A2,COL9A3,COL11A1,COL11A2,COL12A1,COL13A1,COL15A1,COL16A1,COL14A1,COL5A3,COL25A1,COL22A1,COL24A1	23/44
3_Summary	GO Molecular Functions	GO:0030545	signaling receptor regulator activity	-30.4079	-27.6073	348,651,652,653,654,1191,1803,2045,2100,2151,2201,2202,2335,2919,2921,3488,3490,3547,3552,3553,3557,3576,3589,3624,3627,4803,4982,5154,5155,5228,6275,6347,6354,6372,6373,6374,6376,6387,6469,7042,7474,7475,7477,7481,7483,7837,7857,8995,9244,9547,9723,10148,10371,10457,10507,10512,11009,22943,23767,23768,27122,27123,28514,54437,56034,79812,80310,80326,89780,116372,223117,133,718,1437,1440,1890,1906…	APOE,BMP3,BMP4,BMP5,BMP6,CLU,DPP4,EPHA7,ESR2,F2RL2,FBN2,EFEMP1,FN1,CXCL1,CXCL3,IGFBP5,IGFBP7,IGSF1,IL1A,IL1B,IL1RN,CXCL8,IL11,INHBA,CXCL10,NGF,TNFRSF11B,PDGFA,PDGFB,PGF,S100A4,CCL2,CCL7,CXCL6,CXCL11,CXCL5,CX3CL1,CXCL12,SHH,TGFB2,WNT5A,WNT6,WNT7B,WNT11,WNT9A,PXDN,SCG2,TNFSF18,CRLF1,CXCL14,SEMA3E,EBI3,SEMA3A,GPNMB,SEMA4D,SEMA3C,IL24,DKK1,FLRT3,FLRT2,DKK3,DKK2,DLL1,SEMA5B,PDGFC,MMRN2,PDGFD,WNT10A,WN…	126/-
3_Member	GO Molecular Functions	GO:0030545	signaling receptor regulator activity	-30.4079	-27.6073	348,651,652,653,654,1191,1803,2045,2100,2151,2201,2202,2335,2919,2921,3488,3490,3547,3552,3553,3557,3576,3589,3624,3627,4803,4982,5154,5155,5228,6275,6347,6354,6372,6373,6374,6376,6387,6469,7042,7474,7475,7477,7481,7483,7837,7857,8995,9244,9547,9723,10148,10371,10457,10507,10512,11009,22943,23767,23768,27122,27123,28514,54437,56034,79812,80310,80326,89780,116372,223117	APOE,BMP3,BMP4,BMP5,BMP6,CLU,DPP4,EPHA7,ESR2,F2RL2,FBN2,EFEMP1,FN1,CXCL1,CXCL3,IGFBP5,IGFBP7,IGSF1,IL1A,IL1B,IL1RN,CXCL8,IL11,INHBA,CXCL10,NGF,TNFRSF11B,PDGFA,PDGFB,PGF,S100A4,CCL2,CCL7,CXCL6,CXCL11,CXCL5,CX3CL1,CXCL12,SHH,TGFB2,WNT5A,WNT6,WNT7B,WNT11,WNT9A,PXDN,SCG2,TNFSF18,CRLF1,CXCL14,SEMA3E,EBI3,SEMA3A,GPNMB,SEMA4D,SEMA3C,IL24,DKK1,FLRT3,FLRT2,DKK3,DKK2,DLL1,SEMA5B,PDGFC,MMRN2,PDGFD,WNT10A,WN…	71/598
3_Member	GO Molecular Functions	GO:0048018	receptor ligand activity	-29.2794	-26.5757	133,348,651,652,653,654,718,1191,1437,1440,1803,1890,1906,2045,2069,2151,2201,2202,2246,2250,2258,2335,2919,2921,3481,3488,3490,3552,3553,3557,3569,3576,3589,3624,3625,3627,4050,4254,4693,4803,4879,4982,5154,5155,5228,5744,6275,6347,6354,6372,6373,6374,6376,6387,6469,7031,7038,7042,7425,7474,7475,7477,7481,7483,7857,8614,8744,8862,8995,9048,9235,9244,9518,9535,9547,9723,10148,10371,10457,10507,10…	ADM,APOE,BMP3,BMP4,BMP5,BMP6,C3,CLU,CSF2,CSF3,DPP4,TYMP,EDN1,EPHA7,EREG,F2RL2,FBN2,EFEMP1,FGF1,FGF5,FGF13,FN1,CXCL1,CXCL3,IGF2,IGFBP5,IGFBP7,IL1A,IL1B,IL1RN,IL6,CXCL8,IL11,INHBA,INHBB,CXCL10,LTB,KITLG,NDP,NGF,NPPB,TNFRSF11B,PDGFA,PDGFB,PGF,PTHLH,S100A4,CCL2,CCL7,CXCL6,CXCL11,CXCL5,CX3CL1,CXCL12,SHH,TFF1,TG,TGFB2,VGF,WNT5A,WNT6,WNT7B,WNT11,WNT9A,SCG2,STC2,TNFSF9,APLN,TNFSF18,ARTN,IL32,CRLF1,GDF15,…	101/541
3_Member	GO Molecular Functions	GO:0030546	signaling receptor activator activity	-28.8065	-26.1443	133,348,651,652,653,654,718,1191,1437,1440,1803,1890,1906,2045,2069,2151,2201,2202,2246,2250,2258,2335,2919,2921,3481,3488,3490,3552,3553,3557,3569,3576,3589,3624,3625,3627,4050,4254,4693,4803,4879,4982,5154,5155,5228,5744,6275,6347,6354,6372,6373,6374,6376,6387,6469,7031,7038,7042,7425,7474,7475,7477,7481,7483,7857,8614,8744,8862,8995,9048,9235,9244,9518,9535,9547,9723,10148,10371,10457,10507,10…	ADM,APOE,BMP3,BMP4,BMP5,BMP6,C3,CLU,CSF2,CSF3,DPP4,TYMP,EDN1,EPHA7,EREG,F2RL2,FBN2,EFEMP1,FGF1,FGF5,FGF13,FN1,CXCL1,CXCL3,IGF2,IGFBP5,IGFBP7,IL1A,IL1B,IL1RN,IL6,CXCL8,IL11,INHBA,INHBB,CXCL10,LTB,KITLG,NDP,NGF,NPPB,TNFRSF11B,PDGFA,PDGFB,PGF,PTHLH,S100A4,CCL2,CCL7,CXCL6,CXCL11,CXCL5,CX3CL1,CXCL12,SHH,TFF1,TG,TGFB2,VGF,WNT5A,WNT6,WNT7B,WNT11,WNT9A,SCG2,STC2,TNFSF9,APLN,TNFSF18,ARTN,IL32,CRLF1,GDF15,…	101/548
3_Member	GO Molecular Functions	GO:0005125	cytokine activity	-17.4627	-15.6676	651,652,653,654,2921,3552,3553,3557,3576,3589,3624,3627,4982,6347,6354,6372,6373,6374,6376,6387,7042,7474,7475,7477,7481,7483,7857,8995,9244,9547,10148,11009,80326,89780	BMP3,BMP4,BMP5,BMP6,CXCL3,IL1A,IL1B,IL1RN,CXCL8,IL11,INHBA,CXCL10,TNFRSF11B,CCL2,CCL7,CXCL6,CXCL11,CXCL5,CX3CL1,CXCL12,TGFB2,WNT5A,WNT6,WNT7B,WNT11,WNT9A,SCG2,TNFSF18,CRLF1,CXCL14,EBI3,IL24,WNT10A,WNT3A	34/234
3_Member	GO Molecular Functions	GO:0005126	cytokine receptor binding	-13.6618	-12.0301	1524,2921,3552,3553,3557,3576,3589,3627,3690,4091,4803,4914,5228,6347,6354,6364,6372,6373,6374,6376,6387,6850,7032,7042,7048,7837,8995,9180,9244,9547,10148,10763	CX3CR1,CXCL3,IL1A,IL1B,IL1RN,CXCL8,IL11,CXCL10,ITGB3,SMAD6,NGF,NTRK1,PGF,CCL2,CCL7,CCL20,CXCL6,CXCL11,CXCL5,CX3CL1,CXCL12,SYK,TFF2,TGFB2,TGFBR2,PXDN,TNFSF18,OSMR,CRLF1,CXCL14,EBI3,NES	32/275
3_Member	GO Molecular Functions	GO:0001664	G protein-coupled receptor binding	-11.9808	-10.459	858,1524,2534,2890,2921,3576,3627,3691,6347,6354,6364,6372,6373,6374,6376,6387,6422,7032,7345,7474,7475,7477,7481,7483,9547,10763,50944,80326,84870,89780,115908	CAV2,CX3CR1,FYN,GRIA1,CXCL3,CXCL8,CXCL10,ITGB4,CCL2,CCL7,CCL20,CXCL6,CXCL11,CXCL5,CX3CL1,CXCL12,SFRP1,TFF2,UCHL1,WNT5A,WNT6,WNT7B,WNT11,WNT9A,CXCL14,NES,SHANK1,WNT10A,RSPO3,WNT3A,CTHRC1	31/297
4_Summary	GO Molecular Functions	GO:0005539	glycosaminoglycan binding	-24.5516	-22.149	238,348,652,1301,1305,1311,1462,1490,1755,1842,2263,2335,3075,3576,3627,4023,4982,5228,5270,5788,6354,6372,6373,6422,6469,7048,7057,7097,7148,9353,9388,10457,11096,26577,50509,57214,59352,64093,64127,84570,84870,129804,3673,5167,6262,6817,1520,10855	ALK,APOE,BMP4,COL11A1,COL13A1,COMP,VCAN,CCN2,DMBT1,ECM2,FGFR2,FN1,CFH,CXCL8,CXCL10,LPL,TNFRSF11B,PGF,SERPINE2,PTPRC,CCL7,CXCL6,CXCL11,SFRP1,SHH,TGFBR2,THBS1,TLR2,TNXB,SLIT2,LIPG,GPNMB,ADAMTS5,PCOLCE2,COL5A3,CEMIP,LGR6,SMOC1,NOD2,COL25A1,RSPO3,FBLN7,ITGA2,ENPP1,RYR2,SULT1A1,CTSS,HPSE	48/-
4_Member	GO Molecular Functions	GO:0005539	glycosaminoglycan binding	-24.5516	-22.149	238,348,652,1301,1305,1311,1462,1490,1755,1842,2263,2335,3075,3576,3627,4023,4982,5228,5270,5788,6354,6372,6373,6422,6469,7048,7057,7097,7148,9353,9388,10457,11096,26577,50509,57214,59352,64093,64127,84570,84870,129804	ALK,APOE,BMP4,COL11A1,COL13A1,COMP,VCAN,CCN2,DMBT1,ECM2,FGFR2,FN1,CFH,CXCL8,CXCL10,LPL,TNFRSF11B,PGF,SERPINE2,PTPRC,CCL7,CXCL6,CXCL11,SFRP1,SHH,TGFBR2,THBS1,TLR2,TNXB,SLIT2,LIPG,GPNMB,ADAMTS5,PCOLCE2,COL5A3,CEMIP,LGR6,SMOC1,NOD2,COL25A1,RSPO3,FBLN7	42/242
4_Member	GO Molecular Functions	GO:0008201	heparin binding	-21.8759	-19.5873	238,348,652,1301,1305,1311,1490,1842,2263,2335,3075,3576,3627,4023,5228,5270,5788,6354,6372,6373,6422,7057,7148,9353,9388,10457,11096,26577,50509,59352,64093,84570,84870,129804	ALK,APOE,BMP4,COL11A1,COL13A1,COMP,CCN2,ECM2,FGFR2,FN1,CFH,CXCL8,CXCL10,LPL,PGF,SERPINE2,PTPRC,CCL7,CXCL6,CXCL11,SFRP1,THBS1,TNXB,SLIT2,LIPG,GPNMB,ADAMTS5,PCOLCE2,COL5A3,LGR6,SMOC1,COL25A1,RSPO3,FBLN7	34/172
4_Member	GO Molecular Functions	GO:1901681	sulfur compound binding	-20.4675	-18.3436	238,348,652,1301,1305,1311,1490,1755,1842,2263,2335,3075,3576,3627,3673,4023,4982,5167,5228,5270,5788,6262,6354,6372,6373,6422,6817,7057,7148,9353,9388,10457,11096,26577,50509,59352,64093,84570,84870,129804	ALK,APOE,BMP4,COL11A1,COL13A1,COMP,CCN2,DMBT1,ECM2,FGFR2,FN1,CFH,CXCL8,CXCL10,ITGA2,LPL,TNFRSF11B,ENPP1,PGF,SERPINE2,PTPRC,RYR2,CCL7,CXCL6,CXCL11,SFRP1,SULT1A1,THBS1,TNXB,SLIT2,LIPG,GPNMB,ADAMTS5,PCOLCE2,COL5A3,LGR6,SMOC1,COL25A1,RSPO3,FBLN7	40/275
4_Member	GO Molecular Functions	GO:0043394	proteoglycan binding	-13.657	-12.0289	348,1311,1520,2335,3075,3673,4023,5788,7057,9353,10457,10855,50509,129804	APOE,COMP,CTSS,FN1,CFH,ITGA2,LPL,PTPRC,THBS1,SLIT2,GPNMB,HPSE,COL5A3,FBLN7	14/37
5_Summary	GO Molecular Functions	GO:0019838	growth factor binding	-24.2758	-21.9146	2,93,94,1277,1281,1490,2045,2261,2263,2321,3486,3487,3488,3490,3557,3560,3561,3587,3690,3691,3815,4804,4914,4915,5154,5155,5159,6331,7048,7057,7837,9001,9180	A2M,ACVR2B,ACVRL1,COL1A1,COL3A1,CCN2,EPHA7,FGFR3,FGFR2,FLT1,IGFBP3,IGFBP4,IGFBP5,IGFBP7,IL1RN,IL2RB,IL2RG,IL10RA,ITGB3,ITGB4,KIT,NGFR,NTRK1,NTRK2,PDGFA,PDGFB,PDGFRB,SCN5A,TGFBR2,THBS1,PXDN,HAP1,OSMR	33/-
5_Member	GO Molecular Functions	GO:0019838	growth factor binding	-24.2758	-21.9146	2,93,94,1277,1281,1490,2045,2261,2263,2321,3486,3487,3488,3490,3557,3560,3561,3587,3690,3691,3815,4804,4914,4915,5154,5155,5159,6331,7048,7057,7837,9001,9180	A2M,ACVR2B,ACVRL1,COL1A1,COL3A1,CCN2,EPHA7,FGFR3,FGFR2,FLT1,IGFBP3,IGFBP4,IGFBP5,IGFBP7,IL1RN,IL2RB,IL2RG,IL10RA,ITGB3,ITGB4,KIT,NGFR,NTRK1,NTRK2,PDGFA,PDGFB,PDGFRB,SCN5A,TGFBR2,THBS1,PXDN,HAP1,OSMR	33/136
6_Summary	GO Molecular Functions	GO:0019199	transmembrane receptor protein kinase activity	-21.831	-19.5588	93,94,238,1949,2042,2044,2045,2047,2049,2050,2051,2066,2202,2261,2263,2321,3815,4593,4914,4915,4920,5159,5979,7048,285220,3673,22801,2674,8549,59352,2534,6714,6850,7273,1026,4881,5294,6347,9024,53904,140469,1846,2138,2139,5782,5783,5788,5796,5799,10076,29943,51702,374462,1021,1608,1612,2710,3718,4261,5063,5129,5157,5166,5218,5562,5582,7204,8997,9060,9162,9201,9625,11213,22983,26576,27148,51251,54…	ACVR2B,ACVRL1,ALK,EFNB3,EPHA3,EPHA5,EPHA7,EPHB1,EPHB3,EPHB4,EPHB6,ERBB4,EFEMP1,FGFR3,FGFR2,FLT1,KIT,MUSK,NTRK1,NTRK2,ROR2,PDGFRB,RET,TGFBR2,EPHA6,ITGA2,ITGA11,GFRA1,LGR5,LGR6,FYN,SRC,SYK,TTN,CDKN1A,NPR1,PIK3CG,CCL2,BRSK2,MYO3A,MYO3B,DUSP4,EYA1,EYA2,PTPN12,PTPN13,PTPRC,PTPRK,PTPRN2,PTPRU,PADI1,PADI3,PTPRQ,CDK6,DGKG,DAPK1,GK,JAK3,CIITA,PAK3,CDK18,PDGFRL,PDK4,CDK14,PRKAA1,PRKCG,TRIO,KALRN,PAPSS2,DGK…	85/-
6_Member	GO Molecular Functions	GO:0019199	transmembrane receptor protein kinase activity	-21.831	-19.5588	93,94,238,1949,2042,2044,2045,2047,2049,2050,2051,2066,2202,2261,2263,2321,3815,4593,4914,4915,4920,5159,5979,7048,285220	ACVR2B,ACVRL1,ALK,EFNB3,EPHA3,EPHA5,EPHA7,EPHB1,EPHB3,EPHB4,EPHB6,ERBB4,EFEMP1,FGFR3,FGFR2,FLT1,KIT,MUSK,NTRK1,NTRK2,ROR2,PDGFRB,RET,TGFBR2,EPHA6	25/78
6_Member	GO Molecular Functions	GO:0004714	transmembrane receptor protein tyrosine kinase activity	-20.7656	-18.5244	238,1949,2042,2044,2045,2047,2049,2050,2051,2066,2202,2261,2263,2321,3815,4593,4914,4915,4920,5159,5979,285220	ALK,EFNB3,EPHA3,EPHA5,EPHA7,EPHB1,EPHB3,EPHB4,EPHB6,ERBB4,EFEMP1,FGFR3,FGFR2,FLT1,KIT,MUSK,NTRK1,NTRK2,ROR2,PDGFRB,RET,EPHA6	22/60
6_Member	GO Molecular Functions	GO:0005003	ephrin receptor activity	-20.6908	-18.5214	238,1949,2042,2044,2045,2047,2049,2050,2051,2066,2261,2263,2321,3815,4593,4914,4915,4920,5159,5979,285220	ALK,EFNB3,EPHA3,EPHA5,EPHA7,EPHB1,EPHB3,EPHB4,EPHB6,ERBB4,FGFR3,FGFR2,FLT1,KIT,MUSK,NTRK1,NTRK2,ROR2,PDGFRB,RET,EPHA6	21/53
6_Member	GO Molecular Functions	GO:0005005	transmembrane-ephrin receptor activity	-20.6908	-18.5214	238,1949,2042,2044,2045,2047,2049,2050,2051,2066,2261,2263,2321,3815,4593,4914,4915,4920,5159,5979,285220	ALK,EFNB3,EPHA3,EPHA5,EPHA7,EPHB1,EPHB3,EPHB4,EPHB6,ERBB4,FGFR3,FGFR2,FLT1,KIT,MUSK,NTRK1,NTRK2,ROR2,PDGFRB,RET,EPHA6	21/53
6_Member	GO Molecular Functions	GO:0038064	collagen receptor activity	-20.6908	-18.5214	238,2042,2044,2045,2047,2049,2050,2066,2261,2263,2321,3673,3815,4593,4914,4915,4920,5159,5979,22801,285220	ALK,EPHA3,EPHA5,EPHA7,EPHB1,EPHB3,EPHB4,ERBB4,FGFR3,FGFR2,FLT1,ITGA2,KIT,MUSK,NTRK1,NTRK2,ROR2,PDGFRB,RET,ITGA11,EPHA6	21/53
6_Member	GO Molecular Functions	GO:0005006	epidermal growth factor receptor activity	-19.8331	-17.7422	238,2042,2044,2045,2047,2049,2050,2066,2202,2261,2263,2321,3815,4593,4914,4915,4920,5159,5979,285220	ALK,EPHA3,EPHA5,EPHA7,EPHB1,EPHB3,EPHB4,ERBB4,EFEMP1,FGFR3,FGFR2,FLT1,KIT,MUSK,NTRK1,NTRK2,ROR2,PDGFRB,RET,EPHA6	20/50
6_Member	GO Molecular Functions	GO:0005030	neurotrophin receptor activity	-19.6258	-17.5556	238,2042,2044,2045,2047,2049,2050,2066,2261,2263,2321,2674,3815,4593,4914,4915,4920,5159,5979,285220	ALK,EPHA3,EPHA5,EPHA7,EPHB1,EPHB3,EPHB4,ERBB4,FGFR3,FGFR2,FLT1,GFRA1,KIT,MUSK,NTRK1,NTRK2,ROR2,PDGFRB,RET,EPHA6	20/51
6_Member	GO Molecular Functions	GO:0005004	GPI-linked ephrin receptor activity	-18.5627	-16.6584	238,2042,2044,2045,2047,2049,2050,2066,2261,2263,2321,3815,4593,4914,4915,4920,5159,5979,285220	ALK,EPHA3,EPHA5,EPHA7,EPHB1,EPHB3,EPHB4,ERBB4,FGFR3,FGFR2,FLT1,KIT,MUSK,NTRK1,NTRK2,ROR2,PDGFRB,RET,EPHA6	19/49
6_Member	GO Molecular Functions	GO:0005008	hepatocyte growth factor receptor activity	-18.5627	-16.6584	238,2042,2044,2045,2047,2049,2050,2066,2261,2263,2321,3815,4593,4914,4915,4920,5159,5979,285220	ALK,EPHA3,EPHA5,EPHA7,EPHB1,EPHB3,EPHB4,ERBB4,FGFR3,FGFR2,FLT1,KIT,MUSK,NTRK1,NTRK2,ROR2,PDGFRB,RET,EPHA6	19/49
6_Member	GO Molecular Functions	GO:0005009	insulin receptor activity	-18.5627	-16.6584	238,2042,2044,2045,2047,2049,2050,2066,2261,2263,2321,3815,4593,4914,4915,4920,5159,5979,285220	ALK,EPHA3,EPHA5,EPHA7,EPHB1,EPHB3,EPHB4,ERBB4,FGFR3,FGFR2,FLT1,KIT,MUSK,NTRK1,NTRK2,ROR2,PDGFRB,RET,EPHA6	19/49
6_Member	GO Molecular Functions	GO:0005011	macrophage colony-stimulating factor receptor activity	-18.5627	-16.6584	238,2042,2044,2045,2047,2049,2050,2066,2261,2263,2321,3815,4593,4914,4915,4920,5159,5979,285220	ALK,EPHA3,EPHA5,EPHA7,EPHB1,EPHB3,EPHB4,ERBB4,FGFR3,FGFR2,FLT1,KIT,MUSK,NTRK1,NTRK2,ROR2,PDGFRB,RET,EPHA6	19/49
6_Member	GO Molecular Functions	GO:0005018	platelet-derived growth factor alpha-receptor activity	-18.5627	-16.6584	238,2042,2044,2045,2047,2049,2050,2066,2261,2263,2321,3815,4593,4914,4915,4920,5159,5979,285220	ALK,EPHA3,EPHA5,EPHA7,EPHB1,EPHB3,EPHB4,ERBB4,FGFR3,FGFR2,FLT1,KIT,MUSK,NTRK1,NTRK2,ROR2,PDGFRB,RET,EPHA6	19/49
6_Member	GO Molecular Functions	GO:0005020	stem cell factor receptor activity	-18.5627	-16.6584	238,2042,2044,2045,2047,2049,2050,2066,2261,2263,2321,3815,4593,4914,4915,4920,5159,5979,285220	ALK,EPHA3,EPHA5,EPHA7,EPHB1,EPHB3,EPHB4,ERBB4,FGFR3,FGFR2,FLT1,KIT,MUSK,NTRK1,NTRK2,ROR2,PDGFRB,RET,EPHA6	19/49
6_Member	GO Molecular Functions	GO:0008288	boss receptor activity	-18.5627	-16.6584	238,2042,2044,2045,2047,2049,2050,2066,2261,2263,2321,3815,4593,4914,4915,4920,5159,5979,285220	ALK,EPHA3,EPHA5,EPHA7,EPHB1,EPHB3,EPHB4,ERBB4,FGFR3,FGFR2,FLT1,KIT,MUSK,NTRK1,NTRK2,ROR2,PDGFRB,RET,EPHA6	19/49
6_Member	GO Molecular Functions	GO:0036332	placental growth factor receptor activity	-18.5627	-16.6584	238,2042,2044,2045,2047,2049,2050,2066,2261,2263,2321,3815,4593,4914,4915,4920,5159,5979,285220	ALK,EPHA3,EPHA5,EPHA7,EPHB1,EPHB3,EPHB4,ERBB4,FGFR3,FGFR2,FLT1,KIT,MUSK,NTRK1,NTRK2,ROR2,PDGFRB,RET,EPHA6	19/49
6_Member	GO Molecular Functions	GO:0038062	protein tyrosine kinase collagen receptor activity	-18.5627	-16.6584	238,2042,2044,2045,2047,2049,2050,2066,2261,2263,2321,3815,4593,4914,4915,4920,5159,5979,285220	ALK,EPHA3,EPHA5,EPHA7,EPHB1,EPHB3,EPHB4,ERBB4,FGFR3,FGFR2,FLT1,KIT,MUSK,NTRK1,NTRK2,ROR2,PDGFRB,RET,EPHA6	19/49
6_Member	GO Molecular Functions	GO:0060175	brain-derived neurotrophic factor receptor activity	-18.5627	-16.6584	238,2042,2044,2045,2047,2049,2050,2066,2261,2263,2321,3815,4593,4914,4915,4920,5159,5979,285220	ALK,EPHA3,EPHA5,EPHA7,EPHB1,EPHB3,EPHB4,ERBB4,FGFR3,FGFR2,FLT1,KIT,MUSK,NTRK1,NTRK2,ROR2,PDGFRB,RET,EPHA6	19/49
6_Member	GO Molecular Functions	GO:0005007	fibroblast growth factor receptor activity	-18.364	-16.4865	238,2042,2044,2045,2047,2049,2050,2066,2261,2263,2321,3815,4593,4914,4915,4920,5159,5979,285220	ALK,EPHA3,EPHA5,EPHA7,EPHB1,EPHB3,EPHB4,ERBB4,FGFR3,FGFR2,FLT1,KIT,MUSK,NTRK1,NTRK2,ROR2,PDGFRB,RET,EPHA6	19/50
6_Member	GO Molecular Functions	GO:0005017	platelet-derived growth factor receptor activity	-18.364	-16.4865	238,2042,2044,2045,2047,2049,2050,2066,2261,2263,2321,3815,4593,4914,4915,4920,5159,5979,285220	ALK,EPHA3,EPHA5,EPHA7,EPHB1,EPHB3,EPHB4,ERBB4,FGFR3,FGFR2,FLT1,KIT,MUSK,NTRK1,NTRK2,ROR2,PDGFRB,RET,EPHA6	19/50
6_Member	GO Molecular Functions	GO:0005019	platelet-derived growth factor beta-receptor activity	-18.364	-16.4865	238,2042,2044,2045,2047,2049,2050,2066,2261,2263,2321,3815,4593,4914,4915,4920,5159,5979,285220	ALK,EPHA3,EPHA5,EPHA7,EPHB1,EPHB3,EPHB4,ERBB4,FGFR3,FGFR2,FLT1,KIT,MUSK,NTRK1,NTRK2,ROR2,PDGFRB,RET,EPHA6	19/50
6_Member	GO Molecular Functions	GO:0016500	protein-hormone receptor activity	-18.2057	-16.3471	238,2042,2044,2045,2047,2049,2050,2066,2261,2263,2321,3815,4593,4914,4915,4920,5159,5979,8549,59352,285220	ALK,EPHA3,EPHA5,EPHA7,EPHB1,EPHB3,EPHB4,ERBB4,FGFR3,FGFR2,FLT1,KIT,MUSK,NTRK1,NTRK2,ROR2,PDGFRB,RET,LGR5,LGR6,EPHA6	21/67
6_Member	GO Molecular Functions	GO:0005010	insulin-like growth factor receptor activity	-18.1706	-16.3243	238,2042,2044,2045,2047,2049,2050,2066,2261,2263,2321,3815,4593,4914,4915,4920,5159,5979,285220	ALK,EPHA3,EPHA5,EPHA7,EPHB1,EPHB3,EPHB4,ERBB4,FGFR3,FGFR2,FLT1,KIT,MUSK,NTRK1,NTRK2,ROR2,PDGFRB,RET,EPHA6	19/51
6_Member	GO Molecular Functions	GO:0005021	vascular endothelial growth factor receptor activity	-18.1706	-16.3243	238,2042,2044,2045,2047,2049,2050,2066,2261,2263,2321,3815,4593,4914,4915,4920,5159,5979,285220	ALK,EPHA3,EPHA5,EPHA7,EPHB1,EPHB3,EPHB4,ERBB4,FGFR3,FGFR2,FLT1,KIT,MUSK,NTRK1,NTRK2,ROR2,PDGFRB,RET,EPHA6	19/51
6_Member	GO Molecular Functions	GO:0004713	protein tyrosine kinase activity	-16.1652	-14.3961	238,1949,2042,2044,2045,2047,2049,2050,2051,2066,2202,2261,2263,2321,2534,3815,4593,4914,4915,4920,5159,5979,6714,6850,7273,285220	ALK,EFNB3,EPHA3,EPHA5,EPHA7,EPHB1,EPHB3,EPHB4,EPHB6,ERBB4,EFEMP1,FGFR3,FGFR2,FLT1,FYN,KIT,MUSK,NTRK1,NTRK2,ROR2,PDGFRB,RET,SRC,SYK,TTN,EPHA6	26/140
6_Member	GO Molecular Functions	GO:0035401	histone H3Y41 kinase activity	-14.0576	-12.3993	238,2042,2044,2045,2047,2049,2050,2066,2261,2263,2321,2534,3815,4593,4914,4915,4920,5159,5979,6714,6850,285220	ALK,EPHA3,EPHA5,EPHA7,EPHB1,EPHB3,EPHB4,ERBB4,FGFR3,FGFR2,FLT1,FYN,KIT,MUSK,NTRK1,NTRK2,ROR2,PDGFRB,RET,SRC,SYK,EPHA6	22/115
6_Member	GO Molecular Functions	GO:0140801	histone H2AXY142 kinase activity	-14.0576	-12.3993	238,2042,2044,2045,2047,2049,2050,2066,2261,2263,2321,2534,3815,4593,4914,4915,4920,5159,5979,6714,6850,285220	ALK,EPHA3,EPHA5,EPHA7,EPHB1,EPHB3,EPHB4,ERBB4,FGFR3,FGFR2,FLT1,FYN,KIT,MUSK,NTRK1,NTRK2,ROR2,PDGFRB,RET,SRC,SYK,EPHA6	22/115
6_Member	GO Molecular Functions	GO:0004672	protein kinase activity	-7.75004	-6.51829	93,94,238,1026,1949,2042,2044,2045,2047,2049,2050,2051,2066,2202,2261,2263,2321,2534,3815,4593,4881,4914,4915,4920,5159,5294,5979,6347,6714,6850,7048,7273,9024,53904,140469,285220	ACVR2B,ACVRL1,ALK,CDKN1A,EFNB3,EPHA3,EPHA5,EPHA7,EPHB1,EPHB3,EPHB4,EPHB6,ERBB4,EFEMP1,FGFR3,FGFR2,FLT1,FYN,KIT,MUSK,NPR1,NTRK1,NTRK2,ROR2,PDGFRB,PIK3CG,RET,CCL2,SRC,SYK,TGFBR2,TTN,BRSK2,MYO3A,MYO3B,EPHA6	36/565
6_Member	GO Molecular Functions	GO:0141003	histone H2AX kinase activity	-7.52372	-6.30722	238,2042,2044,2045,2047,2049,2050,2066,2261,2263,2321,2534,3815,4593,4914,4915,4920,5159,5294,5979,6714,6850,7273,9024,53904,140469,285220	ALK,EPHA3,EPHA5,EPHA7,EPHB1,EPHB3,EPHB4,ERBB4,FGFR3,FGFR2,FLT1,FYN,KIT,MUSK,NTRK1,NTRK2,ROR2,PDGFRB,PIK3CG,RET,SRC,SYK,TTN,BRSK2,MYO3A,MYO3B,EPHA6	27/354
6_Member	GO Molecular Functions	GO:0140996	histone H3 kinase activity	-7.44787	-6.23559	238,2042,2044,2045,2047,2049,2050,2066,2261,2263,2321,2534,3815,4593,4914,4915,4920,5159,5294,5979,6714,6850,7273,9024,53904,140469,285220	ALK,EPHA3,EPHA5,EPHA7,EPHB1,EPHB3,EPHB4,ERBB4,FGFR3,FGFR2,FLT1,FYN,KIT,MUSK,NTRK1,NTRK2,ROR2,PDGFRB,PIK3CG,RET,SRC,SYK,TTN,BRSK2,MYO3A,MYO3B,EPHA6	27/357
6_Member	GO Molecular Functions	GO:0140993	histone modifying activity	-7.39181	-6.18923	238,1846,2042,2044,2045,2047,2049,2050,2066,2138,2139,2261,2263,2321,2534,3815,4593,4914,4915,4920,5159,5294,5782,5783,5788,5796,5799,5979,6714,6850,7273,9024,10076,29943,51702,53904,140469,285220,374462	ALK,DUSP4,EPHA3,EPHA5,EPHA7,EPHB1,EPHB3,EPHB4,ERBB4,EYA1,EYA2,FGFR3,FGFR2,FLT1,FYN,KIT,MUSK,NTRK1,NTRK2,ROR2,PDGFRB,PIK3CG,PTPN12,PTPN13,PTPRC,PTPRK,PTPRN2,RET,SRC,SYK,TTN,BRSK2,PTPRU,PADI1,PADI3,MYO3A,MYO3B,EPHA6,PTPRQ	39/664
6_Member	GO Molecular Functions	GO:0035173	histone kinase activity	-7.3729	-6.1717	238,2042,2044,2045,2047,2049,2050,2066,2261,2263,2321,2534,3815,4593,4914,4915,4920,5159,5294,5979,6714,6850,7273,9024,53904,140469,285220	ALK,EPHA3,EPHA5,EPHA7,EPHB1,EPHB3,EPHB4,ERBB4,FGFR3,FGFR2,FLT1,FYN,KIT,MUSK,NTRK1,NTRK2,ROR2,PDGFRB,PIK3CG,RET,SRC,SYK,TTN,BRSK2,MYO3A,MYO3B,EPHA6	27/360
6_Member	GO Molecular Functions	GO:0016773	phosphotransferase activity, alcohol group as acceptor	-6.74208	-5.58867	93,94,238,1021,1026,1608,1612,1949,2042,2044,2045,2047,2049,2050,2051,2066,2202,2261,2263,2321,2534,2710,3718,3815,4261,4593,4881,4914,4915,4920,5063,5129,5157,5159,5166,5218,5294,5562,5582,5979,6347,6714,6850,7048,7204,7273,8997,9024,9060,9162,9201,9625,11213,22983,26576,27148,51251,53904,54101,57172,64080,84630,85366,140469,203447,225689,285220	ACVR2B,ACVRL1,ALK,CDK6,CDKN1A,DGKG,DAPK1,EFNB3,EPHA3,EPHA5,EPHA7,EPHB1,EPHB3,EPHB4,EPHB6,ERBB4,EFEMP1,FGFR3,FGFR2,FLT1,FYN,GK,JAK3,KIT,CIITA,MUSK,NPR1,NTRK1,NTRK2,ROR2,PAK3,CDK18,PDGFRL,PDGFRB,PDK4,CDK14,PIK3CG,PRKAA1,PRKCG,RET,CCL2,SRC,SYK,TGFBR2,TRIO,TTN,KALRN,BRSK2,PAPSS2,DGKI,DCLK1,AATK,IRAK3,MAST1,SRPK3,STK36,NT5C3A,MYO3A,RIPK4,CAMK1G,RBKS,TTBK1,MYLK2,MYO3B,NRK,MAPK15,EPHA6	67/672
6_Member	GO Molecular Functions	GO:0016301	kinase activity	-5.97216	-4.88237	93,94,238,1026,1949,2042,2044,2045,2047,2049,2050,2051,2066,2202,2261,2263,2321,2534,3815,4593,4881,4914,4915,4920,5159,5294,5979,6347,6714,6850,7048,7273,9024,9162,26289,53904,140469,285220	ACVR2B,ACVRL1,ALK,CDKN1A,EFNB3,EPHA3,EPHA5,EPHA7,EPHB1,EPHB3,EPHB4,EPHB6,ERBB4,EFEMP1,FGFR3,FGFR2,FLT1,FYN,KIT,MUSK,NPR1,NTRK1,NTRK2,ROR2,PDGFRB,PIK3CG,RET,CCL2,SRC,SYK,TGFBR2,TTN,BRSK2,DGKI,AK5,MYO3A,MYO3B,EPHA6	38/726
7_Summary	GO Molecular Functions	GO:0005178	integrin binding	-20.5548	-18.4075	1281,1307,1311,1490,1842,1903,2191,2192,2246,2335,2670,2674,3383,3384,3481,3553,3672,3673,3676,3680,3684,3687,3690,3691,3913,3936,6376,6387,6714,6850,7045,7057,7148,7412,10085,10457,10516,10518,11096,22801,58494,79987,83706,84978,255743,288,421,1002,1007,1008,1009,1012,1016,1272,1496,1501,1826,2810,3728,3898,4059,4162,4854,5365,5493,5818,6712,8642,10178,10631,11336,23114,23650,23705,26011,27134,2…	COL3A1,COL16A1,COMP,CCN2,ECM2,S1PR3,FAP,FBLN1,FGF1,FN1,GFAP,GFRA1,ICAM1,ICAM2,IGF2,IL1B,ITGA1,ITGA2,ITGA4,ITGA9,ITGAM,ITGAX,ITGB3,ITGB4,LAMB2,LCP1,CX3CL1,CXCL12,SRC,SYK,TGFBI,THBS1,TNXB,VCAM1,EDIL3,GPNMB,FBLN5,CIB2,ADAMTS5,ITGA11,JAM2,SVEP1,FERMT3,FRMD5,NPNT,ANK3,ARVCF,CDH4,CDH9,CDH10,CDH11,CDH13,CDH18,CNTN1,CTNNA2,CTNND2,DSCAM,SFN,JUP,LAD1,BCAM,MCAM,NOTCH3,PLXNB3,PPL,NECTIN1,SPTBN2,DCHS1,TENM1,P…	84/-
7_Member	GO Molecular Functions	GO:0005178	integrin binding	-20.5548	-18.4075	1281,1307,1311,1490,1842,1903,2191,2192,2246,2335,2670,2674,3383,3384,3481,3553,3672,3673,3676,3680,3684,3687,3690,3691,3913,3936,6376,6387,6714,6850,7045,7057,7148,7412,10085,10457,10516,10518,11096,22801,58494,79987,83706,84978,255743	COL3A1,COL16A1,COMP,CCN2,ECM2,S1PR3,FAP,FBLN1,FGF1,FN1,GFAP,GFRA1,ICAM1,ICAM2,IGF2,IL1B,ITGA1,ITGA2,ITGA4,ITGA9,ITGAM,ITGAX,ITGB3,ITGB4,LAMB2,LCP1,CX3CL1,CXCL12,SRC,SYK,TGFBI,THBS1,TNXB,VCAM1,EDIL3,GPNMB,FBLN5,CIB2,ADAMTS5,ITGA11,JAM2,SVEP1,FERMT3,FRMD5,NPNT	45/161
7_Member	GO Molecular Functions	GO:0050839	cell adhesion molecule binding	-17.716	-15.91	288,421,1002,1007,1008,1009,1012,1016,1272,1281,1307,1311,1490,1496,1501,1826,1842,1903,2191,2192,2246,2335,2670,2674,2810,3383,3384,3481,3553,3672,3673,3676,3680,3684,3687,3690,3691,3728,3898,3913,3936,4059,4162,4854,5365,5493,5818,6376,6387,6712,6714,6850,7045,7057,7148,7412,8642,10085,10178,10457,10516,10518,10631,11096,11336,22801,23114,23650,23705,26011,27134,27237,54538,57451,57502,57530,58…	ANK3,ARVCF,CDH4,CDH9,CDH10,CDH11,CDH13,CDH18,CNTN1,COL3A1,COL16A1,COMP,CCN2,CTNNA2,CTNND2,DSCAM,ECM2,S1PR3,FAP,FBLN1,FGF1,FN1,GFAP,GFRA1,SFN,ICAM1,ICAM2,IGF2,IL1B,ITGA1,ITGA2,ITGA4,ITGA9,ITGAM,ITGAX,ITGB3,ITGB4,JUP,LAD1,LAMB2,LCP1,BCAM,MCAM,NOTCH3,PLXNB3,PPL,NECTIN1,CX3CL1,CXCL12,SPTBN2,SRC,SYK,TGFBI,THBS1,TNXB,VCAM1,DCHS1,EDIL3,TENM1,GPNMB,FBLN5,CIB2,POSTN,ADAMTS5,EXOC3,ITGA11,NFASC,TRIM29,CADM1…	84/567
8_Summary	GO Molecular Functions	GO:0005518	collagen binding	-20.095	-17.9934	1311,1520,1842,2335,3672,3673,4015,4318,4322,5154,5155,6678,6695,7045,7057,7148,7373,22801,26577,50509,114897,147372,150356	COMP,CTSS,ECM2,FN1,ITGA1,ITGA2,LOX,MMP9,MMP13,PDGFA,PDGFB,SPARC,SPOCK1,TGFBI,THBS1,TNXB,COL14A1,ITGA11,PCOLCE2,COL5A3,C1QTNF1,CCBE1,CHADL	23/-
8_Member	GO Molecular Functions	GO:0005518	collagen binding	-20.095	-17.9934	1311,1520,1842,2335,3672,3673,4015,4318,4322,5154,5155,6678,6695,7045,7057,7148,7373,22801,26577,50509,114897,147372,150356	COMP,CTSS,ECM2,FN1,ITGA1,ITGA2,LOX,MMP9,MMP13,PDGFA,PDGFB,SPARC,SPOCK1,TGFBI,THBS1,TNXB,COL14A1,ITGA11,PCOLCE2,COL5A3,C1QTNF1,CCBE1,CHADL	23/72
9_Summary	GO Molecular Functions	GO:0022834	ligand-gated channel activity	-19.5593	-17.4992	358,610,1139,2554,2555,2556,2558,2561,2562,2565,2567,2890,2898,2899,2900,2905,3359,3761,3772,3776,3778,5026,6262,6337,9127,9424,23416,27345,55584,57348,94015,203859,343450,1128,1131,3274,3351,3352,57528,165829,1193,9022,115019	AQP1,HCN2,CHRNA7,GABRA1,GABRA2,GABRA3,GABRA5,GABRB2,GABRB3,GABRG1,GABRG3,GRIA1,GRIK2,GRIK3,GRIK4,GRIN2C,HTR3A,KCNJ4,KCNJ15,KCNK2,KCNMA1,P2RX5,RYR2,SCNN1A,P2RX6,KCNK6,KCNH3,KCNMB4,CHRNA9,TTYH1,TTYH2,ANO5,KCNT2,CHRM1,CHRM3,HRH2,HTR1B,HTR1D,KCTD16,GPR156,CLIC2,CLIC3,SLC26A9	43/-
9_Member	GO Molecular Functions	GO:0022834	ligand-gated channel activity	-19.5593	-17.4992	358,610,1139,2554,2555,2556,2558,2561,2562,2565,2567,2890,2898,2899,2900,2905,3359,3761,3772,3776,3778,5026,6262,6337,9127,9424,23416,27345,55584,57348,94015,203859,343450	AQP1,HCN2,CHRNA7,GABRA1,GABRA2,GABRA3,GABRA5,GABRB2,GABRB3,GABRG1,GABRG3,GRIA1,GRIK2,GRIK3,GRIK4,GRIN2C,HTR3A,KCNJ4,KCNJ15,KCNK2,KCNMA1,P2RX5,RYR2,SCNN1A,P2RX6,KCNK6,KCNH3,KCNMB4,CHRNA9,TTYH1,TTYH2,ANO5,KCNT2	33/188
9_Member	GO Molecular Functions	GO:0015276	ligand-gated monoatomic ion channel activity	-18.7116	-16.7156	358,610,1139,2554,2555,2556,2558,2561,2562,2565,2567,2890,2898,2899,2900,2905,3359,3761,3772,3778,5026,6262,6337,9127,9424,23416,27345,55584,57348,94015,203859,343450	AQP1,HCN2,CHRNA7,GABRA1,GABRA2,GABRA3,GABRA5,GABRB2,GABRB3,GABRG1,GABRG3,GRIA1,GRIK2,GRIK3,GRIK4,GRIN2C,HTR3A,KCNJ4,KCNJ15,KCNMA1,P2RX5,RYR2,SCNN1A,P2RX6,KCNK6,KCNH3,KCNMB4,CHRNA9,TTYH1,TTYH2,ANO5,KCNT2	32/186
9_Member	GO Molecular Functions	GO:0030594	neurotransmitter receptor activity	-15.7106	-13.9708	1128,1131,1139,2554,2555,2556,2558,2561,2562,2565,2567,2890,2898,2899,2900,2905,3274,3351,3352,3359,55584,57528	CHRM1,CHRM3,CHRNA7,GABRA1,GABRA2,GABRA3,GABRA5,GABRB2,GABRB3,GABRG1,GABRG3,GRIA1,GRIK2,GRIK3,GRIK4,GRIN2C,HRH2,HTR1B,HTR1D,HTR3A,CHRNA9,KCTD16	22/97
9_Member	GO Molecular Functions	GO:0005230	extracellular ligand-gated monoatomic ion channel activity	-13.6533	-12.0288	1139,2554,2555,2556,2558,2561,2562,2565,2567,2890,2898,2899,2900,2905,3359,5026,9127,55584	CHRNA7,GABRA1,GABRA2,GABRA3,GABRA5,GABRB2,GABRB3,GABRG1,GABRG3,GRIA1,GRIK2,GRIK3,GRIK4,GRIN2C,HTR3A,P2RX5,P2RX6,CHRNA9	18/73
9_Member	GO Molecular Functions	GO:0022824	transmitter-gated monoatomic ion channel activity	-12.4237	-10.8631	1139,2554,2555,2556,2558,2561,2562,2565,2567,2890,2898,2899,2900,2905,3359,55584	CHRNA7,GABRA1,GABRA2,GABRA3,GABRA5,GABRB2,GABRB3,GABRG1,GABRG3,GRIA1,GRIK2,GRIK3,GRIK4,GRIN2C,HTR3A,CHRNA9	16/63
9_Member	GO Molecular Functions	GO:0022835	transmitter-gated channel activity	-12.4237	-10.8631	1139,2554,2555,2556,2558,2561,2562,2565,2567,2890,2898,2899,2900,2905,3359,55584	CHRNA7,GABRA1,GABRA2,GABRA3,GABRA5,GABRB2,GABRB3,GABRG1,GABRG3,GRIA1,GRIK2,GRIK3,GRIK4,GRIN2C,HTR3A,CHRNA9	16/63
9_Member	GO Molecular Functions	GO:0098960	postsynaptic neurotransmitter receptor activity	-11.7593	-10.2835	1128,1131,1139,2554,2555,2558,2561,2567,2890,2898,2899,2900,2905,3359,55584,57528	CHRM1,CHRM3,CHRNA7,GABRA1,GABRA2,GABRA5,GABRB2,GABRG3,GRIA1,GRIK2,GRIK3,GRIK4,GRIN2C,HTR3A,CHRNA9,KCTD16	16/69
9_Member	GO Molecular Functions	GO:0099529	neurotransmitter receptor activity involved in regulation of postsynaptic membrane potential	-10.8471	-9.41989	1139,2554,2555,2558,2561,2567,2890,2898,2899,2900,2905,3359,55584,57528	CHRNA7,GABRA1,GABRA2,GABRA5,GABRB2,GABRG3,GRIA1,GRIK2,GRIK3,GRIK4,GRIN2C,HTR3A,CHRNA9,KCTD16	14/56
9_Member	GO Molecular Functions	GO:0099094	ligand-gated monoatomic cation channel activity	-10.6293	-9.21347	358,610,1139,2890,2898,2899,2900,3359,3761,3772,3778,5026,6262,6337,9127,9424,23416,27345,55584,343450	AQP1,HCN2,CHRNA7,GRIA1,GRIK2,GRIK3,GRIK4,HTR3A,KCNJ4,KCNJ15,KCNMA1,P2RX5,RYR2,SCNN1A,P2RX6,KCNK6,KCNH3,KCNMB4,CHRNA9,KCNT2	20/136
9_Member	GO Molecular Functions	GO:1904315	transmitter-gated monoatomic ion channel activity involved in regulation of postsynaptic membrane potential	-10.0027	-8.63549	1139,2554,2555,2558,2561,2567,2890,2898,2899,2900,2905,3359,55584	CHRNA7,GABRA1,GABRA2,GABRA5,GABRB2,GABRG3,GRIA1,GRIK2,GRIK3,GRIK4,GRIN2C,HTR3A,CHRNA9	13/53
9_Member	GO Molecular Functions	GO:0099095	ligand-gated monoatomic anion channel activity	-9.5006	-8.1587	2554,2555,2556,2558,2561,2562,2565,2567,5026,57348,94015,203859	GABRA1,GABRA2,GABRA3,GABRA5,GABRB2,GABRB3,GABRG1,GABRG3,P2RX5,TTYH1,TTYH2,ANO5	12/47
9_Member	GO Molecular Functions	GO:0016917	GABA receptor activity	-9.13305	-7.81324	2554,2555,2556,2558,2561,2562,2565,2567,165829	GABRA1,GABRA2,GABRA3,GABRA5,GABRB2,GABRB3,GABRG1,GABRG3,GPR156	9/23
9_Member	GO Molecular Functions	GO:0022851	GABA-gated chloride ion channel activity	-8.70811	-7.40931	2554,2555,2556,2558,2561,2562,2565,2567	GABRA1,GABRA2,GABRA3,GABRA5,GABRB2,GABRB3,GABRG1,GABRG3	8/18
9_Member	GO Molecular Functions	GO:0004890	GABA-A receptor activity	-8.47924	-7.19391	2554,2555,2556,2558,2561,2562,2565,2567	GABRA1,GABRA2,GABRA3,GABRA5,GABRB2,GABRB3,GABRG1,GABRG3	8/19
9_Member	GO Molecular Functions	GO:0005254	chloride channel activity	-8.4268	-7.14641	1193,2554,2555,2556,2558,2561,2562,2565,2567,9022,57348,94015,115019,203859	CLIC2,GABRA1,GABRA2,GABRA3,GABRA5,GABRB2,GABRB3,GABRG1,GABRG3,CLIC3,TTYH1,TTYH2,SLC26A9,ANO5	14/83
9_Member	GO Molecular Functions	GO:0005253	monoatomic anion channel activity	-8.07317	-6.82286	1193,2554,2555,2556,2558,2561,2562,2565,2567,5026,9022,57348,94015,115019,203859	CLIC2,GABRA1,GABRA2,GABRA3,GABRA5,GABRB2,GABRB3,GABRG1,GABRG3,P2RX5,CLIC3,TTYH1,TTYH2,SLC26A9,ANO5	15/103
9_Member	GO Molecular Functions	GO:0099507	ligand-gated monoatomic ion channel activity involved in regulation of presynaptic membrane potential	-7.62088	-6.39581	2555,2558,2890,2898,2899,2900,3359	GABRA2,GABRA5,GRIA1,GRIK2,GRIK3,GRIK4,HTR3A	7/16
9_Member	GO Molecular Functions	GO:0008503	benzodiazepine receptor activity	-7.32074	-6.12361	2554,2555,2556,2558,2565,2567	GABRA1,GABRA2,GABRA3,GABRA5,GABRG1,GABRG3	6/11
9_Member	GO Molecular Functions	GO:0015108	chloride transmembrane transporter activity	-6.30467	-5.18987	1193,2554,2555,2556,2558,2561,2562,2565,2567,9022,57348,94015,115019,203859	CLIC2,GABRA1,GABRA2,GABRA3,GABRA5,GABRB2,GABRB3,GABRG1,GABRG3,CLIC3,TTYH1,TTYH2,SLC26A9,ANO5	14/121
9_Member	GO Molecular Functions	GO:0008509	monoatomic anion transmembrane transporter activity	-5.92533	-4.83936	1193,2554,2555,2556,2558,2561,2562,2565,2567,5026,9022,57348,94015,115019,203859	CLIC2,GABRA1,GABRA2,GABRA3,GABRA5,GABRB2,GABRB3,GABRG1,GABRG3,P2RX5,CLIC3,TTYH1,TTYH2,SLC26A9,ANO5	15/149
9_Member	GO Molecular Functions	GO:0015103	inorganic anion transmembrane transporter activity	-4.71169	-3.75857	1193,2554,2555,2556,2558,2561,2562,2565,2567,9022,57348,94015,115019,203859	CLIC2,GABRA1,GABRA2,GABRA3,GABRA5,GABRB2,GABRB3,GABRG1,GABRG3,CLIC3,TTYH1,TTYH2,SLC26A9,ANO5	14/165
10_Summary	GO Molecular Functions	GO:0033218	amide binding	-18.5024	-16.6049	348,478,590,773,774,799,972,1139,1191,1471,2346,2348,2890,3624,3673,3684,4481,4804,4881,4883,5021,5321,5618,5745,6262,6653,7042,7096,7097,7099,7433,9340,10267,54103,64127,84570,2861,5125,6751,6752,57214	APOE,ATP1A3,BCHE,CACNA1A,CACNA1B,CALCR,CD74,CHRNA7,CLU,CST3,FOLH1,FOLR1,GRIA1,INHBA,ITGA2,ITGAM,MSR1,NGFR,NPR1,NPR3,OXTR,PLA2G4A,PRLR,PTH1R,RYR2,SORL1,TGFB2,TLR1,TLR2,TLR4,VIPR1,GLP2R,RAMP1,GSAP,NOD2,COL25A1,GPR37,PCSK5,SSTR1,SSTR2,CEMIP	41/-
10_Member	GO Molecular Functions	GO:0033218	amide binding	-18.5024	-16.6049	348,478,590,773,774,799,972,1139,1191,1471,2346,2348,2890,3624,3673,3684,4481,4804,4881,4883,5021,5321,5618,5745,6262,6653,7042,7096,7097,7099,7433,9340,10267,54103,64127,84570	APOE,ATP1A3,BCHE,CACNA1A,CACNA1B,CALCR,CD74,CHRNA7,CLU,CST3,FOLH1,FOLR1,GRIA1,INHBA,ITGA2,ITGAM,MSR1,NGFR,NPR1,NPR3,OXTR,PLA2G4A,PRLR,PTH1R,RYR2,SORL1,TGFB2,TLR1,TLR2,TLR4,VIPR1,GLP2R,RAMP1,GSAP,NOD2,COL25A1	36/247
10_Member	GO Molecular Functions	GO:0001540	amyloid-beta binding	-16.0722	-14.3081	348,478,590,773,774,799,972,1139,1191,1471,2890,3673,3684,4481,4804,6653,7042,7097,7099,54103,84570	APOE,ATP1A3,BCHE,CACNA1A,CACNA1B,CALCR,CD74,CHRNA7,CLU,CST3,GRIA1,ITGA2,ITGAM,MSR1,NGFR,SORL1,TGFB2,TLR2,TLR4,GSAP,COL25A1	21/83
10_Member	GO Molecular Functions	GO:0042277	peptide binding	-10.9005	-9.47099	348,478,590,773,774,799,972,1139,1191,1471,2861,2890,3673,3684,4481,4804,4883,5125,6653,6751,6752,7042,7097,7099,54103,57214,84570	APOE,ATP1A3,BCHE,CACNA1A,CACNA1B,CALCR,CD74,CHRNA7,CLU,CST3,GPR37,GRIA1,ITGA2,ITGAM,MSR1,NGFR,NPR3,PCSK5,SORL1,SSTR1,SSTR2,TGFB2,TLR2,TLR4,GSAP,CEMIP,COL25A1	27/249
11_Summary	GO Molecular Functions	GO:0016491	oxidoreductase activity	-18.2256	-16.3609	216,218,220,231,240,242,444,1036,1193,1536,1543,1545,1551,1583,1591,1645,1646,1733,1734,3290,3293,3620,4015,4016,4051,4688,5740,5742,6307,6648,6916,6999,7306,7412,7837,8564,8644,9022,9196,9420,10840,10858,29785,50508,53630,55214,55328,56603,57016,57834,66002,79152,79400,84171,84695,112399,115908,160428,195814,259307,283208,2977,2983,6714,3934	ALDH1A1,ALDH3A1,ALDH1A3,AKR1B1,ALOX5,ALOX12B,ASPH,CDO1,CLIC2,CYBB,CYP1A1,CYP1B1,CYP3A7,CYP11A1,CYP24A1,AKR1C1,AKR1C2,DIO1,DIO2,HSD11B1,HSD17B3,IDO1,LOX,LOXL1,CYP4F3,NCF2,PTGIS,PTGS1,MSMO1,SOD2,TBXAS1,TDO2,TYRP1,VCAM1,PXDN,KMO,AKR1C3,CLIC3,KCNAB3,CYP7B1,ALDH1L1,CYP46A1,CYP2S1,NOX3,BCO1,P3H2,RNLS,CYP26B1,AKR1B10,CYP4F11,CYP4F12,FA2H,NOX5,LOXL4,LOXL3,EGLN3,CTHRC1,ALDH1L2,SDR16C5,IL4I1,P4HA3,GUCY1A2,…	65/-
11_Member	GO Molecular Functions	GO:0016491	oxidoreductase activity	-18.2256	-16.3609	216,218,220,231,240,242,444,1036,1193,1536,1543,1545,1551,1583,1591,1645,1646,1733,1734,3290,3293,3620,4015,4016,4051,4688,5740,5742,6307,6648,6916,6999,7306,7412,7837,8564,8644,9022,9196,9420,10840,10858,29785,50508,53630,55214,55328,56603,57016,57834,66002,79152,79400,84171,84695,112399,115908,160428,195814,259307,283208	ALDH1A1,ALDH3A1,ALDH1A3,AKR1B1,ALOX5,ALOX12B,ASPH,CDO1,CLIC2,CYBB,CYP1A1,CYP1B1,CYP3A7,CYP11A1,CYP24A1,AKR1C1,AKR1C2,DIO1,DIO2,HSD11B1,HSD17B3,IDO1,LOX,LOXL1,CYP4F3,NCF2,PTGIS,PTGS1,MSMO1,SOD2,TBXAS1,TDO2,TYRP1,VCAM1,PXDN,KMO,AKR1C3,CLIC3,KCNAB3,CYP7B1,ALDH1L1,CYP46A1,CYP2S1,NOX3,BCO1,P3H2,RNLS,CYP26B1,AKR1B10,CYP4F11,CYP4F12,FA2H,NOX5,LOXL4,LOXL3,EGLN3,CTHRC1,ALDH1L2,SDR16C5,IL4I1,P4HA3	61/730
11_Member	GO Molecular Functions	GO:0020037	heme binding	-14.9969	-13.2889	1536,1543,1545,1551,1583,1591,2977,2983,3620,4051,5740,5742,6714,6916,6999,7837,9420,10858,29785,50508,56603,57834,66002,79152,79400	CYBB,CYP1A1,CYP1B1,CYP3A7,CYP11A1,CYP24A1,GUCY1A2,GUCY1B1,IDO1,CYP4F3,PTGIS,PTGS1,SRC,TBXAS1,TDO2,PXDN,CYP7B1,CYP46A1,CYP2S1,NOX3,CYP26B1,CYP4F11,CYP4F12,FA2H,NOX5	25/142
11_Member	GO Molecular Functions	GO:0016705	oxidoreductase activity, acting on paired donors, with incorporation or reduction of molecular oxygen	-14.2813	-12.6055	444,1543,1545,1551,1583,1591,1645,1646,4051,5740,5742,6307,6916,7306,8564,8644,9420,10858,29785,55214,56603,57834,66002,79152,112399,115908,283208	ASPH,CYP1A1,CYP1B1,CYP3A7,CYP11A1,CYP24A1,AKR1C1,AKR1C2,CYP4F3,PTGIS,PTGS1,MSMO1,TBXAS1,TYRP1,KMO,AKR1C3,CYP7B1,CYP46A1,CYP2S1,P3H2,CYP26B1,CYP4F11,CYP4F12,FA2H,EGLN3,CTHRC1,P4HA3	27/181
11_Member	GO Molecular Functions	GO:0046906	tetrapyrrole binding	-14.2798	-12.6055	1536,1543,1545,1551,1583,1591,2977,2983,3620,4051,5740,5742,6714,6916,6999,7837,9420,10858,29785,50508,56603,57834,66002,79152,79400	CYBB,CYP1A1,CYP1B1,CYP3A7,CYP11A1,CYP24A1,GUCY1A2,GUCY1B1,IDO1,CYP4F3,PTGIS,PTGS1,SRC,TBXAS1,TDO2,PXDN,CYP7B1,CYP46A1,CYP2S1,NOX3,CYP26B1,CYP4F11,CYP4F12,FA2H,NOX5	25/152
11_Member	GO Molecular Functions	GO:0004497	monooxygenase activity	-13.767	-12.1241	1543,1545,1551,1583,1591,1645,1646,4051,5740,6307,6916,7306,8564,8644,9420,10858,29785,56603,57834,66002,79152	CYP1A1,CYP1B1,CYP3A7,CYP11A1,CYP24A1,AKR1C1,AKR1C2,CYP4F3,PTGIS,MSMO1,TBXAS1,TYRP1,KMO,AKR1C3,CYP7B1,CYP46A1,CYP2S1,CYP26B1,CYP4F11,CYP4F12,FA2H	21/106
11_Member	GO Molecular Functions	GO:0005506	iron ion binding	-12.2715	-10.7263	240,242,1036,1543,1545,1551,1583,1591,3934,4051,5740,6307,6916,9420,10858,29785,55214,56603,57834,66002,79152,112399,283208	ALOX5,ALOX12B,CDO1,CYP1A1,CYP1B1,CYP3A7,CYP11A1,CYP24A1,LCN2,CYP4F3,PTGIS,MSMO1,TBXAS1,CYP7B1,CYP46A1,CYP2S1,P3H2,CYP26B1,CYP4F11,CYP4F12,FA2H,EGLN3,P4HA3	23/154
11_Member	GO Molecular Functions	GO:0016709	oxidoreductase activity, acting on paired donors, with incorporation or reduction of molecular oxygen, NAD(P)H as one donor, and incorporation of one atom of oxygen	-7.29943	-6.10365	1543,1545,1645,1646,8564,8644,10858,56603,57834	CYP1A1,CYP1B1,AKR1C1,AKR1C2,KMO,AKR1C3,CYP46A1,CYP26B1,CYP4F11	9/35
11_Member	GO Molecular Functions	GO:0016712	oxidoreductase activity, acting on paired donors, with incorporation or reduction of molecular oxygen, reduced flavin or flavoprotein as one donor, and incorporation of one atom of oxygen	-5.32076	-4.28737	1543,1545,1551,4051,9420,29785,57834,66002	CYP1A1,CYP1B1,CYP3A7,CYP4F3,CYP7B1,CYP2S1,CYP4F11,CYP4F12	8/44
11_Member	GO Molecular Functions	GO:0008395	steroid hydroxylase activity	-4.85186	-3.88142	1543,1545,1551,1583,9420,10858	CYP1A1,CYP1B1,CYP3A7,CYP11A1,CYP7B1,CYP46A1	6/25
12_Summary	GO Molecular Functions	GO:0005509	calcium ion binding	-17.9695	-16.1292	444,716,774,794,1002,1007,1008,1009,1012,1016,1311,1462,1608,1952,1953,2009,2161,2192,2196,2199,2201,2202,2591,2934,3936,4023,4322,4745,4854,4855,5066,5099,5167,5321,5646,5979,6262,6275,6276,6280,6469,6678,6695,6861,7056,7057,7058,7092,7273,8447,8642,9185,9353,10085,10516,10518,10669,11093,11240,11328,23236,23284,25780,25891,27253,28514,29943,30820,30845,51440,51702,54510,55784,55959,57348,57451,…	ASPH,C1S,CACNA1B,CALB2,CDH4,CDH9,CDH10,CDH11,CDH13,CDH18,COMP,VCAN,DGKG,CELSR2,MEGF6,EML1,F12,FBLN1,FAT2,FBLN2,FBN2,EFEMP1,GALNT3,GSN,LCP1,LPL,MMP13,NELL1,NOTCH3,NOTCH4,PAM,PCDH7,ENPP1,PLA2G4A,PRSS3,RET,RYR2,S100A4,S100A5,S100A9,SHH,SPARC,SPOCK1,SYT5,THBD,THBS1,THBS2,TLL1,TTN,DOC2B,DCHS1,REPS2,SLIT2,EDIL3,FBLN5,CIB2,CGREF1,ADAMTS13,PADI2,FKBP9,PLCB1,ADGRL3,RASGRP3,PAMR1,PCDH17,DLL1,PADI1,KCNIP1,E…	111/-
12_Member	GO Molecular Functions	GO:0005509	calcium ion binding	-17.9695	-16.1292	444,716,774,794,1002,1007,1008,1009,1012,1016,1311,1462,1608,1952,1953,2009,2161,2192,2196,2199,2201,2202,2591,2934,3936,4023,4322,4745,4854,4855,5066,5099,5167,5321,5646,5979,6262,6275,6276,6280,6469,6678,6695,6861,7056,7057,7058,7092,7273,8447,8642,9185,9353,10085,10516,10518,10669,11093,11240,11328,23236,23284,25780,25891,27253,28514,29943,30820,30845,51440,51702,54510,55784,55959,57348,57451,…	ASPH,C1S,CACNA1B,CALB2,CDH4,CDH9,CDH10,CDH11,CDH13,CDH18,COMP,VCAN,DGKG,CELSR2,MEGF6,EML1,F12,FBLN1,FAT2,FBLN2,FBN2,EFEMP1,GALNT3,GSN,LCP1,LPL,MMP13,NELL1,NOTCH3,NOTCH4,PAM,PCDH7,ENPP1,PLA2G4A,PRSS3,RET,RYR2,S100A4,S100A5,S100A9,SHH,SPARC,SPOCK1,SYT5,THBD,THBS1,THBS2,TLL1,TTN,DOC2B,DCHS1,REPS2,SLIT2,EDIL3,FBLN5,CIB2,CGREF1,ADAMTS13,PADI2,FKBP9,PLCB1,ADGRL3,RASGRP3,PAMR1,PCDH17,DLL1,PADI1,KCNIP1,E…	111/703
13_Summary	GO Molecular Functions	GO:0050840	extracellular matrix binding	-15.6161	-13.8809	1301,1520,2199,3673,3690,6469,6678,6695,7045,7057,7148,7837,9353,11096,59277,64093,64129,150356,169611	COL11A1,CTSS,FBLN2,ITGA2,ITGB3,SHH,SPARC,SPOCK1,TGFBI,THBS1,TNXB,PXDN,SLIT2,ADAMTS5,NTN4,SMOC1,TINAGL1,CHADL,OLFML2A	19/-
13_Member	GO Molecular Functions	GO:0050840	extracellular matrix binding	-15.6161	-13.8809	1301,1520,2199,3673,3690,6469,6678,6695,7045,7057,7148,7837,9353,11096,59277,64093,64129,150356,169611	COL11A1,CTSS,FBLN2,ITGA2,ITGB3,SHH,SPARC,SPOCK1,TGFBI,THBS1,TNXB,PXDN,SLIT2,ADAMTS5,NTN4,SMOC1,TINAGL1,CHADL,OLFML2A	19/67
13_Member	GO Molecular Functions	GO:0043236	laminin binding	-6.8098	-5.65023	1520,3673,6469,7057,7837,9353,59277,64129	CTSS,ITGA2,SHH,THBS1,PXDN,SLIT2,NTN4,TINAGL1	8/29
13_Member	GO Molecular Functions	GO:0043237	laminin-1 binding	-5.10597	-4.10906	6469,7837,9353,59277	SHH,PXDN,SLIT2,NTN4	4/7
14_Summary	GO Molecular Functions	GO:0061134	peptidase regulator activity	-15.2534	-13.5321	2,710,721,834,857,1293,1294,1469,1470,1471,1472,1474,1512,2192,2335,4803,4824,5055,5265,5266,5270,6653,6695,7035,7057,10406,26577,89932,114769,115362,140686,1026,2100,2810,3547,3557,3776,4091,4188,5788,7837,9353,22943,27012,27122,27123,116372	A2M,SERPING1,C4B,CASP1,CAV1,COL6A3,COL7A1,CST1,CST2,CST3,CST4,CST6,CTSH,FBLN1,FN1,NGF,NKX3-1,SERPINB2,SERPINA1,PI3,SERPINE2,SORL1,SPOCK1,TFPI,THBS1,WFDC2,PCOLCE2,PAPLN,CARD16,GBP5,WFDC3,CDKN1A,ESR2,SFN,IGSF1,IL1RN,KCNK2,SMAD6,MDFI,PTPRC,PXDN,SLIT2,DKK1,KCNV1,DKK3,DKK2,LYPD1	47/-
14_Member	GO Molecular Functions	GO:0061134	peptidase regulator activity	-15.2534	-13.5321	2,710,721,834,857,1293,1294,1469,1470,1471,1472,1474,1512,2192,2335,4803,4824,5055,5265,5266,5270,6653,6695,7035,7057,10406,26577,89932,114769,115362,140686	A2M,SERPING1,C4B,CASP1,CAV1,COL6A3,COL7A1,CST1,CST2,CST3,CST4,CST6,CTSH,FBLN1,FN1,NGF,NKX3-1,SERPINB2,SERPINA1,PI3,SERPINE2,SORL1,SPOCK1,TFPI,THBS1,WFDC2,PCOLCE2,PAPLN,CARD16,GBP5,WFDC3	31/226
14_Member	GO Molecular Functions	GO:0004866	endopeptidase inhibitor activity	-12.7585	-11.1852	2,710,721,1293,1294,1469,1470,1471,1472,1474,4803,5055,5265,5266,5270,6653,6695,7035,7057,10406,89932,114769,115362,140686	A2M,SERPING1,C4B,COL6A3,COL7A1,CST1,CST2,CST3,CST4,CST6,NGF,SERPINB2,SERPINA1,PI3,SERPINE2,SORL1,SPOCK1,TFPI,THBS1,WFDC2,PAPLN,CARD16,GBP5,WFDC3	24/161
14_Member	GO Molecular Functions	GO:0030414	peptidase inhibitor activity	-12.2858	-10.7375	2,710,721,1293,1294,1469,1470,1471,1472,1474,4803,5055,5265,5266,5270,6653,6695,7035,7057,10406,89932,114769,115362,140686	A2M,SERPING1,C4B,COL6A3,COL7A1,CST1,CST2,CST3,CST4,CST6,NGF,SERPINB2,SERPINA1,PI3,SERPINE2,SORL1,SPOCK1,TFPI,THBS1,WFDC2,PAPLN,CARD16,GBP5,WFDC3	24/169
14_Member	GO Molecular Functions	GO:0061135	endopeptidase regulator activity	-11.4705	-10.0099	2,710,721,1293,1294,1469,1470,1471,1472,1474,4803,5055,5265,5266,5270,6653,6695,7035,7057,10406,89932,114769,115362,140686	A2M,SERPING1,C4B,COL6A3,COL7A1,CST1,CST2,CST3,CST4,CST6,NGF,SERPINB2,SERPINA1,PI3,SERPINE2,SORL1,SPOCK1,TFPI,THBS1,WFDC2,PAPLN,CARD16,GBP5,WFDC3	24/184
14_Member	GO Molecular Functions	GO:0140678	molecular function inhibitor activity	-11.0364	-9.59526	2,710,721,857,1026,1293,1294,1469,1470,1471,1472,1474,2100,2810,3547,3557,3776,4091,4188,4803,4824,5055,5265,5266,5270,5788,6653,6695,7035,7057,7837,9353,10406,22943,27012,27122,27123,89932,114769,115362,116372,140686	A2M,SERPING1,C4B,CAV1,CDKN1A,COL6A3,COL7A1,CST1,CST2,CST3,CST4,CST6,ESR2,SFN,IGSF1,IL1RN,KCNK2,SMAD6,MDFI,NGF,NKX3-1,SERPINB2,SERPINA1,PI3,SERPINE2,PTPRC,SORL1,SPOCK1,TFPI,THBS1,PXDN,SLIT2,WFDC2,DKK1,KCNV1,DKK3,DKK2,PAPLN,CARD16,GBP5,LYPD1,WFDC3	42/564
14_Member	GO Molecular Functions	GO:0004857	enzyme inhibitor activity	-7.18107	-5.99595	2,710,721,857,1026,1293,1294,1469,1470,1471,1472,1474,2810,4803,5055,5265,5266,5270,5788,6653,6695,7035,7057,9353,10406,89932,114769,115362,140686	A2M,SERPING1,C4B,CAV1,CDKN1A,COL6A3,COL7A1,CST1,CST2,CST3,CST4,CST6,SFN,NGF,SERPINB2,SERPINA1,PI3,SERPINE2,PTPRC,SORL1,SPOCK1,TFPI,THBS1,SLIT2,WFDC2,PAPLN,CARD16,GBP5,WFDC3	29/416
14_Member	GO Molecular Functions	GO:0004867	serine-type endopeptidase inhibitor activity	-6.75378	-5.59914	2,710,1293,1294,5055,5265,5266,5270,6695,7035,10406,89932,140686	A2M,SERPING1,COL6A3,COL7A1,SERPINB2,SERPINA1,PI3,SERPINE2,SPOCK1,TFPI,WFDC2,PAPLN,WFDC3	13/95
14_Member	GO Molecular Functions	GO:0004869	cysteine-type endopeptidase inhibitor activity	-6.02085	-4.92893	1469,1470,1471,1472,1474,6695,10406,114769	CST1,CST2,CST3,CST4,CST6,SPOCK1,WFDC2,CARD16	8/36
15_Summary	GO Molecular Functions	GO:0019955	cytokine binding	-13.8672	-12.2167	2,94,834,972,1230,1311,1524,3557,3560,3561,3587,3598,3676,3690,3815,5618,7048,7057,7837,9180,9244,53832,57007,147138,1512,2152,2674,3575,3822,9214,10148,10859	A2M,ACVRL1,CASP1,CD74,CCR1,COMP,CX3CR1,IL1RN,IL2RB,IL2RG,IL10RA,IL13RA2,ITGA4,ITGB3,KIT,PRLR,TGFBR2,THBS1,PXDN,OSMR,CRLF1,IL20RA,ACKR3,TMC8,CTSH,F3,GFRA1,IL7R,KLRC2,FCMR,EBI3,LILRB1	32/-
15_Member	GO Molecular Functions	GO:0019955	cytokine binding	-13.8672	-12.2167	2,94,834,972,1230,1311,1524,3557,3560,3561,3587,3598,3676,3690,3815,5618,7048,7057,7837,9180,9244,53832,57007,147138	A2M,ACVRL1,CASP1,CD74,CCR1,COMP,CX3CR1,IL1RN,IL2RB,IL2RG,IL10RA,IL13RA2,ITGA4,ITGB3,KIT,PRLR,TGFBR2,THBS1,PXDN,OSMR,CRLF1,IL20RA,ACKR3,TMC8	24/144
15_Member	GO Molecular Functions	GO:0140375	immune receptor activity	-9.53079	-8.18509	972,1230,1512,1524,2152,2674,3560,3561,3575,3587,3598,3822,5618,9180,9214,9244,10148,10859,53832,57007	CD74,CCR1,CTSH,CX3CR1,F3,GFRA1,IL2RB,IL2RG,IL7R,IL10RA,IL13RA2,KLRC2,PRLR,OSMR,FCMR,CRLF1,EBI3,LILRB1,IL20RA,ACKR3	20/156
15_Member	GO Molecular Functions	GO:0004896	cytokine receptor activity	-9.4598	-8.11978	972,1230,1524,2152,2674,3560,3561,3575,3587,3598,5618,9180,9244,10148,53832,57007	CD74,CCR1,CX3CR1,F3,GFRA1,IL2RB,IL2RG,IL7R,IL10RA,IL13RA2,PRLR,OSMR,CRLF1,EBI3,IL20RA,ACKR3	16/96
16_Summary	GO Molecular Functions	GO:0042562	hormone binding	-13.7696	-12.1241	216,220,367,478,799,1012,1512,3624,4157,4881,4883,5021,5139,5618,5745,7068,7433,9340,10267,55328,1524,1909,2149,2151,2861,6751,6752,57105	ALDH1A1,ALDH1A3,AR,ATP1A3,CALCR,CDH13,CTSH,INHBA,MC1R,NPR1,NPR3,OXTR,PDE3A,PRLR,PTH1R,THRB,VIPR1,GLP2R,RAMP1,RNLS,CX3CR1,EDNRA,F2R,F2RL2,GPR37,SSTR1,SSTR2,CYSLTR2	28/-
16_Member	GO Molecular Functions	GO:0042562	hormone binding	-13.7696	-12.1241	216,220,367,478,799,1012,1512,3624,4157,4881,4883,5021,5139,5618,5745,7068,7433,9340,10267,55328	ALDH1A1,ALDH1A3,AR,ATP1A3,CALCR,CDH13,CTSH,INHBA,MC1R,NPR1,NPR3,OXTR,PDE3A,PRLR,PTH1R,THRB,VIPR1,GLP2R,RAMP1,RNLS	20/94
16_Member	GO Molecular Functions	GO:0008528	G protein-coupled peptide receptor activity	-8.76141	-7.45744	799,1524,1909,2149,2151,2861,4157,4881,4883,5021,5745,6751,6752,7433,9340,10267,57105	CALCR,CX3CR1,EDNRA,F2R,F2RL2,GPR37,MC1R,NPR1,NPR3,OXTR,PTH1R,SSTR1,SSTR2,VIPR1,GLP2R,RAMP1,CYSLTR2	17/122
16_Member	GO Molecular Functions	GO:0001653	peptide receptor activity	-8.43536	-7.15168	799,1524,1909,2149,2151,2861,4157,4881,4883,5021,5745,6751,6752,7433,9340,10267,57105	CALCR,CX3CR1,EDNRA,F2R,F2RL2,GPR37,MC1R,NPR1,NPR3,OXTR,PTH1R,SSTR1,SSTR2,VIPR1,GLP2R,RAMP1,CYSLTR2	17/128
16_Member	GO Molecular Functions	GO:0017046	peptide hormone binding	-6.66867	-5.51892	799,3624,4881,4883,5021,5618,5745,7433,9340,10267	CALCR,INHBA,NPR1,NPR3,OXTR,PRLR,PTH1R,VIPR1,GLP2R,RAMP1	10/53
17_Summary	GO Molecular Functions	GO:0008083	growth factor activity	-13.1933	-11.6003	651,652,653,654,1437,1440,1890,2069,2202,2246,2250,2258,2919,3481,3569,3589,3624,3625,4254,4803,5154,5155,5228,6387,7031,7042,7425,9048,9518,9535,10675,22943,56034,80310,83729,146433,1893,2066,2534,3552,3553,3557,3690,5159,7205,23767,23768	BMP3,BMP4,BMP5,BMP6,CSF2,CSF3,TYMP,EREG,EFEMP1,FGF1,FGF5,FGF13,CXCL1,IGF2,IL6,IL11,INHBA,INHBB,KITLG,NGF,PDGFA,PDGFB,PGF,CXCL12,TFF1,TGFB2,VGF,ARTN,GDF15,GMFG,CSPG5,DKK1,PDGFC,PDGFD,INHBE,IL34,ECM1,ERBB4,FYN,IL1A,IL1B,IL1RN,ITGB3,PDGFRB,TRIP6,FLRT3,FLRT2	47/-
17_Member	GO Molecular Functions	GO:0008083	growth factor activity	-13.1933	-11.6003	651,652,653,654,1437,1440,1890,2069,2202,2246,2250,2258,2919,3481,3569,3589,3624,3625,4254,4803,5154,5155,5228,6387,7031,7042,7425,9048,9518,9535,10675,22943,56034,80310,83729,146433	BMP3,BMP4,BMP5,BMP6,CSF2,CSF3,TYMP,EREG,EFEMP1,FGF1,FGF5,FGF13,CXCL1,IGF2,IL6,IL11,INHBA,INHBB,KITLG,NGF,PDGFA,PDGFB,PGF,CXCL12,TFF1,TGFB2,VGF,ARTN,GDF15,GMFG,CSPG5,DKK1,PDGFC,PDGFD,INHBE,IL34	36/162
17_Member	GO Molecular Functions	GO:0070851	growth factor receptor binding	-7.39509	-6.1906	1437,1440,1893,2066,2069,2202,2246,2250,2534,3552,3553,3557,3569,3589,3690,5154,5155,5159,5228,7205,9048,23767,23768,56034,80310	CSF2,CSF3,ECM1,ERBB4,EREG,EFEMP1,FGF1,FGF5,FYN,IL1A,IL1B,IL1RN,IL6,IL11,ITGB3,PDGFA,PDGFB,PDGFRB,PGF,TRIP6,ARTN,FLRT3,FLRT2,PDGFC,PDGFD	25/139
18_Summary	GO Molecular Functions	GO:0019904	protein domain specific binding	-13.1708	-11.5811	190,367,575,834,837,843,1611,1795,1840,1902,2534,2861,2890,3169,3170,3280,3382,3399,3553,3736,3761,3815,3993,4137,4222,4647,4778,4824,5063,5080,5329,5365,5455,5782,6331,6337,6383,6451,6616,6640,6714,6752,6850,7137,7431,7474,8038,8626,8631,8825,9143,9411,9844,9928,10320,10409,10411,10859,22941,23705,25836,26508,27237,50944,51440,55655,56937,57514,59341,64127,84433,84665,85358,85407,89780,114769,13…	NR0B1,AR,ADGRB1,CASP1,CASP4,CASP10,DAP,DOCK3,DTX1,LPAR1,FYN,GPR37,GRIA1,FOXA1,FOXA2,HES1,ICA1,ID3,IL1B,KCNA1,KCNJ4,KIT,LLGL2,MAPT,MEOX1,MYO7A,NFE2,NKX3-1,PAK3,PAX6,PLAUR,PLXNB3,POU3F3,PTPN12,SCN5A,SCNN1A,SDC2,SH3BGRL,SNAP25,SNTA1,SRC,SSTR2,SYK,TNNI3,VIM,WNT5A,ADAM12,TP63,SKAP1,LIN7A,SYNGR3,ARHGAP29,ELMO1,KIF14,IKZF1,BASP1,RAPGEF3,LILRB1,SHANK2,CADM1,NIPBL,HEYL,ARHGEF16,SHANK1,HPCAL4,NLRP2,PMEPA1,…	81/-
18_Member	GO Molecular Functions	GO:0019904	protein domain specific binding	-13.1708	-11.5811	190,367,575,834,837,843,1611,1795,1840,1902,2534,2861,2890,3169,3170,3280,3382,3399,3553,3736,3761,3815,3993,4137,4222,4647,4778,4824,5063,5080,5329,5365,5455,5782,6331,6337,6383,6451,6616,6640,6714,6752,6850,7137,7431,7474,8038,8626,8631,8825,9143,9411,9844,9928,10320,10409,10411,10859,22941,23705,25836,26508,27237,50944,51440,55655,56937,57514,59341,64127,84433,84665,85358,85407,89780,114769,13…	NR0B1,AR,ADGRB1,CASP1,CASP4,CASP10,DAP,DOCK3,DTX1,LPAR1,FYN,GPR37,GRIA1,FOXA1,FOXA2,HES1,ICA1,ID3,IL1B,KCNA1,KCNJ4,KIT,LLGL2,MAPT,MEOX1,MYO7A,NFE2,NKX3-1,PAK3,PAX6,PLAUR,PLXNB3,POU3F3,PTPN12,SCN5A,SCNN1A,SDC2,SH3BGRL,SNAP25,SNTA1,SRC,SSTR2,SYK,TNNI3,VIM,WNT5A,ADAM12,TP63,SKAP1,LIN7A,SYNGR3,ARHGAP29,ELMO1,KIF14,IKZF1,BASP1,RAPGEF3,LILRB1,SHANK2,CADM1,NIPBL,HEYL,ARHGEF16,SHANK1,HPCAL4,NLRP2,PMEPA1,…	81/640
18_Member	GO Molecular Functions	GO:0017124	SH3 domain binding	-4.09729	-3.22553	1795,1840,4137,5063,5782,6451,8038,8631,9844,22941,50944,57514,84665,85358,202559,219670,225689	DOCK3,DTX1,MAPT,PAK3,PTPN12,SH3BGRL,ADAM12,SKAP1,ELMO1,SHANK2,SHANK1,ARHGAP31,MYPN,SHANK3,KHDRBS2,ENKUR,MAPK15	17/115
19_Summary	GO Molecular Functions	GO:0003774	cytoskeletal motor activity	-12.3328	-10.7784	547,1759,1767,1770,1780,3798,3834,4624,4625,4629,4645,4647,4651,9928,23046,53904,55083,64005,79659,81930,115362,140469,221458,21,478,5205,5243,7318,11001,22948,28965,51703,55902,57194,79611,84532	KIF1A,DNM1,DNAH5,DNAH9,DYNC1I1,KIF5A,KIF25,MYH6,MYH7,MYH11,MYO5B,MYO7A,MYO10,KIF14,KIF21B,MYO3A,KIF26B,MYO1G,DYNC2H1,KIF18A,GBP5,MYO3B,KIF6,ABCA3,ATP1A3,ATP8B1,ABCB1,UBA7,SLC27A2,CCT5,SLC27A6,ACSL5,ACSS2,ATP10A,ACSS3,ACSS1	36/-
19_Member	GO Molecular Functions	GO:0003774	cytoskeletal motor activity	-12.3328	-10.7784	547,1759,1767,1770,1780,3798,3834,4624,4625,4629,4645,4647,4651,9928,23046,53904,55083,64005,79659,81930,115362,140469,221458	KIF1A,DNM1,DNAH5,DNAH9,DYNC1I1,KIF5A,KIF25,MYH6,MYH7,MYH11,MYO5B,MYO7A,MYO10,KIF14,KIF21B,MYO3A,KIF26B,MYO1G,DYNC2H1,KIF18A,GBP5,MYO3B,KIF6	23/153
19_Member	GO Molecular Functions	GO:0003777	microtubule motor activity	-7.54019	-6.318	547,1767,1770,1780,3798,3834,9928,23046,55083,79659,81930,221458	KIF1A,DNAH5,DNAH9,DYNC1I1,KIF5A,KIF25,KIF14,KIF21B,KIF26B,DYNC2H1,KIF18A,KIF6	12/68
19_Member	GO Molecular Functions	GO:0140657	ATP-dependent activity	-6.43201	-5.30357	21,478,547,1767,1770,1780,3798,3834,4624,4625,4629,4645,4647,4651,5205,5243,7318,9928,11001,22948,23046,28965,51703,53904,55083,55902,57194,64005,79611,79659,81930,84532,140469,221458	ABCA3,ATP1A3,KIF1A,DNAH5,DNAH9,DYNC1I1,KIF5A,KIF25,MYH6,MYH7,MYH11,MYO5B,MYO7A,MYO10,ATP8B1,ABCB1,UBA7,KIF14,SLC27A2,CCT5,KIF21B,SLC27A6,ACSL5,MYO3A,KIF26B,ACSS2,ATP10A,MYO1G,ACSS3,DYNC2H1,KIF18A,ACSS1,MYO3B,KIF6	34/584
19_Member	GO Molecular Functions	GO:0008569	minus-end-directed microtubule motor activity	-3.35002	-2.5824	1767,1770,3834,79659	DNAH5,DNAH9,KIF25,DYNC2H1	4/17
20_Summary	GO Molecular Functions	GO:0008081	phosphoric diester hydrolase activity	-12.2343	-10.6935	744,1128,1131,1230,1909,2151,2822,5137,5139,5142,5158,5167,5334,8622,8654,23236,27115,84812,1846,2138,2139,4624,5782,5783,5788,5796,5799,10076,374462,4023,5321,9388,590,760,9348	MPPED2,CHRM1,CHRM3,CCR1,EDNRA,F2RL2,GPLD1,PDE1C,PDE3A,PDE4B,PDE6B,ENPP1,PLCL1,PDE8B,PDE5A,PLCB1,PDE7B,PLCD4,DUSP4,EYA1,EYA2,MYH6,PTPN12,PTPN13,PTPRC,PTPRK,PTPRN2,PTPRU,PTPRQ,LPL,PLA2G4A,LIPG,BCHE,CA2,NDST3	35/-
20_Member	GO Molecular Functions	GO:0008081	phosphoric diester hydrolase activity	-12.2343	-10.6935	744,1128,1131,1230,1909,2151,2822,5137,5139,5142,5158,5167,5334,8622,8654,23236,27115,84812	MPPED2,CHRM1,CHRM3,CCR1,EDNRA,F2RL2,GPLD1,PDE1C,PDE3A,PDE4B,PDE6B,ENPP1,PLCL1,PDE8B,PDE5A,PLCB1,PDE7B,PLCD4	18/87
20_Member	GO Molecular Functions	GO:0042578	phosphoric ester hydrolase activity	-8.4868	-7.1998	744,1128,1131,1230,1846,1909,2138,2139,2151,2822,4624,5137,5139,5142,5158,5167,5334,5782,5783,5788,5796,5799,8622,8654,10076,23236,27115,84812,374462	MPPED2,CHRM1,CHRM3,CCR1,DUSP4,EDNRA,EYA1,EYA2,F2RL2,GPLD1,MYH6,PDE1C,PDE3A,PDE4B,PDE6B,ENPP1,PLCL1,PTPN12,PTPN13,PTPRC,PTPRK,PTPRN2,PDE8B,PDE5A,PTPRU,PLCB1,PDE7B,PLCD4,PTPRQ	29/363
20_Member	GO Molecular Functions	GO:0004435	phosphatidylinositol phospholipase C activity	-7.22329	-6.03553	1128,1131,1230,1909,2151,5334,23236,84812	CHRM1,CHRM3,CCR1,EDNRA,F2RL2,PLCL1,PLCB1,PLCD4	8/26
20_Member	GO Molecular Functions	GO:0004629	phospholipase C activity	-6.8098	-5.65023	1128,1131,1230,1909,2151,5334,23236,84812	CHRM1,CHRM3,CCR1,EDNRA,F2RL2,PLCL1,PLCB1,PLCD4	8/29
20_Member	GO Molecular Functions	GO:0004620	phospholipase activity	-5.26385	-4.24055	1128,1131,1230,1909,2151,2822,4023,5321,5334,9388,23236,84812	CHRM1,CHRM3,CCR1,EDNRA,F2RL2,GPLD1,LPL,PLA2G4A,PLCL1,LIPG,PLCB1,PLCD4	12/109
20_Member	GO Molecular Functions	GO:0016298	lipase activity	-4.48257	-3.56212	1128,1131,1230,1909,2151,2822,4023,5321,5334,9388,23236,84812	CHRM1,CHRM3,CCR1,EDNRA,F2RL2,GPLD1,LPL,PLA2G4A,PLCL1,LIPG,PLCB1,PLCD4	12/130
20_Member	GO Molecular Functions	GO:0052689	carboxylic ester hydrolase activity	-4.37325	-3.46896	590,760,1128,1131,1230,1909,2151,2822,4023,5321,5334,9348,9388,23236,84812	BCHE,CA2,CHRM1,CHRM3,CCR1,EDNRA,F2RL2,GPLD1,LPL,PLA2G4A,PLCL1,NDST3,LIPG,PLCB1,PLCD4	15/200
20_Member	GO Molecular Functions	GO:0016788	hydrolase activity, acting on ester bonds	-4.36206	-3.45982	590,744,760,1128,1131,1230,1846,1909,2138,2139,2151,2822,4023,4624,5137,5139,5142,5158,5167,5321,5334,5782,5783,5788,5796,5799,8622,8654,9348,9388,10076,23236,27115,84812,374462	BCHE,MPPED2,CA2,CHRM1,CHRM3,CCR1,DUSP4,EDNRA,EYA1,EYA2,F2RL2,GPLD1,LPL,MYH6,PDE1C,PDE3A,PDE4B,PDE6B,ENPP1,PLA2G4A,PLCL1,PTPN12,PTPN13,PTPRC,PTPRK,PTPRN2,PDE8B,PDE5A,NDST3,LIPG,PTPRU,PLCB1,PDE7B,PLCD4,PTPRQ	35/761

## Sheet: Low Serum GOMF Gene Counts
Analysis: Metascape GO Molecular Function
Culture condition: Low Serum
Gene Lists:
1) DEG MDA-MB-231-7TGP-POS vs. -NEG (758 genes retained)
2) DEG MDA-MB-436-7TGP-POS vs. -NEG (1,403 genes retained)
Gene	Frequency in GO MF Terms
FGFR2	37
EPHA7	37
ALK	36
KIT	36
NTRK1	35
PDGFRB	35
FGFR3	34
FLT1	34
ERBB4	34
NTRK2	34
RET	34
EPHA5	33
EPHA3	33
EPHB3	33
EPHB4	33
ROR2	33
MUSK	33
EPHB1	33
EPHA6	33
GRIA1	26
GABRA5	26
GABRA2	26
CHRNA7	26
GABRG3	25
GABRA1	25
GABRB2	24
GRIK4	23
GRIK3	23
GRIK2	23
KCNAB3	22
KCNK2	22
GABRG1	22
GABRA3	22
KCNV1	21
KCNMB4	21
KCNE1	21
KCNE3	21
GABRB3	21
LRRC55	21
LRRC38	21
CHRNA9	20
KCNJ4	20
KCNS3	20
GRIN2C	20
KCNK6	19
KCNH3	19
KCNMA1	19
KCNJ15	19
KCNT2	19
THBS1	19
HCN2	19
TTYH1	18
SNAP25	18
HTR3A	18
CACNA1B	17
KCNA1	17
KCNC1	17
KCNIP1	17
KCNQ4	16
RYR2	16
P2RX5	16
KCNQ3	16
SRC	16
KCNH8	16
KCNQ2	16
KCNIP4	16
KCNK5	16
KCND2	16
CACNA1A	16
KCND3	16
AQP1	15
TTYH2	15
ANO5	14
EFEMP1	14
SCNN1A	14
FYN	14
HTR1B	14
SYK	14
F2RL2	13
CACNA1G	13
NOX5	12
FN1	12
SPOCK1	12
PXDN	12
SCN5A	12
CLIC2	11
P2RX6	11
CLIC3	11
CCR1	11
ATP1A3	11
ITGA2	11
NGF	11
COMP	10
SERPINE2	10
SLIT2	10
APOE	10
EDNRA	10
NALF2	10
NALF1	10
SLC26A9	10
CHRM1	10
CHRM3	10
CST3	10
A2M	9
PGF	9
CYP1A1	9
GPLD1	9
SORL1	9
IL1B	9
IL1RN	9
CXCL8	9
CXCL10	9
CXCL6	9
CCL2	9
CCL7	9
TTN	9
CXCL11	9
CXCL12	9
TGFB2	9
PTPRC	9
GPNMB	9
LPL	9
CYP1B1	9
PLCD4	9
MYO3B	9
COL6A3	9
COL7A1	9
MYO3A	9
PLCB1	9
CYP3A7	8
CARD16	8
INHBA	8
TGFBR2	8
WFDC2	8
BMP4	8
CYP7B1	8
CAV1	8
EFNB3	8
CYP46A1	8
CYP4F11	8
EPHB6	8
PLCL1	8
CX3CL1	8
TNXB	8
NPR1	8
SHH	8
COL25A1	8
CRLF1	8
CYP26B1	7
EBI3	7
SERPINB2	7
IL11	7
PDGFB	7
CYP2S1	7
CYP4F12	7
PDGFA	7
CYP4F3	7
CST1	7
SERPING1	7
CALCR	7
LIPG	7
CST2	7
GBP5	7
COL5A3	7
CX3CR1	7
ITGB3	7
PIK3CG	7
PDE4B	7
CST6	7
PAPLN	7
CST4	7
CYP11A1	7
BRSK2	7
TFPI	7
PI3	7
SERPINA1	7
WFDC3	7
COL11A1	6
CYP24A1	6
CXCL14	6
FGF1	6
CCN2	6
WNT3A	6
CALHM5	6
ECM2	6
ADAMTS5	6
TMC8	6
PTGIS	6
ACVRL1	6
C4B	6
NPR3	6
CLU	6
CD74	6
CXCL3	6
TBXAS1	6
IL1A	6
PLA2G4A	6
PRLR	6
TNFRSF11B	6
CXCL5	6
FA2H	6
WNT5A	6
SLC9A2	6
CDKN1A	5
ITGAM	5
GLP2R	5
VIPR1	5
PTH1R	5
GFRA1	5
RAMP1	5
PCOLCE2	5
OXTR	5
OSMR	5
SMOC1	5
ACVR2B	5
PTPN12	5
BCHE	5
IGF2	5
FBLN7	5
ENPP1	5
WNT10A	5
IGFBP7	5
TGFBI	5
PDGFD	5
PDGFC	5
TNFSF18	5
COL3A1	5
BMP5	5
BMP6	5
AKAP9	5
SNTA1	5
WNT6	5
DKK1	5
BMP3	5
WNT7B	5
COL13A1	5
FBLN1	5
WNT11	5
SLC1A3	5
WNT9A	5
FBN2	5
SLC13A3	5
SLC6A15	5
LGR6	4
AKR1C2	4
CXCL1	4
IGFBP5	4
AKR1C1	4
CTSS	4
IL2RB	4
S100A4	4
NPNT	4
IL2RG	4
FBLN5	4
MYH6	4
COL16A1	4
KIF25	4
DNAH9	4
IL6	4
DNAH5	4
ITGA11	4
EDIL3	4
AKR1C3	4
IL10RA	4
KMO	4
MMRN2	4
MSMO1	4
CTHRC1	4
PTGS1	4
KIF14	4
NGFR	4
DYNC2H1	4
SCG2	4
SPARC	4
DLL1	4
SFRP1	4
ARTN	4
SLC2A10	4
EREG	4
TLR2	4
SLC47A1	4
GPR37	4
CSF3	4
CSF2	4
SLC15A3	4
SSTR2	4
PDE3A	4
ITGB4	4
FGF5	4
ASPH	4
IL24	4
RSPO3	4
FLRT2	4
FLRT3	4
CFH	4
MSR1	3
NTN4	3
KIF21B	3
PDE7B	3
FBLN2	3
GJA1	3
VCAN	3
PAK3	3
EGLN3	3
P4HA3	3
NOX3	3
KCTD16	3
P3H2	3
PDE5A	3
ITGA4	3
COL1A1	3
TLR4	3
PDE8B	3
MPPED2	3
PDE1C	3
PDE6B	3
KIF6	3
KIF18A	3
LCP1	3
VCAM1	3
CIB2	3
IDO1	3
SVEP1	3
CYBB	3
CDH13	3
SSTR1	3
MAPK15	3
GSAP	3
KIF26B	3
TDO2	3
SFN	3
TYRP1	3
ITGA1	3
FGF13	3
PTPRQ	3
DPP4	3
NOD2	3
NKX3-1	3
SEMA3E	3
SEMA3A	3
CASP1	3
SEMA3C	3
SHANK1	3
MYO7A	3
SEMA5B	3
MYPN	3
SEMA3D	3
TYMP	3
IL34	3
INHBE	3
IL13RA2	3
IL20RA	3
CSPG5	3
GMFG	3
GDF15	3
ACKR3	3
VGF	3
TFF1	3
MC1R	3
KITLG	3
INHBB	3
CTSH	3
SEMA4D	3
PTPRK	3
PTPRN2	3
EYA2	3
PTPN13	3
LAMB2	3
KIF5A	3
DYNC1I1	3
EYA1	3
COL14A1	3
KIF1A	3
DUSP4	3
TINAGL1	3
PTPRU	3
CHADL	3
F3	2
MYH11	2
MYH7	2
MMP13	2
GUCY1A2	2
GUCY1B1	2
CA2	2
HPCAL4	2
IL7R	2
LILRB1	2
CCBE1	2
NKD1	2
F2R	2
AR	2
MYO1G	2
DTX1	2
CYSLTR2	2
MYO10	2
ELMO1	2
SKAP1	2
ADAM12	2
ARHGAP31	2
SHANK3	2
KHDRBS2	2
ENKUR	2
SH3BGRL	2
MAPT	2
MYO5B	2
CDO1	2
ALOX12B	2
ALOX5	2
ALDH1A3	2
ALDH1A1	2
RNLS	2
SHANK2	2
DOCK3	2
LOX	2
NDST3	2
ITGA9	2
ICAM1	2
S1PR3	2
THBS2	2
UCN2	2
IFNL1	2
SMAD6	2
FAP	2
GFAP	2
ICAM2	2
SPX	2
ITGAX	2
JAM2	2
FERMT3	2
FRMD5	2
CCL20	2
CDH4	2
TFF2	2
POSTN	2
IL23A	2
CDH10	2
COL22A1	2
LTB	2
NDP	2
DGKI	2
COL24A1	2
ESR2	2
NPPB	2
PTHLH	2
TG	2
HMCN1	2
STC2	2
IGSF1	2
TNFSF9	2
APLN	2
IL32	2
FBN3	2
IL19	2
ECM1	2
CDH9	2
CDH11	2
COL4A5	2
ADM	2
DKK2	2
PADI1	2
PADI3	2
COL4A6	2
CADM1	2
COL4A4	2
CEMIP	2
LYPD1	2
ARHGEF16	2
DGKG	2
HAP1	2
ANK3	2
TENM2	2
DCHS1	2
C3	2
DMBT1	2
COL8A1	2
CDH18	2
NES	2
COL15A1	2
COL12A1	2
COL11A2	2
COL9A3	2
COL9A2	2
COL8A2	2
EDN1	2
COL5A2	2
DKK3	2
NOTCH3	2
PLXNB3	2
FOXA1	1
ADGRB1	1
CASP4	1
LPAR1	1
CASP10	1
TRIP6	1
FOXA2	1
DAP	1
NR0B1	1
NLGN4X	1
THRB	1
FCMR	1
KLRC2	1
MDFI	1
ICA1	1
CAV2	1
UCHL1	1
SULT1A1	1
HPSE	1
IGFBP3	1
IGFBP4	1
LGR5	1
CDK6	1
OLFML2A	1
RAB44	1
HES1	1
BASP1	1
ID3	1
UBA7	1
DNM1	1
MFAP2	1
LAMC2	1
LAMB3	1
LAMB1	1
LAMA4	1
DPT	1
ABCA3	1
ATP8B1	1
ABCB1	1
SLC27A2	1
ABI3BP	1
CCT5	1
SLC27A6	1
ACSL5	1
ACSS2	1
ATP10A	1
ACSS3	1
ACSS1	1
CNTNAP2	1
RIMS3	1
ANK1	1
SHISA9	1
ICA1L	1
LLGL2	1
SYNGR3	1
MEOX1	1
NFE2	1
PAX6	1
PLAUR	1
POU3F3	1
SDC2	1
TNNI3	1
VIM	1
TP63	1
LIN7A	1
ARHGAP29	1
CARD11	1
LAMA1	1
IKZF1	1
CRACR2B	1
RAPGEF3	1
NIPBL	1
HEYL	1
NLRP2	1
PMEPA1	1
EMILIN3	1
TRPV4	1
CDHR4	1
RAB11FIP4	1
RHBDL3	1
RASEF	1
DIO1	1
DIO2	1
HSD11B1	1
HSD17B3	1
LOXL1	1
AK5	1
NCF2	1
NRK	1
MYLK2	1
TTBK1	1
SOD2	1
RBKS	1
CAMK1G	1
RIPK4	1
NT5C3A	1
STK36	1
SRPK3	1
ALDH1L1	1
MAST1	1
IRAK3	1
AATK	1
BCO1	1
DCLK1	1
PAPSS2	1
AKR1B10	1
KALRN	1
PRKCG	1
PRKAA1	1
LOXL4	1
ARVCF	1
AKR1B1	1
ALDH3A1	1
TENM1	1
NEXN	1
CNTN4	1
ROBO4	1
MMP9	1
C1QTNF1	1
TJP3	1
TENM4	1
HRH2	1
HTR1D	1
TRIM29	1
GPR156	1
NFASC	1
EXOC3	1
FOLH1	1
PCSK5	1
FOLR1	1
SPTBN2	1
NECTIN1	1
PPL	1
MCAM	1
BCAM	1
TLR1	1
LAD1	1
JUP	1
DSCAM	1
CTNND2	1
CTNNA2	1
CNTN1	1
LOXL3	1
CDK14	1
ALDH1L2	1
LPCAT1	1
RASGRP3	1
PAMR1	1
PCDH17	1
EHD3	1
JAK3	1
PCDH18	1
MCTP2	1
SULF2	1
PCDH19	1
CLSTN2	1
EFCAB6	1
PRRG3	1
FAT4	1
EFHC2	1
CIITA	1
EFHD1	1
ESYT3	1
NCALD	1
ADGRV1	1
CGN	1
CRACR2A	1
GK	1
DAPK1	1
NKD2	1
CDHR1	1
DNER	1
FAT3	1
CAPSL	1
ADGRL3	1
FKBP9	1
SDR16C5	1
GSN	1
IL4I1	1
PDK4	1
PDGFRL	1
CDK18	1
LCN2	1
C1S	1
CALB2	1
CELSR2	1
MEGF6	1
EML1	1
F12	1
FAT2	1
GALNT3	1
NELL1	1
PADI2	1
NOTCH4	1
PAM	1
PCDH7	1
PRSS3	1
S100A5	1
S100A9	1
SYT5	1
THBD	1
TLL1	1
DOC2B	1
REPS2	1
CGREF1	1
ADAMTS13	1
TRIO	1

## Sheet: Std Serum GOMF
Analysis: Metascape GO Molecular Function
Culture condition: Standard Serum
Gene Lists:
1) DEG MDA-MB-231-7TGP-POS vs. -NEG (921 genes retained)
2) DEG MDA-MB-436-7TGP-POS vs. -NEG (1,541 genes retained)
GroupID	Category	Term	Description	LogP	Log(q-value)	Genes	Symbols	InTerm_InList
1_Summary	GO Molecular Functions	GO:0030545	signaling receptor regulator activity	-29.8588	-26.1552	133,183,268,284,627,651,653,654,656,718,1191,1437,1440,1609,1890,1896,1906,1946,1950,2045,2069,2151,2201,2202,2250,2258,2335,2621,2919,2921,3456,3481,3485,3488,3490,3547,3552,3553,3569,3576,3589,3592,3606,3624,3625,3627,4043,4061,4254,4693,4803,4879,4982,5155,5196,5228,5649,5764,6275,6320,6347,6354,6372,6373,6374,6376,6387,6469,7031,7042,7060,7076,7425,7481,7483,7837,7857,8614,8740,8744,8817,8862…	ADM,AGT,AMH,ANGPT1,BDNF,BMP3,BMP5,BMP6,BMP8B,C3,CLU,CSF2,CSF3,DGKQ,TYMP,EDA,EDN1,EFNA5,EGF,EPHA7,EREG,F2RL2,FBN2,EFEMP1,FGF5,FGF13,FN1,GAS6,CXCL1,CXCL3,IFNB1,IGF2,IGFBP2,IGFBP5,IGFBP7,IGSF1,IL1A,IL1B,IL6,CXCL8,IL11,IL12A,IL18,INHBA,INHBB,CXCL10,LRPAP1,LY6E,KITLG,NDP,NGF,NPPB,TNFRSF11B,PDGFB,PF4,PGF,RELN,PTN,S100A4,CLEC11A,CCL2,CCL7,CXCL6,CXCL11,CXCL5,CX3CL1,CXCL12,SHH,TFF1,TGFB2,THBS4,TIMP1,VGF,W…	118/-
1_Member	GO Molecular Functions	GO:0030545	signaling receptor regulator activity	-29.8588	-26.1552	133,183,268,284,627,651,653,654,656,718,1191,1437,1440,1609,1890,1896,1906,1946,1950,2045,2069,2151,2201,2202,2250,2258,2335,2621,2919,2921,3456,3481,3485,3488,3490,3547,3552,3553,3569,3576,3589,3592,3606,3624,3625,3627,4043,4061,4254,4693,4803,4879,4982,5155,5196,5228,5649,5764,6275,6320,6347,6354,6372,6373,6374,6376,6387,6469,7031,7042,7060,7076,7425,7481,7483,7837,7857,8614,8740,8744,8817,8862…	ADM,AGT,AMH,ANGPT1,BDNF,BMP3,BMP5,BMP6,BMP8B,C3,CLU,CSF2,CSF3,DGKQ,TYMP,EDA,EDN1,EFNA5,EGF,EPHA7,EREG,F2RL2,FBN2,EFEMP1,FGF5,FGF13,FN1,GAS6,CXCL1,CXCL3,IFNB1,IGF2,IGFBP2,IGFBP5,IGFBP7,IGSF1,IL1A,IL1B,IL6,CXCL8,IL11,IL12A,IL18,INHBA,INHBB,CXCL10,LRPAP1,LY6E,KITLG,NDP,NGF,NPPB,TNFRSF11B,PDGFB,PF4,PGF,RELN,PTN,S100A4,CLEC11A,CCL2,CCL7,CXCL6,CXCL11,CXCL5,CX3CL1,CXCL12,SHH,TFF1,TGFB2,THBS4,TIMP1,VGF,W…	118/598
1_Member	GO Molecular Functions	GO:0030546	signaling receptor activator activity	-29.1323	-25.7955	133,183,268,284,627,651,653,654,656,718,1191,1437,1440,1609,1890,1896,1906,1946,1950,2045,2069,2151,2201,2202,2250,2258,2335,2621,2919,2921,3456,3481,3488,3490,3552,3553,3569,3576,3589,3592,3606,3624,3625,3627,4043,4254,4693,4803,4879,4982,5155,5196,5228,5649,5764,6275,6320,6347,6354,6372,6373,6374,6376,6387,6469,7031,7042,7060,7076,7425,7481,7483,7857,8614,8740,8744,8817,8862,8995,9048,9235,9244…	ADM,AGT,AMH,ANGPT1,BDNF,BMP3,BMP5,BMP6,BMP8B,C3,CLU,CSF2,CSF3,DGKQ,TYMP,EDA,EDN1,EFNA5,EGF,EPHA7,EREG,F2RL2,FBN2,EFEMP1,FGF5,FGF13,FN1,GAS6,CXCL1,CXCL3,IFNB1,IGF2,IGFBP5,IGFBP7,IL1A,IL1B,IL6,CXCL8,IL11,IL12A,IL18,INHBA,INHBB,CXCL10,LRPAP1,KITLG,NDP,NGF,NPPB,TNFRSF11B,PDGFB,PF4,PGF,RELN,PTN,S100A4,CLEC11A,CCL2,CCL7,CXCL6,CXCL11,CXCL5,CX3CL1,CXCL12,SHH,TFF1,TGFB2,THBS4,TIMP1,VGF,WNT11,WNT9A,SCG2,ST…	111/548
1_Member	GO Molecular Functions	GO:0048018	receptor ligand activity	-29.022	-25.7955	133,183,268,284,627,651,653,654,656,718,1191,1437,1440,1890,1896,1906,1946,1950,2045,2069,2151,2201,2202,2250,2258,2335,2621,2919,2921,3456,3481,3488,3490,3552,3553,3569,3576,3589,3592,3606,3624,3625,3627,4043,4254,4693,4803,4879,4982,5155,5196,5228,5649,5764,6275,6320,6347,6354,6372,6373,6374,6376,6387,6469,7031,7042,7060,7076,7425,7481,7483,7857,8614,8740,8744,8817,8862,8995,9048,9235,9244,9518…	ADM,AGT,AMH,ANGPT1,BDNF,BMP3,BMP5,BMP6,BMP8B,C3,CLU,CSF2,CSF3,TYMP,EDA,EDN1,EFNA5,EGF,EPHA7,EREG,F2RL2,FBN2,EFEMP1,FGF5,FGF13,FN1,GAS6,CXCL1,CXCL3,IFNB1,IGF2,IGFBP5,IGFBP7,IL1A,IL1B,IL6,CXCL8,IL11,IL12A,IL18,INHBA,INHBB,CXCL10,LRPAP1,KITLG,NDP,NGF,NPPB,TNFRSF11B,PDGFB,PF4,PGF,RELN,PTN,S100A4,CLEC11A,CCL2,CCL7,CXCL6,CXCL11,CXCL5,CX3CL1,CXCL12,SHH,TFF1,TGFB2,THBS4,TIMP1,VGF,WNT11,WNT9A,SCG2,STC2,TN…	110/541
1_Member	GO Molecular Functions	GO:0008083	growth factor activity	-17.6399	-15.5383	183,268,627,651,653,654,656,1437,1440,1890,1950,2069,2202,2250,2258,2919,3481,3569,3589,3592,3624,3625,4254,4803,5155,5228,5764,6320,6387,7031,7042,7060,7076,7425,8817,9048,9518,9535,9542,10675,22943,56034,80310,83729,146433	AGT,AMH,BDNF,BMP3,BMP5,BMP6,BMP8B,CSF2,CSF3,TYMP,EGF,EREG,EFEMP1,FGF5,FGF13,CXCL1,IGF2,IL6,IL11,IL12A,INHBA,INHBB,KITLG,NGF,PDGFB,PGF,PTN,CLEC11A,CXCL12,TFF1,TGFB2,THBS4,TIMP1,VGF,FGF18,ARTN,GDF15,GMFG,NRG2,CSPG5,DKK1,PDGFC,PDGFD,INHBE,IL34	45/162
1_Member	GO Molecular Functions	GO:0005125	cytokine activity	-16.3754	-14.3726	651,653,654,656,1437,1440,1896,1906,2921,3456,3552,3553,3569,3576,3589,3592,3606,3624,3625,3627,4254,4693,4982,5196,6347,6354,6372,6373,6374,6376,6387,7042,7076,7481,7483,7857,8740,8744,8995,9235,9244,9518,9966,10148,11009,51561,83729,89780,90865,112616,146433,282618,284415	BMP3,BMP5,BMP6,BMP8B,CSF2,CSF3,EDA,EDN1,CXCL3,IFNB1,IL1A,IL1B,IL6,CXCL8,IL11,IL12A,IL18,INHBA,INHBB,CXCL10,KITLG,NDP,TNFRSF11B,PF4,CCL2,CCL7,CXCL6,CXCL11,CXCL5,CX3CL1,CXCL12,TGFB2,TIMP1,WNT11,WNT9A,SCG2,TNFSF14,TNFSF9,TNFSF18,IL32,CRLF1,GDF15,TNFSF15,EBI3,IL24,IL23A,INHBE,WNT3A,IL33,CMTM7,IL34,IFNL1,VSTM1	53/234
2_Summary	GO Molecular Functions	GO:0005201	extracellular matrix structural constituent	-28.2486	-25.1551	1277,1281,1290,1293,1295,1296,1299,1301,1303,1305,1306,1307,1311,1462,2192,2199,2201,2202,2335,3339,3490,3491,3912,3918,4237,6678,6695,7045,7057,7148,7373,7837,25890,50509,64129,64856,79812,90187,115908,150356,169044	COL1A1,COL3A1,COL5A2,COL6A3,COL8A1,COL8A2,COL9A3,COL11A1,COL12A1,COL13A1,COL15A1,COL16A1,COMP,VCAN,FBLN1,FBLN2,FBN2,EFEMP1,FN1,HSPG2,IGFBP7,CCN1,LAMB1,LAMC2,MFAP2,SPARC,SPOCK1,TGFBI,THBS1,TNXB,COL14A1,PXDN,ABI3BP,COL5A3,TINAGL1,VWA1,MMRN2,EMILIN3,CTHRC1,CHADL,COL22A1	41/-
2_Member	GO Molecular Functions	GO:0005201	extracellular matrix structural constituent	-28.2486	-25.1551	1277,1281,1290,1293,1295,1296,1299,1301,1303,1305,1306,1307,1311,1462,2192,2199,2201,2202,2335,3339,3490,3491,3912,3918,4237,6678,6695,7045,7057,7148,7373,7837,25890,50509,64129,64856,79812,90187,115908,150356,169044	COL1A1,COL3A1,COL5A2,COL6A3,COL8A1,COL8A2,COL9A3,COL11A1,COL12A1,COL13A1,COL15A1,COL16A1,COMP,VCAN,FBLN1,FBLN2,FBN2,EFEMP1,FN1,HSPG2,IGFBP7,CCN1,LAMB1,LAMC2,MFAP2,SPARC,SPOCK1,TGFBI,THBS1,TNXB,COL14A1,PXDN,ABI3BP,COL5A3,TINAGL1,VWA1,MMRN2,EMILIN3,CTHRC1,CHADL,COL22A1	41/168
2_Member	GO Molecular Functions	GO:0030020	extracellular matrix structural constituent conferring tensile strength	-13.0969	-11.4145	1277,1281,1290,1293,1295,1296,1299,1301,1303,1305,1306,1307,7373,50509,169044	COL1A1,COL3A1,COL5A2,COL6A3,COL8A1,COL8A2,COL9A3,COL11A1,COL12A1,COL13A1,COL15A1,COL16A1,COL14A1,COL5A3,COL22A1	15/44
3_Summary	GO Molecular Functions	GO:0033218	amide binding	-28.1598	-25.1551	478,773,774,972,1139,1191,1410,1471,1719,2346,2348,2825,2946,2948,3339,3624,3673,3684,4035,4043,4159,4258,4481,4804,4881,5021,5321,5618,5660,5745,6653,6715,7042,7097,7099,7433,8685,9340,9536,10267,23542,26232,30061,54103,58512,64127,65078,114928,1718,2861,3326,6751,23428,57214	ATP1A3,CACNA1A,CACNA1B,CD74,CHRNA7,CLU,CRYAB,CST3,DHFR,FOLH1,FOLR1,CMKLR2,GSTM2,GSTM4,HSPG2,INHBA,ITGA2,ITGAM,LRP1,LRPAP1,MC3R,MGST2,MSR1,NGFR,NPR1,OXTR,PLA2G4A,PRLR,PSAP,PTH1R,SORL1,SRD5A1,TGFB2,TLR2,TLR4,VIPR1,MARCO,GLP2R,PTGES,RAMP1,MAPK8IP2,FBXO2,SLC40A1,GSAP,DLGAP3,NOD2,RTN4R,GPRASP2,DHCR24,GPR37,HSP90AB1,SSTR1,SLC7A8,CEMIP	54/-
3_Member	GO Molecular Functions	GO:0033218	amide binding	-28.1598	-25.1551	478,773,774,972,1139,1191,1410,1471,1719,2346,2348,2825,2946,2948,3339,3624,3673,3684,4035,4043,4159,4258,4481,4804,4881,5021,5321,5618,5660,5745,6653,6715,7042,7097,7099,7433,8685,9340,9536,10267,23542,26232,30061,54103,58512,64127,65078,114928	ATP1A3,CACNA1A,CACNA1B,CD74,CHRNA7,CLU,CRYAB,CST3,DHFR,FOLH1,FOLR1,CMKLR2,GSTM2,GSTM4,HSPG2,INHBA,ITGA2,ITGAM,LRP1,LRPAP1,MC3R,MGST2,MSR1,NGFR,NPR1,OXTR,PLA2G4A,PRLR,PSAP,PTH1R,SORL1,SRD5A1,TGFB2,TLR2,TLR4,VIPR1,MARCO,GLP2R,PTGES,RAMP1,MAPK8IP2,FBXO2,SLC40A1,GSAP,DLGAP3,NOD2,RTN4R,GPRASP2	48/247
3_Member	GO Molecular Functions	GO:0001540	amyloid-beta binding	-19.9057	-17.6645	478,773,774,972,1139,1191,1410,1471,3339,3673,3684,4035,4043,4481,4804,6653,7042,7097,7099,8685,23542,26232,54103,58512,114928	ATP1A3,CACNA1A,CACNA1B,CD74,CHRNA7,CLU,CRYAB,CST3,HSPG2,ITGA2,ITGAM,LRP1,LRPAP1,MSR1,NGFR,SORL1,TGFB2,TLR2,TLR4,MARCO,MAPK8IP2,FBXO2,GSAP,DLGAP3,GPRASP2	25/83
3_Member	GO Molecular Functions	GO:0042277	peptide binding	-14.3521	-12.5879	478,773,774,972,1139,1191,1410,1471,1718,2825,2861,3326,3339,3673,3684,4035,4043,4159,4481,4804,6653,6751,7042,7097,7099,8685,23428,23542,26232,54103,57214,58512,114928	ATP1A3,CACNA1A,CACNA1B,CD74,CHRNA7,CLU,CRYAB,CST3,DHCR24,CMKLR2,GPR37,HSP90AB1,HSPG2,ITGA2,ITGAM,LRP1,LRPAP1,MC3R,MSR1,NGFR,SORL1,SSTR1,TGFB2,TLR2,TLR4,MARCO,SLC7A8,MAPK8IP2,FBXO2,GSAP,CEMIP,DLGAP3,GPRASP2	33/249
4_Summary	GO Molecular Functions	GO:0050839	cell adhesion molecule binding	-26.0109	-23.0855	88,101,288,421,1002,1007,1008,1009,1012,1016,1272,1281,1307,1311,1363,1490,1496,1501,1826,1903,2191,2192,2335,2670,2674,2810,3326,3337,3339,3417,3481,3491,3553,3672,3673,3674,3676,3684,3687,3690,3691,3728,3791,3936,4059,4162,4240,4323,4756,4854,4868,5365,5493,5764,5777,5789,6286,6376,6387,6712,6714,6772,6850,7045,7057,7060,7103,7148,7223,7412,8613,9414,9636,9746,10085,10178,10226,10457,10518,1109…	ACTN2,ADAM8,ANK3,ARVCF,CDH4,CDH9,CDH10,CDH11,CDH13,CDH18,CNTN1,COL3A1,COL16A1,COMP,CPE,CCN2,CTNNA2,CTNND2,DSCAM,S1PR3,FAP,FBLN1,FN1,GFAP,GFRA1,SFN,HSP90AB1,DNAJB1,HSPG2,IDH1,IGF2,CCN1,IL1B,ITGA1,ITGA2,ITGA2B,ITGA4,ITGAM,ITGAX,ITGB3,ITGB4,JUP,KDR,LCP1,BCAM,MCAM,MFGE8,MMP14,NEO1,NOTCH3,NPHS1,PLXNB3,PPL,PTN,PTPN6,PTPRD,S100P,CX3CL1,CXCL12,SPTBN2,SRC,STAT1,SYK,TGFBI,THBS1,THBS4,TSPAN8,TNXB,TRPC4,VCAM…	108/-
4_Member	GO Molecular Functions	GO:0050839	cell adhesion molecule binding	-26.0109	-23.0855	88,101,288,421,1002,1007,1008,1009,1012,1016,1272,1281,1307,1311,1363,1490,1496,1501,1826,1903,2191,2192,2335,2670,2674,2810,3326,3337,3339,3417,3481,3491,3553,3672,3673,3674,3676,3684,3687,3690,3691,3728,3791,3936,4059,4162,4240,4323,4756,4854,4868,5365,5493,5764,5777,5789,6286,6376,6387,6712,6714,6772,6850,7045,7057,7060,7103,7148,7223,7412,8613,9414,9636,9746,10085,10178,10226,10457,10518,1109…	ACTN2,ADAM8,ANK3,ARVCF,CDH4,CDH9,CDH10,CDH11,CDH13,CDH18,CNTN1,COL3A1,COL16A1,COMP,CPE,CCN2,CTNNA2,CTNND2,DSCAM,S1PR3,FAP,FBLN1,FN1,GFAP,GFRA1,SFN,HSP90AB1,DNAJB1,HSPG2,IDH1,IGF2,CCN1,IL1B,ITGA1,ITGA2,ITGA2B,ITGA4,ITGAM,ITGAX,ITGB3,ITGB4,JUP,KDR,LCP1,BCAM,MCAM,MFGE8,MMP14,NEO1,NOTCH3,NPHS1,PLXNB3,PPL,PTN,PTPN6,PTPRD,S100P,CX3CL1,CXCL12,SPTBN2,SRC,STAT1,SYK,TGFBI,THBS1,THBS4,TSPAN8,TNXB,TRPC4,VCAM…	108/567
4_Member	GO Molecular Functions	GO:0005178	integrin binding	-22.7538	-20.3448	88,1281,1307,1311,1490,1903,2191,2192,2335,2670,2674,3339,3481,3491,3553,3672,3673,3674,3676,3684,3687,3690,3691,3791,3936,4240,4323,5764,6376,6387,6714,6850,7045,7057,7060,7103,7148,7412,8613,9636,10085,10457,10518,11096,22801,53616,57126,79987,83706,84978,255743	ACTN2,COL3A1,COL16A1,COMP,CCN2,S1PR3,FAP,FBLN1,FN1,GFAP,GFRA1,HSPG2,IGF2,CCN1,IL1B,ITGA1,ITGA2,ITGA2B,ITGA4,ITGAM,ITGAX,ITGB3,ITGB4,KDR,LCP1,MFGE8,MMP14,PTN,CX3CL1,CXCL12,SRC,SYK,TGFBI,THBS1,THBS4,TSPAN8,TNXB,VCAM1,PLPP3,ISG15,EDIL3,GPNMB,CIB2,ADAMTS5,ITGA11,ADAM22,CD177,SVEP1,FERMT3,FRMD5,NPNT	51/161
5_Summary	GO Molecular Functions	GO:0005216	monoatomic ion channel activity	-25.1291	-22.3285	309,773,774,775,778,781,1139,1193,1364,2554,2556,2558,2562,2567,2743,2898,2899,2900,2906,3351,3359,3753,3756,3761,3777,3778,3780,3784,3786,5026,6326,6334,6337,6505,6616,7222,7223,8542,8645,8913,9311,9424,27092,27345,55799,57030,59283,59284,59285,63895,79041,80333,115019,126755,162514,203859,219527,254228,343450,366,2697,282679,476,478,6507,6511,6533,6549,6550,9497,10396,30061,55117,146802	ANXA6,CACNA1A,CACNA1B,CACNA1C,CACNA1F,CACNA2D1,CHRNA7,CLIC2,CLDN4,GABRA1,GABRA3,GABRA5,GABRB3,GABRG3,GLRB,GRIK2,GRIK3,GRIK4,GRIN2D,HTR1B,HTR3A,KCNE1,KCNH1,KCNJ4,KCNK3,KCNMA1,KCNN1,KCNQ1,KCNQ3,P2RX5,SCN2A,SCN8A,SCNN1A,SLC1A1,SNAP25,TRPC3,TRPC4,APOL1,KCNK5,CACNA1G,ASIC3,KCNK6,CACNG4,KCNMB4,CACNA2D3,SLC17A7,CACNG8,CACNG7,CACNG6,PIEZO2,TMEM38A,KCNIP4,SLC26A9,LRRC38,TRPV3,ANO5,LRRC55,CALHM5,KCNT2,AQP9…	74/-
5_Member	GO Molecular Functions	GO:0005216	monoatomic ion channel activity	-25.1291	-22.3285	309,773,774,775,778,781,1139,1193,1364,2554,2556,2558,2562,2567,2743,2898,2899,2900,2906,3351,3359,3753,3756,3761,3777,3778,3780,3784,3786,5026,6326,6334,6337,6505,6616,7222,7223,8542,8645,8913,9311,9424,27092,27345,55799,57030,59283,59284,59285,63895,79041,80333,115019,126755,162514,203859,219527,254228,343450	ANXA6,CACNA1A,CACNA1B,CACNA1C,CACNA1F,CACNA2D1,CHRNA7,CLIC2,CLDN4,GABRA1,GABRA3,GABRA5,GABRB3,GABRG3,GLRB,GRIK2,GRIK3,GRIK4,GRIN2D,HTR1B,HTR3A,KCNE1,KCNH1,KCNJ4,KCNK3,KCNMA1,KCNN1,KCNQ1,KCNQ3,P2RX5,SCN2A,SCN8A,SCNN1A,SLC1A1,SNAP25,TRPC3,TRPC4,APOL1,KCNK5,CACNA1G,ASIC3,KCNK6,CACNG4,KCNMB4,CACNA2D3,SLC17A7,CACNG8,CACNG7,CACNG6,PIEZO2,TMEM38A,KCNIP4,SLC26A9,LRRC38,TRPV3,ANO5,LRRC55,CALHM5,KCNT2	59/448
5_Member	GO Molecular Functions	GO:0015267	channel activity	-24.4849	-21.8227	309,366,773,774,775,778,781,1139,1193,1364,2554,2556,2558,2562,2567,2697,2743,2898,2899,2900,2906,3351,3359,3753,3756,3761,3777,3778,3780,3784,3786,5026,6326,6334,6337,6505,6616,7222,7223,8542,8645,8913,9311,9424,27092,27345,55799,57030,59283,59284,59285,63895,79041,80333,115019,126755,162514,203859,219527,254228,282679,343450	ANXA6,AQP9,CACNA1A,CACNA1B,CACNA1C,CACNA1F,CACNA2D1,CHRNA7,CLIC2,CLDN4,GABRA1,GABRA3,GABRA5,GABRB3,GABRG3,GJA1,GLRB,GRIK2,GRIK3,GRIK4,GRIN2D,HTR1B,HTR3A,KCNE1,KCNH1,KCNJ4,KCNK3,KCNMA1,KCNN1,KCNQ1,KCNQ3,P2RX5,SCN2A,SCN8A,SCNN1A,SLC1A1,SNAP25,TRPC3,TRPC4,APOL1,KCNK5,CACNA1G,ASIC3,KCNK6,CACNG4,KCNMB4,CACNA2D3,SLC17A7,CACNG8,CACNG7,CACNG6,PIEZO2,TMEM38A,KCNIP4,SLC26A9,LRRC38,TRPV3,ANO5,LRRC55,CALHM5,…	62/510
5_Member	GO Molecular Functions	GO:0022803	passive transmembrane transporter activity	-24.4849	-21.8227	309,366,773,774,775,778,781,1139,1193,1364,2554,2556,2558,2562,2567,2697,2743,2898,2899,2900,2906,3351,3359,3753,3756,3761,3777,3778,3780,3784,3786,5026,6326,6334,6337,6505,6616,7222,7223,8542,8645,8913,9311,9424,27092,27345,55799,57030,59283,59284,59285,63895,79041,80333,115019,126755,162514,203859,219527,254228,282679,343450	ANXA6,AQP9,CACNA1A,CACNA1B,CACNA1C,CACNA1F,CACNA2D1,CHRNA7,CLIC2,CLDN4,GABRA1,GABRA3,GABRA5,GABRB3,GABRG3,GJA1,GLRB,GRIK2,GRIK3,GRIK4,GRIN2D,HTR1B,HTR3A,KCNE1,KCNH1,KCNJ4,KCNK3,KCNMA1,KCNN1,KCNQ1,KCNQ3,P2RX5,SCN2A,SCN8A,SCNN1A,SLC1A1,SNAP25,TRPC3,TRPC4,APOL1,KCNK5,CACNA1G,ASIC3,KCNK6,CACNG4,KCNMB4,CACNA2D3,SLC17A7,CACNG8,CACNG7,CACNG6,PIEZO2,TMEM38A,KCNIP4,SLC26A9,LRRC38,TRPV3,ANO5,LRRC55,CALHM5,…	62/510
5_Member	GO Molecular Functions	GO:0015075	monoatomic ion transmembrane transporter activity	-21.5358	-19.1746	309,476,478,773,774,775,778,781,1139,1193,1364,2554,2556,2558,2562,2567,2697,2743,2898,2899,2900,2906,3351,3359,3753,3756,3761,3777,3778,3780,3784,3786,5026,6326,6334,6337,6505,6507,6511,6533,6549,6550,6616,7222,7223,8542,8645,8913,9311,9424,9497,10396,27092,27345,30061,55117,55799,57030,59283,59284,59285,63895,79041,80333,115019,126755,146802,162514,203859,219527,254228,343450	ANXA6,ATP1A1,ATP1A3,CACNA1A,CACNA1B,CACNA1C,CACNA1F,CACNA2D1,CHRNA7,CLIC2,CLDN4,GABRA1,GABRA3,GABRA5,GABRB3,GABRG3,GJA1,GLRB,GRIK2,GRIK3,GRIK4,GRIN2D,HTR1B,HTR3A,KCNE1,KCNH1,KCNJ4,KCNK3,KCNMA1,KCNN1,KCNQ1,KCNQ3,P2RX5,SCN2A,SCN8A,SCNN1A,SLC1A1,SLC1A3,SLC1A6,SLC6A6,SLC9A2,SLC9A3,SNAP25,TRPC3,TRPC4,APOL1,KCNK5,CACNA1G,ASIC3,KCNK6,SLC4A7,ATP8A1,CACNG4,KCNMB4,SLC40A1,SLC6A15,CACNA2D3,SLC17A7,CACNG8,CA…	72/769
5_Member	GO Molecular Functions	GO:0022836	gated channel activity	-21.3729	-19.031	309,773,774,775,778,781,1139,2554,2556,2558,2562,2567,2743,2898,2899,2900,2906,3351,3359,3753,3756,3761,3777,3778,3780,3784,3786,5026,6337,6616,7222,8645,8913,9311,9424,27092,27345,55799,59283,59284,59285,63895,126755,203859,219527,343450	ANXA6,CACNA1A,CACNA1B,CACNA1C,CACNA1F,CACNA2D1,CHRNA7,GABRA1,GABRA3,GABRA5,GABRB3,GABRG3,GLRB,GRIK2,GRIK3,GRIK4,GRIN2D,HTR1B,HTR3A,KCNE1,KCNH1,KCNJ4,KCNK3,KCNMA1,KCNN1,KCNQ1,KCNQ3,P2RX5,SCNN1A,SNAP25,TRPC3,KCNK5,CACNA1G,ASIC3,KCNK6,CACNG4,KCNMB4,CACNA2D3,CACNG8,CACNG7,CACNG6,PIEZO2,LRRC38,ANO5,LRRC55,KCNT2	46/318
5_Member	GO Molecular Functions	GO:0046873	metal ion transmembrane transporter activity	-20.3363	-18.064	476,478,773,774,775,778,781,1139,2898,2899,2900,2906,3351,3753,3756,3761,3777,3778,3780,3784,3786,6326,6334,6337,6505,6507,6511,6533,6549,6550,6616,7222,7223,8645,8913,9311,9424,9497,27092,27345,30061,55117,55799,57030,59283,59284,59285,79041,80333,126755,162514,219527,343450	ATP1A1,ATP1A3,CACNA1A,CACNA1B,CACNA1C,CACNA1F,CACNA2D1,CHRNA7,GRIK2,GRIK3,GRIK4,GRIN2D,HTR1B,KCNE1,KCNH1,KCNJ4,KCNK3,KCNMA1,KCNN1,KCNQ1,KCNQ3,SCN2A,SCN8A,SCNN1A,SLC1A1,SLC1A3,SLC1A6,SLC6A6,SLC9A2,SLC9A3,SNAP25,TRPC3,TRPC4,KCNK5,CACNA1G,ASIC3,KCNK6,SLC4A7,CACNG4,KCNMB4,SLC40A1,SLC6A15,CACNA2D3,SLC17A7,CACNG8,CACNG7,CACNG6,TMEM38A,KCNIP4,LRRC38,TRPV3,LRRC55,KCNT2	53/450
5_Member	GO Molecular Functions	GO:0015318	inorganic molecular entity transmembrane transporter activity	-19.3298	-17.1313	366,476,478,773,774,775,778,781,1139,1193,1364,2554,2556,2558,2562,2567,2743,2898,2899,2900,2906,3351,3753,3756,3761,3777,3778,3780,3784,3786,6326,6334,6337,6505,6507,6511,6533,6549,6550,6616,7222,7223,8542,8645,8913,9311,9424,9497,27092,27345,30061,55117,55799,57030,59283,59284,59285,79041,80333,115019,126755,146802,162514,203859,219527,282679,343450	AQP9,ATP1A1,ATP1A3,CACNA1A,CACNA1B,CACNA1C,CACNA1F,CACNA2D1,CHRNA7,CLIC2,CLDN4,GABRA1,GABRA3,GABRA5,GABRB3,GABRG3,GLRB,GRIK2,GRIK3,GRIK4,GRIN2D,HTR1B,KCNE1,KCNH1,KCNJ4,KCNK3,KCNMA1,KCNN1,KCNQ1,KCNQ3,SCN2A,SCN8A,SCNN1A,SLC1A1,SLC1A3,SLC1A6,SLC6A6,SLC9A2,SLC9A3,SNAP25,TRPC3,TRPC4,APOL1,KCNK5,CACNA1G,ASIC3,KCNK6,SLC4A7,CACNG4,KCNMB4,SLC40A1,SLC6A15,CACNA2D3,SLC17A7,CACNG8,CACNG7,CACNG6,TMEM38A,KCNIP…	67/738
5_Member	GO Molecular Functions	GO:0005261	monoatomic cation channel activity	-19.2911	-17.106	773,774,775,778,781,1139,2898,2899,2900,2906,3351,3359,3753,3756,3761,3777,3778,3780,3784,3786,5026,6326,6334,6337,6616,7222,7223,8645,8913,9311,9424,27092,27345,55799,59283,59284,59285,63895,79041,80333,126755,162514,219527,254228,343450	CACNA1A,CACNA1B,CACNA1C,CACNA1F,CACNA2D1,CHRNA7,GRIK2,GRIK3,GRIK4,GRIN2D,HTR1B,HTR3A,KCNE1,KCNH1,KCNJ4,KCNK3,KCNMA1,KCNN1,KCNQ1,KCNQ3,P2RX5,SCN2A,SCN8A,SCNN1A,SNAP25,TRPC3,TRPC4,KCNK5,CACNA1G,ASIC3,KCNK6,CACNG4,KCNMB4,CACNA2D3,CACNG8,CACNG7,CACNG6,PIEZO2,TMEM38A,KCNIP4,LRRC38,TRPV3,LRRC55,CALHM5,KCNT2	45/341
5_Member	GO Molecular Functions	GO:0008324	monoatomic cation transmembrane transporter activity	-17.0178	-14.9674	476,478,773,774,775,778,781,1139,2898,2899,2900,2906,3351,3359,3753,3756,3761,3777,3778,3780,3784,3786,5026,6326,6334,6337,6505,6507,6511,6533,6549,6550,6616,7222,7223,8645,8913,9311,9424,9497,10396,27092,27345,30061,55117,55799,57030,59283,59284,59285,63895,79041,80333,126755,146802,162514,219527,254228,343450	ATP1A1,ATP1A3,CACNA1A,CACNA1B,CACNA1C,CACNA1F,CACNA2D1,CHRNA7,GRIK2,GRIK3,GRIK4,GRIN2D,HTR1B,HTR3A,KCNE1,KCNH1,KCNJ4,KCNK3,KCNMA1,KCNN1,KCNQ1,KCNQ3,P2RX5,SCN2A,SCN8A,SCNN1A,SLC1A1,SLC1A3,SLC1A6,SLC6A6,SLC9A2,SLC9A3,SNAP25,TRPC3,TRPC4,KCNK5,CACNA1G,ASIC3,KCNK6,SLC4A7,ATP8A1,CACNG4,KCNMB4,SLC40A1,SLC6A15,CACNA2D3,SLC17A7,CACNG8,CACNG7,CACNG6,PIEZO2,TMEM38A,KCNIP4,LRRC38,SLC47A2,TRPV3,LRRC55,CALHM5,…	59/651
5_Member	GO Molecular Functions	GO:0022843	voltage-gated monoatomic cation channel activity	-15.7513	-13.833	773,774,775,778,781,2906,3351,3753,3756,3761,3777,3778,3780,3784,3786,6616,8645,8913,9424,27092,55799,59283,59284,59285,126755,219527,343450	CACNA1A,CACNA1B,CACNA1C,CACNA1F,CACNA2D1,GRIN2D,HTR1B,KCNE1,KCNH1,KCNJ4,KCNK3,KCNMA1,KCNN1,KCNQ1,KCNQ3,SNAP25,KCNK5,CACNA1G,KCNK6,CACNG4,CACNA2D3,CACNG8,CACNG7,CACNG6,LRRC38,LRRC55,KCNT2	27/143
5_Member	GO Molecular Functions	GO:0005244	voltage-gated monoatomic ion channel activity	-15.4223	-13.5316	773,774,775,778,781,2906,3351,3753,3756,3761,3777,3778,3780,3784,3786,5026,6616,8645,8913,9424,27092,27345,55799,59283,59284,59285,126755,219527,343450	CACNA1A,CACNA1B,CACNA1C,CACNA1F,CACNA2D1,GRIN2D,HTR1B,KCNE1,KCNH1,KCNJ4,KCNK3,KCNMA1,KCNN1,KCNQ1,KCNQ3,P2RX5,SNAP25,KCNK5,CACNA1G,KCNK6,CACNG4,KCNMB4,CACNA2D3,CACNG8,CACNG7,CACNG6,LRRC38,LRRC55,KCNT2	29/173
5_Member	GO Molecular Functions	GO:0022832	voltage-gated channel activity	-15.2846	-13.4005	773,774,775,778,781,2906,3351,3753,3756,3761,3777,3778,3780,3784,3786,5026,6616,8645,8913,9424,27092,27345,55799,59283,59284,59285,126755,219527,343450	CACNA1A,CACNA1B,CACNA1C,CACNA1F,CACNA2D1,GRIN2D,HTR1B,KCNE1,KCNH1,KCNJ4,KCNK3,KCNMA1,KCNN1,KCNQ1,KCNQ3,P2RX5,SNAP25,KCNK5,CACNA1G,KCNK6,CACNG4,KCNMB4,CACNA2D3,CACNG8,CACNG7,CACNG6,LRRC38,LRRC55,KCNT2	29/175
5_Member	GO Molecular Functions	GO:0022890	inorganic cation transmembrane transporter activity	-14.9926	-13.1278	476,478,773,774,775,778,781,1139,2898,2899,2900,2906,3351,3753,3756,3761,3777,3778,3780,3784,3786,6326,6334,6337,6505,6507,6511,6533,6549,6550,6616,7222,7223,8645,8913,9311,9424,9497,27092,27345,30061,55117,55799,57030,59283,59284,59285,79041,80333,126755,146802,162514,219527,343450	ATP1A1,ATP1A3,CACNA1A,CACNA1B,CACNA1C,CACNA1F,CACNA2D1,CHRNA7,GRIK2,GRIK3,GRIK4,GRIN2D,HTR1B,KCNE1,KCNH1,KCNJ4,KCNK3,KCNMA1,KCNN1,KCNQ1,KCNQ3,SCN2A,SCN8A,SCNN1A,SLC1A1,SLC1A3,SLC1A6,SLC6A6,SLC9A2,SLC9A3,SNAP25,TRPC3,TRPC4,KCNK5,CACNA1G,ASIC3,KCNK6,SLC4A7,CACNG4,KCNMB4,SLC40A1,SLC6A15,CACNA2D3,SLC17A7,CACNG8,CACNG7,CACNG6,TMEM38A,KCNIP4,LRRC38,SLC47A2,TRPV3,LRRC55,KCNT2	54/616
5_Member	GO Molecular Functions	GO:0015079	potassium ion transmembrane transporter activity	-12.6638	-11.0132	476,478,2898,2899,2900,3753,3756,3761,3777,3778,3780,3784,3786,6549,6550,6616,8645,9424,27345,57030,79041,80333,126755,219527,343450	ATP1A1,ATP1A3,GRIK2,GRIK3,GRIK4,KCNE1,KCNH1,KCNJ4,KCNK3,KCNMA1,KCNN1,KCNQ1,KCNQ3,SLC9A2,SLC9A3,SNAP25,KCNK5,KCNK6,KCNMB4,SLC17A7,TMEM38A,KCNIP4,LRRC38,LRRC55,KCNT2	25/160
5_Member	GO Molecular Functions	GO:0005267	potassium channel activity	-10.5212	-9.00413	2898,2899,2900,3753,3756,3761,3777,3778,3780,3784,3786,6616,8645,9424,27345,79041,80333,126755,219527,343450	GRIK2,GRIK3,GRIK4,KCNE1,KCNH1,KCNJ4,KCNK3,KCNMA1,KCNN1,KCNQ1,KCNQ3,SNAP25,KCNK5,KCNK6,KCNMB4,TMEM38A,KCNIP4,LRRC38,LRRC55,KCNT2	20/124
5_Member	GO Molecular Functions	GO:0005249	voltage-gated potassium channel activity	-6.87293	-5.67941	3753,3756,3761,3777,3778,3780,3784,3786,6616,8645,9424,126755,219527,343450	KCNE1,KCNH1,KCNJ4,KCNK3,KCNMA1,KCNN1,KCNQ1,KCNQ3,SNAP25,KCNK5,KCNK6,LRRC38,LRRC55,KCNT2	14/98
6_Summary	GO Molecular Functions	GO:0019838	growth factor binding	-25.041	-22.2916	93,94,1277,1281,1490,2045,2321,2324,2615,3485,3486,3487,3488,3490,3491,3554,3560,3561,3587,3690,3691,3791,3815,4804,4915,5155,5159,7048,7057,7837,9001,9180,25987,85409,116844	ACVR2B,ACVRL1,COL1A1,COL3A1,CCN2,EPHA7,FLT1,FLT4,LRRC32,IGFBP2,IGFBP3,IGFBP4,IGFBP5,IGFBP7,CCN1,IL1R1,IL2RB,IL2RG,IL10RA,ITGB3,ITGB4,KDR,KIT,NGFR,NTRK2,PDGFB,PDGFRB,TGFBR2,THBS1,PXDN,HAP1,OSMR,TSKU,NKD2,LRG1	35/-
6_Member	GO Molecular Functions	GO:0019838	growth factor binding	-25.041	-22.2916	93,94,1277,1281,1490,2045,2321,2324,2615,3485,3486,3487,3488,3490,3491,3554,3560,3561,3587,3690,3691,3791,3815,4804,4915,5155,5159,7048,7057,7837,9001,9180,25987,85409,116844	ACVR2B,ACVRL1,COL1A1,COL3A1,CCN2,EPHA7,FLT1,FLT4,LRRC32,IGFBP2,IGFBP3,IGFBP4,IGFBP5,IGFBP7,CCN1,IL1R1,IL2RB,IL2RG,IL10RA,ITGB3,ITGB4,KDR,KIT,NGFR,NTRK2,PDGFB,PDGFRB,TGFBR2,THBS1,PXDN,HAP1,OSMR,TSKU,NKD2,LRG1	35/136
7_Summary	GO Molecular Functions	GO:0005539	glycosaminoglycan binding	-20.8146	-18.5259	238,960,1301,1305,1311,1462,1490,1755,1809,2335,3075,3491,3576,3627,3918,4023,4043,4745,4982,5196,5228,5764,6354,6372,6373,6469,7048,7057,7097,7148,9353,10457,26032,26577,50509,57214,64093,64127,65078,129804,2946,2948,3673,4035,4258,5167,9536	ALK,CD44,COL11A1,COL13A1,COMP,VCAN,CCN2,DMBT1,DPYSL3,FN1,CFH,CCN1,CXCL8,CXCL10,LAMC2,LPL,LRPAP1,NELL1,TNFRSF11B,PF4,PGF,PTN,CCL7,CXCL6,CXCL11,SHH,TGFBR2,THBS1,TLR2,TNXB,SLIT2,GPNMB,SUSD5,PCOLCE2,COL5A3,CEMIP,SMOC1,NOD2,RTN4R,FBLN7,GSTM2,GSTM4,ITGA2,LRP1,MGST2,ENPP1,PTGES	47/-
7_Member	GO Molecular Functions	GO:0005539	glycosaminoglycan binding	-20.8146	-18.5259	238,960,1301,1305,1311,1462,1490,1755,1809,2335,3075,3491,3576,3627,3918,4023,4043,4745,4982,5196,5228,5764,6354,6372,6373,6469,7048,7057,7097,7148,9353,10457,26032,26577,50509,57214,64093,64127,65078,129804	ALK,CD44,COL11A1,COL13A1,COMP,VCAN,CCN2,DMBT1,DPYSL3,FN1,CFH,CCN1,CXCL8,CXCL10,LAMC2,LPL,LRPAP1,NELL1,TNFRSF11B,PF4,PGF,PTN,CCL7,CXCL6,CXCL11,SHH,TGFBR2,THBS1,TLR2,TNXB,SLIT2,GPNMB,SUSD5,PCOLCE2,COL5A3,CEMIP,SMOC1,NOD2,RTN4R,FBLN7	40/242
7_Member	GO Molecular Functions	GO:1901681	sulfur compound binding	-17.8913	-15.7787	238,1301,1305,1311,1490,1755,1809,2335,2946,2948,3075,3491,3576,3627,3673,3918,4023,4035,4043,4258,4745,4982,5167,5196,5228,5764,6354,6372,6373,7057,7148,9353,9536,10457,26577,50509,64093,65078,129804	ALK,COL11A1,COL13A1,COMP,CCN2,DMBT1,DPYSL3,FN1,GSTM2,GSTM4,CFH,CCN1,CXCL8,CXCL10,ITGA2,LAMC2,LPL,LRP1,LRPAP1,MGST2,NELL1,TNFRSF11B,ENPP1,PF4,PGF,PTN,CCL7,CXCL6,CXCL11,THBS1,TNXB,SLIT2,PTGES,GPNMB,PCOLCE2,COL5A3,SMOC1,RTN4R,FBLN7	39/275
7_Member	GO Molecular Functions	GO:0008201	heparin binding	-15.4919	-13.5944	238,1301,1305,1311,1490,2335,3075,3491,3576,3627,3918,4023,4043,4745,5196,5228,5764,6354,6372,6373,7057,7148,9353,10457,26577,50509,64093,65078,129804	ALK,COL11A1,COL13A1,COMP,CCN2,FN1,CFH,CCN1,CXCL8,CXCL10,LAMC2,LPL,LRPAP1,NELL1,PF4,PGF,PTN,CCL7,CXCL6,CXCL11,THBS1,TNXB,SLIT2,GPNMB,PCOLCE2,COL5A3,SMOC1,RTN4R,FBLN7	29/172
8_Summary	GO Molecular Functions	GO:0005518	collagen binding	-20.3174	-18.0609	960,1311,1508,1514,1520,2335,3339,3672,3673,4015,4318,5155,6678,6695,7045,7057,7148,7373,22801,26577,50509,114897,147372,150356	CD44,COMP,CTSB,CTSL,CTSS,FN1,HSPG2,ITGA1,ITGA2,LOX,MMP9,PDGFB,SPARC,SPOCK1,TGFBI,THBS1,TNXB,COL14A1,ITGA11,PCOLCE2,COL5A3,C1QTNF1,CCBE1,CHADL	24/-
8_Member	GO Molecular Functions	GO:0005518	collagen binding	-20.3174	-18.0609	960,1311,1508,1514,1520,2335,3339,3672,3673,4015,4318,5155,6678,6695,7045,7057,7148,7373,22801,26577,50509,114897,147372,150356	CD44,COMP,CTSB,CTSL,CTSS,FN1,HSPG2,ITGA1,ITGA2,LOX,MMP9,PDGFB,SPARC,SPOCK1,TGFBI,THBS1,TNXB,COL14A1,ITGA11,PCOLCE2,COL5A3,C1QTNF1,CCBE1,CHADL	24/72
9_Summary	GO Molecular Functions	GO:0005509	calcium ion binding	-19.404	-17.1774	88,101,249,306,309,444,715,716,774,794,1002,1007,1008,1009,1012,1016,1311,1373,1462,1608,1950,1952,1953,2009,2192,2199,2201,2202,2591,2621,2706,2917,2934,3339,3936,4023,4035,4745,4854,4855,5066,5099,5167,5321,5359,5646,5979,6262,6274,6275,6279,6280,6286,6469,6620,6678,6695,6708,6861,7057,7060,7062,7092,8291,8447,8639,9185,9353,9651,9746,10085,10518,11328,23236,23284,25780,25891,27445,29943,30845,…	ACTN2,ADAM8,ALPL,ANXA3,ANXA6,ASPH,C1R,C1S,CACNA1B,CALB2,CDH4,CDH9,CDH10,CDH11,CDH13,CDH18,COMP,CPS1,VCAN,DGKG,EGF,CELSR2,MEGF6,EML1,FBLN1,FBLN2,FBN2,EFEMP1,GALNT3,GAS6,GJB2,GRM7,GSN,HSPG2,LCP1,LPL,LRP1,NELL1,NOTCH3,NOTCH4,PAM,PCDH7,ENPP1,PLA2G4A,PLSCR1,PRSS3,RET,RYR2,S100A3,S100A4,S100A8,S100A9,S100P,SHH,SNCB,SPARC,SPOCK1,SPTA1,SYT5,THBS1,THBS4,TCHH,TLL1,DYSF,DOC2B,AOC3,REPS2,SLIT2,PLCH2,CLSTN3,E…	110/-
9_Member	GO Molecular Functions	GO:0005509	calcium ion binding	-19.404	-17.1774	88,101,249,306,309,444,715,716,774,794,1002,1007,1008,1009,1012,1016,1311,1373,1462,1608,1950,1952,1953,2009,2192,2199,2201,2202,2591,2621,2706,2917,2934,3339,3936,4023,4035,4745,4854,4855,5066,5099,5167,5321,5359,5646,5979,6262,6274,6275,6279,6280,6286,6469,6620,6678,6695,6708,6861,7057,7060,7062,7092,8291,8447,8639,9185,9353,9651,9746,10085,10518,11328,23236,23284,25780,25891,27445,29943,30845,…	ACTN2,ADAM8,ALPL,ANXA3,ANXA6,ASPH,C1R,C1S,CACNA1B,CALB2,CDH4,CDH9,CDH10,CDH11,CDH13,CDH18,COMP,CPS1,VCAN,DGKG,EGF,CELSR2,MEGF6,EML1,FBLN1,FBLN2,FBN2,EFEMP1,GALNT3,GAS6,GJB2,GRM7,GSN,HSPG2,LCP1,LPL,LRP1,NELL1,NOTCH3,NOTCH4,PAM,PCDH7,ENPP1,PLA2G4A,PLSCR1,PRSS3,RET,RYR2,S100A3,S100A4,S100A8,S100A9,S100P,SHH,SNCB,SPARC,SPOCK1,SPTA1,SYT5,THBS1,THBS4,TCHH,TLL1,DYSF,DOC2B,AOC3,REPS2,SLIT2,PLCH2,CLSTN3,E…	110/703
10_Summary	GO Molecular Functions	GO:0019199	transmembrane receptor protein kinase activity	-19.3803	-17.1681	93,94,238,558,1949,2042,2044,2045,2049,2051,2066,2202,2321,2324,3791,3815,4593,4915,4920,5159,5979,7048,51232,285220,3673,22801,126014,640,2241,2534,6714,6850,9031,55359,2674,2825,4881,6347,8997,9024,9770,23678,53904,140469,203447,1609,26289,5777,5783,5789,5791,10076,374462	ACVR2B,ACVRL1,ALK,AXL,EFNB3,EPHA3,EPHA5,EPHA7,EPHB3,EPHB6,ERBB4,EFEMP1,FLT1,FLT4,KDR,KIT,MUSK,NTRK2,ROR2,PDGFRB,RET,TGFBR2,CRIM1,EPHA6,ITGA2,ITGA11,OSCAR,BLK,FER,FYN,SRC,SYK,BAZ1B,STYK1,GFRA1,CMKLR2,NPR1,CCL2,KALRN,BRSK2,RASSF2,SGK3,MYO3A,MYO3B,NRK,DGKQ,AK5,PTPN6,PTPN13,PTPRD,PTPRE,PTPRU,PTPRQ	53/-
10_Member	GO Molecular Functions	GO:0019199	transmembrane receptor protein kinase activity	-19.3803	-17.1681	93,94,238,558,1949,2042,2044,2045,2049,2051,2066,2202,2321,2324,3791,3815,4593,4915,4920,5159,5979,7048,51232,285220	ACVR2B,ACVRL1,ALK,AXL,EFNB3,EPHA3,EPHA5,EPHA7,EPHB3,EPHB6,ERBB4,EFEMP1,FLT1,FLT4,KDR,KIT,MUSK,NTRK2,ROR2,PDGFRB,RET,TGFBR2,CRIM1,EPHA6	24/78
10_Member	GO Molecular Functions	GO:0004714	transmembrane receptor protein tyrosine kinase activity	-18.3641	-16.2287	238,558,1949,2042,2044,2045,2049,2051,2066,2202,2321,2324,3791,3815,4593,4915,4920,5159,5979,51232,285220	ALK,AXL,EFNB3,EPHA3,EPHA5,EPHA7,EPHB3,EPHB6,ERBB4,EFEMP1,FLT1,FLT4,KDR,KIT,MUSK,NTRK2,ROR2,PDGFRB,RET,CRIM1,EPHA6	21/60
10_Member	GO Molecular Functions	GO:0038064	collagen receptor activity	-18.2807	-16.1569	238,558,2042,2044,2045,2049,2066,2321,2324,3673,3791,3815,4593,4915,4920,5159,5979,22801,126014,285220	ALK,AXL,EPHA3,EPHA5,EPHA7,EPHB3,ERBB4,FLT1,FLT4,ITGA2,KDR,KIT,MUSK,NTRK2,ROR2,PDGFRB,RET,ITGA11,OSCAR,EPHA6	20/53
10_Member	GO Molecular Functions	GO:0004713	protein tyrosine kinase activity	-17.0028	-14.9619	238,558,640,1949,2042,2044,2045,2049,2051,2066,2202,2241,2321,2324,2534,3791,3815,4593,4915,4920,5159,5979,6714,6850,9031,51232,55359,285220	ALK,AXL,BLK,EFNB3,EPHA3,EPHA5,EPHA7,EPHB3,EPHB6,ERBB4,EFEMP1,FER,FLT1,FLT4,FYN,KDR,KIT,MUSK,NTRK2,ROR2,PDGFRB,RET,SRC,SYK,BAZ1B,CRIM1,STYK1,EPHA6	28/140
10_Member	GO Molecular Functions	GO:0005003	ephrin receptor activity	-16.9026	-14.8802	238,558,1949,2042,2044,2045,2049,2051,2066,2321,2324,3791,3815,4593,4915,4920,5159,5979,285220	ALK,AXL,EFNB3,EPHA3,EPHA5,EPHA7,EPHB3,EPHB6,ERBB4,FLT1,FLT4,KDR,KIT,MUSK,NTRK2,ROR2,PDGFRB,RET,EPHA6	19/53
10_Member	GO Molecular Functions	GO:0005005	transmembrane-ephrin receptor activity	-16.9026	-14.8802	238,558,1949,2042,2044,2045,2049,2051,2066,2321,2324,3791,3815,4593,4915,4920,5159,5979,285220	ALK,AXL,EFNB3,EPHA3,EPHA5,EPHA7,EPHB3,EPHB6,ERBB4,FLT1,FLT4,KDR,KIT,MUSK,NTRK2,ROR2,PDGFRB,RET,EPHA6	19/53
10_Member	GO Molecular Functions	GO:0005006	epidermal growth factor receptor activity	-16.0835	-14.0958	238,558,2042,2044,2045,2049,2066,2202,2321,2324,3791,3815,4593,4915,4920,5159,5979,285220	ALK,AXL,EPHA3,EPHA5,EPHA7,EPHB3,ERBB4,EFEMP1,FLT1,FLT4,KDR,KIT,MUSK,NTRK2,ROR2,PDGFRB,RET,EPHA6	18/50
10_Member	GO Molecular Functions	GO:0005010	insulin-like growth factor receptor activity	-15.9044	-13.9567	238,558,2042,2044,2045,2049,2066,2321,2324,3791,3815,4593,4915,4920,5159,5979,51232,285220	ALK,AXL,EPHA3,EPHA5,EPHA7,EPHB3,ERBB4,FLT1,FLT4,KDR,KIT,MUSK,NTRK2,ROR2,PDGFRB,RET,CRIM1,EPHA6	18/51
10_Member	GO Molecular Functions	GO:0005030	neurotrophin receptor activity	-15.9044	-13.9567	238,558,2042,2044,2045,2049,2066,2321,2324,2674,3791,3815,4593,4915,4920,5159,5979,285220	ALK,AXL,EPHA3,EPHA5,EPHA7,EPHB3,ERBB4,FLT1,FLT4,GFRA1,KDR,KIT,MUSK,NTRK2,ROR2,PDGFRB,RET,EPHA6	18/51
10_Member	GO Molecular Functions	GO:0035401	histone H3Y41 kinase activity	-15.109	-13.2379	238,558,640,2042,2044,2045,2049,2066,2241,2321,2324,2534,3791,3815,4593,4915,4920,5159,5979,6714,6850,9031,55359,285220	ALK,AXL,BLK,EPHA3,EPHA5,EPHA7,EPHB3,ERBB4,FER,FLT1,FLT4,FYN,KDR,KIT,MUSK,NTRK2,ROR2,PDGFRB,RET,SRC,SYK,BAZ1B,STYK1,EPHA6	24/115
10_Member	GO Molecular Functions	GO:0140801	histone H2AXY142 kinase activity	-15.109	-13.2379	238,558,640,2042,2044,2045,2049,2066,2241,2321,2324,2534,3791,3815,4593,4915,4920,5159,5979,6714,6850,9031,55359,285220	ALK,AXL,BLK,EPHA3,EPHA5,EPHA7,EPHB3,ERBB4,FER,FLT1,FLT4,FYN,KDR,KIT,MUSK,NTRK2,ROR2,PDGFRB,RET,SRC,SYK,BAZ1B,STYK1,EPHA6	24/115
10_Member	GO Molecular Functions	GO:0005004	GPI-linked ephrin receptor activity	-14.9095	-13.1035	238,558,2042,2044,2045,2049,2066,2321,2324,3791,3815,4593,4915,4920,5159,5979,285220	ALK,AXL,EPHA3,EPHA5,EPHA7,EPHB3,ERBB4,FLT1,FLT4,KDR,KIT,MUSK,NTRK2,ROR2,PDGFRB,RET,EPHA6	17/49
10_Member	GO Molecular Functions	GO:0005008	hepatocyte growth factor receptor activity	-14.9095	-13.1035	238,558,2042,2044,2045,2049,2066,2321,2324,3791,3815,4593,4915,4920,5159,5979,285220	ALK,AXL,EPHA3,EPHA5,EPHA7,EPHB3,ERBB4,FLT1,FLT4,KDR,KIT,MUSK,NTRK2,ROR2,PDGFRB,RET,EPHA6	17/49
10_Member	GO Molecular Functions	GO:0005009	insulin receptor activity	-14.9095	-13.1035	238,558,2042,2044,2045,2049,2066,2321,2324,3791,3815,4593,4915,4920,5159,5979,285220	ALK,AXL,EPHA3,EPHA5,EPHA7,EPHB3,ERBB4,FLT1,FLT4,KDR,KIT,MUSK,NTRK2,ROR2,PDGFRB,RET,EPHA6	17/49
10_Member	GO Molecular Functions	GO:0005011	macrophage colony-stimulating factor receptor activity	-14.9095	-13.1035	238,558,2042,2044,2045,2049,2066,2321,2324,3791,3815,4593,4915,4920,5159,5979,285220	ALK,AXL,EPHA3,EPHA5,EPHA7,EPHB3,ERBB4,FLT1,FLT4,KDR,KIT,MUSK,NTRK2,ROR2,PDGFRB,RET,EPHA6	17/49
10_Member	GO Molecular Functions	GO:0005018	platelet-derived growth factor alpha-receptor activity	-14.9095	-13.1035	238,558,2042,2044,2045,2049,2066,2321,2324,3791,3815,4593,4915,4920,5159,5979,285220	ALK,AXL,EPHA3,EPHA5,EPHA7,EPHB3,ERBB4,FLT1,FLT4,KDR,KIT,MUSK,NTRK2,ROR2,PDGFRB,RET,EPHA6	17/49
10_Member	GO Molecular Functions	GO:0005020	stem cell factor receptor activity	-14.9095	-13.1035	238,558,2042,2044,2045,2049,2066,2321,2324,3791,3815,4593,4915,4920,5159,5979,285220	ALK,AXL,EPHA3,EPHA5,EPHA7,EPHB3,ERBB4,FLT1,FLT4,KDR,KIT,MUSK,NTRK2,ROR2,PDGFRB,RET,EPHA6	17/49
10_Member	GO Molecular Functions	GO:0008288	boss receptor activity	-14.9095	-13.1035	238,558,2042,2044,2045,2049,2066,2321,2324,3791,3815,4593,4915,4920,5159,5979,285220	ALK,AXL,EPHA3,EPHA5,EPHA7,EPHB3,ERBB4,FLT1,FLT4,KDR,KIT,MUSK,NTRK2,ROR2,PDGFRB,RET,EPHA6	17/49
10_Member	GO Molecular Functions	GO:0036332	placental growth factor receptor activity	-14.9095	-13.1035	238,558,2042,2044,2045,2049,2066,2321,2324,3791,3815,4593,4915,4920,5159,5979,285220	ALK,AXL,EPHA3,EPHA5,EPHA7,EPHB3,ERBB4,FLT1,FLT4,KDR,KIT,MUSK,NTRK2,ROR2,PDGFRB,RET,EPHA6	17/49
10_Member	GO Molecular Functions	GO:0038062	protein tyrosine kinase collagen receptor activity	-14.9095	-13.1035	238,558,2042,2044,2045,2049,2066,2321,2324,3791,3815,4593,4915,4920,5159,5979,285220	ALK,AXL,EPHA3,EPHA5,EPHA7,EPHB3,ERBB4,FLT1,FLT4,KDR,KIT,MUSK,NTRK2,ROR2,PDGFRB,RET,EPHA6	17/49
10_Member	GO Molecular Functions	GO:0060175	brain-derived neurotrophic factor receptor activity	-14.9095	-13.1035	238,558,2042,2044,2045,2049,2066,2321,2324,3791,3815,4593,4915,4920,5159,5979,285220	ALK,AXL,EPHA3,EPHA5,EPHA7,EPHB3,ERBB4,FLT1,FLT4,KDR,KIT,MUSK,NTRK2,ROR2,PDGFRB,RET,EPHA6	17/49
10_Member	GO Molecular Functions	GO:0005007	fibroblast growth factor receptor activity	-14.739	-12.9545	238,558,2042,2044,2045,2049,2066,2321,2324,3791,3815,4593,4915,4920,5159,5979,285220	ALK,AXL,EPHA3,EPHA5,EPHA7,EPHB3,ERBB4,FLT1,FLT4,KDR,KIT,MUSK,NTRK2,ROR2,PDGFRB,RET,EPHA6	17/50
10_Member	GO Molecular Functions	GO:0005017	platelet-derived growth factor receptor activity	-14.739	-12.9545	238,558,2042,2044,2045,2049,2066,2321,2324,3791,3815,4593,4915,4920,5159,5979,285220	ALK,AXL,EPHA3,EPHA5,EPHA7,EPHB3,ERBB4,FLT1,FLT4,KDR,KIT,MUSK,NTRK2,ROR2,PDGFRB,RET,EPHA6	17/50
10_Member	GO Molecular Functions	GO:0005019	platelet-derived growth factor beta-receptor activity	-14.739	-12.9545	238,558,2042,2044,2045,2049,2066,2321,2324,3791,3815,4593,4915,4920,5159,5979,285220	ALK,AXL,EPHA3,EPHA5,EPHA7,EPHB3,ERBB4,FLT1,FLT4,KDR,KIT,MUSK,NTRK2,ROR2,PDGFRB,RET,EPHA6	17/50
10_Member	GO Molecular Functions	GO:0005021	vascular endothelial growth factor receptor activity	-14.573	-12.8038	238,558,2042,2044,2045,2049,2066,2321,2324,3791,3815,4593,4915,4920,5159,5979,285220	ALK,AXL,EPHA3,EPHA5,EPHA7,EPHB3,ERBB4,FLT1,FLT4,KDR,KIT,MUSK,NTRK2,ROR2,PDGFRB,RET,EPHA6	17/51
10_Member	GO Molecular Functions	GO:0016500	protein-hormone receptor activity	-13.5389	-11.8309	238,558,2042,2044,2045,2049,2066,2321,2324,2825,3791,3815,4593,4915,4920,5159,5979,285220	ALK,AXL,EPHA3,EPHA5,EPHA7,EPHB3,ERBB4,FLT1,FLT4,CMKLR2,KDR,KIT,MUSK,NTRK2,ROR2,PDGFRB,RET,EPHA6	18/67
10_Member	GO Molecular Functions	GO:0004672	protein kinase activity	-8.47454	-7.14381	93,94,238,558,640,1949,2042,2044,2045,2049,2051,2066,2202,2241,2321,2324,2534,3791,3815,4593,4881,4915,4920,5159,5979,6347,6714,6850,7048,8997,9024,9031,9770,23678,51232,53904,55359,140469,203447,285220	ACVR2B,ACVRL1,ALK,AXL,BLK,EFNB3,EPHA3,EPHA5,EPHA7,EPHB3,EPHB6,ERBB4,EFEMP1,FER,FLT1,FLT4,FYN,KDR,KIT,MUSK,NPR1,NTRK2,ROR2,PDGFRB,RET,CCL2,SRC,SYK,TGFBR2,KALRN,BRSK2,BAZ1B,RASSF2,SGK3,CRIM1,MYO3A,STYK1,MYO3B,NRK,EPHA6	40/565
10_Member	GO Molecular Functions	GO:0141003	histone H2AX kinase activity	-8.24265	-6.92818	238,558,640,2042,2044,2045,2049,2066,2241,2321,2324,2534,3791,3815,4593,4915,4920,5159,5979,6714,6850,8997,9024,9031,23678,53904,55359,140469,203447,285220	ALK,AXL,BLK,EPHA3,EPHA5,EPHA7,EPHB3,ERBB4,FER,FLT1,FLT4,FYN,KDR,KIT,MUSK,NTRK2,ROR2,PDGFRB,RET,SRC,SYK,KALRN,BRSK2,BAZ1B,SGK3,MYO3A,STYK1,MYO3B,NRK,EPHA6	30/354
10_Member	GO Molecular Functions	GO:0140996	histone H3 kinase activity	-8.15823	-6.85079	238,558,640,2042,2044,2045,2049,2066,2241,2321,2324,2534,3791,3815,4593,4915,4920,5159,5979,6714,6850,8997,9024,9031,23678,53904,55359,140469,203447,285220	ALK,AXL,BLK,EPHA3,EPHA5,EPHA7,EPHB3,ERBB4,FER,FLT1,FLT4,FYN,KDR,KIT,MUSK,NTRK2,ROR2,PDGFRB,RET,SRC,SYK,KALRN,BRSK2,BAZ1B,SGK3,MYO3A,STYK1,MYO3B,NRK,EPHA6	30/357
10_Member	GO Molecular Functions	GO:0035173	histone kinase activity	-8.0748	-6.77771	238,558,640,2042,2044,2045,2049,2066,2241,2321,2324,2534,3791,3815,4593,4915,4920,5159,5979,6714,6850,8997,9024,9031,23678,53904,55359,140469,203447,285220	ALK,AXL,BLK,EPHA3,EPHA5,EPHA7,EPHB3,ERBB4,FER,FLT1,FLT4,FYN,KDR,KIT,MUSK,NTRK2,ROR2,PDGFRB,RET,SRC,SYK,KALRN,BRSK2,BAZ1B,SGK3,MYO3A,STYK1,MYO3B,NRK,EPHA6	30/360
10_Member	GO Molecular Functions	GO:0016773	phosphotransferase activity, alcohol group as acceptor	-6.8725	-5.67941	93,94,238,558,640,1609,1949,2042,2044,2045,2049,2051,2066,2202,2241,2321,2324,2534,3791,3815,4593,4881,4915,4920,5159,5979,6347,6714,6850,7048,8997,9024,9031,9770,23678,51232,53904,55359,140469,203447,285220	ACVR2B,ACVRL1,ALK,AXL,BLK,DGKQ,EFNB3,EPHA3,EPHA5,EPHA7,EPHB3,EPHB6,ERBB4,EFEMP1,FER,FLT1,FLT4,FYN,KDR,KIT,MUSK,NPR1,NTRK2,ROR2,PDGFRB,RET,CCL2,SRC,SYK,TGFBR2,KALRN,BRSK2,BAZ1B,RASSF2,SGK3,CRIM1,MYO3A,STYK1,MYO3B,NRK,EPHA6	41/672
10_Member	GO Molecular Functions	GO:0016301	kinase activity	-6.40616	-5.26601	93,94,238,558,640,1609,1949,2042,2044,2045,2049,2051,2066,2202,2241,2321,2324,2534,3791,3815,4593,4881,4915,4920,5159,5979,6347,6714,6850,7048,8997,9024,9031,9770,23678,26289,51232,53904,55359,140469,203447,285220	ACVR2B,ACVRL1,ALK,AXL,BLK,DGKQ,EFNB3,EPHA3,EPHA5,EPHA7,EPHB3,EPHB6,ERBB4,EFEMP1,FER,FLT1,FLT4,FYN,KDR,KIT,MUSK,NPR1,NTRK2,ROR2,PDGFRB,RET,CCL2,SRC,SYK,TGFBR2,KALRN,BRSK2,BAZ1B,RASSF2,SGK3,AK5,CRIM1,MYO3A,STYK1,MYO3B,NRK,EPHA6	42/726
10_Member	GO Molecular Functions	GO:0140993	histone modifying activity	-4.95457	-3.95422	238,558,640,2042,2044,2045,2049,2066,2241,2321,2324,2534,3791,3815,4593,4915,4920,5159,5777,5783,5789,5791,5979,6714,6850,8997,9024,9031,10076,23678,53904,55359,140469,203447,285220,374462	ALK,AXL,BLK,EPHA3,EPHA5,EPHA7,EPHB3,ERBB4,FER,FLT1,FLT4,FYN,KDR,KIT,MUSK,NTRK2,ROR2,PDGFRB,PTPN6,PTPN13,PTPRD,PTPRE,RET,SRC,SYK,KALRN,BRSK2,BAZ1B,PTPRU,SGK3,MYO3A,STYK1,MYO3B,NRK,EPHA6,PTPRQ	36/664
11_Summary	GO Molecular Functions	GO:0019955	cytokine binding	-18.7046	-16.545	94,972,1311,1524,2615,3554,3560,3561,3587,3592,3598,3676,3690,3815,5618,7048,7057,7133,7837,7852,8764,8792,8809,9173,9180,9244,25987,53833,116844,133396,960,2152,2674,3575,9466,10148,50615,163702,1512,3822	ACVRL1,CD74,COMP,CX3CR1,LRRC32,IL1R1,IL2RB,IL2RG,IL10RA,IL12A,IL13RA2,ITGA4,ITGB3,KIT,PRLR,TGFBR2,THBS1,TNFRSF1B,PXDN,CXCR4,TNFRSF14,TNFRSF11A,IL18R1,IL1RL1,OSMR,CRLF1,TSKU,IL20RB,LRG1,IL31RA,CD44,F3,GFRA1,IL7R,IL27RA,EBI3,IL21R,IFNLR1,CTSH,KLRC2	40/-
11_Member	GO Molecular Functions	GO:0019955	cytokine binding	-18.7046	-16.545	94,972,1311,1524,2615,3554,3560,3561,3587,3592,3598,3676,3690,3815,5618,7048,7057,7133,7837,7852,8764,8792,8809,9173,9180,9244,25987,53833,116844,133396	ACVRL1,CD74,COMP,CX3CR1,LRRC32,IL1R1,IL2RB,IL2RG,IL10RA,IL12A,IL13RA2,ITGA4,ITGB3,KIT,PRLR,TGFBR2,THBS1,TNFRSF1B,PXDN,CXCR4,TNFRSF14,TNFRSF11A,IL18R1,IL1RL1,OSMR,CRLF1,TSKU,IL20RB,LRG1,IL31RA	30/144
11_Member	GO Molecular Functions	GO:0004896	cytokine receptor activity	-15.9155	-13.9567	960,972,1524,2152,2674,3554,3560,3561,3575,3587,3598,5618,7852,8809,9173,9180,9244,9466,10148,50615,53833,133396,163702	CD44,CD74,CX3CR1,F3,GFRA1,IL1R1,IL2RB,IL2RG,IL7R,IL10RA,IL13RA2,PRLR,CXCR4,IL18R1,IL1RL1,OSMR,CRLF1,IL27RA,EBI3,IL21R,IL20RB,IL31RA,IFNLR1	23/96
11_Member	GO Molecular Functions	GO:0140375	immune receptor activity	-12.9217	-11.2633	960,972,1512,1524,2152,2674,3554,3560,3561,3575,3587,3598,3822,5618,7852,8809,9173,9180,9244,9466,10148,50615,53833,133396,163702	CD44,CD74,CTSH,CX3CR1,F3,GFRA1,IL1R1,IL2RB,IL2RG,IL7R,IL10RA,IL13RA2,KLRC2,PRLR,CXCR4,IL18R1,IL1RL1,OSMR,CRLF1,IL27RA,EBI3,IL21R,IL20RB,IL31RA,IFNLR1	25/156
12_Summary	GO Molecular Functions	GO:0050840	extracellular matrix binding	-18.5131	-16.3658	1301,1520,2199,3491,3673,3674,3690,4059,6469,6678,6695,7045,7057,7148,7837,9353,59277,64093,64129,64856,150356,169611	COL11A1,CTSS,FBLN2,CCN1,ITGA2,ITGA2B,ITGB3,BCAM,SHH,SPARC,SPOCK1,TGFBI,THBS1,TNXB,PXDN,SLIT2,NTN4,SMOC1,TINAGL1,VWA1,CHADL,OLFML2A	22/-
12_Member	GO Molecular Functions	GO:0050840	extracellular matrix binding	-18.5131	-16.3658	1301,1520,2199,3491,3673,3674,3690,4059,6469,6678,6695,7045,7057,7148,7837,9353,59277,64093,64129,64856,150356,169611	COL11A1,CTSS,FBLN2,CCN1,ITGA2,ITGA2B,ITGB3,BCAM,SHH,SPARC,SPOCK1,TGFBI,THBS1,TNXB,PXDN,SLIT2,NTN4,SMOC1,TINAGL1,VWA1,CHADL,OLFML2A	22/67
12_Member	GO Molecular Functions	GO:0043236	laminin binding	-7.67819	-6.42171	1520,3673,4059,6469,7057,7837,9353,59277,64129	CTSS,ITGA2,BCAM,SHH,THBS1,PXDN,SLIT2,NTN4,TINAGL1	9/29
12_Member	GO Molecular Functions	GO:0043237	laminin-1 binding	-4.91443	-3.92006	6469,7837,9353,59277	SHH,PXDN,SLIT2,NTN4	4/7
13_Summary	GO Molecular Functions	GO:0031406	carboxylic acid binding	-17.2269	-15.1465	341,933,945,1301,1373,1381,1645,1719,1755,2348,2743,2906,2917,2946,4982,5660,5730,6279,6280,6505,6507,7026,7421,8309,8644,9227,10536,57834,64127,65078,112399,283208	APOC1,CD22,CD33,COL11A1,CPS1,CRABP1,AKR1C1,DHFR,DMBT1,FOLR1,GLRB,GRIN2D,GRM7,GSTM2,TNFRSF11B,PSAP,PTGDS,S100A8,S100A9,SLC1A1,SLC1A3,NR2F2,VDR,ACOX2,AKR1C3,LRAT,P3H3,CYP4F11,NOD2,RTN4R,EGLN3,P4HA3	32/-
13_Member	GO Molecular Functions	GO:0031406	carboxylic acid binding	-17.2269	-15.1465	341,933,945,1301,1373,1381,1645,1719,1755,2348,2743,2906,2917,2946,4982,5660,5730,6279,6280,6505,6507,7026,7421,8309,8644,9227,10536,57834,64127,65078,112399,283208	APOC1,CD22,CD33,COL11A1,CPS1,CRABP1,AKR1C1,DHFR,DMBT1,FOLR1,GLRB,GRIN2D,GRM7,GSTM2,TNFRSF11B,PSAP,PTGDS,S100A8,S100A9,SLC1A1,SLC1A3,NR2F2,VDR,ACOX2,AKR1C3,LRAT,P3H3,CYP4F11,NOD2,RTN4R,EGLN3,P4HA3	32/187
13_Member	GO Molecular Functions	GO:0043177	organic acid binding	-17.0855	-15.0153	341,933,945,1301,1373,1381,1645,1719,1755,2348,2743,2906,2917,2946,4982,5660,5730,6279,6280,6505,6507,7026,7421,8309,8644,9227,10536,57834,64127,65078,112399,283208	APOC1,CD22,CD33,COL11A1,CPS1,CRABP1,AKR1C1,DHFR,DMBT1,FOLR1,GLRB,GRIN2D,GRM7,GSTM2,TNFRSF11B,PSAP,PTGDS,S100A8,S100A9,SLC1A1,SLC1A3,NR2F2,VDR,ACOX2,AKR1C3,LRAT,P3H3,CYP4F11,NOD2,RTN4R,EGLN3,P4HA3	32/189
13_Member	GO Molecular Functions	GO:0033293	monocarboxylic acid binding	-9.07478	-7.67846	341,1381,1645,2946,5660,5730,6279,6280,7026,7421,8309,8644,9227,57834,64127	APOC1,CRABP1,AKR1C1,GSTM2,PSAP,PTGDS,S100A8,S100A9,NR2F2,VDR,ACOX2,AKR1C3,LRAT,CYP4F11,NOD2	15/79
13_Member	GO Molecular Functions	GO:0005504	fatty acid binding	-4.74702	-3.77738	341,1381,2946,5730,6279,6280,8309,57834	APOC1,CRABP1,GSTM2,PTGDS,S100A8,S100A9,ACOX2,CYP4F11	8/47
14_Summary	GO Molecular Functions	GO:0005126	cytokine receptor binding	-17.0571	-14.9969	268,1437,1524,1946,2921,3456,3553,3569,3576,3592,3627,3690,4091,4803,5196,5228,6347,6354,6364,6372,6373,6374,6376,6387,6772,6850,7032,7042,7048,7100,7837,8835,9021,9180,9244,10148,10763,116844,408,858,2534,3691,5029,7481,7483,8321,8685,26052,50944,54894,89780,114928,115908	AMH,CSF2,CX3CR1,EFNA5,CXCL3,IFNB1,IL1B,IL6,CXCL8,IL12A,CXCL10,ITGB3,SMAD6,NGF,PF4,PGF,CCL2,CCL7,CCL20,CXCL6,CXCL11,CXCL5,CX3CL1,CXCL12,STAT1,SYK,TFF2,TGFB2,TGFBR2,TLR5,PXDN,SOCS2,SOCS3,OSMR,CRLF1,EBI3,NES,LRG1,ARRB1,CAV2,FYN,ITGB4,P2RY2,WNT11,WNT9A,FZD1,MARCO,DNM3,SHANK1,RNF43,WNT3A,GPRASP2,CTHRC1	53/-
14_Member	GO Molecular Functions	GO:0005126	cytokine receptor binding	-17.0571	-14.9969	268,1437,1524,1946,2921,3456,3553,3569,3576,3592,3627,3690,4091,4803,5196,5228,6347,6354,6364,6372,6373,6374,6376,6387,6772,6850,7032,7042,7048,7100,7837,8835,9021,9180,9244,10148,10763,116844	AMH,CSF2,CX3CR1,EFNA5,CXCL3,IFNB1,IL1B,IL6,CXCL8,IL12A,CXCL10,ITGB3,SMAD6,NGF,PF4,PGF,CCL2,CCL7,CCL20,CXCL6,CXCL11,CXCL5,CX3CL1,CXCL12,STAT1,SYK,TFF2,TGFB2,TGFBR2,TLR5,PXDN,SOCS2,SOCS3,OSMR,CRLF1,EBI3,NES,LRG1	38/275
14_Member	GO Molecular Functions	GO:0001664	G protein-coupled receptor binding	-10.7431	-9.20083	408,858,1524,2534,2921,3576,3627,3691,5029,5196,6347,6354,6364,6372,6373,6374,6376,6387,6772,7032,7481,7483,8321,8685,10763,26052,50944,54894,89780,114928,115908	ARRB1,CAV2,CX3CR1,FYN,CXCL3,CXCL8,CXCL10,ITGB4,P2RY2,PF4,CCL2,CCL7,CCL20,CXCL6,CXCL11,CXCL5,CX3CL1,CXCL12,STAT1,TFF2,WNT11,WNT9A,FZD1,MARCO,NES,DNM3,SHANK1,RNF43,WNT3A,GPRASP2,CTHRC1	31/297
14_Member	GO Molecular Functions	GO:0042379	chemokine receptor binding	-10.73	-9.19077	1524,2921,3576,3627,5196,6347,6354,6364,6372,6373,6374,6376,6387,6772,7032,10763	CX3CR1,CXCL3,CXCL8,CXCL10,PF4,CCL2,CCL7,CCL20,CXCL6,CXCL11,CXCL5,CX3CL1,CXCL12,STAT1,TFF2,NES	16/72
14_Member	GO Molecular Functions	GO:0045236	CXCR chemokine receptor binding	-10.1776	-8.68882	3576,3627,5196,6372,6373,6374,6376,6387,7032	CXCL8,CXCL10,PF4,CXCL6,CXCL11,CXCL5,CX3CL1,CXCL12,TFF2	9/17
14_Member	GO Molecular Functions	GO:0008009	chemokine activity	-8.03774	-6.7474	2921,3576,3627,5196,6347,6354,6372,6373,6374,6376,6387	CXCL3,CXCL8,CXCL10,PF4,CCL2,CCL7,CXCL6,CXCL11,CXCL5,CX3CL1,CXCL12	11/45
15_Summary	GO Molecular Functions	GO:0004879	nuclear receptor activity	-15.8932	-13.953	196,367,2063,2099,2104,2852,4306,5139,5915,6096,6097,6258,7025,7026,7068,7101,7421,9975,57491	AHR,AR,NR2F6,ESR1,ESRRG,GPER1,NR3C2,PDE3A,RARB,RORB,RORC,RXRG,NR2F1,NR2F2,THRB,NR2E1,VDR,NR1D2,AHRR	19/-
15_Member	GO Molecular Functions	GO:0004879	nuclear receptor activity	-15.8932	-13.953	196,367,2063,2099,2104,2852,4306,5139,5915,6096,6097,6258,7025,7026,7068,7101,7421,9975,57491	AHR,AR,NR2F6,ESR1,ESRRG,GPER1,NR3C2,PDE3A,RARB,RORB,RORC,RXRG,NR2F1,NR2F2,THRB,NR2E1,VDR,NR1D2,AHRR	19/59
15_Member	GO Molecular Functions	GO:0098531	ligand-activated transcription factor activity	-15.7379	-13.8266	196,367,2063,2099,2104,2852,4306,5139,5915,6096,6097,6258,7025,7026,7068,7101,7421,9975,57491	AHR,AR,NR2F6,ESR1,ESRRG,GPER1,NR3C2,PDE3A,RARB,RORB,RORC,RXRG,NR2F1,NR2F2,THRB,NR2E1,VDR,NR1D2,AHRR	19/60
15_Member	GO Molecular Functions	GO:0003707	nuclear steroid receptor activity	-5.74999	-4.67166	2099,2104,2852,4306,5139,6258,7101	ESR1,ESRRG,GPER1,NR3C2,PDE3A,RXRG,NR2E1	7/25
15_Member	GO Molecular Functions	GO:0034056	estrogen response element binding	-3.97434	-3.09548	367,2099,2104,4306	AR,ESR1,ESRRG,NR3C2	4/11
16_Summary	GO Molecular Functions	GO:0098631	cell adhesion mediator activity	-14.7806	-12.9801	1272,1826,3672,3673,3728,4059,4162,5365,7412,9746,22801,23650,27020,57689,64221,79987,84665,91624,133418,152330	CNTN1,DSCAM,ITGA1,ITGA2,JUP,BCAM,MCAM,PLXNB3,VCAM1,CLSTN3,ITGA11,TRIM29,NPTN,LRRC4C,ROBO3,SVEP1,MYPN,NEXN,EMB,CNTN4	20/-
16_Member	GO Molecular Functions	GO:0098631	cell adhesion mediator activity	-14.7806	-12.9801	1272,1826,3672,3673,3728,4059,4162,5365,7412,9746,22801,23650,27020,57689,64221,79987,84665,91624,133418,152330	CNTN1,DSCAM,ITGA1,ITGA2,JUP,BCAM,MCAM,PLXNB3,VCAM1,CLSTN3,ITGA11,TRIM29,NPTN,LRRC4C,ROBO3,SVEP1,MYPN,NEXN,EMB,CNTN4	20/76
16_Member	GO Molecular Functions	GO:0098632	cell-cell adhesion mediator activity	-9.19292	-7.78814	1272,1826,3728,5365,9746,23650,27020,57689,64221,84665,91624,133418,152330	CNTN1,DSCAM,JUP,PLXNB3,CLSTN3,TRIM29,NPTN,LRRC4C,ROBO3,MYPN,NEXN,EMB,CNTN4	13/55
17_Summary	GO Molecular Functions	GO:0140678	molecular function inhibitor activity	-14.1064	-12.3618	306,341,408,684,710,721,857,1293,1469,1470,1471,1472,1474,2615,2810,2917,3315,3326,3397,3485,4043,4061,4091,4803,5055,5265,5266,5764,5997,6620,6653,6690,6695,7057,7076,7078,7079,7837,9021,9353,9746,22943,27122,27123,27290,27344,51232,64798,114769,390940,1512,2192,2335,26577	ANXA3,APOC1,ARRB1,BST2,SERPING1,C4B,CAV1,COL6A3,CST1,CST2,CST3,CST4,CST6,LRRC32,SFN,GRM7,HSPB1,HSP90AB1,ID1,IGFBP2,LRPAP1,LY6E,SMAD6,NGF,SERPINB2,SERPINA1,PI3,PTN,RGS2,SNCB,SORL1,SPINK1,SPOCK1,THBS1,TIMP1,TIMP3,TIMP4,PXDN,SOCS3,SLIT2,CLSTN3,DKK1,DKK3,DKK2,SPINK4,PCSK1N,CRIM1,DEPTOR,CARD16,PINLYP,CTSH,FBLN1,FN1,PCOLCE2	54/-
17_Member	GO Molecular Functions	GO:0140678	molecular function inhibitor activity	-14.1064	-12.3618	306,341,408,684,710,721,857,1293,1469,1470,1471,1472,1474,2615,2810,2917,3315,3326,3397,3485,4043,4061,4091,4803,5055,5265,5266,5764,5997,6620,6653,6690,6695,7057,7076,7078,7079,7837,9021,9353,9746,22943,27122,27123,27290,27344,51232,64798,114769,390940	ANXA3,APOC1,ARRB1,BST2,SERPING1,C4B,CAV1,COL6A3,CST1,CST2,CST3,CST4,CST6,LRRC32,SFN,GRM7,HSPB1,HSP90AB1,ID1,IGFBP2,LRPAP1,LY6E,SMAD6,NGF,SERPINB2,SERPINA1,PI3,PTN,RGS2,SNCB,SORL1,SPINK1,SPOCK1,THBS1,TIMP1,TIMP3,TIMP4,PXDN,SOCS3,SLIT2,CLSTN3,DKK1,DKK3,DKK2,SPINK4,PCSK1N,CRIM1,DEPTOR,CARD16,PINLYP	50/564
17_Member	GO Molecular Functions	GO:0004857	enzyme inhibitor activity	-12.5158	-10.8728	306,341,408,684,710,721,857,1293,1469,1470,1471,1472,1474,2810,2917,3315,3485,4803,5055,5265,5266,5764,5997,6620,6653,6690,6695,7057,7076,7078,7079,9021,9353,9746,27290,27344,51232,64798,114769,390940	ANXA3,APOC1,ARRB1,BST2,SERPING1,C4B,CAV1,COL6A3,CST1,CST2,CST3,CST4,CST6,SFN,GRM7,HSPB1,IGFBP2,NGF,SERPINB2,SERPINA1,PI3,PTN,RGS2,SNCB,SORL1,SPINK1,SPOCK1,THBS1,TIMP1,TIMP3,TIMP4,SOCS3,SLIT2,CLSTN3,SPINK4,PCSK1N,CRIM1,DEPTOR,CARD16,PINLYP	40/416
17_Member	GO Molecular Functions	GO:0061134	peptidase regulator activity	-12.3265	-10.6985	684,710,721,857,1293,1469,1470,1471,1472,1474,1512,2192,2335,4803,5055,5265,5266,6653,6690,6695,7057,7076,7078,7079,26577,27290,27344,51232,114769	BST2,SERPING1,C4B,CAV1,COL6A3,CST1,CST2,CST3,CST4,CST6,CTSH,FBLN1,FN1,NGF,SERPINB2,SERPINA1,PI3,SORL1,SPINK1,SPOCK1,THBS1,TIMP1,TIMP3,TIMP4,PCOLCE2,SPINK4,PCSK1N,CRIM1,CARD16	29/226
17_Member	GO Molecular Functions	GO:0004866	endopeptidase inhibitor activity	-11.7277	-10.1244	684,710,721,1293,1469,1470,1471,1472,1474,4803,5055,5265,5266,6653,6690,6695,7057,7076,7078,7079,27290,27344,51232,114769	BST2,SERPING1,C4B,COL6A3,CST1,CST2,CST3,CST4,CST6,NGF,SERPINB2,SERPINA1,PI3,SORL1,SPINK1,SPOCK1,THBS1,TIMP1,TIMP3,TIMP4,SPINK4,PCSK1N,CRIM1,CARD16	24/161
17_Member	GO Molecular Functions	GO:0030414	peptidase inhibitor activity	-11.2638	-9.6905	684,710,721,1293,1469,1470,1471,1472,1474,4803,5055,5265,5266,6653,6690,6695,7057,7076,7078,7079,27290,27344,51232,114769	BST2,SERPING1,C4B,COL6A3,CST1,CST2,CST3,CST4,CST6,NGF,SERPINB2,SERPINA1,PI3,SORL1,SPINK1,SPOCK1,THBS1,TIMP1,TIMP3,TIMP4,SPINK4,PCSK1N,CRIM1,CARD16	24/169
17_Member	GO Molecular Functions	GO:0061135	endopeptidase regulator activity	-10.465	-8.95172	684,710,721,1293,1469,1470,1471,1472,1474,4803,5055,5265,5266,6653,6690,6695,7057,7076,7078,7079,27290,27344,51232,114769	BST2,SERPING1,C4B,COL6A3,CST1,CST2,CST3,CST4,CST6,NGF,SERPINB2,SERPINA1,PI3,SORL1,SPINK1,SPOCK1,THBS1,TIMP1,TIMP3,TIMP4,SPINK4,PCSK1N,CRIM1,CARD16	24/184
17_Member	GO Molecular Functions	GO:0004869	cysteine-type endopeptidase inhibitor activity	-4.61291	-3.65823	1469,1470,1471,1472,1474,6695,114769	CST1,CST2,CST3,CST4,CST6,SPOCK1,CARD16	7/36
17_Member	GO Molecular Functions	GO:0004867	serine-type endopeptidase inhibitor activity	-3.91523	-3.0409	710,1293,5055,5265,5266,6690,6695,27290,27344,51232	SERPING1,COL6A3,SERPINB2,SERPINA1,PI3,SPINK1,SPOCK1,SPINK4,PCSK1N,CRIM1	10/95
18_Summary	GO Molecular Functions	GO:0005543	phospholipid binding	-13.6989	-11.9775	88,306,309,341,558,889,1373,1759,2152,2621,2934,3092,3756,3784,4651,5205,5321,5660,6550,6712,6861,7057,8291,8436,8447,9265,9758,23208,23612,23678,27132,27445,54843,55512,57158,57476,64005,64798,83850,84258,94122,127833,143425,196996,221184,388121	ACTN2,ANXA3,ANXA6,APOC1,AXL,KRIT1,CPS1,DNM1,F3,GAS6,GSN,HIP1,KCNH1,KCNQ1,MYO10,ATP8B1,PLA2G4A,PSAP,SLC9A3,SPTBN2,SYT5,THBS1,DYSF,CAVIN2,DOC2B,CYTH3,FRMPD4,SYT11,PHLDA3,SGK3,CPNE7,PCLO,SYTL2,SMPD3,JPH2,GRAMD1B,MYO1G,DEPTOR,ESYT3,SYT3,SYTL5,SYT2,SYT9,GRAMD2A,CPNE2,TNFAIP8L3	46/-
18_Member	GO Molecular Functions	GO:0005543	phospholipid binding	-13.6989	-11.9775	88,306,309,341,558,889,1373,1759,2152,2621,2934,3092,3756,3784,4651,5205,5321,5660,6550,6712,6861,7057,8291,8436,8447,9265,9758,23208,23612,23678,27132,27445,54843,55512,57158,57476,64005,64798,83850,84258,94122,127833,143425,196996,221184,388121	ACTN2,ANXA3,ANXA6,APOC1,AXL,KRIT1,CPS1,DNM1,F3,GAS6,GSN,HIP1,KCNH1,KCNQ1,MYO10,ATP8B1,PLA2G4A,PSAP,SLC9A3,SPTBN2,SYT5,THBS1,DYSF,CAVIN2,DOC2B,CYTH3,FRMPD4,SYT11,PHLDA3,SGK3,CPNE7,PCLO,SYTL2,SMPD3,JPH2,GRAMD1B,MYO1G,DEPTOR,ESYT3,SYT3,SYTL5,SYT2,SYT9,GRAMD2A,CPNE2,TNFAIP8L3	46/497
18_Member	GO Molecular Functions	GO:1902936	phosphatidylinositol bisphosphate binding	-6.99047	-5.78926	88,889,1759,2934,3092,3756,3784,6861,9758,23612,54843,57158,64005,143425,196996	ACTN2,KRIT1,DNM1,GSN,HIP1,KCNH1,KCNQ1,SYT5,FRMPD4,PHLDA3,SYTL2,JPH2,MYO1G,SYT9,GRAMD2A	15/111
18_Member	GO Molecular Functions	GO:0005546	phosphatidylinositol-4,5-bisphosphate binding	-6.72023	-5.54679	88,889,1759,2934,3784,6861,9758,23612,54843,57158,64005,143425,196996	ACTN2,KRIT1,DNM1,GSN,KCNQ1,SYT5,FRMPD4,PHLDA3,SYTL2,JPH2,MYO1G,SYT9,GRAMD2A	13/86
18_Member	GO Molecular Functions	GO:1901981	phosphatidylinositol phosphate binding	-6.05772	-4.95397	88,889,1759,2934,3092,3756,3784,4651,5321,6861,9265,9758,23612,54843,57158,64005,143425,196996	ACTN2,KRIT1,DNM1,GSN,HIP1,KCNH1,KCNQ1,MYO10,PLA2G4A,SYT5,CYTH3,FRMPD4,PHLDA3,SYTL2,JPH2,MYO1G,SYT9,GRAMD2A	18/185
18_Member	GO Molecular Functions	GO:0035091	phosphatidylinositol binding	-5.56715	-4.50326	88,889,1759,2934,3092,3756,3784,4651,5321,6550,6861,9265,9758,23612,23678,54843,57158,64005,83850,143425,196996,388121	ACTN2,KRIT1,DNM1,GSN,HIP1,KCNH1,KCNQ1,MYO10,PLA2G4A,SLC9A3,SYT5,CYTH3,FRMPD4,PHLDA3,SGK3,SYTL2,JPH2,MYO1G,ESYT3,SYT9,GRAMD2A,TNFAIP8L3	22/284
18_Member	GO Molecular Functions	GO:0005547	phosphatidylinositol-3,4,5-trisphosphate binding	-3.31978	-2.53574	1759,4651,9265,23612,57158,64005	DNM1,MYO10,CYTH3,PHLDA3,JPH2,MYO1G	6/41
19_Summary	GO Molecular Functions	GO:0016491	oxidoreductase activity	-13.0635	-11.3893	240,444,645,1036,1193,1356,1543,1545,1583,1594,1645,1718,1719,1733,1734,2946,3290,3294,4015,4016,4258,4552,5742,5743,6715,7412,7837,8309,8528,8639,8644,8991,9536,9645,10536,10840,10858,29785,51171,51302,51700,55328,57687,57834,58472,79152,79689,84171,112399,115908,195814,197257,259307,283208,441282,493869	ALOX5,ASPH,BLVRB,CDO1,CLIC2,CP,CYP1A1,CYP1B1,CYP11A1,CYP27B1,AKR1C1,DHCR24,DHFR,DIO1,DIO2,GSTM2,HSD11B1,HSD17B2,LOX,LOXL1,MGST2,MTRR,PTGS1,PTGS2,SRD5A1,VCAM1,PXDN,ACOX2,DDO,AOC3,AKR1C3,SELENBP1,PTGES,MICAL2,P3H3,ALDH1L1,CYP46A1,CYP2S1,HSD17B14,CYP39A1,CYB5R2,RNLS,VAT1L,CYP4F11,SQOR,FA2H,STEAP4,LOXL4,EGLN3,CTHRC1,SDR16C5,LDHD,IL4I1,P4HA3,AKR1B15,GPX8	56/-
19_Member	GO Molecular Functions	GO:0016491	oxidoreductase activity	-13.0635	-11.3893	240,444,645,1036,1193,1356,1543,1545,1583,1594,1645,1718,1719,1733,1734,2946,3290,3294,4015,4016,4258,4552,5742,5743,6715,7412,7837,8309,8528,8639,8644,8991,9536,9645,10536,10840,10858,29785,51171,51302,51700,55328,57687,57834,58472,79152,79689,84171,112399,115908,195814,197257,259307,283208,441282,493869	ALOX5,ASPH,BLVRB,CDO1,CLIC2,CP,CYP1A1,CYP1B1,CYP11A1,CYP27B1,AKR1C1,DHCR24,DHFR,DIO1,DIO2,GSTM2,HSD11B1,HSD17B2,LOX,LOXL1,MGST2,MTRR,PTGS1,PTGS2,SRD5A1,VCAM1,PXDN,ACOX2,DDO,AOC3,AKR1C3,SELENBP1,PTGES,MICAL2,P3H3,ALDH1L1,CYP46A1,CYP2S1,HSD17B14,CYP39A1,CYB5R2,RNLS,VAT1L,CYP4F11,SQOR,FA2H,STEAP4,LOXL4,EGLN3,CTHRC1,SDR16C5,LDHD,IL4I1,P4HA3,AKR1B15,GPX8	56/730
20_Summary	GO Molecular Functions	GO:0043394	proteoglycan binding	-12.9969	-11.3266	1311,1508,1514,1520,2335,3075,3673,4023,4035,7057,9353,10457,50509,129804	COMP,CTSB,CTSL,CTSS,FN1,CFH,ITGA2,LPL,LRP1,THBS1,SLIT2,GPNMB,COL5A3,FBLN7	14/-
20_Member	GO Molecular Functions	GO:0043394	proteoglycan binding	-12.9969	-11.3266	1311,1508,1514,1520,2335,3075,3673,4023,4035,7057,9353,10457,50509,129804	COMP,CTSB,CTSL,CTSS,FN1,CFH,ITGA2,LPL,LRP1,THBS1,SLIT2,GPNMB,COL5A3,FBLN7	14/37
20_Member	GO Molecular Functions	GO:0043395	heparan sulfate proteoglycan binding	-5.33845	-4.29852	1311,3075,3673,4023,4035,129804	COMP,CFH,ITGA2,LPL,LRP1,FBLN7	6/19

## Sheet: Std Serum GOMF Gene Counts
Analysis: Metascape GO Molecular Function
Culture condition: Standard Serum
Gene Lists:
1) DEG MDA-MB-231-7TGP-POS vs. -NEG (921 genes retained)
2) DEG MDA-MB-436-7TGP-POS vs. -NEG (1,541 genes retained)
Gene	Frequency in GO MF Terms
EPHA7	37
ALK	36
KDR	36
KIT	35
FLT4	34
NTRK2	34
PDGFRB	34
RET	34
AXL	34
FLT1	34
EPHB3	33
ROR2	33
MUSK	33
ERBB4	33
EPHA5	33
EPHA3	33
EPHA6	33
KCNQ1	21
KCNH1	20
THBS1	20
CACNA1B	17
KCNE1	16
KCNQ3	16
KCNN1	16
KCNMA1	16
KCNK3	16
KCNK5	16
SNAP25	16
CACNA1A	16
KCNK6	16
LRRC55	16
KCNT2	16
LRRC38	16
KCNJ4	16
GRIN2D	15
CRIM1	14
KCNMB4	14
ITGA2	13
CACNG8	13
SYK	13
CACNA2D1	13
CHRNA7	13
CACNA2D3	13
CACNG4	13
CACNA1G	13
EFEMP1	13
CACNG7	13
CACNA1C	13
CACNG6	13
HTR1B	13
CACNA1F	13
SPOCK1	12
GRIK2	12
GRIK3	12
PF4	12
GRIK4	12
CXCL10	12
FN1	12
CXCL8	12
CXCL12	12
SRC	12
CXCL6	12
CXCL11	12
KCNIP4	12
TMEM38A	11
TIMP1	11
FYN	11
CX3CL1	11
CCL7	11
CCL2	11
NGF	11
COMP	11
PTN	11
SLIT2	10
FER	10
TRPC4	10
STYK1	10
BAZ1B	10
BLK	10
CST3	10
SCNN1A	10
LRPAP1	10
PXDN	10
SLC1A1	10
ASIC3	10
TRPC3	10
COL6A3	9
ATP1A3	9
P2RX5	9
SCN2A	9
SCN8A	9
SGK3	9
TGFB2	9
CXCL5	9
GPNMB	9
SORL1	9
TRPV3	9
SLC17A7	9
EFNB3	8
SLC9A3	8
CXCL3	8
HSPG2	8
CCN1	8
EPHB6	8
CRLF1	8
TNFRSF11B	8
PGF	8
COL11A1	8
TGFBR2	8
TNXB	8
GLRB	8
ACTN2	8
SHH	8
HTR3A	7
LRP1	7
IL12A	7
IL1B	7
NRK	7
SERPING1	7
PIEZO2	7
BRSK2	7
MYO3B	7
MYO3A	7
KALRN	7
APOC1	7
COL5A3	7
GSTM2	7
CST1	7
SERPINA1	7
PCSK1N	7
SPINK4	7
CARD16	7
ANXA6	7
EBI3	7
SPINK1	7
PI3	7
THBS4	7
SLC1A3	7
SERPINB2	7
CST6	7
CST4	7
CST2	7
ATP1A1	6
RTN4R	6
CLSTN3	6
LPL	6
SLC9A2	6
SLC40A1	6
CALHM5	6
GSN	6
CX3CR1	6
FBLN7	6
CCN2	6
CLIC2	6
SYT5	6
ITGB3	6
GABRA1	6
GABRA3	6
GABRA5	6
GABRB3	6
GABRG3	6
ACVRL1	6
ANO5	6
BST2	6
CD74	6
TIMP4	6
TIMP3	6
MYO1G	6
C4B	6
IGF2	6
CSF2	6
PDGFB	6
CLU	6
PHLDA3	6
INHBA	6
DNM1	6
JPH2	6
IL6	6
ITGA11	5
DKK1	5
EGF	5
OSMR	5
FBLN1	5
IFNB1	5
COL13A1	5
COL3A1	5
IL34	5
GFRA1	5
SLC1A6	5
SLC6A6	5
WNT3A	5
INHBE	5
PSAP	5
PCOLCE2	5
ITGAM	5
SMOC1	5
SLC4A7	5
IGFBP7	5
SLC6A15	5
FBN2	5
ACVR2B	5
S100A9	5
S100A8	5
GAS6	5
AMH	5
CYP4F11	5
APOL1	5
GRM7	5
INHBB	5
KITLG	5
GDF15	5
BMP3	5
BMP5	5
BMP6	5
BMP8B	5
SYT9	5
NOD2	5
WNT9A	5
SLC26A9	5
GRAMD2A	5
CSF3	5
NR2F2	5
IL11	5
FRMPD4	5
VDR	5
CLDN4	5
CFH	5
PLA2G4A	5
ACOX2	5
KRIT1	5
WNT11	5
TGFBI	5
SYTL2	5
IL10RA	4
IL1R1	4
IL2RB	4
IL2RG	4
ARTN	4
IL32	4
GMFG	4
VCAM1	4
TNFSF18	4
MYO10	4
IL1A	4
IL18	4
NDP	4
S100A4	4
CLEC11A	4
TFF1	4
VGF	4
SCG2	4
CXCL1	4
CYTH3	4
TNFSF14	4
SVEP1	4
TNFSF9	4
FGF18	4
SLC47A2	4
NRG2	4
IL23A	4
FGF13	4
BDNF	4
SPARC	4
EFNA5	4
EDN1	4
NR3C2	4
EDA	4
ESRRG	4
ESR1	4
TYMP	4
DGKQ	4
GPRASP2	4
CRABP1	4
COL16A1	4
AKR1C1	4
MARCO	4
PTGDS	4
TLR2	4
PRLR	4
AKR1C3	4
NPR1	4
NGFR	4
DHFR	4
TFF2	4
LAMC2	4
EREG	4
HIP1	4
CPS1	4
CD44	4
TNFSF15	4
DMBT1	4
FGF5	4
NELL1	4
CSPG5	4
STAT1	4
IL24	4
CTSS	4
ANXA3	4
IGFBP2	4
VSTM1	4
BCAM	4
AGT	4
PDGFC	4
ITGB4	4
MMRN2	4
PDGFD	4
ITGA1	4
IL33	4
CMTM7	4
IFNL1	4
IGFBP5	4
P4HA3	3
AQP9	3
GJA1	3
EGLN3	3
P3H3	3
SOCS3	3
NES	3
NTN4	3
F3	3
ARRB1	3
IL31RA	3
IL20RB	3
AR	3
IL1RL1	3
IL18R1	3
CXCR4	3
IL13RA2	3
GPER1	3
PDE3A	3
RASSF2	3
RXRG	3
NR2E1	3
CAV1	3
ESYT3	3
SNCB	3
DEPTOR	3
CCL20	3
LRG1	3
LRRC32	3
AQP11	3
LRAT	3
ADM	3
NPNT	3
PLXNB3	3
ITGA4	3
COL1A1	3
SEMA3D	3
SEMA6D	3
SEMA3G	3
FLRT2	3
ICOSLG	3
SEMA3C	3
SEMA4D	3
SEMA3A	3
SEMA3E	3
APLN	3
STC2	3
RELN	3
NPPB	3
F2RL2	3
JUP	3
LCP1	3
C3	3
ITGA2B	3
SFN	3
DSCAM	3
MAPK8IP2	3
CRYAB	3
FOLR1	3
CMKLR2	3
MGST2	3
MSR1	3
TLR4	3
CTHRC1	3
PTGES	3
FBXO2	3
VCAN	3
GSAP	3
DLGAP3	3
TINAGL1	3
COL14A1	3
HSP90AB1	3
CNTN4	3
CNTN1	3
FBLN2	3
ANGPT1	3
CHADL	3
ROBO3	3
EDIL3	3
CIB2	3
EMB	3
NEXN	3
LRRC4C	3
TRIM29	3
MYPN	3
NPTN	3
ADAM22	2
CDH18	2
CDH13	2
CDH11	2
CDH9	2
CDH10	2
COL12A1	2
CDH4	2
AHRR	2
NR1D2	2
COL15A1	2
PTPRD	2
S1PR3	2
FAP	2
GFAP	2
CEMIP	2
COL9A3	2
COL8A2	2
COL8A1	2
PTPN6	2
HSPB1	2
RGS2	2
ITGAX	2
ADAM8	2
RORC	2
THRB	2
VWA1	2
COL22A1	2
SMAD6	2
GSTM4	2
MC3R	2
FRMD5	2
SRD5A1	2
AHR	2
FERMT3	2
CD33	2
CD22	2
NR2F6	2
CTSH	2
NR2F1	2
IFNLR1	2
IL21R	2
IL27RA	2
IL7R	2
ATP8A1	2
DHCR24	2
TENM2	2
CD177	2
RARB	2
RORB	2
DKK3	2
DKK2	2
COL5A2	2
ADAMTS5	2
TNFAIP8L3	2
DOC2B	2
DYSF	2
PLPP3	2
TSPAN8	2
MCAM	2
MFGE8	2
SPTBN2	2
NOTCH3	2
LY6E	2
ASPH	2
S100P	2
CCBE1	2
LOX	2
CTSL	2
CTSB	2
ENPP1	2
AOC3	2
MMP14	2
PCLO	2
PINLYP	2
TSKU	2
ISG15	2
DPYSL3	2
NKD2	2
CYP1B1	1
CYP11A1	1
CYP27B1	1
DIO1	1
EMILIN3	1
IL4I1	1
CYP1A1	1
DIO2	1
HSD11B1	1
HSD17B2	1
LDHD	1
CYP39A1	1
SHANK1	1
LOXL1	1
RNF43	1
CDO1	1
LYPD1	1
MTRR	1
PTGS1	1
PTGS2	1
HSD17B14	1
DNM3	1
FZD1	1
P2RY2	1
AKR1B15	1
CYP2S1	1
CP	1
CPNE7	1
VAT1L	1
BLVRB	1
SMPD3	1
SQOR	1
IGSF1	1
FA2H	1
SYT11	1
RNLS	1
GRAMD1B	1
SELENBP1	1
CAV2	1
SYT3	1
CYB5R2	1
CAVIN2	1
ATP8B1	1
LAMB1	1
SYTL5	1
SYT2	1
STEAP4	1
MFAP2	1
CYP46A1	1
MICAL2	1
DDO	1
CPNE2	1
ALDH1L1	1
ABI3BP	1
LOXL4	1
ALOX5	1
SDR16C5	1
ID1	1
PTPRU	1
SOCS2	1
PCDH7	1
NPHS1	1
DGKG	1
CELSR2	1
MEGF6	1
EML1	1
GALNT3	1
GJB2	1
NEO1	1
NOTCH4	1
PAM	1
PLSCR1	1
C1S	1
PRSS3	1
RYR2	1
S100A3	1
SPTA1	1
TCHH	1
TLL1	1
REPS2	1
PLCH2	1
FKBP9	1
PLCB1	1
CALB2	1
C1R	1
RASGRP3	1
TJP3	1
MB21D2	1
KIRREL3	1
EPS8L2	1
CGN	1
NLGN4X	1
ZC3HAV1	1
TENM3	1
IGFBP3	1
IGFBP4	1
ARHGEF16	1
TENM4	1
ALPL	1
CD2AP	1
EXOC3	1
HAP1	1
PLIN3	1
TENM1	1
TJP2	1
SUSD5	1
PPL	1
MMP9	1
C1QTNF1	1
ADGRL3	1
PAMR1	1
TLR5	1
TNFRSF1B	1
OSCAR	1
CPE	1
ARVCF	1
ANK3	1
AK5	1
PTPN13	1
PTPRE	1
PTPRQ	1
SLC7A8	1
SSTR1	1
TNFRSF14	1
CTNND2	1
TNFRSF11A	1
GPR37	1
KLRC2	1
OLFML2A	1
RAMP1	1
GLP2R	1
VIPR1	1
PTH1R	1
OXTR	1
FOLH1	1
CTNNA2	1
DNAJB1	1
PADI1	1
DLK2	1
EHD3	1
EHD2	1
FKBP7	1
LRP1B	1
MCTP2	1
SULF2	1
RCN3	1
FKBP10	1
SRR	1
PCDH15	1
NOX5	1
IDH1	1
LPCAT1	1
EFHD1	1
ADGRV1	1
FBN3	1
CRACR2A	1
PLCD4	1
CDHR1	1
DNER	1
FAT3	1
RHBDL3	1
GPX8	1
