# Supplementary material for: Wnt signaling promotes inflammation and EMT-associated gene expression in mesenchymal TNBC
Source: Sci Rep. 2026 Apr 2;16:15798. doi: 10.1038/s41598-026-43678-3 (PMC13194965; doi:10.1038/s41598-026-43678-3)
Supplement: Supplementary file 6 — Supplementary Material 6 [file 41598_2026_43678_MOESM6_ESM.xlsx]

## Sheet: KEGG 231-POSvsNEG LOW SERUM
Gene set: Deregulated genes MDA-231-7TGP-POS vs. MDA-231-7TGP-NEG (low serum) - 759 genes (Supplementary File 1)
Analysis: KEGG Pathway Analysis
Enrichment FDR	nGenes	Pathway Genes	Fold Enrichment	Pathway	Genes	URL
1.87767e-08	35	294	3.5897	Cytokine-cytokine receptor interaction	CX3CL1 IL32 IL20RA TNFRSF1B NGFR CXCL2 IL11 IL2RB CSF3 CCL2 IL23A BMP5 IL1A CCL20 TNFSF18 INHBA IL13RA2 IL1B GDF15 NGF IL6 IL1RN INHBE ACVRL1 IL2RG IL24 CXCL3 CXCL5 CXCL1 CCR1 CSF2 TNFRSF11B CXCL10 CXCL11 CXCL8	http://www.genome.jp/kegg-bin/show_pathway?hsa04060
1.59549e-07	18	92	5.89959	Rheumatoid arthritis	CXCL2 ICAM1 IL11 FLT1 ATP6V0A4 CCL2 IL23A IL1A CCL20 IL1B IL6 TLR2 CXCL3 CXCL5 CXCL1 CSF2 CXCL8 MMP1	http://www.genome.jp/kegg-bin/show_pathway?hsa05323
9.09713e-07	17	93	5.51192	IL-17 signaling pathway	PTGS2 CXCL2 MMP9 CSF3 CCL2 CCL20 TNFAIP3 IL1B IL6 LCN2 CXCL3 CXCL5 CXCL1 CSF2 CXCL10 CXCL8 MMP1	http://www.genome.jp/kegg-bin/show_pathway?hsa04657
1.65724e-06	17	99	5.17786	Viral protein interaction with cytokine and cytokine receptor	CX3CL1 IL20RA TNFRSF1B CXCL2 IL2RB CCL2 CCL20 IL6 IL2RG IL24 CXCL3 CXCL5 CXCL1 CCR1 CXCL10 CXCL11 CXCL8	http://www.genome.jp/kegg-bin/show_pathway?hsa04061
1.65724e-06	18	112	4.84609	TNF signaling pathway	CX3CL1 BIRC3 TNFRSF1B PTGS2 CXCL2 ICAM1 MMP9 CCL2 CCL20 TNFAIP3 IL1B IL6 CXCL3 CXCL5 CXCL1 CSF2 NOD2 CXCL10	http://www.genome.jp/kegg-bin/show_pathway?hsa04668
0.00103181	28	354	2.38502	PI3K-Akt signaling pathway	NGFR FGFR3 PPP2R2C IL2RB LAMA1 FLT1 JAK3 PIK3CG CSF3 GNB3 CCND2 PGF ITGB4 NGF IL6 TLR2 CREB5 IL2RG PIK3AP1 COL6A3 IGF2 DDIT4 PDGFD LPAR5 COL4A5 COL4A6 ITGA1 ITGB3	http://www.genome.jp/kegg-bin/show_pathway?hsa04151
0.0011612	9	49	5.53839	Malaria	ICAM1 CSF3 CCL2 IL1B IL6 GYPC TLR2 CXCL8 SDC2	http://www.genome.jp/kegg-bin/show_pathway?hsa05144
0.00351254	9	57	4.76107	Legionellosis	CXCL2 IL1B C3 IL6 TLR2 CASP1 CXCL3 CXCL1 CXCL8	http://www.genome.jp/kegg-bin/show_pathway?hsa05134
0.00445702	12	102	3.54746	Amoebiasis	CXCL2 LAMA1 IL1B IL6 TLR2 CXCL3 CXCL1 CSF2 CXCL8 PLCB1 COL4A5 COL4A6	http://www.genome.jp/kegg-bin/show_pathway?hsa05146
0.00563468	10	76	3.96756	Pertussis	IL23A IL1A IL1B C3 IL6 CASP1 SERPING1 CXCL5 CXCL8 C1S	http://www.genome.jp/kegg-bin/show_pathway?hsa05133
0.00757615	18	214	2.53627	Lipid and atherosclerosis	POU2F2 CXCL2 ICAM1 MMP9 NFATC2 CCL2 SOD2 IL1B IL6 TLR2 CASP1 CYP1A1 CXCL3 CXCL1 CXCL8 OLR1 PLCB1 MMP1	http://www.genome.jp/kegg-bin/show_pathway?hsa05417
0.00801192	16	180	2.68031	NOD-like receptor signaling pathway	BIRC3 CXCL2 MAP1LC3A CCL2 TNFAIP3 IL1B IL6 CASP1 GBP5 GBP4 CXCL3 CXCL1 NOD2 CXCL8 PLCB1 CASP4	http://www.genome.jp/kegg-bin/show_pathway?hsa04621
0.013501	16	191	2.52594	Chemokine signaling pathway	CX3CL1 CXCL2 JAK3 PIK3CG CCL2 GNB3 CCL20 SHC2 CXCL3 CXCL5 CXCL1 CCR1 CXCL10 CXCL11 CXCL8 PLCB1	http://www.genome.jp/kegg-bin/show_pathway?hsa04062
0.013501	11	104	3.18931	NF-kappa B signaling pathway	BIRC3 PTGS2 CXCL2 ICAM1 TNFAIP3 IL1B GADD45G BCL2A1 CXCL3 CXCL1 CXCL8	http://www.genome.jp/kegg-bin/show_pathway?hsa04064
0.0193931	14	162	2.60585	JAK-STAT signaling pathway	IL20RA FHL1 IL11 IL2RB JAK3 CSF3 IL23A CCND2 IL13RA2 IL6 IL2RG IL24 CSF2 SOCS1	http://www.genome.jp/kegg-bin/show_pathway?hsa04630
0.0264413	23	350	1.98151	Neuroactive ligand-receptor interaction	PRSS3 GABRA3 GLP2R P2RX6 PTGFR C3 F2RL3 CHRM3 SSTR1 GZMA GRIK4 THRB GABRA2 F2RL2 GRIK2 ADRA1B ADORA2B KISS1 APLN CHRNA9 P2RY2 S1PR3 MC1R	http://www.genome.jp/kegg-bin/show_pathway?hsa04080
0.0264413	10	99	3.0458	Hematopoietic cell lineage	IL11 CD33 CSF3 IL1A IL1B IL6 CSF2 ANPEP ITGA1 ITGB3	http://www.genome.jp/kegg-bin/show_pathway?hsa04640
0.0264413	10	100	3.01534	AGE-RAGE signaling pathway in diabetic complications	ICAM1 CCL2 IL1A F3 IL1B IL6 CXCL8 PLCB1 COL4A5 COL4A6	http://www.genome.jp/kegg-bin/show_pathway?hsa04933
0.0264413	31	530	1.76369	Pathways in cancer	BIRC3 FGFR3 PTGS2 RARB WNT11 IL2RB MMP9 LAMA1 JAK3 IL23A GNB3 CCND2 PGF F2RL3 EGLN3 GADD45G IL6 ESR2 WNT9A IL2RG RALGDS IGF2 AR CXCL8 ARNT2 PLCB1 LPAR5 WNT7B COL4A5 MMP1 COL4A6	http://www.genome.jp/kegg-bin/show_pathway?hsa05200
0.048632	9	92	2.94979	Salivary secretion	CST3 CST4 CHRM3 ADRA1B CST2 CST1 PLCB1 DMBT1 AMY2B	http://www.genome.jp/kegg-bin/show_pathway?hsa04970
0.0490492	13	166	2.36141	Wnt signaling pathway	TLE2 WNT11 NFATC2 SFRP1 TLE4 CCND2 LGR6 MMP7 LGR5 WNT9A DKK2 PLCB1 WNT7B	http://www.genome.jp/kegg-bin/show_pathway?hsa04310

## Sheet: KEGG 436-POSvsNEG LOW SERUM
Gene set: Deregulated genes MDA-436-7TGP-POS vs. MDA-436-7TGP-NEG (low serum) - 1407 genes (Supplementary File 1)
Analysis: KEGG Pathway Analysis
Enrichment FDR	nGenes	Pathway Genes	Fold Enrichment	Pathway	Genes	URL
1.96742e-08	56	354	2.57582	PI3K-Akt signaling pathway	COL9A2 KITLG LAMC3 LAMC2 FGFR2 FGFR3 COL4A4 LAMB1 COL9A3 EFNA2 PDGFB FLT1 COMP CDK6 COL1A1 LAMA4 PRLR FGF1 PDGFRB ITGA4 FN1 CCND2 PGF CDKN1A EREG GNG11 GNGT1 PRKAA1 NGF TLR4 TLR2 THBS1 ITGA11 FGF5 PIK3R5 ITGA9 PDGFC OSMR NTRK2 KIT COL6A3 ITGA2 SYK CHRM1 IL7R PDGFD LPAR3 LAMB2 ERBB4 F2R LPAR5 THBS2 LAMB3 PDGFA LPAR1 NTRK1	http://www.genome.jp/kegg-bin/show_pathway?hsa04151
3.32487e-07	25	103	3.95215	Protein digestion and absorption	PRSS3 COL9A2 COL5A3 COL4A4 COL16A1 COL9A3 ATP1A3 COL1A1 COL12A1 COL7A1 COL8A1 CPA2 COL26A1 COL6A3 KCNK5 COL3A1 COL22A1 COL24A1 COL8A2 COL14A1 COL25A1 COL13A1 DPP4 COL5A2 COL15A1	http://www.genome.jp/kegg-bin/show_pathway?hsa04974
1.8241e-06	35	200	2.8495	Focal adhesion	FYN COL9A2 LAMC3 LAMC2 PAK3 COL4A4 LAMB1 COL9A3 PDGFB MYLK2 MYL9 FLT1 COMP CAV2 CAV1 COL1A1 LAMA4 PDGFRB ITGA4 FN1 CCND2 PGF PRKCG THBS1 ITGA11 ITGA9 PDGFC COL6A3 ITGA2 PDGFD LAMB2 THBS2 LAMB3 SRC PDGFA	http://www.genome.jp/kegg-bin/show_pathway?hsa04510
2.66097e-06	66	530	2.02768	Pathways in cancer	KITLG LAMC3 TRAF1 LAMC2 CTNNA2 FGFR2 FGFR3 GLI2 NOTCH3 RARB EDN1 COL4A4 MMP2 LAMB1 TGFB2 PDGFB CDK6 CXCL12 FZD10 LAMA4 FGF1 PDGFRB WNT5A HES1 FN1 WNT6 CCND2 PGF CDKN1A BMP4 PTGER2 PRKCG GNG11 GNGT1 GNAI1 WNT10A FGF5 RXRG SKP2 EDNRA RASGRP3 WNT3A KIT TGFBR2 HEYL ITGA2 SHH RET NKX3-1 IL7R AR CXCL8 ALK LPAR3 PTGER4 LAMB2 JUP F2R LPAR5 WNT7B MMP1 DAPK1 LAMB3 PDGFA LPAR1 NTRK1	http://www.genome.jp/kegg-bin/show_pathway?hsa05200
3.46001e-06	21	88	3.88568	ECM-receptor interaction	COL9A2 LAMC2 COL4A4 LAMB1 COL9A3 COMP COL1A1 LAMA4 ITGA4 FN1 THBS1 ITGA11 FRAS1 ITGA9 COL6A3 ITGA2 NPNT LAMB2 SV2B THBS2 LAMB3	http://www.genome.jp/kegg-bin/show_pathway?hsa04512
9.26305e-06	37	240	2.51027	Calcium signaling pathway	CACNA1G FGFR2 ATP2B3 FGFR3 ATP2B1 P2RX5 PDGFB NTSR1 MYLK2 FLT1 FGF1 PDGFRB HRH2 PLCD4 PTGFR PRKCG NGF FGF5 CACNA1A PDGFC NTRK2 CACNA1B EDNRA CYSLTR2 PDE1C GRIN2C RET CHRM1 ADORA2B PDGFD ERBB4 OXTR F2R PDGFA ASPH NTRK1 RYR2	http://www.genome.jp/kegg-bin/show_pathway?hsa04020
9.26305e-06	31	181	2.78878	Axon guidance	FYN EPHA3 NTN4 SEMA3A SEMA3C PLXNA2 PAK3 SEMA5B ABLIM1 EFNA2 MYL9 CXCL12 EFNB3 WNT5A PARD6B GNAI1 EPHA7 BOC EPHA5 SEMA3D NTN3 PLXNB1 SHH SEMA3E RND1 EPHB3 SRGAP3 EPHB4 SRC PLXNB3 PLXNA4	http://www.genome.jp/kegg-bin/show_pathway?hsa04360
2.87493e-05	41	294	2.27074	Cytokine-cytokine receptor interaction	CX3CL1 TNFRSF9 TGFB2 IL11 CXCL12 CCL7 IL10RA BMP5 PRLR ACVR2B CCL20 TNFSF18 TNFRSF8 INHBA IL13RA2 CXCL6 BMP4 TNFSF9 TNFRSF19 NGF IL33 ACVRL1 IL19 ACKR3 OSMR CXCL14 BMP3 BMP6 IL34 IL24 INHBB TGFBR2 CXCL5 CXCL1 TNFRSF11B CX3CR1 IL7R CXCL10 CXCL11 CXCL8 IFNL1	http://www.genome.jp/kegg-bin/show_pathway?hsa04060
6.02223e-05	32	210	2.4812	Rap1 signaling pathway	KRIT1 LCP2 KITLG FGFR2 FGFR3 RAPGEF3 FYB1 EFNA2 PDGFB FLT1 FGF1 PDGFRB PGF PARD6B PRKCG GNAI1 NGF RAPGEF5 THBS1 FGF5 PDGFC RASGRP3 KIT ITGAM ADORA2B PDGFD LPAR3 F2R LPAR5 SRC PDGFA LPAR1	http://www.genome.jp/kegg-bin/show_pathway?hsa04015
6.62572e-05	45	350	2.09351	Neuroactive ligand-receptor interaction	CALCR PRSS3 GABRA1 NPFFR2 GLP2R EDN1 P2RX5 NTSR1 PRLR HRH2 VIPR1 PTGFR PTGER2 HTR1B SSTR1 UCN2 GABRB2 ADM THRB EDNRA CYSLTR2 GRIA1 PTGIR PTH1R GRIN2C GABRG1 GRIK3 NPY1R F2RL2 GABRB3 CHRM1 ADORA2B LPAR3 PTGER4 CHRNA9 GPR156 HTR1D GRM8 SSTR2 OXTR F2R GABRG3 GABRA5 LPAR1 S1PR3	http://www.genome.jp/kegg-bin/show_pathway?hsa04080
0.000689836	17	89	3.11021	GABAergic synapse	GABRA1 SLC6A12 PLCL1 PRKCG GNG11 GNGT1 GNAI1 CACNA1A GABRB2 CACNA1B GABRG1 GABRB3 HAP1 GABRG3 GABRA5 SLC38A3 SRC	http://www.genome.jp/kegg-bin/show_pathway?hsa04727
0.00112313	18	102	2.87345	Amoebiasis	LAMC3 LAMC2 COL4A4 LAMB1 TGFB2 HSPB1 COL1A1 LAMA4 FN1 PRKCG TLR4 TLR2 CXCL1 COL3A1 CXCL8 ITGAM LAMB2 LAMB3	http://www.genome.jp/kegg-bin/show_pathway?hsa05146
0.00213518	17	99	2.79605	Viral protein interaction with cytokine and cytokine receptor	CX3CL1 CXCL12 CCL7 IL10RA CCL20 CXCL6 IL19 ACKR3 CXCL14 IL34 IL24 CXCL5 CXCL1 CX3CR1 CXCL10 CXCL11 CXCL8	http://www.genome.jp/kegg-bin/show_pathway?hsa04061
0.00213518	22	148	2.42042	Phospholipase D signaling pathway	FYN KITLG DGKG RAPGEF3 CYTH4 PDGFB DNM1 PDGFRB PTGFR PIK3R5 PDGFC KIT DGKI SYK CXCL8 PDGFD LPAR3 GRM8 F2R LPAR5 PDGFA LPAR1	http://www.genome.jp/kegg-bin/show_pathway?hsa04072
0.00213518	16	90	2.89473	Hypertrophic cardiomyopathy	CACNG4 EDN1 MYH7 TGFB2 ITGA4 TNNI3 PRKAA1 ITGA11 TPM1 CACNG8 ITGA9 TTN ITGA2 MYH6 TPM2 RYR2	http://www.genome.jp/kegg-bin/show_pathway?hsa05410
0.00213779	10	40	4.07071	Nicotine addiction	GABRA1 CACNA1A GABRB2 CACNA1B GRIA1 GRIN2C GABRG1 GABRB3 GABRG3 GABRA5	http://www.genome.jp/kegg-bin/show_pathway?hsa05033
0.00670446	27	217	2.02598	Regulation of actin cytoskeleton	FGFR2 FGFR3 PAK3 PDGFB MYLK2 MYL9 CXCL12 FGF1 PDGFRB ITGA4 FN1 FGD3 ITGA11 FGF5 ITGAX ITGA9 PDGFC ITGA2 CHRM1 ITGAM PDGFD F2R LPAR5 SRC PDGFA LPAR1 ARPC1A	http://www.genome.jp/kegg-bin/show_pathway?hsa04810
0.00679716	15	91	2.68399	Morphine addiction	GABRA1 PRKCG GNG11 GNGT1 GNAI1 CACNA1A GABRB2 CACNA1B PDE1C GABRG1 GABRB3 PDE7B PDE3A GABRG3 GABRA5	http://www.genome.jp/kegg-bin/show_pathway?hsa05032
0.00726423	15	92	2.65481	Small cell lung cancer	LAMC3 TRAF1 LAMC2 RARB COL4A4 LAMB1 CDK6 LAMA4 FN1 CDKN1A RXRG SKP2 ITGA2 LAMB2 LAMB3	http://www.genome.jp/kegg-bin/show_pathway?hsa05222
0.0094825	36	331	1.77095	Human papillomavirus infection	COL9A2 LAMC3 LAMC2 NOTCH3 COL4A4 LAMB1 COL9A3 COMP CDK6 COL1A1 FZD10 LAMA4 PDGFRB WNT5A HES1 ITGA4 FN1 WNT6 CCND2 PARD6B CDKN1A WNT10A THBS1 ITGA11 ITGA9 WNT3A MX1 COL6A3 HEYL ITGA2 PTGER4 LAMB2 THBS2 WNT7B MAML3 LAMB3	http://www.genome.jp/kegg-bin/show_pathway?hsa05165
0.0094825	25	202	2.01521	Proteoglycans in cancer	PLAUR ANK1 MMP2 TGFB2 TIMP3 CAV2 CAV1 COL1A1 FZD10 WNT5A FN1 WNT6 CDKN1A PRKCG WNT10A TLR4 TLR2 THBS1 GPC3 WNT3A ITGA2 SHH ERBB4 WNT7B SRC	http://www.genome.jp/kegg-bin/show_pathway?hsa05205
0.0117766	14	88	2.59045	Gap junction	GUCY1B1 PDGFB PDGFRB PRKCG TUBA4A GNAI1 TUBB2B PDGFC GUCY1A2 GJA1 PDGFD SRC PDGFA LPAR1	http://www.genome.jp/kegg-bin/show_pathway?hsa04540
0.0117766	21	161	2.12385	MicroRNAs in cancer	CYP24A1 FGFR3 TP63 NOTCH3 ABCB1 TGFB2 EFNA2 TIMP3 PDGFB BMF CDK6 CCNG1 PDGFRB CCND2 CDKN1A PRKCG THBS1 CYP1B1 TPM1 WNT3A PDGFA	http://www.genome.jp/kegg-bin/show_pathway?hsa05206
0.0122392	26	219	1.93312	CAMP signaling pathway	ATP2B3 ATP2B1 EDN1 RAPGEF3 HCN2 MYL9 ATP1A3 PTGER2 GNAI1 TNNI3 HTR1B SSTR1 EDNRA GRIA1 GRIN2C NPY1R CHRM1 NPR1 PDE3A HTR1D SSTR2 OXTR F2R HCAR2 RYR2 HCAR3	http://www.genome.jp/kegg-bin/show_pathway?hsa04024
0.0145504	19	143	2.16346	Signaling pathways regulating pluripotency of stem cells	PAX6 FGFR2 FGFR3 FZD10 WNT5A ACVR2B OTX1 WNT6 INHBA BMP4 HOXD1 DUSP9 WNT10A WNT3A ZIC3 INHBB ONECUT1 SOX2 WNT7B	http://www.genome.jp/kegg-bin/show_pathway?hsa04550
0.0175147	17	124	2.23233	Platelet activation	FYN LCP2 TBXAS1 GUCY1B1 PTGS1 MYLK2 COL1A1 GNAI1 PIK3R5 FERMT3 GUCY1A2 PTGIR ITGA2 SYK COL3A1 F2R SRC	http://www.genome.jp/kegg-bin/show_pathway?hsa04611
0.0183705	23	192	1.95055	Transcriptional misregulation in cancer	HOXA11 PAX7 TRAF1 CDK14 FLT1 EYA1 LYL1 CCND2 CDKN1A BCL11B MYCN RXRG IGFBP3 TSPAN7 TGFBR2 CXCL8 ITGAM JUP NUPR1 MAF WT1 PDGFA NTRK1	http://www.genome.jp/kegg-bin/show_pathway?hsa05202
0.0208699	12	75	2.60526	PPAR signaling pathway	HMGCS1 SLC27A6 FADS2 SLC27A2 RXRG PLIN2 ME3 PLIN4 FABP6 OLR1 MMP1 ACSL5	http://www.genome.jp/kegg-bin/show_pathway?hsa03320
0.0220266	14	96	2.37458	Dilated cardiomyopathy	CACNG4 MYH7 TGFB2 ITGA4 TNNI3 ITGA11 TPM1 CACNG8 ITGA9 TTN ITGA2 MYH6 TPM2 RYR2	http://www.genome.jp/kegg-bin/show_pathway?hsa05414
0.0237997	31	294	1.7169	MAPK signaling pathway	CACNA1G KITLG FGFR2 FGFR3 CACNG4 TGFB2 EFNA2 PDGFB FLT1 HSPB1 FGF1 PDGFRB PGF DUSP4 EREG PRKCG DUSP9 NGF FGF5 CACNA1A CACNG8 PDGFC NTRK2 CACNA1B RASGRP3 KIT TGFBR2 PDGFD ERBB4 PDGFA NTRK1	http://www.genome.jp/kegg-bin/show_pathway?hsa04010
0.0276376	20	166	1.96179	Wnt signaling pathway	CCN4 DKK1 FZD10 WNT5A WNT6 CCND2 PRKCG LGR6 WNT10A PRICKLE1 NKD1 DAAM2 RSPO3 WNT3A DKK2 PRICKLE2 SOX17 ROR2 CTNND2 WNT7B	http://www.genome.jp/kegg-bin/show_pathway?hsa04310
0.0276376	11	69	2.59582	Renin secretion	GUCY1B1 EDN1 PTGER2 GNAI1 EDNRA GUCY1A2 PDE1C KCNMA1 NPR1 PTGER4 PDE3A	http://www.genome.jp/kegg-bin/show_pathway?hsa04924
0.0276376	14	100	2.2796	AGE-RAGE signaling pathway in diabetic complications	EDN1 COL4A4 MMP2 TGFB2 COL1A1 FN1 PLCD4 F3 VCAM1 TGFBR2 CYBB COL3A1 CXCL8 THBD	http://www.genome.jp/kegg-bin/show_pathway?hsa04933
0.0276376	8	41	3.17714	Bladder cancer	FGFR3 MMP2 CDKN1A THBS1 CXCL8 MMP1 DAPK1 SRC	http://www.genome.jp/kegg-bin/show_pathway?hsa05219
0.0297961	19	157	1.97054	Hippo signaling pathway	CTNNA2 GLI2 TGFB2 FZD10 BMP5 FGF1 WNT5A WNT6 CCN2 CCND2 PARD6B BMP4 WNT10A NKD1 BMP6 WNT3A TGFBR2 SOX2 WNT7B	http://www.genome.jp/kegg-bin/show_pathway?hsa04390
0.0297961	15	112	2.18074	Serotonergic synapse	RAPGEF3 PTGS1 PRKCG GNG11 GNGT1 GNAI1 HTR1B CACNA1A GABRB2 CACNA1B GABRB3 HTR3A ALOX12B HTR1D KCND2	http://www.genome.jp/kegg-bin/show_pathway?hsa04726
0.0336639	15	114	2.14248	Leukocyte transendothelial migration	CLDN11 CTNNA2 RAPGEF3 MMP2 MYL9 CXCL12 ITGA4 NCF2 PRKCG GNAI1 VCAM1 CYBB CLDN2 ITGAM CLDN5	http://www.genome.jp/kegg-bin/show_pathway?hsa04670
0.0336639	18	148	1.98035	Gastric cancer	CTNNA2 FGFR2 RARB ABCB1 TGFB2 FZD10 FGF1 WNT5A WNT6 CDKN1A WNT10A FGF5 RXRG WNT3A TGFBR2 SHH JUP WNT7B	http://www.genome.jp/kegg-bin/show_pathway?hsa05226
0.0390828	12	84	2.32612	Complement and coagulation cascades	TFPI PLAUR C7 CR2 F3 F12 ITGAX F2RL2 ITGAM THBD F2R SERPINB2	http://www.genome.jp/kegg-bin/show_pathway?hsa04610
0.0394984	18	151	1.941	Phagosome	MARCO EEA1 COMP NCF2 TUBA4A TLR4 TUBB2B TLR2 THBS1 PLA2R1 COLEC12 DYNC1I1 ITGA2 CYBB ITGAM OLR1 THBS2 DYNC2H1	http://www.genome.jp/kegg-bin/show_pathway?hsa04145
0.0409112	7	36	3.16611	Mucin type O-glycan biosynthesis	ST6GALNAC2 GALNT3 GALNT12 GALNT14 GCNT4 ST6GALNAC3 GALNT17	http://www.genome.jp/kegg-bin/show_pathway?hsa00512

## Sheet: KEGG 231-POSvsNEG HIGH SERUM
Gene set: Deregulated genes MDA-231-7TGP-POS vs. MDA-231-7TGP-NEG (standard serum) - 925 genes (Supplementary File 1)
Analysis: KEGG Pathway Analysis
Enrichment FDR	nGenes	Pathway Genes	Fold Enrichment	Pathway	Genes	URL
1.8635e-11	44	294	3.69626	Cytokine-cytokine receptor interaction	CX3CL1 IL32 NGFR CXCL2 IL2RB CSF3 CCL2 IL23A PRLR IL1A CCL20 IL1R1 IL1RL2 IL1RL1 IL18R1 BMP8B CXCR4 INHBA IL13RA2 IL1B TNFRSF19 GDF15 IL6 INHBE ACVRL1 TNFRSF11A IL2RG BMP3 BMP6 EDA IL24 INHBB CXCL3 CXCL5 PF4 CXCL1 CSF2 TNFRSF11B IL7R IL12A CXCL10 CXCL8 IL20RB IFNLR1	http://www.genome.jp/kegg-bin/show_pathway?hsa04060
1.53075e-08	21	93	5.57691	IL-17 signaling pathway	PTGS2 CXCL2 HSP90AB1 MMP9 CSF3 CCL2 CCL20 MUC5B TNFAIP3 IL1B FOSB IL6 LCN2 CXCL3 CXCL5 CXCL1 CSF2 CXCL10 CXCL8 FOS MMP1	http://www.genome.jp/kegg-bin/show_pathway?hsa04657
3.89801e-07	19	92	5.10062	Rheumatoid arthritis	CXCL2 ATP6V0A4 CCL2 IL23A IL1A CCL20 IL1B CTSL IL6 TLR2 TNFRSF11A ATP6V0D2 CXCL3 CXCL5 CXCL1 CSF2 CXCL8 FOS MMP1	http://www.genome.jp/kegg-bin/show_pathway?hsa05323
9.64319e-06	18	102	4.35842	Amoebiasis	LAMC2 CXCL2 ARG2 LAMB1 LAMA1 FN1 IL1R1 IL1B IL6 TLR2 CXCL3 CXCL1 CSF2 IL12A CXCL8 PLCB1 COL4A5 COL4A6	http://www.genome.jp/kegg-bin/show_pathway?hsa05146
2.57116e-05	17	99	4.24102	Viral protein interaction with cytokine and cytokine receptor	CX3CL1 CXCL2 IL2RB CCL2 CCL20 IL18R1 CXCR4 IL6 IL2RG IL24 CXCL3 CXCL5 PF4 CXCL1 CXCL10 CXCL8 IL20RB	http://www.genome.jp/kegg-bin/show_pathway?hsa04061
0.000127398	17	112	3.74876	TNF signaling pathway	CX3CL1 BIRC3 PTGS2 CXCL2 MMP9 CCL2 CCL20 IL18R1 TNFAIP3 IL1B IL6 CXCL3 CXCL5 CXCL1 CSF2 CXCL10 FOS	http://www.genome.jp/kegg-bin/show_pathway?hsa04668
0.00116436	19	162	2.89665	JAK-STAT signaling pathway	FHL1 PDGFB IL2RB CSF3 IL23A PTPN6 PRLR CCND2 IL13RA2 IL6 EGF IL2RG IL24 CSF2 IL7R IL12A IL20RB SOCS1 IFNLR1	http://www.genome.jp/kegg-bin/show_pathway?hsa04630
0.00116436	42	530	1.95718	Pathways in cancer	BIRC3 LAMC2 GSTO2 PTGS2 RARB WNT11 LAMB1 ESR1 HSP90AB1 PDGFB IL2RB MMP9 E2F1 LAMA1 FZD3 IL23A FN1 CCND2 PGF CXCR4 F2RL3 GNG11 EGLN3 CCNA1 IL6 EGF WNT9A IL2RG TCF7L1 FZD1 RALGDS SHH IL7R IL12A AR CXCL8 FOS PLCB1 LPAR5 COL4A5 MMP1 COL4A6	http://www.genome.jp/kegg-bin/show_pathway?hsa05200
0.00149321	20	181	2.72903	Axon guidance	NEO1 PLXNA2 EPHA6 NFATC2 FZD3 EFNB3 CXCR4 TRPC4 SEMA6D TRPC3 SLIT2 EPHA5 ROBO3 ABLIM2 SHH SEMA3E PARD6G ROBO2 SEMA4D SRGAP3	http://www.genome.jp/kegg-bin/show_pathway?hsa04360
0.00149321	12	76	3.89964	Pertussis	IL23A IL1A IL1B C3 IL6 CASP1 SERPING1 CXCL5 IL12A CXCL8 FOS C1S	http://www.genome.jp/kegg-bin/show_pathway?hsa05133
0.00227682	10	57	4.33293	Legionellosis	CXCL2 IL1B C3 IL6 TLR2 CASP1 CXCL3 CXCL1 IL12A CXCL8	http://www.genome.jp/kegg-bin/show_pathway?hsa05134
0.00633353	11	77	3.52825	Arrhythmogenic right ventricular cardiomyopathy	ATP2A3 LAMA1 CACNA1F CACNG7 ITGB4 ITGA11 CACNG8 TCF7L1 RYR2 DMD ITGB3	http://www.genome.jp/kegg-bin/show_pathway?hsa05412
0.0106069	27	331	2.01462	Human papillomavirus infection	LAMC2 LLGL2 PTGS2 PPP2R2C WNT11 LAMB1 E2F1 LAMA1 FZD3 ATP6V0A4 FN1 CCND2 ITGB4 CCNA1 ITGA11 EGF WNT9A ATP6V0D2 TCF7L1 FZD1 COL6A3 TLR3 PARD6G HES7 COL4A5 COL4A6 ITGB3	http://www.genome.jp/kegg-bin/show_pathway?hsa05165
0.0127102	28	354	1.95349	PI3K-Akt signaling pathway	LAMC2 NGFR PPP2R2C LAMB1 HSP90AB1 PDGFB IL2RB LAMA1 CSF3 PRLR FN1 CCND2 PGF EREG GNG11 ITGB4 IL6 TLR2 ITGA11 EGF IL2RG COL6A3 IL7R PDGFD LPAR5 COL4A5 COL4A6 ITGB3	http://www.genome.jp/kegg-bin/show_pathway?hsa04151
0.0139791	8	49	4.03228	Malaria	CSF3 CCL2 IL1B IL6 GYPC TLR2 IL12A CXCL8	http://www.genome.jp/kegg-bin/show_pathway?hsa05144
0.0152094	11	88	3.08722	ECM-receptor interaction	LAMC2 LAMB1 LAMA1 FN1 ITGB4 ITGA11 FREM2 COL6A3 COL4A5 COL4A6 ITGB3	http://www.genome.jp/kegg-bin/show_pathway?hsa04512
0.0164497	12	104	2.84974	NF-kappa B signaling pathway	BIRC3 PTGS2 CXCL2 IL1R1 TNFAIP3 IL1B BCL2A1 TNFRSF11A EDA CXCL3 CXCL1 CXCL8	http://www.genome.jp/kegg-bin/show_pathway?hsa04064
0.0164497	11	90	3.01861	Hypertrophic cardiomyopathy	ATP2A3 LAMA1 CACNA1F CACNG7 ITGB4 IL6 ITGA11 CACNG8 RYR2 DMD ITGB3	http://www.genome.jp/kegg-bin/show_pathway?hsa05410
0.0185868	11	92	2.95299	Salivary secretion	GUCY1B1 LYZ CST3 CST4 MUC5B ATP1A1 ADRA1B CST2 CST1 PLCB1 DMBT1	http://www.genome.jp/kegg-bin/show_pathway?hsa04970
0.0193087	11	93	2.92124	TGF-beta signaling pathway	NEO1 BMP8B SMAD9 INHBA ID1 INHBE BMP6 INHBB PITX2 ID4 NOG	http://www.genome.jp/kegg-bin/show_pathway?hsa04350
0.0332385	5	24	5.14536	Vitamin digestion and absorption	FOLH1 SLC52A3 LRAT SLC19A3 TCN2	http://www.genome.jp/kegg-bin/show_pathway?hsa04977
0.0356439	14	148	2.33627	Phospholipase D signaling pathway	CYTH4 PDGFB DNM1 PLA2G4A PTGFR EGF RALGDS PLPP3 CXCL8 PDGFD PLCB1 LPAR5 GRM7 DNM3	http://www.genome.jp/kegg-bin/show_pathway?hsa04072
0.0356439	18	214	2.07738	Lipid and atherosclerosis	POU2F2 CXCL2 HSP90AB1 MMP9 NFATC2 CCL2 IL1B IL6 TLR2 CASP1 CYP1A1 CXCL3 CXCL1 IL12A CXCL8 FOS PLCB1 MMP1	http://www.genome.jp/kegg-bin/show_pathway?hsa05417
0.039588	17	200	2.09931	Focal adhesion	BIRC3 LAMC2 RASGRF1 LAMB1 PDGFB LAMA1 FN1 CCND2 PGF ITGB4 ITGA11 EGF COL6A3 PDGFD COL4A5 COL4A6 ITGB3	http://www.genome.jp/kegg-bin/show_pathway?hsa04510
0.0469754	10	92	2.68454	Small cell lung cancer	BIRC3 LAMC2 PTGS2 RARB LAMB1 E2F1 LAMA1 FN1 COL4A5 COL4A6	http://www.genome.jp/kegg-bin/show_pathway?hsa05222

## Sheet: KEGG 436-POSvsNEG HIGH SERUM
Gene set: Deregulated genes MDA-436-7TGP-POS vs. MDA-436-7TGP-NEG (standard serum) - 1543 genes (Supplementary File 1)
Analysis: KEGG Pathway Analysis
Enrichment FDR	nGenes	Pathway Genes	Fold Enrichment	Pathway	Genes	URL
3.92905e-07	50	294	2.52072	Cytokine-cytokine receptor interaction	CX3CL1 TNFRSF1B TNFRSF9 TGFB2 IL11 IL21R AMH CXCL12 CCL7 IL10RA BMP5 PRLR ACVR2B CCL20 IL1R1 IL1RL1 TNFSF18 CXCR4 INHBA IL13RA2 CXCL6 IL1B TNFSF9 TNFSF14 TNFRSF19 EDA2R NGF IL6 IL33 ACVRL1 OSMR IL18 IL34 IL24 INHBB TGFBR2 CXCL3 CXCL5 CXCL1 CSF2 IL31RA TNFRSF11B CX3CR1 IL12A CXCL10 CXCL11 CXCL8 IFNB1 IFNL1 TNFRSF25	http://www.genome.jp/kegg-bin/show_pathway?hsa04060
5.88958e-06	53	354	2.21909	PI3K-Akt signaling pathway	ITGA2B FLT4 KITLG LAMC3 LAMC2 LAMB1 COL9A3 PDGFB FLT1 SGK3 COMP CDK6 COL1A1 GNB3 LAMA4 THBS4 PRLR PDGFRB ITGA4 GNGT1 KDR NGF IL6 TLR4 TLR2 THBS1 ITGA11 FGF5 EGF PIK3R5 PDGFC OSMR CREB5 NTRK2 ANGPT1 FGF18 PPP2R2B KIT ITGA2 SYK IGF2 DDIT4 IRS1 IFNB1 BDNF ERBB4 F2R EFNA5 LPAR5 RELN LAMB3 ITGA1 ITGB3	http://www.genome.jp/kegg-bin/show_pathway?hsa04151
9.48394e-06	22	90	3.62312	Hypertrophic cardiomyopathy	ITGA2B CACNG4 EDN1 MYH7 TGFB2 CACNA1F CACNG7 ITGA4 TNNI3 CACNG6 AGT IL6 ITGA11 TPM1 CACNG8 CACNA2D1 CACNA2D3 ITGA2 MYH6 TPM2 ITGA1 ITGB3	http://www.genome.jp/kegg-bin/show_pathway?hsa05410
1.43174e-05	36	210	2.54089	Rap1 signaling pathway	KRIT1 ITGA2B FLT4 LCP2 KITLG RAP1GAP ADCY2 PDGFB FLT1 MAP2K6 PDGFRB CNR1 ID1 GNAI1 KDR RAC2 NGF RAPGEF5 THBS1 FGF5 EGF VAV1 PDGFC RASGRP3 ANGPT1 FGF18 KIT RGS14 ITGAM ADORA2B F2R EFNA5 LPAR5 SRC SIPA1 ITGB3	http://www.genome.jp/kegg-bin/show_pathway?hsa04015
1.43174e-05	21	88	3.53703	ECM-receptor interaction	ITGA2B CD44 LAMC2 LAMB1 COL9A3 COMP COL1A1 LAMA4 THBS4 ITGA4 THBS1 ITGA11 FRAS1 HSPG2 ITGA2 NPNT SV2B RELN LAMB3 ITGA1 ITGB3	http://www.genome.jp/kegg-bin/show_pathway?hsa04512
1.43174e-05	68	530	1.90167	Pathways in cancer	ITGA2B FLT4 KITLG LAMC3 LAMC2 CTNNA2 PTGS2 NOTCH3 ADCY2 EDN1 RUNX1T1 MGST2 MMP2 LAMB1 TGFB2 HMOX1 PDGFB CDK6 CXCL12 FZD10 GNB3 LAMA4 PDGFRB HES1 STAT1 GADD45A CXCR4 PTGER2 GNGT1 GNAI1 RAC2 EGLN3 CCNA1 AGT IL6 STAT4 FGF5 EGF PML RXRG SKP2 RASGRP3 WNT3A FGF18 KIT TGFBR2 HEYL HHIP ITGA2 HEY1 SHH RET KIF7 IGF2 GSTM4 IL12A AR CXCL8 ALK PTGER4 JUP F2R LPAR5 MITF MMP1 DAPK1 LAMB3 GSTM2	http://www.genome.jp/kegg-bin/show_pathway?hsa05200
1.86923e-05	44	294	2.21824	MAPK signaling pathway	CACNA1G FLT4 KITLG CACNG4 TGFB2 PDGFB CACNA1F FLT1 CACNG7 HSPB1 MAP2K6 PDGFRB IL1R1 GADD45A DUSP4 IL1B HSPA2 KDR RAC2 FLNC CACNG6 DUSP9 NGF ARRB1 FGF5 EGF CACNA1A CACNG8 MAP3K6 PDGFC NTRK2 CACNA1B RASGRP3 CACNA2D1 ANGPT1 FGF18 KIT CACNA2D3 TGFBR2 IGF2 HSPA6 BDNF ERBB4 EFNA5	http://www.genome.jp/kegg-bin/show_pathway?hsa04010
1.86923e-05	34	200	2.51971	Focal adhesion	ITGA2B FYN FLT4 LAMC3 LAMC2 PAK3 LAMB1 COL9A3 PDGFB MYL9 FLT1 COMP CAV2 CAV1 COL1A1 LAMA4 THBS4 PDGFRB ITGA4 KDR RAC2 FLNC THBS1 ITGA11 EGF VAV1 PDGFC SHC3 ITGA2 RELN LAMB3 SRC ITGA1 ITGB3	http://www.genome.jp/kegg-bin/show_pathway?hsa04510
1.86923e-05	15	49	4.5373	Malaria	TGFB2 COMP THBS4 LRP1 IL1B IL6 GYPC TLR4 TLR2 THBS1 IL18 VCAM1 IL12A CXCL8 SDC2	http://www.genome.jp/kegg-bin/show_pathway?hsa05144
4.01208e-05	21	96	3.24228	Dilated cardiomyopathy	ITGA2B CACNG4 ADCY2 MYH7 TGFB2 CACNA1F CACNG7 ITGA4 TNNI3 CACNG6 AGT ITGA11 TPM1 CACNG8 CACNA2D1 CACNA2D3 ITGA2 MYH6 TPM2 ITGA1 ITGB3	http://www.genome.jp/kegg-bin/show_pathway?hsa05414
0.000102473	21	102	3.05156	Amoebiasis	LAMC3 LAMC2 LAMB1 TGFB2 HSPB1 COL1A1 LAMA4 IL1R1 IL1B IL6 TLR4 TLR2 CXCL3 CXCL1 CSF2 COL3A1 IL12A CXCL8 ITGAM C8G LAMB3	http://www.genome.jp/kegg-bin/show_pathway?hsa05146
0.000125458	22	112	2.91143	TNF signaling pathway	CASP10 CX3CL1 TNFRSF1B PTGS2 EDN1 MAP2K6 CCL20 CXCL6 IL1B IL6 MMP14 VCAM1 CXCL3 CXCL5 CXCL1 CSF2 NOD2 MLKL CXCL10 JUNB IFNB1 SOCS3	http://www.genome.jp/kegg-bin/show_pathway?hsa04668
0.000198117	20	99	2.99431	Viral protein interaction with cytokine and cytokine receptor	CX3CL1 TNFRSF1B CXCL12 CCL7 IL10RA CCL20 CXCR4 CXCL6 TNFSF14 IL6 IL18 IL34 IL24 CXCL3 CXCL5 CXCL1 CX3CR1 CXCL10 CXCL11 CXCL8	http://www.genome.jp/kegg-bin/show_pathway?hsa04061
0.00021986	19	92	3.06103	Rheumatoid arthritis	TGFB2 IL11 FLT1 CXCL12 CCL20 CXCL6 IL1B IL6 TLR4 TLR2 ATP6V1C2 IL18 ANGPT1 CXCL3 CXCL5 CXCL1 CSF2 CXCL8 MMP1	http://www.genome.jp/kegg-bin/show_pathway?hsa05323
0.000234646	17	77	3.27236	Arrhythmogenic right ventricular cardiomyopathy	ITGA2B CTNNA2 CACNG4 ACTN2 CACNA1F CACNG7 ITGA4 CACNG6 ITGA11 CACNG8 GJA1 CACNA2D1 CACNA2D3 ITGA2 JUP ITGA1 ITGB3	http://www.genome.jp/kegg-bin/show_pathway?hsa05412
0.000270891	30	192	2.31591	Transcriptional misregulation in cancer	HOXA11 PAX7 CDK14 HOXA9 RUNX1T1 FLT1 EYA1 LYL1 GADD45A SSX1 BCL11B PER2 CCNA1 IL6 PML RXRG IGFBP3 FLI1 TSPAN7 TGFBR2 CSF2 CXCL8 ITGAM JUP NUPR1 MAF WT1 PBX1 MITF PAX5	http://www.genome.jp/kegg-bin/show_pathway?hsa05202
0.000281363	20	103	2.87803	Protein digestion and absorption	PRSS3 COL5A3 COL16A1 SLC7A8 COL9A3 ATP1A3 SLC1A1 COL1A1 COL12A1 COL8A1 COL26A1 CPA3 KCNK5 COL3A1 COL22A1 COL8A2 COL14A1 COL13A1 COL5A2 COL15A1	http://www.genome.jp/kegg-bin/show_pathway?hsa04974
0.000317809	14	57	3.64045	Legionellosis	SAR1A IL1B HSPA2 IL6 TLR4 TLR2 IL18 CXCL3 CXCL1 IL12A CXCL8 ITGAM HSPA6 TLR5	http://www.genome.jp/kegg-bin/show_pathway?hsa05134
0.000523178	28	181	2.29288	Axon guidance	SEMA3G FYN EPHA3 NTN4 SEMA3A SEMA3C PLXNA2 PAK3 NFATC2 MYL9 CXCL12 UNC5B EFNB3 CXCR4 GNAI1 RAC2 EPHA7 TRPC3 LRRC4C SEMA3D SHH SEMA3E EPHB3 EFNA5 SRGAP3 SRC PLXNB3 PLXNA4	http://www.genome.jp/kegg-bin/show_pathway?hsa04360
0.00136425	14	65	3.1924	Inflammatory bowel disease	TGFB2 IL21R STAT1 IL1B IL6 TLR4 TLR2 STAT4 RORC IL18 NOD2 IL12A MAF TLR5	http://www.genome.jp/kegg-bin/show_pathway?hsa05321
0.00215424	23	148	2.3034	Phospholipase D signaling pathway	CYTH3 FYN KITLG DGKG ADCY2 CYTH4 PDGFB DNM1 PDGFRB PTGFR AGT EGF PIK3R5 DGKQ PDGFC SHC3 KIT DGKI PLPP3 SYK CXCL8 F2R LPAR5	http://www.genome.jp/kegg-bin/show_pathway?hsa04072
0.00513334	31	240	1.91449	Calcium signaling pathway	CACNA1G FLT4 ADCY2 P2RX5 PDGFB NTSR1 CACNA1F FLT1 GRIN2D PDGFRB HRH2 PLCD4 CXCR4 PTGFR KDR NGF FGF5 EGF CACNA1A PDGFC NTRK2 CACNA1B CAMK4 PDE1C FGF18 RET ADORA2B ERBB4 OXTR F2R ASPH	http://www.genome.jp/kegg-bin/show_pathway?hsa04020
0.00513334	21	138	2.2555	Fluid shear stress and atherosclerosis	ITGA2B EDN1 MGST2 MMP2 HMOX1 PDGFB CAV2 CAV1 MAP2K6 ACVR2B IL1R1 NCF2 IL1B KDR RAC2 VCAM1 GSTM4 SDC2 SRC GSTM2 ITGB3	http://www.genome.jp/kegg-bin/show_pathway?hsa05418
0.00626992	9	36	3.70546	Mucin type O-glycan biosynthesis	GALNT3 GALNT12 GCNT3 GALNT13 GALNT14 GCNT4 B3GNT3 ST6GALNAC3 GALNT17	http://www.genome.jp/kegg-bin/show_pathway?hsa00512
0.00626992	24	171	2.08026	Influenza A	PRSS3 OAS1 CDK6 DDX58 OAS3 OAS2 IFIH1 STAT1 IL1B DNAJB1 RSAD2 IL6 TLR4 IL33 PML IL18 CPSF4 IL12A CXCL10 CXCL8 IFNB1 CIITA MX2 SOCS3	http://www.genome.jp/kegg-bin/show_pathway?hsa05164
0.00861586	28	217	1.9125	Regulation of actin cytoskeleton	ITGA2B PAK3 PDGFB MYL9 MYH14 CXCL12 PDGFRB ITGA4 CXCR4 FGD3 RAC2 ARHGEF4 ITGA11 FGF5 EGF ITGAX VAV1 PDGFC GSN FGF18 ITGA2 ITGAM F2R LPAR5 SRC ITGA1 ARPC1A ITGB3	http://www.genome.jp/kegg-bin/show_pathway?hsa04810
0.00965309	15	89	2.49806	GABAergic synapse	GABRA3 GABRA1 ADCY2 CACNA1F GNB3 GNGT1 GNAI1 CACNA1A CACNA1B GABRB3 HAP1 GABRG3 GABRA5 SLC38A3 SRC	http://www.genome.jp/kegg-bin/show_pathway?hsa04727
0.0100637	16	99	2.39545	Hematopoietic cell lineage	ITGA2B CD22 CD44 KITLG IL11 ITGA4 IL1R1 IL1B IL6 CD8A KIT ITGA2 CSF2 ITGAM ITGA1 ITGB3	http://www.genome.jp/kegg-bin/show_pathway?hsa04640
0.0100637	38	331	1.7016	Human papillomavirus infection	ITGA2B LAMC3 LAMC2 PTGS2 NOTCH3 LAMB1 COL9A3 COMP CDK6 COL1A1 FZD10 LAMA4 THBS4 PDGFRB HES1 ITGA4 STAT1 CCNA1 OASL THBS1 ITGA11 EGF ATP6V1C2 CREB5 WNT3A PPP2R2B HEYL ITGA2 HEY1 PTGER4 IFNB1 MX2 ISG15 RELN MAML3 LAMB3 ITGA1 ITGB3	http://www.genome.jp/kegg-bin/show_pathway?hsa05165
0.0113674	9	40	3.33492	Nicotine addiction	GABRA3 GABRA1 SLC17A7 GRIN2D CACNA1A CACNA1B GABRB3 GABRG3 GABRA5	http://www.genome.jp/kegg-bin/show_pathway?hsa05033
0.0113674	26	202	1.90776	Proteoglycans in cancer	PLAUR CD44 ANK1 MMP2 TGFB2 TIMP3 CAV2 CAV1 COL1A1 FZD10 KDR FLNC TLR4 TLR2 THBS1 VAV1 HSPG2 GPC3 WNT3A ITGA2 SHH IGF2 SDC2 ERBB4 SRC ITGB3	http://www.genome.jp/kegg-bin/show_pathway?hsa05205
0.0125569	15	93	2.39062	IL-17 signaling pathway	PTGS2 CCL7 CCL20 CXCL6 IL1B IL6 S100A8 S100A9 CXCL3 CXCL5 CXCL1 CSF2 CXCL10 CXCL8 MMP1	http://www.genome.jp/kegg-bin/show_pathway?hsa04657
0.0125569	17	112	2.24974	Toxoplasmosis	LAMC3 LAMC2 LAMB1 TGFB2 MAP2K6 IL10RA LAMA4 STAT1 HSPA2 GNAI1 TLR4 TLR2 PIK3R5 IL12A HSPA6 CIITA LAMB3	http://www.genome.jp/kegg-bin/show_pathway?hsa05145
0.0127262	13	75	2.56912	PPAR signaling pathway	SLC27A5 HMGCS1 SLC27A6 FADS2 RXRG PLIN4 ANGPTL4 ACOX2 FABP6 OLR1 LPL MMP1 ACSL5	http://www.genome.jp/kegg-bin/show_pathway?hsa03320
0.0145068	18	124	2.15156	Platelet activation	ITGA2B FYN LCP2 GUCY1B1 ADCY2 PTGS1 COL1A1 GNAI1 PIK3R5 FERMT3 GUCY1A2 PTGIR ITGA2 SYK COL3A1 F2R SRC ITGB3	http://www.genome.jp/kegg-bin/show_pathway?hsa04611
0.0164675	14	87	2.38512	Cardiac muscle contraction	CACNG4 MYH7 CACNA1F ATP1A3 CACNG7 TNNI3 CACNG6 TPM1 CACNG8 CACNA2D1 CACNA2D3 MYH6 ASPH TPM2	http://www.genome.jp/kegg-bin/show_pathway?hsa04260
0.0164675	18	126	2.11741	Osteoclast differentiation	FYN LCP2 TGFB2 NFATC2 MAP2K6 STAT1 IL1R1 NCF2 IL1B CAMK4 TGFBR2 TNFRSF11B SYK JUNB IFNB1 SOCS3 MITF ITGB3	http://www.genome.jp/kegg-bin/show_pathway?hsa04380
0.0194135	24	191	1.86243	Chemokine signaling pathway	CX3CL1 ADCY2 CXCL12 CCL7 GNB3 CCL20 STAT1 CXCR4 CXCL6 GNGT1 GNAI1 RAC2 ARRB1 PIK3R5 VAV1 SHC3 CXCL3 CXCL5 CXCL1 CX3CR1 CXCL10 CXCL11 CXCL8 SRC	http://www.genome.jp/kegg-bin/show_pathway?hsa04062
0.0203885	38	350	1.60923	Neuroactive ligand-receptor interaction	PRSS3 GABRA3 GABRA1 NPFFR2 GLP2R EDN1 P2RX5 NTSR1 GRIN2D GLRB PRLR HRH2 VIPR1 CNR1 PTGFR PTGER2 HTR1B AGT SSTR1 ADM THRB PTGIR PTH1R GRIK3 F2RL2 F2RL1 GABRB3 ADORA2B S1PR1 PTGER4 P2RY2 GPR156 HTR1D S1PR5 OXTR F2R GABRG3 GABRA5	http://www.genome.jp/kegg-bin/show_pathway?hsa04080
0.0232085	14	91	2.28028	Morphine addiction	GABRA3 GABRA1 ADCY2 GNB3 GNGT1 GNAI1 ARRB1 CACNA1A CACNA1B PDE1C GABRB3 PDE7B GABRG3 GABRA5	http://www.genome.jp/kegg-bin/show_pathway?hsa05032
0.0271767	20	154	1.92492	Oxytocin signaling pathway	GUCY1B1 PTGS2 CACNG4 ADCY2 NFATC2 MYL9 CACNA1F CACNG7 RGS2 GNAI1 CACNG6 PIK3R5 CACNG8 GUCY1A2 CAMK4 CACNA2D1 CACNA2D3 NPR1 OXTR SRC	http://www.genome.jp/kegg-bin/show_pathway?hsa04921
0.0290449	13	84	2.29386	Complement and coagulation cascades	CFH TFPI PLAUR F3 CLU ITGAX F2RL2 ITGAM C8G F2R C1S SERPINB2 CFHR1	http://www.genome.jp/kegg-bin/show_pathway?hsa04610
0.0294504	15	104	2.13777	NF-kappa B signaling pathway	PTGS2 DDX58 CXCL12 IL1R1 GADD45A IL1B TNFSF14 EDA2R TLR4 VCAM1 CXCL3 CXCL1 SYK CXCL8 CARD11	http://www.genome.jp/kegg-bin/show_pathway?hsa04064
0.0317033	22	179	1.82168	Tuberculosis	CASP10 CD74 TGFB2 EEA1 IL10RA CYP27B1 STAT1 IL1B IL6 TLR4 TLR2 ITGAX IL18 PLA2R1 CTSS SYK NOD2 IL12A ITGAM IFNB1 CIITA SRC	http://www.genome.jp/kegg-bin/show_pathway?hsa05152
0.0317033	49	495	1.46721	Herpes simplex virus 1 infection	CD74 ZNF506 OAS1 DDX58 OAS3 OAS2 HCFC2 IFIH1 STAT1 IL1B TNFSF14 CFP BST2 IL6 TLR2 PML ZNF221 SYK ZNF91 ZNF610 ZNF528 ZNF597 IL12A ZNF415 ZIK1 IFNB1 ZFP82 ZNF320 SOCS3 ZNF93 ZNF284 ZNF793 ZFP92 ZNF836 ZNF431 ZNF418 ZNF429 ZNF441 SRC ZNF682 ZNF665 ZNF334 ZNF726 ZNF630 ZNF736 ZNF737 ZNF718 ZNF878 ITGB3	http://www.genome.jp/kegg-bin/show_pathway?hsa05168
0.0361031	8	41	2.89207	Bladder cancer	TYMP MMP2 THBS1 EGF CXCL8 MMP1 DAPK1 SRC	http://www.genome.jp/kegg-bin/show_pathway?hsa05219
0.0385941	19	150	1.87743	Adrenergic signaling in cardiomyocytes	CACNG4 ADCY2 MYH7 CACNA1F ATP1A3 CACNG7 GNAI1 TNNI3 CACNG6 AGT TPM1 PIK3R5 CACNG8 CACNA2D1 PPP2R2B CACNA2D3 KCNE1 MYH6 TPM2	http://www.genome.jp/kegg-bin/show_pathway?hsa04261
0.0393983	19	151	1.865	Phagosome	MARCO EEA1 COMP THBS4 NCF2 TUBA4A TLR4 TUBB2B TLR2 THBS1 ATP6V1C2 PLA2R1 COLEC12 CTSS ITGA2 ITGAM OLR1 DYNC2H1 ITGB3	http://www.genome.jp/kegg-bin/show_pathway?hsa04145
0.0393983	20	162	1.82986	JAK-STAT signaling pathway	IL11 PDGFB IL21R IL10RA PRLR PDGFRB STAT1 SOCS2 IL13RA2 GFAP IL6 STAT4 EGF OSMR IL24 CSF2 IL12A IFNB1 IFNL1 SOCS3	http://www.genome.jp/kegg-bin/show_pathway?hsa04630
0.0393983	11	69	2.3629	Renin secretion	GUCY1B1 EDN1 CACNA1F PTGER2 GNAI1 AGT GUCY1A2 PDE1C KCNMA1 NPR1 PTGER4	http://www.genome.jp/kegg-bin/show_pathway?hsa04924
0.0425214	14	100	2.07506	AGE-RAGE signaling pathway in diabetic complications	EDN1 MMP2 TGFB2 COL1A1 STAT1 PLCD4 F3 IL1B AGT IL6 VCAM1 TGFBR2 COL3A1 CXCL8	http://www.genome.jp/kegg-bin/show_pathway?hsa04933
0.0425214	23	197	1.73047	Pathogenic Escherichia coli infection	CYTH3 FYN CLDN11 PAK3 CYTH4 MYH14 IL1R1 IL1B TUBA4A IL6 MYO1G TLR4 TUBB2B MYO10 IL18 MYO5B CXCL8 F2R LPAR5 TLR5 CLDN4 SRC ARPC1A	http://www.genome.jp/kegg-bin/show_pathway?hsa05130
