# Supplementary material for: Wnt signaling promotes inflammation and EMT-associated gene expression in mesenchymal TNBC
Source: Sci Rep. 2026 Apr 2;16:15798. doi: 10.1038/s41598-026-43678-3 (PMC13194965; doi:10.1038/s41598-026-43678-3)
Supplement: Supplementary file 7 — Supplementary Material 7 [file 41598_2026_43678_MOESM7_ESM.xlsx]

## Sheet: 231-7TGP-POSandNEG LOWSERUM
Comparison: MDA-MB-231-7TGP-POS vs. MDA-MB-231-7TGP-NEG (low serum)
ENS	Gene	baseMean	log2FoldChange	lfcSE	stat	pvalue	padj	-log10(padj)	WNT_Kegg	WNT_Reactome	WNT_GoBP	Category
ENSG00000187634	SAMD11	72.7029	-1.36523	0.301616	-4.52638	6.00014e-06	4.10598e-05	4.387				upregulated in 7TGP-NEG
ENSG00000188976	NOC2L	4141.47	0.0707779	0.0559106	1.26591	0.205545	0.364634	0.438				NS
ENSG00000187961	KLHL17	1200	-0.195578	0.171187	-1.14249	0.253252	0.421959	0.375				NS
ENSG00000187583	PLEKHN1	314.11	-0.682805	0.15282	-4.46804	7.89402e-06	5.2857e-05	4.277				NS
ENSG00000187642	C1orf170	13.0037	-0.853832	0.679875	-1.25587	0.209164	0.369433	0.432				NS
ENSG00000188290	HES4	849.63	0.123165	0.121645	1.0125	0.311301	0.489509	0.31				NS
ENSG00000187608	ISG15	4708.12	0.135474	0.065855	2.05716	0.0396705	0.101293	0.994				NS
ENSG00000188157	AGRN	23330.7	-0.0605044	0.0492741	-1.22792	0.219479	0.38232	0.418				NS
ENSG00000237330	RNF223	1.87789	1.06545	2.05451	0.518589	0.604048	NA	NA				NS
ENSG00000131591	C1orf159	625.905	-0.210066	0.108102	-1.94321	0.0519908	0.126412	0.898				NS
ENSG00000186891	TNFRSF18	7.49756	-2.03085	0.905	-2.24404	0.0248301	0.0682732	1.166				NS
ENSG00000186827	TNFRSF4	3.89042	-2.62024	1.54961	-1.6909	0.0908551	0.197042	0.705				NS
ENSG00000078808	SDF4	4715.16	-0.0941034	0.0540948	-1.7396	0.0819289	0.181193	0.742				NS
ENSG00000176022	B3GALT6	1138.86	-0.0468981	0.0805515	-0.582213	0.560423	0.718106	0.144				NS
ENSG00000184163	FAM132A	20.7167	0.203593	0.545801	0.373016	0.709136	0.827788	0.082				NS
ENSG00000160087	UBE2J2	1503.48	0.0315145	0.0743598	0.423811	0.671703	0.800377	0.097				NS
ENSG00000162572	SCNN1D	402.146	-0.522808	0.144197	-3.62564	0.000288241	0.00140097	2.854				NS
ENSG00000131584	ACAP3	2862.24	-0.35173	0.0852935	-4.12376	3.72737e-05	0.000218675	3.66				NS
ENSG00000169972	PUSL1	606.512	0.0562265	0.110857	0.5072	0.612015	0.756702	0.121				NS
ENSG00000127054	CPSF3L	2965.92	-0.182824	0.0632201	-2.89186	0.00382971	0.0138246	1.859				NS
ENSG00000224051	GLTPD1	1052.75	-0.109095	0.085525	-1.27559	0.202099	0.360353	0.443				NS
ENSG00000169962	TAS1R3	21.4147	-0.879925	0.588468	-1.49528	0.134841	0.266461	0.574				NS
ENSG00000107404	DVL1	5212.4	-0.318495	0.0638853	-4.98542	6.18282e-07	4.99267e-06	5.302	WNT	WNT	WNT	NS
ENSG00000162576	MXRA8	1766.2	-0.646126	0.0710388	-9.09539	9.42482e-20	2.87548e-18	17.541				NS
ENSG00000175756	AURKAIP1	2775.77	-0.0689799	0.0740342	-0.931729	0.351476	0.531433	0.275				NS
ENSG00000221978	CCNL2	3484.77	-0.355192	0.177162	-2.0049	0.0449732	0.112563	0.949				NS
ENSG00000235098	ANKRD65	27.0804	-0.678982	0.461525	-1.47117	0.141245	0.276897	0.558				NS
ENSG00000179403	VWA1	732.563	-0.413796	0.0956893	-4.32437	1.52971e-05	9.71875e-05	4.012				NS
ENSG00000215915	ATAD3C	17.8768	-0.71358	0.608347	-1.17298	0.240803	0.408164	0.389				NS
ENSG00000160072	ATAD3B	2847.82	-0.0872685	0.0740021	-1.17927	0.23829	0.40529	0.392				NS
ENSG00000197785	ATAD3A	2023.27	0.14344	0.0751429	1.9089	0.0562753	0.134791	0.87				NS
ENSG00000205090	TMEM240	37.3303	-0.210458	0.391486	-0.537586	0.590863	0.741051	0.13				NS
ENSG00000160075	SSU72	2451.54	-0.107819	0.0657173	-1.64064	0.100872	0.213297	0.671				NS
ENSG00000228594	C1orf233	391.111	-0.805093	0.146099	-5.51059	3.57626e-08	3.46698e-07	6.46				NS
ENSG00000197530	MIB2	2224.59	-0.201745	0.0863503	-2.33636	0.0194726	0.0557054	1.254				NS
ENSG00000189409	MMP23B	8.27804	-0.394526	0.847013	-0.465786	0.641369	0.778533	0.109				NS
ENSG00000248333	CDK11B	421.715	-0.0270311	0.136667	-0.197788	0.843211	0.916066	0.038				NS
ENSG00000189339	SLC35E2B	2939.33	-0.155939	0.0611862	-2.5486	0.0108158	0.0339169	1.47				NS
ENSG00000008128	CDK11A	48.4032	0.126928	0.358974	0.353584	0.723651	0.838202	0.077				NS
ENSG00000215790	SLC35E2	260.445	-0.280413	0.157843	-1.77653	0.0756452	0.170163	0.769				NS
ENSG00000008130	NADK	2668.92	-0.0125347	0.061033	-0.205375	0.837279	0.912671	0.04				NS
ENSG00000078369	GNB1	9745.26	-0.0723096	0.0629424	-1.14882	0.250629	0.419121	0.378		WNT		NS
ENSG00000169885	CALML6	8.42418	-1.13542	1.036	-1.09597	0.273094	0.44639	0.35				NS
ENSG00000178821	TMEM52	36.9367	-0.641986	0.505987	-1.26878	0.20452	0.363221	0.44				NS
ENSG00000142609	C1orf222	9.90508	0.68297	1.15859	0.589484	0.555536	0.713891	0.146				NS
ENSG00000187730	GABRD	2.88087	0	2.42708	0	1	NA	NA				NS
ENSG00000067606	PRKCZ	479.188	-0.471453	0.132679	-3.55334	0.000380377	0.0017969	2.745				NS
ENSG00000162585	C1orf86	1219.72	-0.0614918	0.0814572	-0.754897	0.450311	0.627655	0.202				NS
ENSG00000157933	SKI	1944.58	-0.27539	0.0782607	-3.51888	0.000433381	0.00202258	2.694			WNT	NS
ENSG00000116151	MORN1	307.856	-0.350726	0.181169	-1.93591	0.0528789	0.12818	0.892				NS
ENSG00000157916	RER1	3208.33	0.0643107	0.0595668	1.07964	0.280303	0.454642	0.342				NS
ENSG00000157911	PEX10	674.454	-0.245729	0.101555	-2.41966	0.015535	0.0460802	1.336				NS
ENSG00000149527	PLCH2	165.486	-0.743005	0.19427	-3.82459	0.000130987	0.000691623	3.16				NS
ENSG00000157881	PANK4	1263.91	-0.0839557	0.084359	-0.995219	0.31963	0.498299	0.303				NS
ENSG00000157873	TNFRSF14	429.786	0.0449803	0.131426	0.342248	0.732164	0.844123	0.074				NS
ENSG00000157870	FAM213B	1196.33	-0.117198	0.08169	-1.43467	0.151382	0.291276	0.536				NS
ENSG00000142606	MMEL1	2.61149	1.10741	1.58618	0.698165	0.485074	NA	NA				NS
ENSG00000215912	TTC34	84.4648	-0.296559	0.292445	-1.01407	0.31055	0.488905	0.311				NS
ENSG00000142611	PRDM16	53.154	-1.13798	1.03617	-1.09826	0.272091	0.445566	0.351				NS
ENSG00000130762	ARHGEF16	448.559	-2.43314	0.336591	-7.22876	4.87415e-13	8.49504e-12	11.071				upregulated in 7TGP-NEG
ENSG00000162591	MEGF6	1244.63	-1.57277	0.120602	-13.041	7.15272e-39	6.27903e-37	36.202				upregulated in 7TGP-NEG
ENSG00000158109	TPRG1L	1026.36	-0.243272	0.0841895	-2.88958	0.00385761	0.0138934	1.857				NS
ENSG00000116213	WRAP73	767.427	-0.0104332	0.0973117	-0.107215	0.914619	0.958916	0.018				NS
ENSG00000078900	TP73	222.353	-1.22682	0.206902	-5.92946	3.03937e-09	3.36472e-08	7.473				upregulated in 7TGP-NEG
ENSG00000235169	SMIM1	59.2031	-0.585059	0.375921	-1.55633	0.119628	0.242597	0.615				NS
ENSG00000130764	LRRC47	1766.85	-0.0908399	0.0733833	-1.23788	0.21576	0.377728	0.423				NS
ENSG00000116198	CEP104	1359.59	-0.0878222	0.0762769	-1.15136	0.249583	0.418171	0.379				NS
ENSG00000169598	DFFB	185.12	0.0221934	0.187435	0.118405	0.905746	0.953877	0.021				NS
ENSG00000198912	C1orf174	769.444	0.0731503	0.103882	0.704167	0.481329	0.653758	0.185				NS
ENSG00000196581	AJAP1	9.26004	1.06906	1.45452	0.734991	0.462345	0.637412	0.196				NS
ENSG00000131697	NPHP4	620.194	-0.146601	0.104712	-1.40004	0.161502	0.305997	0.514			WNT	NS
ENSG00000069424	KCNAB2	1171.06	-0.00500042	0.110401	-0.0452932	0.963874	0.982131	0.008				NS
ENSG00000116254	CHD5	63.5958	-1.16833	0.402607	-2.90191	0.00370893	0.0134455	1.871				upregulated in 7TGP-NEG
ENSG00000158286	RNF207	833.671	-0.243586	0.138632	-1.75707	0.0789064	0.175758	0.755				NS
ENSG00000116237	ICMT	2943.8	-0.0686843	0.064701	-1.06156	0.288434	0.463825	0.334				NS
ENSG00000158292	GPR153	752.767	-0.111831	0.0980367	-1.1407	0.253993	0.4228	0.374				NS
ENSG00000097021	ACOT7	3287.57	-0.282501	0.0690188	-4.09311	4.25626e-05	0.00024717	3.607				NS
ENSG00000069812	HES2	129.697	-1.1228	0.216569	-5.18447	2.16626e-07	1.87407e-06	5.727				upregulated in 7TGP-NEG
ENSG00000187017	ESPN	183.92	-0.0908971	0.180691	-0.503054	0.614926	0.758644	0.12				NS
ENSG00000215788	TNFRSF25	243.326	0.0131398	0.191426	0.0686418	0.945275	0.974756	0.011				NS
ENSG00000171680	PLEKHG5	964.73	-0.121668	0.0956708	-1.27174	0.203467	0.361897	0.441				NS
ENSG00000162408	NOL9	1366.76	-0.117307	0.089817	-1.30607	0.19153	0.346999	0.46				NS
ENSG00000204859	ZBTB48	683.172	-0.0876643	0.103094	-0.850337	0.395138	0.575239	0.24				NS
ENSG00000162413	KLHL21	1855.42	-0.46035	0.070304	-6.548	5.83138e-11	8.06975e-10	9.093				NS
ENSG00000116273	PHF13	1156.8	-0.0817726	0.081078	-1.00857	0.313182	0.491534	0.308				NS
ENSG00000041988	THAP3	371.128	-0.202283	0.137848	-1.46743	0.142259	0.278465	0.555				NS
ENSG00000007923	DNAJC11	1990.25	-0.116885	0.0721567	-1.61988	0.105257	0.220743	0.656				NS
ENSG00000171735	CAMTA1	268.165	0.0209338	0.172383	0.121437	0.903345	0.952609	0.021				NS
ENSG00000049245	VAMP3	2565.45	-0.135701	0.0630661	-2.15172	0.0314194	0.0832443	1.08				NS
ENSG00000049246	PER3	612.058	-0.619157	0.10873	-5.69442	1.2379e-08	1.27432e-07	6.895				NS
ENSG00000049249	TNFRSF9	317.998	0.977306	0.230321	4.24324	2.20315e-05	0.000136	3.866				NS
ENSG00000116288	PARK7	4404.37	0.13973	0.0649568	2.15112	0.0314669	0.0833352	1.079				NS
ENSG00000116285	ERRFI1	11293.9	-0.0425966	0.0490586	-0.868281	0.385241	0.565635	0.247				NS
ENSG00000162426	SLC45A1	58.1784	0.0845021	0.313872	0.269225	0.787756	0.880193	0.055				NS
ENSG00000142599	RERE	1039.69	-0.0736497	0.113047	-0.651494	0.514728	0.682156	0.166				NS
ENSG00000074800	ENO1	73256.6	0.149127	0.0531353	2.80655	0.00500744	0.0174888	1.757				NS
ENSG00000142583	SLC2A5	15.7099	0.754223	0.617782	1.22086	0.22214	0.385722	0.414				NS
ENSG00000180758	GPR157	529.2	-0.0575504	0.113204	-0.508377	0.611189	0.756139	0.121				NS
ENSG00000049239	H6PD	6777.53	-0.149289	0.0474238	-3.14798	0.00164402	0.00662658	2.179				NS
ENSG00000171621	SPSB1	1481.24	-0.325291	0.0759096	-4.28524	1.82546e-05	0.000114463	3.941				NS
ENSG00000171612	SLC25A33	412.166	0.315357	0.147087	2.14402	0.0320315	0.0846424	1.072				NS
ENSG00000188807	TMEM201	506.598	-0.189611	0.147164	-1.28844	0.197593	0.354483	0.45				NS
ENSG00000171608	PIK3CD	2529.89	0.374156	0.0643262	5.81654	6.00765e-09	6.39134e-08	7.194				NS
ENSG00000171603	CLSTN1	5058.9	-0.304422	0.0534527	-5.69517	1.2325e-08	1.26968e-07	6.896				NS
ENSG00000178585	CTNNBIP1	1050.51	0.298141	0.0846576	3.52173	0.000428741	0.00200617	2.698	WNT	WNT	WNT	NS
ENSG00000162441	LZIC	706.745	-0.122561	0.0961435	-1.27478	0.202389	0.360645	0.443			WNT	NS
ENSG00000173614	NMNAT1	344.601	-0.0776255	0.141234	-0.549623	0.582578	0.735101	0.134				NS
ENSG00000162444	RBP7	1.36903	-2.24605	2.41077	-0.931673	0.351505	NA	NA				NS
ENSG00000130939	UBE4B	1794.58	-0.469846	0.0697974	-6.73158	1.67836e-11	2.4431e-10	9.612				NS
ENSG00000054523	KIF1B	3454.93	-0.25347	0.0599023	-4.23138	2.3226e-05	0.000142513	3.846				NS
ENSG00000142657	PGD	6849.59	-0.107052	0.0577315	-1.85431	0.0636941	0.148776	0.827				NS
ENSG00000175279	APITD1	75.5157	0.155838	0.276087	0.564454	0.572445	0.72713	0.138				NS
ENSG00000241563	CORT	3.12059	-0.822673	1.40447	-0.585755	0.55804	NA	NA				NS
ENSG00000160049	DFFA	2123.73	0.0451515	0.0752738	0.59983	0.54862	0.708926	0.149				NS
ENSG00000142655	PEX14	514.366	-0.00716432	0.119017	-0.0601956	0.952	0.977972	0.01				NS
ENSG00000130940	CASZ1	209.745	-0.415073	0.23127	-1.79476	0.0726925	0.164973	0.783				NS
ENSG00000175262	C1orf127	4.21066	0.813248	1.433	0.567514	0.570365	0.725712	0.139				NS
ENSG00000120948	TARDBP	3603.28	-0.00708916	0.059569	-0.119007	0.905269	0.953726	0.021				NS
ENSG00000009724	MASP2	2.42415	0.353877	1.74945	0.202279	0.839698	NA	NA				NS
ENSG00000116649	SRM	1161.32	-0.0234088	0.0906582	-0.25821	0.796245	0.887411	0.052				NS
ENSG00000171824	EXOSC10	2681.45	-0.150504	0.0652646	-2.30605	0.0211077	0.0595956	1.225				NS
ENSG00000198793	MTOR	4713.08	0.127179	0.0521333	2.4395	0.0147076	0.0440457	1.356				NS
ENSG00000120942	UBIAD1	658.609	0.0599089	0.105638	0.567113	0.570637	0.725819	0.139				NS
ENSG00000204624	PTCHD2	29.1188	-0.552633	0.51087	-1.08175	0.279364	0.453583	0.343				NS
ENSG00000116661	FBXO2	195.11	-0.861674	0.192301	-4.48085	7.43453e-06	5.0038e-05	4.301				NS
ENSG00000132879	FBXO44	447.274	-0.397449	0.149196	-2.66393	0.00772339	0.0254582	1.594				NS
ENSG00000116663	FBXO6	58.1139	-0.603676	0.375141	-1.6092	0.107573	0.224579	0.649				NS
ENSG00000116670	MAD2L2	1205.25	-0.0572892	0.0861969	-0.664632	0.506286	0.675977	0.17			WNT	NS
ENSG00000162490	DRAXIN	15.6374	-0.987949	0.624814	-1.58119	0.113835	0.233964	0.631			WNT	NS
ENSG00000177674	AGTRAP	721.554	-0.108035	0.112185	-0.963002	0.335547	0.514502	0.289				NS
ENSG00000215910	C1orf167	3.53085	-0.694422	1.55451	-0.446716	0.65508	NA	NA				NS
ENSG00000177000	MTHFR	1625.83	-0.432296	0.0742272	-5.82395	5.74716e-09	6.12788e-08	7.213				NS
ENSG00000011021	CLCN6	1560.13	-0.474887	0.078216	-6.07148	1.26736e-09	1.47677e-08	7.831				NS
ENSG00000120937	NPPB	9.3872	-1.36196	2.16035	-0.630432	0.528412	0.693101	0.159				NS
ENSG00000116685	KIAA2013	2409.45	0.0784806	0.0664181	1.18161	0.237359	0.404233	0.393				NS
ENSG00000083444	PLOD1	6665.97	0.084831	0.0538759	1.57456	0.115358	0.236239	0.627				NS
ENSG00000116688	MFN2	5213.47	0.0496985	0.0579862	0.857075	0.391403	0.571314	0.243				NS
ENSG00000116691	MIIP	849.949	-0.163973	0.0994795	-1.64831	0.0992886	0.210821	0.676				NS
ENSG00000120949	TNFRSF8	13.0668	-0.153238	1.00295	-0.152787	0.878566	0.938234	0.028				NS
ENSG00000028137	TNFRSF1B	459.982	1.23296	0.126099	9.77775	1.40288e-22	5.17367e-21	20.286				upregulated in 7TGP-POS
ENSG00000048707	VPS13D	2654.94	-0.0485994	0.0738659	-0.657941	0.510576	0.679107	0.168				NS
ENSG00000162496	DHRS3	549.32	0.421137	0.204488	2.05947	0.0394493	0.100836	0.996				NS
ENSG00000179172	HNRNPCL1	14.6607	0.318769	0.643671	0.495236	0.620434	0.762762	0.118				NS
ENSG00000162494	LRRC38	18.8737	0	2.10054	0	1	1	0				NS
ENSG00000162493	PDPN	260.641	-0.504537	1.32398	-0.381076	0.703147	0.824182	0.084				NS
ENSG00000116731	PRDM2	1418.72	-0.300539	0.0773849	-3.88369	0.000102884	0.0005547	3.256				NS
ENSG00000189337	KAZN	549.933	0.336999	0.141958	2.37393	0.0176	0.051062	1.292				NS
ENSG00000171729	TMEM51	291.761	0.942847	0.157047	6.00361	1.92983e-09	2.20031e-08	7.658				NS
ENSG00000142621	FHAD1	22.6259	1.76308	0.6099	2.89078	0.00384292	0.0138615	1.858				upregulated in 7TGP-POS
ENSG00000142634	EFHD2	3562	0.301533	0.0593334	5.08201	3.73457e-07	3.12686e-06	5.505				NS
ENSG00000162438	CTRC	5.07815	-0.209017	1.03548	-0.201855	0.84003	0.913977	0.039				NS
ENSG00000132906	CASP9	325.215	-0.12186	0.142813	-0.853284	0.393502	0.573441	0.242				NS
ENSG00000116138	DNAJC16	1216.76	0.0231914	0.0811087	0.285929	0.774932	0.872251	0.059				NS
ENSG00000116771	AGMAT	60.1973	0.579445	0.304348	1.90389	0.0569244	0.136056	0.866				NS
ENSG00000197312	DDI2	1170.77	-0.00579456	0.0890794	-0.0650494	0.948135	0.976399	0.01				NS
ENSG00000116786	PLEKHM2	2682.49	0.0342721	0.0620276	0.55253	0.580585	0.733416	0.135				NS
ENSG00000162461	SLC25A34	19.6787	-0.379527	0.592997	-0.640015	0.522163	0.688032	0.162				NS
ENSG00000162458	FBLIM1	1126.78	-0.209473	0.0923214	-2.26895	0.0232713	0.0646706	1.189				NS
ENSG00000233954	RP11-169K16.7	410.708	-0.0444489	0.343063	-0.129565	0.896911	0.949156	0.023				NS
ENSG00000065526	SPEN	2098.9	-0.286108	0.0856021	-3.34231	0.000830854	0.00361358	2.442				NS
ENSG00000116809	ZBTB17	1314.45	-0.0145998	0.0792814	-0.184152	0.853894	0.922778	0.035				NS
ENSG00000186510	CLCNKA	26.5399	0.0877655	0.939609	0.0934064	0.925581	0.964642	0.016				NS
ENSG00000184908	CLCNKB	3.91646	-0.703736	1.39464	-0.504602	0.613838	0.758086	0.12				NS
ENSG00000185519	FAM131C	11.1709	-2.15029	1.04066	-2.06627	0.0388025	0.0994493	1.002				NS
ENSG00000142627	EPHA2	14354.1	0.214668	0.0437526	4.90641	9.27566e-07	7.24484e-06	5.14				NS
ENSG00000142632	ARHGEF19	518.639	-0.166096	0.128205	-1.29555	0.195131	0.351372	0.454			WNT	NS
ENSG00000132881	RSG1	90.326	-0.153565	0.283638	-0.541413	0.588223	0.739231	0.131				NS
ENSG00000037637	FBXO42	962.566	-0.193622	0.0871542	-2.2216	0.0263104	0.0716142	1.145				NS
ENSG00000055070	SZRD1	5021.61	0.0257559	0.0576376	0.44686	0.654976	0.788586	0.103				NS
ENSG00000187144	SPATA21	1.67572	1.91366	1.92113	0.996112	0.319196	NA	NA				NS
ENSG00000157191	NECAP2	2405.11	0.126671	0.064739	1.95664	0.0503893	0.123357	0.909				NS
ENSG00000219481	NBPF1	2774.39	-0.231241	0.068539	-3.37385	0.000741238	0.00326752	2.486				NS
ENSG00000058453	CROCC	888.325	-0.464636	0.105459	-4.40585	1.05369e-05	6.90984e-05	4.161				NS
ENSG00000117122	MFAP2	641.88	-0.0597423	0.105468	-0.566448	0.571089	0.725988	0.139				NS
ENSG00000159363	ATP13A2	3728.51	0.0578818	0.0539335	1.07321	0.283178	0.457956	0.339				NS
ENSG00000117118	SDHB	1813.83	0.00187467	0.0812618	0.0230695	0.981595	0.990525	0.004				NS
ENSG00000117115	PADI2	31.7911	1.0752	1.08793	0.988297	0.323007	0.501754	0.3				NS
ENSG00000142623	PADI1	50.8739	0.370292	0.3498	1.05858	0.289791	0.465267	0.332				NS
ENSG00000142619	PADI3	8.29924	0.66711	0.872429	0.764658	0.444475	0.622979	0.206				NS
ENSG00000159339	PADI4	1.5924	1.61435	2.43944	0.66177	0.508118	NA	NA				NS
ENSG00000179051	RCC2	3668.67	0.17723	0.0593632	2.98552	0.00283095	0.0106684	1.972				NS
ENSG00000074964	ARHGEF10L	741.218	-0.992911	0.15712	-6.31945	2.62495e-10	3.32099e-09	8.479				NS
ENSG00000117148	ACTL8	2.12057	-1.36442	2.56057	-0.532855	0.594134	NA	NA				NS
ENSG00000179023	KLHDC7A	39.787	3.1095	1.69901	1.83019	0.0672219	0.155167	0.809				NS
ENSG00000009709	PAX7	12.479	0.073512	1.19308	0.061615	0.950869	0.977653	0.01				NS
ENSG00000159423	ALDH4A1	97.3365	0.165198	0.248088	0.665884	0.505485	0.675286	0.171				NS
ENSG00000169991	IFFO2	1326.8	0.0426933	0.0811419	0.526156	0.59878	0.747248	0.127				NS
ENSG00000127481	UBR4	11020	-0.0411029	0.0620425	-0.662495	0.507654	0.676969	0.169				NS
ENSG00000127463	EMC1	2547.74	0.00281438	0.0696031	0.0404348	0.967747	0.983987	0.007				NS
ENSG00000211454	AKR7L	13.3715	-0.0616365	0.682622	-0.0902938	0.928054	0.965783	0.015				NS
ENSG00000162482	AKR7A3	17.9908	-0.447284	0.613898	-0.728596	0.466249	0.640757	0.193				NS
ENSG00000053371	AKR7A2	1096.69	-0.112887	0.088026	-1.28243	0.199691	0.357266	0.447				NS
ENSG00000040487	PQLC2	667.807	0.0792299	0.104661	0.757013	0.449042	0.626374	0.203				NS
ENSG00000077549	CAPZB	3125.11	-0.227081	0.0647629	-3.50634	0.000454318	0.00210929	2.676				NS
ENSG00000158747	NBL1	228.589	-0.184542	0.17735	-1.04055	0.298083	0.474709	0.324				NS
ENSG00000158748	HTR6	5.20968	-0.919163	1.53381	-0.599269	0.548994	0.709049	0.149				NS
ENSG00000162542	TMCO4	513.529	0.0167047	0.116327	0.143601	0.885815	0.94302	0.025				NS
ENSG00000169914	OTUD3	725.093	-0.0125232	0.108469	-0.115454	0.908085	0.955215	0.02				NS
ENSG00000188257	PLA2G2A	2.57551	0.38459	1.67625	0.229435	0.818531	NA	NA				NS
ENSG00000127472	PLA2G5	1.24374	0.623518	2.52305	0.247129	0.804808	NA	NA				NS
ENSG00000162545	CAMK2N1	329.392	-0.156984	0.147707	-1.0628	0.287871	0.463379	0.334				NS
ENSG00000183114	FAM43B	26.5326	-2.35983	1.8195	-1.29697	0.194641	0.350771	0.455				NS
ENSG00000158825	CDA	133.986	1.10432	0.209312	5.27595	1.32071e-07	1.18187e-06	5.927				upregulated in 7TGP-POS
ENSG00000158828	PINK1	2690.74	0.211127	0.0637482	3.31189	0.000926673	0.00397693	2.4				NS
ENSG00000244038	DDOST	6445.16	0.324064	0.0552962	5.86051	4.6144e-09	4.97195e-08	7.303				NS
ENSG00000117245	KIF17	62.3668	-1.50493	0.466287	-3.22747	0.0012489	0.00519493	2.284				upregulated in 7TGP-NEG
ENSG00000189410	SH2D5	395.459	0.138166	0.164067	0.84213	0.399715	0.580309	0.236				NS
ENSG00000127483	HP1BP3	7972.79	0.01285	0.0505438	0.254234	0.799315	0.888893	0.051				NS
ENSG00000075151	EIF4G3	2977.8	-0.0759053	0.0727209	-1.04379	0.296583	0.472953	0.325				NS
ENSG00000117298	ECE1	8955.51	0.370368	0.0466022	7.94742	1.90429e-15	4.10369e-14	13.387				NS
ENSG00000142794	NBPF3	512.959	0.209859	0.118615	1.76924	0.0768537	0.172124	0.764				NS
ENSG00000162551	ALPL	4.99052	0.0808869	1.70787	0.0473613	0.962225	0.981477	0.008				NS
ENSG00000076864	RAP1GAP	240.147	-0.0769925	0.365767	-0.210496	0.83328	0.910184	0.041				NS
ENSG00000090686	USP48	2412.89	0.0696493	0.0679186	1.02548	0.305136	0.482933	0.316				NS
ENSG00000187942	LDLRAD2	2.30375	0.897264	1.62371	0.552603	0.580536	NA	NA				NS
ENSG00000142798	HSPG2	5778.74	-0.0183899	0.132418	-0.138878	0.889547	0.944743	0.025				NS
ENSG00000070831	CDC42	8025.21	0.103894	0.0672096	1.54582	0.122147	0.246621	0.608			WNT	NS
ENSG00000162552	WNT4	31.2666	0.565812	0.930625	0.607992	0.543193	0.705825	0.151	WNT	WNT	WNT	NS
ENSG00000184677	ZBTB40	2058.94	-0.0219105	0.0701528	-0.312325	0.754794	0.859825	0.066				NS
ENSG00000070886	EPHA8	2.97211	-0.4195	1.44679	-0.289953	0.771852	NA	NA				NS
ENSG00000133216	EPHB2	2037.74	0.299792	0.0701008	4.27659	1.89779e-05	0.000118428	3.927				NS
ENSG00000004487	KDM1A	4495.5	0.119967	0.0535625	2.23975	0.025107	0.068843	1.162				NS
ENSG00000169641	LUZP1	3868.53	0.00890939	0.0571903	0.155785	0.876202	0.936829	0.028				NS
ENSG00000179546	HTR1D	61.2659	-0.779753	0.345727	-2.2554	0.0241083	0.066499	1.177				NS
ENSG00000125944	HNRNPR	6178.18	0.120544	0.0560036	2.15244	0.0313629	0.0831452	1.08				NS
ENSG00000125945	ZNF436	2203.87	-0.274438	0.0924228	-2.96938	0.00298399	0.01116	1.952				NS
ENSG00000204219	TCEA3	631.902	-0.617377	0.102829	-6.00394	1.92587e-09	2.1993e-08	7.658				NS
ENSG00000088280	ASAP3	1427.78	-0.353609	0.0729921	-4.84449	1.26937e-06	9.67684e-06	5.014				NS
ENSG00000007968	E2F2	384.219	0.0267466	0.159499	0.167692	0.866826	0.930267	0.031				NS
ENSG00000117318	ID3	65.5848	-1.14157	0.337179	-3.38566	0.000710061	0.00314073	2.503				upregulated in 7TGP-NEG
ENSG00000011007	TCEB3	2953.99	0.152179	0.0605534	2.51314	0.0119662	0.0369336	1.433				NS
ENSG00000057757	PITHD1	1075.76	0.0808784	0.0898873	0.899775	0.36824	0.548926	0.26				NS
ENSG00000011009	LYPLA2	2262.8	-0.293418	0.0684881	-4.28423	1.83375e-05	0.000114882	3.94				NS
ENSG00000117308	GALE	1843.61	0.0931375	0.0679824	1.37003	0.170679	0.318582	0.497				NS
ENSG00000117305	HMGCL	672.812	0.265245	0.115262	2.30123	0.0213785	0.0602556	1.22				NS
ENSG00000179163	FUCA1	1152.59	0.389408	0.0807883	4.8201	1.43483e-06	1.084e-05	4.965				NS
ENSG00000188822	CNR2	1.86375	-3.21933	2.17985	-1.47686	0.139713	NA	NA				NS
ENSG00000189266	PNRC2	676.178	0.150216	0.102487	1.4657	0.142729	0.279157	0.554				NS
ENSG00000188529	SRSF10	2011.37	-0.0826976	0.0697324	-1.18593	0.235651	0.402053	0.396				NS
ENSG00000142661	MYOM3	52.5118	-1.48194	0.481251	-3.07935	0.00207452	0.0081528	2.089				upregulated in 7TGP-NEG
ENSG00000142677	IL22RA1	6.85361	-2.34368	0.987059	-2.37441	0.0175769	0.0510157	1.292				NS
ENSG00000185436	IFNLR1	157.966	-0.949202	0.198746	-4.77595	1.78864e-06	1.3337e-05	4.875				NS
ENSG00000158055	GRHL3	7.0929	-0.691745	1.01702	-0.680171	0.496396	0.667039	0.176			WNT	NS
ENSG00000001460	STPG1	394.925	-0.0358179	0.129034	-0.277586	0.78133	0.877004	0.057				NS
ENSG00000001461	NIPAL3	2537.93	-0.217798	0.0646446	-3.36916	0.000753981	0.00331654	2.479				NS
ENSG00000117602	RCAN3	1069.17	-0.195325	0.088518	-2.20661	0.027341	0.074053	1.13				NS
ENSG00000184454	NCMAP	18.9204	1.66803	0.564501	2.95487	0.00312802	0.0116046	1.935				upregulated in 7TGP-POS
ENSG00000133226	SRRM1	2902.47	-0.115775	0.0733664	-1.57804	0.114557	0.235068	0.629				NS
ENSG00000169504	CLIC4	9892.79	0.00901859	0.0577856	0.15607	0.875978	0.936659	0.028				NS
ENSG00000020633	RUNX3	158.218	-0.920192	1.26127	-0.729577	0.465649	0.640485	0.193		WNT		NS
ENSG00000117614	SYF2	1276.47	-0.0727074	0.0782683	-0.928951	0.352915	0.533023	0.273				NS
ENSG00000117616	C1orf63	1338.12	-0.159606	0.0950803	-1.67864	0.0932221	0.200891	0.697				NS
ENSG00000183726	TMEM50A	2324.56	0.238683	0.0739469	3.22776	0.00124765	0.00519121	2.285				NS
ENSG00000188672	RHCE	13.5113	-0.379061	0.809598	-0.468208	0.639636	0.777352	0.109				NS
ENSG00000204178	TMEM57	1034.39	-0.0784826	0.0862992	-0.909425	0.363126	0.543625	0.265				NS
ENSG00000157978	LDLRAP1	633.298	-0.193454	0.108382	-1.78492	0.0742736	0.167737	0.775				NS
ENSG00000117643	MAN1C1	121.539	-0.574962	0.400443	-1.43582	0.151054	0.290789	0.536				NS
ENSG00000162430	SEPN1	1514.54	-0.189575	0.0756342	-2.50647	0.0121945	0.0375087	1.426				NS
ENSG00000127423	AUNIP	219.948	0.536238	0.189908	2.82367	0.00474775	0.0166836	1.778				NS
ENSG00000182749	PAQR7	463.981	0.0624464	0.118025	0.529094	0.59674	0.746003	0.127				NS
ENSG00000117632	STMN1	4528.48	-0.105216	0.0563285	-1.8679	0.0617755	0.145242	0.838				NS
ENSG00000158006	PAFAH2	311.195	-0.0485153	0.150001	-0.323433	0.746367	0.854592	0.068				NS
ENSG00000158008	EXTL1	3.72105	-1.16472	1.42776	-0.81577	0.414632	NA	NA				NS
ENSG00000158022	TRIM63	18.9562	-0.219368	0.58485	-0.375084	0.707598	0.826735	0.083				NS
ENSG00000175087	PDIK1L	453.56	0.118931	0.125985	0.94401	0.345164	0.52503	0.28				NS
ENSG00000197245	FAM110D	2.75979	-2.15248	1.49705	-1.43782	0.150486	NA	NA				NS
ENSG00000142684	ZNF593	438.593	0.419703	0.133647	3.14039	0.00168725	0.00677403	2.169				NS
ENSG00000142675	CNKSR1	10.192	-1.01022	0.779202	-1.29648	0.194809	0.351029	0.455				NS
ENSG00000130695	CEP85	1612.12	-0.0618672	0.072653	-0.851545	0.394467	0.574496	0.241				NS
ENSG00000142669	SH3BGRL3	1591.86	-0.565429	0.0816104	-6.9284	4.25619e-12	6.67052e-11	10.176				NS
ENSG00000158062	UBXN11	826.758	-0.45316	0.110582	-4.09795	4.16825e-05	0.00024265	3.615				NS
ENSG00000169442	CD52	1.37295	-0.678684	2.1772	-0.311724	0.755251	NA	NA				NS
ENSG00000176092	AIM1L	44.6057	-0.201596	0.610364	-0.330288	0.741183	0.850488	0.07				NS
ENSG00000131914	LIN28A	1.40611	-0.258769	2.01326	-0.128532	0.897728	NA	NA				NS
ENSG00000117682	DHDDS	1279.08	0.0497691	0.0786098	0.633115	0.526658	0.691863	0.16				NS
ENSG00000198830	HMGN2	2348.15	-0.0818013	0.0681817	-1.19975	0.230235	0.395442	0.403				NS
ENSG00000117713	ARID1A	2662.05	-0.178068	0.0883444	-2.01561	0.0438409	0.110327	0.957				NS
ENSG00000060642	PIGV	468.457	-0.278002	0.117079	-2.37448	0.0175736	0.0510157	1.292				NS
ENSG00000204160	ZDHHC18	1036.77	-0.0160769	0.0956291	-0.168117	0.866491	0.93006	0.031				NS
ENSG00000175793	SFN	1159.09	-0.378076	0.081172	-4.65771	3.1974e-06	2.29446e-05	4.639				NS
ENSG00000142751	GPN2	1336.64	0.0775298	0.0808197	0.959294	0.337411	0.516641	0.287				NS
ENSG00000198746	GPATCH3	721.887	-0.0985563	0.105645	-0.932904	0.350869	0.53097	0.275				NS
ENSG00000090273	NUDC	5274.51	-0.0554185	0.0562886	-0.984542	0.324849	0.503618	0.298				NS
ENSG00000131910	NR0B2	1.75581	-2.48781	2.19475	-1.13353	0.256993	NA	NA				NS
ENSG00000253368	TRNP1	172.792	-1.12407	0.24591	-4.57109	4.85205e-06	3.37193e-05	4.472				upregulated in 7TGP-NEG
ENSG00000158246	FAM46B	130.356	0.351152	0.223857	1.56864	0.116731	0.238309	0.623				NS
ENSG00000090020	SLC9A1	953.648	-0.301956	0.115472	-2.61497	0.00892346	0.028836	1.54				NS
ENSG00000142784	WDTC1	2238.56	-0.134855	0.0678629	-1.98717	0.0469033	0.116477	0.934				NS
ENSG00000186501	TMEM222	1011.19	-0.0838214	0.105523	-0.794346	0.426994	0.606017	0.218				NS
ENSG00000142765	SYTL1	388.959	-0.961772	0.1392	-6.90929	4.87068e-12	7.55088e-11	10.122				NS
ENSG00000142733	MAP3K6	2457.97	-0.479905	0.0767283	-6.25461	3.98521e-10	4.91589e-09	8.308				NS
ENSG00000181773	GPR3	315.271	-0.253026	0.173228	-1.46065	0.14411	0.281435	0.551				NS
ENSG00000158195	WASF2	7241.82	-0.220339	0.0475148	-4.63728	3.53026e-06	2.51441e-05	4.6				NS
ENSG00000126705	AHDC1	1881.03	-0.105836	0.0889661	-1.18962	0.234194	0.400225	0.398				NS
ENSG00000000938	FGR	7.08009	-0.731751	1.22411	-0.597783	0.549985	0.709688	0.149				NS
ENSG00000126709	IFI6	7472.89	0.217985	0.0790577	2.75729	0.0058283	0.0199565	1.7				NS
ENSG00000009780	FAM76A	599.063	-0.142172	0.124456	-1.14235	0.25331	0.422006	0.375				NS
ENSG00000117758	STX12	1066.43	0.000343402	0.0866511	0.00396304	0.996838	1	0				NS
ENSG00000117751	PPP1R8	2154.29	-0.035989	0.0753144	-0.47785	0.632757	0.772362	0.112				NS
ENSG00000130775	THEMIS2	546.404	0.26572	0.138882	1.91327	0.0557132	0.133736	0.874				NS
ENSG00000117748	RPA2	1981.45	0.0721206	0.0770399	0.936146	0.349198	0.529197	0.276				NS
ENSG00000130768	SMPDL3B	31.0479	-0.918202	0.428733	-2.14167	0.0322204	0.0850317	1.07				NS
ENSG00000158156	XKR8	920.901	-0.0515913	0.101696	-0.50731	0.611937	0.756672	0.121				NS
ENSG00000158161	EYA3	1357.28	-0.289313	0.0784159	-3.68946	0.000224726	0.00112316	2.95				NS
ENSG00000169403	PTAFR	25.4752	0.072166	0.575354	0.125429	0.900184	0.950978	0.022				NS
ENSG00000126698	DNAJC8	4295.14	-0.00286304	0.0562776	-0.0508736	0.959426	0.979413	0.009				NS
ENSG00000130770	ATPIF1	1900.94	-0.0963046	0.0742895	-1.29634	0.194858	0.351072	0.455				NS
ENSG00000130766	SESN2	1447.89	0.0832555	0.0864007	0.963598	0.335248	0.514264	0.289				NS
ENSG00000130772	MED18	580.139	-0.0342778	0.114221	-0.300101	0.7641	0.865198	0.063				NS
ENSG00000204138	PHACTR4	1729.47	-0.10277	0.0802272	-1.28099	0.200197	0.357854	0.446				NS
ENSG00000180198	RCC1	2523.57	0.0222605	0.0682193	0.326309	0.744191	0.853324	0.069				NS
ENSG00000180098	TRNAU1AP	659.715	-0.0198354	0.10864	-0.182578	0.855129	0.923305	0.035				NS
ENSG00000120656	TAF12	418.826	0.20209	0.162003	1.24745	0.212234	0.373354	0.428				NS
ENSG00000188060	RAB42	238.527	1.10844	0.248818	4.45482	8.39639e-06	5.59329e-05	4.252				upregulated in 7TGP-POS
ENSG00000162419	GMEB1	875.504	0.0464214	0.0980283	0.473551	0.63582	0.774491	0.111				NS
ENSG00000198492	YTHDF2	4718.98	-0.00472213	0.0584233	-0.0808262	0.93558	0.969386	0.014				NS
ENSG00000116329	OPRD1	1.23331	2.01893	2.74225	0.73623	0.461591	NA	NA				NS
ENSG00000159023	EPB41	3154.41	-0.0293169	0.069886	-0.419496	0.674854	0.802613	0.095				NS
ENSG00000253304	TMEM200B	565.858	-0.366155	0.121494	-3.01378	0.00258016	0.00984519	2.007				NS
ENSG00000116350	SRSF4	3367.26	-0.0115393	0.0594538	-0.194089	0.846107	0.917674	0.037				NS
ENSG00000060656	PTPRU	2891.69	-0.563088	0.0638601	-8.81752	1.17024e-18	3.29624e-17	16.482			WNT	NS
ENSG00000162510	MATN1	17.5596	0.162657	0.742684	0.219013	0.82664	0.906043	0.043				NS
ENSG00000162511	LAPTM5	689.065	0.0858944	0.10847	0.791871	0.428436	0.607246	0.217				NS
ENSG00000162512	SDC3	3227.89	-0.409554	0.0580028	-7.06093	1.65391e-12	2.71709e-11	10.566				NS
ENSG00000134644	PUM1	3681.34	-0.0292321	0.0555568	-0.526165	0.598774	0.747248	0.127				NS
ENSG00000084628	NKAIN1	27.2269	-1.64984	1.0342	-1.59528	0.110649	0.229194	0.64				NS
ENSG00000060688	SNRNP40	2262.63	0.174978	0.0683794	2.55892	0.0104997	0.033093	1.48				NS
ENSG00000121766	ZCCHC17	1150.92	0.0961059	0.0874674	1.09876	0.271872	0.445257	0.351				NS
ENSG00000121769	FABP3	3.01494	0.0970828	1.40192	0.0692498	0.944791	NA	NA				NS
ENSG00000168528	SERINC2	660.389	-0.435845	0.109306	-3.9874	6.68023e-05	0.000373827	3.427				NS
ENSG00000142910	TINAGL1	1705.48	-0.189493	0.0731782	-2.58947	0.00961228	0.0307151	1.513				NS
ENSG00000121764	HCRTR1	1.37304	-0.899093	2.50672	-0.358673	0.71984	NA	NA				NS
ENSG00000162517	PEF1	1629.31	-0.0422355	0.0796165	-0.530487	0.595774	0.745252	0.128				NS
ENSG00000084636	COL16A1	3871.02	0.108215	0.101515	1.066	0.286425	0.461486	0.336				NS
ENSG00000121753	BAI2	1609.83	-0.066604	0.156523	-0.425522	0.670457	0.799731	0.097				NS
ENSG00000134668	SPOCD1	226.506	-0.958399	0.163453	-5.86346	4.53313e-09	4.89914e-08	7.31				NS
ENSG00000184007	PTP4A2	13580.2	0.181053	0.0557617	3.24692	0.00116663	0.00489395	2.31				NS
ENSG00000121774	KHDRBS1	5249.95	-0.0351058	0.0542017	-0.647688	0.517186	0.684353	0.165				NS
ENSG00000121775	TMEM39B	902.988	0.113044	0.0940705	1.2017	0.229481	0.394577	0.404				NS
ENSG00000025800	KPNA6	7913.36	-0.00211709	0.0544478	-0.038883	0.968984	0.983987	0.007				NS
ENSG00000084652	TXLNA	8222.15	0.0863812	0.0516545	1.67229	0.0944675	0.203024	0.692				NS
ENSG00000160050	CCDC28B	368.375	0.119635	0.143359	0.834511	0.403993	0.584563	0.233				NS
ENSG00000160051	IQCC	313.015	-0.148618	0.160781	-0.924351	0.355304	0.535565	0.271				NS
ENSG00000222046	DCDC2B	4.41203	1.06508	1.5795	0.674317	0.50011	0.670672	0.173				NS
ENSG00000160055	TMEM234	430.88	-0.532715	0.142293	-3.7438	0.00018126	0.000926964	3.033				NS
ENSG00000084623	EIF3I	5883.21	0.0616357	0.0579999	1.06269	0.287924	0.463379	0.334				NS
ENSG00000183615	FAM167B	23.0661	-0.654596	0.543286	-1.20488	0.228249	0.393306	0.405				NS
ENSG00000182866	LCK	2.3771	0.531914	1.60715	0.330966	0.74067	NA	NA				NS
ENSG00000116478	HDAC1	5717.2	-0.244255	0.0520209	-4.69532	2.6619e-06	1.93542e-05	4.713		WNT	WNT	NS
ENSG00000175130	MARCKSL1	4084.48	-0.0244316	0.0546156	-0.447337	0.654632	0.788412	0.103				NS
ENSG00000162526	TSSK3	24.3173	0.101922	0.547573	0.186135	0.852339	0.921993	0.035				NS
ENSG00000225828	FAM229A	318.464	-0.0844105	0.177226	-0.476288	0.633869	0.772839	0.112				NS
ENSG00000160058	BSDC1	2853.76	-0.195937	0.0664156	-2.95017	0.00317596	0.0117517	1.93				NS
ENSG00000273274	ZBTB8B	41.3098	1.66224	1.22324	1.35888	0.174183	0.323645	0.49				NS
ENSG00000160062	ZBTB8A	294.235	0.15893	0.157451	1.0094	0.312784	0.491125	0.309				NS
ENSG00000176261	ZBTB8OS	927.556	0.190454	0.104352	1.82512	0.0679835	0.156308	0.806				NS
ENSG00000162521	RBBP4	7149.84	0.04357	0.0560867	0.776833	0.437257	0.615818	0.211				NS
ENSG00000162520	SYNC	258.205	-0.548406	0.166661	-3.29054	0.000999936	0.00425582	2.371				NS
ENSG00000162522	KIAA1522	4439.79	-0.634428	0.0696159	-9.11327	7.99384e-20	2.44933e-18	17.611				NS
ENSG00000134684	YARS	4720.54	0.147252	0.0605514	2.43185	0.0150218	0.0447994	1.349				NS
ENSG00000116497	S100PBP	1404.06	-0.053278	0.0774845	-0.687595	0.491708	0.662821	0.179				NS
ENSG00000160097	FNDC5	64.7725	-0.242519	0.745204	-0.325439	0.744849	0.853531	0.069				NS
ENSG00000121905	HPCA	5.32015	0.349493	1.08381	0.322468	0.747098	0.855355	0.068				NS
ENSG00000121900	TMEM54	897.69	-0.195661	0.091836	-2.13055	0.0331263	0.087085	1.06				NS
ENSG00000116514	RNF19B	2059.53	0.0738344	0.0704314	1.04832	0.294492	0.470406	0.328				NS
ENSG00000004455	AK2	5654.37	0.149624	0.0512843	2.91754	0.00352809	0.0128602	1.891				NS
ENSG00000142920	ADC	459.659	0.0617373	0.125496	0.491947	0.622757	0.764304	0.117				NS
ENSG00000116525	TRIM62	283.821	-0.0366426	0.160957	-0.227655	0.819914	0.90186	0.045				NS
ENSG00000160094	ZNF362	452.591	-0.212489	0.130805	-1.62447	0.104275	0.219321	0.659				NS
ENSG00000184389	A3GALT2	2.91471	-0.528788	1.41043	-0.374913	0.707725	NA	NA				NS
ENSG00000134686	PHC2	5876.88	0.00813466	0.0529942	0.153501	0.878003	0.938169	0.028				NS
ENSG00000121903	ZSCAN20	447.79	-0.372413	0.150419	-2.47583	0.0132927	0.0403147	1.395				NS
ENSG00000121904	CSMD2	202.98	0.49255	0.573709	0.858536	0.390596	0.570718	0.244				NS
ENSG00000163866	SMIM12	1264.82	0.122564	0.0812723	1.50806	0.131538	0.26145	0.583				NS
ENSG00000188910	GJB3	30.8573	0.0719307	0.821816	0.0875266	0.930253	0.966469	0.015				NS
ENSG00000116544	DLGAP3	197.448	-0.143045	0.818542	-0.174756	0.861272	0.926684	0.033				NS
ENSG00000163867	ZMYM6	451.831	0.0833844	0.132884	0.627499	0.530332	0.694729	0.158				NS
ENSG00000197056	ZMYM1	1354.2	0.0919435	0.0830142	1.10756	0.26805	0.440461	0.356				NS
ENSG00000116560	SFPQ	12660.1	-0.0508612	0.046516	-1.09341	0.274213	0.447248	0.349				NS
ENSG00000146463	ZMYM4	5052.55	0.170686	0.0570534	2.99168	0.00277448	0.0104915	1.979				NS
ENSG00000142687	KIAA0319L	3757.15	-0.0503661	0.0533131	-0.944723	0.3448	0.524699	0.28				NS
ENSG00000020129	NCDN	1500.39	-0.626796	0.0765459	-8.1885	2.6451e-16	6.26635e-15	14.203				NS
ENSG00000116819	TFAP2E	105.292	-0.347455	0.261507	-1.32866	0.183959	0.336866	0.473				NS
ENSG00000126067	PSMB2	2962.73	0.0573682	0.0755913	0.758926	0.447897	0.625752	0.204		WNT		NS
ENSG00000142686	C1orf216	924.11	-0.178444	0.0931914	-1.91482	0.055516	0.133374	0.875				NS
ENSG00000092853	CLSPN	3075.51	0.14556	0.0655026	2.2222	0.0262695	0.0715301	1.146				NS
ENSG00000134698	2004-08-01	990.273	-0.133017	0.0937293	-1.41917	0.155851	0.297939	0.526		WNT		NS
ENSG00000092847	2001-08-01	3833.59	-0.00436978	0.0605016	-0.072226	0.942422	0.973658	0.012		WNT		NS
ENSG00000126070	2003-08-01	1562.59	0.0407361	0.0779061	0.522888	0.601052	0.749209	0.125		WNT		NS
ENSG00000092850	TEKT2	5.18733	0.0628488	1.0748	0.0584749	0.95337	0.978435	0.009				NS
ENSG00000116863	ADPRHL2	1554.61	0.148407	0.0765687	1.93822	0.0525968	0.127582	0.894				NS
ENSG00000171812	COL8A2	44.083	-0.589258	0.373602	-1.57724	0.114741	0.235301	0.628				NS
ENSG00000054116	TRAPPC3	1771.38	0.0555138	0.0733406	0.756931	0.449091	0.626381	0.203				NS
ENSG00000116871	MAP7D1	9063.66	0.0296593	0.0453461	0.654064	0.51307	0.68073	0.167				NS
ENSG00000054118	THRAP3	9938.74	-0.148882	0.0502023	-2.96564	0.00302052	0.0112818	1.948				NS
ENSG00000214193	SH3D21	937.309	-0.425067	0.187923	-2.26193	0.023702	0.0655873	1.183				NS
ENSG00000142694	EVA1B	381.227	0.0789047	1.02859	0.0767113	0.938853	0.971511	0.013				NS
ENSG00000196182	STK40	3284.88	-0.152353	0.0607826	-2.50652	0.0121926	0.0375087	1.426				NS
ENSG00000181817	LSM10	858.962	-0.117939	0.102803	-1.14724	0.251283	0.419802	0.377				NS
ENSG00000116885	OSCP1	140.289	-0.48157	0.216497	-2.22437	0.0261234	0.0712135	1.147				NS
ENSG00000119535	CSF3R	2.85101	1.42556	1.78333	0.799382	0.424069	NA	NA				NS
ENSG00000163873	GRIK3	75.9217	-1.50442	1.66989	-0.900907	0.367638	0.5482	0.261				NS
ENSG00000163874	ZC3H12A	2740.39	1.05783	0.0734437	14.4032	4.93819e-47	5.69843e-45	44.244				upregulated in 7TGP-POS
ENSG00000163875	MEAF6	1616.95	0.074481	0.0775691	0.960188	0.33696	0.516062	0.287				NS
ENSG00000163877	SNIP1	1115.35	-0.0226314	0.0880084	-0.257151	0.797062	0.887838	0.052				NS
ENSG00000163879	DNALI1	5.86728	-2.41206	1.08432	-2.22449	0.0261155	0.0712135	1.147				NS
ENSG00000134697	GNL2	3119.13	0.138118	0.0596833	2.31417	0.0206583	0.0584881	1.233				NS
ENSG00000169218	RSPO1	4.65233	0	2.27293	0	1	1	0		WNT	WNT	NS
ENSG00000116922	C1orf109	648.051	-0.0679644	0.1146	-0.593057	0.553143	0.712005	0.148				NS
ENSG00000134690	CDCA8	2345.94	0.249261	0.0653483	3.81435	0.000136543	0.000717515	3.144				NS
ENSG00000183317	EPHA10	97.7088	-0.988346	0.44699	-2.21112	0.0270278	0.0733296	1.135				NS
ENSG00000185090	MANEAL	810.751	0.0245182	0.112463	0.218012	0.82742	0.906449	0.043				NS
ENSG00000196449	YRDC	1359.61	0.363727	0.085953	4.23169	2.31938e-05	0.000142377	3.847				NS
ENSG00000197982	C1orf122	1203.74	0.121006	0.0875423	1.38226	0.166892	0.313393	0.504				NS
ENSG00000188786	MTF1	1343.89	0.0672354	0.0825805	0.81418	0.415542	0.595275	0.225				NS
ENSG00000204084	INPP5B	620.628	0.0895655	0.120189	0.745205	0.456148	0.633296	0.198				NS
ENSG00000183431	SF3A3	3550.35	-0.018195	0.0626001	-0.290655	0.771315	0.869788	0.061				NS
ENSG00000183386	FHL3	396.276	0.128926	0.147797	0.872316	0.383036	0.563527	0.249				NS
ENSG00000183520	UTP11L	1991.89	0.134936	0.0738855	1.82628	0.0678074	0.156092	0.807				NS
ENSG00000185668	POU3F1	7.48336	1.09769	1.92955	0.568882	0.569436	0.72511	0.14				NS
ENSG00000116954	RRAGC	758.401	-0.156297	0.110434	-1.4153	0.15698	0.299696	0.523				NS
ENSG00000214114	MYCBP	409.067	0.149658	0.134036	1.11655	0.264186	0.435562	0.361				NS
ENSG00000158315	RHBDL2	150.164	1.25757	0.228204	5.51073	3.57352e-08	3.46668e-07	6.46				upregulated in 7TGP-POS
ENSG00000174574	AKIRIN1	3885.15	0.149517	0.0619816	2.41227	0.0158534	0.0468594	1.329				NS
ENSG00000168653	NDUFS5	6926.39	0.0321426	0.0670386	0.479463	0.631609	0.771463	0.113				NS
ENSG00000127603	MACF1	26387.3	-0.163071	0.0503128	-3.24114	0.00119055	0.00498406	2.302			WNT	NS
ENSG00000183682	BMP8A	12.1006	-1.09913	1.06449	-1.03255	0.301816	0.479374	0.319				NS
ENSG00000090621	PABPC4	11087.4	-0.0456505	0.0478604	-0.953826	0.340172	0.519534	0.284				NS
ENSG00000163909	HEYL	22.2921	-0.169299	0.546061	-0.310037	0.756533	0.860717	0.065				NS
ENSG00000116981	NT5C1A	5.58522	0	2.25311	0	1	1	0				NS
ENSG00000116983	HPCAL4	33.7302	1.40819	1.26104	1.11669	0.264128	0.435516	0.361				NS
ENSG00000084072	PPIE	1630.9	0.0939885	0.078526	1.19691	0.231342	0.396819	0.401				NS
ENSG00000116985	BMP8B	413.312	-0.920329	0.185123	-4.97145	6.64545e-07	5.33613e-06	5.273				NS
ENSG00000198754	OXCT2	25.0983	0.281947	0.614718	0.458661	0.646478	0.782216	0.107				NS
ENSG00000043514	TRIT1	780.101	0.119091	0.0994129	1.19795	0.230938	0.396411	0.402				NS
ENSG00000116990	MYCL	46.9691	-1.01939	0.442511	-2.30365	0.021242	0.0599275	1.222				NS
ENSG00000168389	MFSD2A	344.706	0.287538	0.164712	1.7457	0.0808636	0.179224	0.747				NS
ENSG00000131236	CAP1	14174.2	-0.164176	0.0533643	-3.07651	0.00209437	0.00822401	2.085				NS
ENSG00000131238	PPT1	4120.31	0.175667	0.0612269	2.86912	0.0041161	0.014728	1.832				NS
ENSG00000117000	RLF	2326.38	-0.117353	0.0677019	-1.73338	0.083028	0.183199	0.737				NS
ENSG00000188800	TMCO2	39.4504	0.580191	0.385979	1.50317	0.132795	0.263364	0.579				NS
ENSG00000084073	ZMPSTE24	3225.25	0.157088	0.0659657	2.38135	0.0172492	0.0502072	1.299				NS
ENSG00000049089	COL9A2	187.685	0.294655	0.186326	1.58139	0.113788	0.233936	0.631				NS
ENSG00000084070	SMAP2	1283.37	-0.0404453	0.0837545	-0.482903	0.629165	0.769332	0.114				NS
ENSG00000187801	ZFP69B	238.514	0.102999	0.165412	0.622681	0.533494	0.697211	0.157				NS
ENSG00000187815	ZFP69	176.958	-0.0707617	0.217056	-0.326007	0.744419	0.85338	0.069				NS
ENSG00000164002	EXO5	419.804	-0.169073	0.132187	-1.27905	0.20088	0.358671	0.445				NS
ENSG00000117010	ZNF684	151.441	0.0503718	0.219513	0.22947	0.818503	0.901059	0.045				NS
ENSG00000117016	RIMS3	708.447	-1.39563	0.133621	-10.4447	1.54955e-25	6.92893e-24	23.159				upregulated in 7TGP-NEG
ENSG00000066136	NFYC	1729.96	0.012582	0.072033	0.17467	0.861339	0.926684	0.033				NS
ENSG00000117013	KCNQ4	57.5601	0.216111	0.393869	0.548688	0.58322	0.735657	0.133				NS
ENSG00000179862	CITED4	100.05	0.270583	0.281323	0.961821	0.336139	0.51519	0.288				NS
ENSG00000171793	CTPS1	3007.56	0.285904	0.0615807	4.64275	3.43797e-06	2.45234e-05	4.61				NS
ENSG00000171790	SLFNL1	10.1004	0.308481	0.751509	0.410482	0.681452	0.807666	0.093				NS
ENSG00000010803	SCMH1	1614.65	-0.0738253	0.0806225	-0.915691	0.359829	0.540555	0.267				NS
ENSG00000204060	FOXO6	173.602	-0.144653	0.285628	-0.506436	0.61255	0.757072	0.121				NS
ENSG00000127129	EDN2	18.6689	0.912218	0.562135	1.62277	0.104638	0.219894	0.658				NS
ENSG00000127124	HIVEP3	663.623	-0.711011	0.1148	-6.19346	5.88586e-10	7.14947e-09	8.146				NS
ENSG00000198815	FOXJ3	3133.48	-0.00200787	0.0661259	-0.0303643	0.975777	0.987438	0.005				NS
ENSG00000066185	ZMYND12	43.0126	0.0134384	0.380267	0.0353395	0.971809	0.985315	0.006				NS
ENSG00000127125	PPCS	946.784	-0.16377	0.0928023	-1.76472	0.0776107	0.173521	0.761				NS
ENSG00000186409	CCDC30	79.2061	-0.643708	0.308894	-2.08391	0.0371685	0.0958624	1.018				NS
ENSG00000171960	PPIH	1018.72	0.285242	0.0893478	3.1925	0.00141049	0.00578631	2.238				NS
ENSG00000065978	YBX1	36715.6	0.0588675	0.0438844	1.34142	0.179784	0.331084	0.48				NS
ENSG00000164007	CLDN19	1.5116	-1.23774	2.12326	-0.582944	0.559931	NA	NA				NS
ENSG00000117385	LEPRE1	4331.52	0.513322	0.0563568	9.10842	8.35938e-20	2.55586e-18	17.592				NS
ENSG00000164008	C1orf50	248.405	-0.128546	0.164906	-0.779512	0.435678	0.614259	0.212				NS
ENSG00000177868	CCDC23	357.854	-0.0353957	0.145253	-0.243683	0.807476	0.894217	0.049				NS
ENSG00000164010	ERMAP	408.539	-0.17113	0.137741	-1.2424	0.214087	0.375598	0.425				NS
ENSG00000164011	ZNF691	298.882	-0.134623	0.163642	-0.822667	0.410698	0.590739	0.229				NS
ENSG00000117394	SLC2A1	8153.31	0.0932885	0.05613	1.66201	0.0965113	0.206178	0.686				NS
ENSG00000186973	FAM183A	20.9208	-0.995068	0.516908	-1.92504	0.0542243	0.130887	0.883				NS
ENSG00000117395	EBNA1BP2	3426.15	0.200553	0.0646326	3.10297	0.00191589	0.00760036	2.119				NS
ENSG00000243710	WDR65	46.7771	-0.589932	0.425382	-1.38683	0.165494	0.311563	0.506				NS
ENSG00000179178	TMEM125	1.24678	-1.23763	2.1877	-0.56572	0.571584	NA	NA				NS
ENSG00000066056	TIE1	40.0629	0.554962	0.388708	1.42771	0.153376	0.294208	0.531				NS
ENSG00000117400	MPL	1.52332	-1.15395	1.92429	-0.599677	0.548721	NA	NA				NS
ENSG00000117399	CDC20	5165.37	0.283551	0.0551117	5.14503	2.67479e-07	2.28499e-06	5.641				NS
ENSG00000066322	ELOVL1	2970.39	-0.170901	0.0589514	-2.89902	0.00374331	0.0135534	1.868				NS
ENSG00000159479	MED8	818.595	0.106521	0.106801	0.997374	0.318583	0.497393	0.303				NS
ENSG00000198198	SZT2	2424.47	-0.143356	0.0919003	-1.55991	0.118781	0.241348	0.617				NS
ENSG00000178922	HYI	1845.78	0.275037	0.079579	3.45615	0.000547958	0.00249546	2.603				NS
ENSG00000142949	PTPRF	11053.7	0.194283	0.0477225	4.07109	4.67943e-05	0.000269557	3.569				NS
ENSG00000066135	KDM4A	2853.85	-0.126676	0.0648068	-1.95468	0.0506211	0.123818	0.907				NS
ENSG00000126091	ST3GAL3	526.805	0.161067	0.114176	1.4107	0.158334	0.301437	0.521				NS
ENSG00000117407	ARTN	115.052	0.743616	0.228663	3.25201	0.0011459	0.00481407	2.317				NS
ENSG00000117408	IPO13	1847.92	-0.121973	0.0767001	-1.59026	0.111776	0.23076	0.637				NS
ENSG00000132768	DPH2	1442.06	0.147072	0.0807402	1.82154	0.0685241	0.15736	0.803				NS
ENSG00000117410	ATP6V0B	4715.34	0.0616374	0.06366	0.968229	0.33293	0.512302	0.29				NS
ENSG00000117411	B4GALT2	1813.98	0.140578	0.0732656	1.91875	0.0550159	0.132418	0.878				NS
ENSG00000159214	CCDC24	483.211	-0.357157	0.117225	-3.04677	0.00231313	0.00896738	2.047				NS
ENSG00000196517	SLC6A9	1014.11	-0.213004	0.090555	-2.3522	0.0186625	0.05372	1.27				NS
ENSG00000171872	KLF17	53.6989	0.195818	0.323051	0.606153	0.544413	0.706555	0.151				NS
ENSG00000178028	DMAP1	2116.21	-0.0470279	0.0827918	-0.568026	0.570017	0.725458	0.139				NS
ENSG00000117419	ERI3	1774.21	0.13092	0.0718526	1.82206	0.0684455	0.15723	0.803				NS
ENSG00000187147	RNF220	2595.17	-0.0162828	0.070054	-0.232431	0.816203	0.899514	0.046			WNT	NS
ENSG00000126106	TMEM53	373.366	-0.0423062	0.13225	-0.319895	0.749048	0.85686	0.067				NS
ENSG00000198520	C1orf228	40.0926	-0.914001	0.402667	-2.26987	0.0232155	0.0645406	1.19				NS
ENSG00000142945	KIF2C	5586.69	0.361051	0.0546125	6.61115	3.81335e-11	5.36532e-10	9.27				NS
ENSG00000142959	BEST4	8.83965	-0.222906	0.908272	-0.245418	0.806133	0.89326	0.049				NS
ENSG00000173846	PLK3	1378.55	-0.210602	0.0845392	-2.49118	0.0127319	0.0388943	1.41				NS
ENSG00000188396	TCTEX1D4	17.0289	0.235637	0.699247	0.336986	0.736127	0.84686	0.072				NS
ENSG00000222009	BTBD19	298.157	-0.368163	0.198516	-1.85458	0.0636567	0.148712	0.828				NS
ENSG00000117425	PTCH2	51.8014	-0.818056	0.353449	-2.31449	0.0206407	0.0584615	1.233				NS
ENSG00000070785	EIF2B3	1212.7	-0.0158985	0.0913109	-0.174114	0.861775	0.927014	0.033				NS
ENSG00000126107	HECTD3	2925.52	-0.0979873	0.0610048	-1.60622	0.108225	0.225414	0.647				NS
ENSG00000126088	UROD	3507.12	-0.0691119	0.0580583	-1.19039	0.233894	0.399903	0.398				NS
ENSG00000162415	ZSWIM5	160.3	-1.55459	0.240221	-6.47151	9.70277e-11	1.30732e-09	8.884				upregulated in 7TGP-NEG
ENSG00000186603	HPDL	27.6386	1.07098	1.10086	0.972858	0.330624	0.509905	0.293				NS
ENSG00000132781	MUTYH	848.504	0.229314	0.0976811	2.34758	0.0188959	0.0543043	1.265				NS
ENSG00000132773	TOE1	889.313	-0.184636	0.104355	-1.76931	0.076842	0.172124	0.764				NS
ENSG00000070759	TESK2	283.654	0.0365503	0.161145	0.226816	0.820567	0.90222	0.045				NS
ENSG00000132763	MMACHC	526.274	0.153757	0.121824	1.26212	0.206904	0.366356	0.436				NS
ENSG00000117450	PRDX1	13615.2	-0.0638541	0.0629785	-1.0139	0.310629	0.488975	0.311				NS
ENSG00000117448	AKR1A1	2516.51	0.190725	0.06585	2.89636	0.00377514	0.0136523	1.865				NS
ENSG00000132780	NASP	9640.98	0.327934	0.0483123	6.78779	1.13865e-11	1.69013e-10	9.772				NS
ENSG00000159588	CCDC17	135.856	-0.228226	0.209633	-1.08869	0.27629	0.449713	0.347				NS
ENSG00000159592	GPBP1L1	5198.47	-0.0254919	0.0562478	-0.453208	0.650399	0.785231	0.105				NS
ENSG00000159596	TMEM69	933.609	0.254146	0.0978792	2.59653	0.00941717	0.0301928	1.52				NS
ENSG00000197429	IPP	409.195	0.0501403	0.135833	0.369131	0.71203	0.830151	0.081				NS
ENSG00000086015	MAST2	4345.25	0.0303615	0.0567293	0.535199	0.592512	0.742321	0.129				NS
ENSG00000117461	PIK3R3	1177.32	0.177899	0.081825	2.17414	0.0296943	0.0794915	1.1				NS
ENSG00000117472	TSPAN1	271.1	-1.09831	0.158787	-6.91686	4.61762e-12	7.21326e-11	10.142				upregulated in 7TGP-NEG
ENSG00000085998	POMGNT1	4122.4	0.0146409	0.0590812	0.247811	0.804281	0.892128	0.05				NS
ENSG00000171357	LURAP1	9.06307	-0.442385	0.784191	-0.564129	0.572666	0.727208	0.138				NS
ENSG00000085999	RAD54L	936.289	0.335368	0.104177	3.21922	0.00128542	0.00532514	2.274				NS
ENSG00000132128	LRRC41	3482.53	0.0358997	0.0568124	0.631898	0.527453	0.692352	0.16				NS
ENSG00000173660	UQCRH	7920.48	0.178645	0.0663528	2.69236	0.00709487	0.0236865	1.625				NS
ENSG00000117481	NSUN4	1215.19	0.223932	0.0836182	2.67803	0.00740566	0.0245524	1.61				NS
ENSG00000117480	FAAH	251.003	0.319458	0.216989	1.47223	0.140959	0.276488	0.558				NS
ENSG00000197587	DMBX1	189.09	1.08081	1.77091	0.610316	0.541653	0.704519	0.152				NS
ENSG00000079277	MKNK1	876.402	-0.065607	0.10048	-0.652939	0.513795	0.681489	0.167				NS
ENSG00000142961	MOB3C	746.988	-0.303896	0.103044	-2.94919	0.00318609	0.0117773	1.929				NS
ENSG00000159658	EFCAB14	4881.37	0.0755087	0.055942	1.34977	0.177091	0.327643	0.485				NS
ENSG00000186118	TEX38	1.4394	-1.35855	2.68262	-0.506425	0.612558	NA	NA				NS
ENSG00000142973	CYP4B1	1.84194	-1.46492	1.9775	-0.740794	0.458819	NA	NA				NS
ENSG00000186377	CYP4X1	4.02186	0.915741	1.29998	0.704427	0.481167	0.6536	0.185				NS
ENSG00000162366	PDZK1IP1	795.628	2.00941	0.156781	12.8167	1.32201e-37	1.08716e-35	34.964				upregulated in 7TGP-POS
ENSG00000162367	TAL1	13.5461	-0.515105	1.44027	-0.357644	0.72061	0.836066	0.078				NS
ENSG00000123473	STIL	2499.37	0.123534	0.0678799	1.8199	0.0687749	0.157885	0.802				NS
ENSG00000162368	CMPK1	6510.07	0.204228	0.0620238	3.29274	0.000992175	0.00422908	2.374				NS
ENSG00000186790	FOXE3	2.57096	0.892515	1.5774	0.565814	0.57152	NA	NA				NS
ENSG00000186564	FOXD2	72.2342	0.00783528	0.336691	0.0232714	0.981434	0.990449	0.004				NS
ENSG00000269113	TRABD2B	21.1003	-1.92347	1.66661	-1.15412	0.248453	0.417022	0.38			WNT	NS
ENSG00000132122	SPATA6	222.315	-1.17522	0.430587	-2.72935	0.00634585	0.0214816	1.668				upregulated in 7TGP-NEG
ENSG00000186094	AGBL4	12.0635	-1.92809	1.00382	-1.92076	0.0547622	0.131962	0.88				NS
ENSG00000162373	BEND5	9.46809	-2.25214	1.30476	-1.7261	0.0843298	0.185642	0.731				NS
ENSG00000162374	ELAVL4	1.57509	1.61664	2.35943	0.685185	0.493227	NA	NA				NS
ENSG00000142700	DMRTA2	26.9083	-1.1392	1.0738	-1.0609	0.288733	0.464212	0.333				NS
ENSG00000185104	FAF1	3056.39	0.084682	0.0621494	1.36255	0.173023	0.322117	0.492				NS
ENSG00000123080	CDKN2C	1766.44	0.000674327	0.0745196	0.00904898	0.99278	0.998221	0.001				NS
ENSG00000204006	C1orf185	1.37714	-1.238	1.99337	-0.621056	0.534563	NA	NA				NS
ENSG00000123091	RNF11	3686.3	0.0949537	0.0659164	1.44052	0.149721	0.289196	0.539				NS
ENSG00000085831	TTC39A	218.953	-0.847396	0.270288	-3.13516	0.00171759	0.00687661	2.163				NS
ENSG00000085832	EPS15	2698.87	0.0492131	0.0708977	0.694142	0.487593	0.659431	0.181				NS
ENSG00000117859	OSBPL9	4006.5	0.0153491	0.0625398	0.245429	0.806125	0.89326	0.049				NS
ENSG00000078618	NRD1	7474.36	0.0164732	0.0503612	0.3271	0.743592	0.852797	0.069				NS
ENSG00000169213	RAB3B	2255.22	0.46222	0.113257	4.08114	4.48146e-05	0.000259301	3.586				NS
ENSG00000117862	TXNDC12	1856.3	0.209202	0.0726718	2.87872	0.00399288	0.0143265	1.844				NS
ENSG00000198841	KTI12	424.267	0.108223	0.133367	0.811467	0.417098	0.596885	0.224				NS
ENSG00000134717	BTF3L4	2093.19	0.26263	0.0859038	3.05725	0.00223375	0.00870446	2.06				NS
ENSG00000157077	ZFYVE9	1399.16	-0.0670943	0.0811693	-0.826597	0.408466	0.588892	0.23				NS
ENSG00000154222	CC2D1B	2875.41	-0.0232884	0.0667987	-0.348635	0.727363	0.840901	0.075				NS
ENSG00000085840	ORC1	905.148	-0.00765876	0.105318	-0.0727207	0.942028	0.973459	0.012				NS
ENSG00000134748	PRPF38A	1844.21	-0.00116766	0.0709588	-0.0164554	0.986871	0.994012	0.003				NS
ENSG00000134744	ZCCHC11	2327.56	-0.0614946	0.0659896	-0.931883	0.351397	0.531433	0.275				NS
ENSG00000116157	GPX7	5.10365	0.252055	1.17354	0.214782	0.829937	0.908126	0.042				NS
ENSG00000162377	SELRC1	963.104	0.348713	0.0953762	3.65618	0.000256002	0.00126228	2.899				NS
ENSG00000162378	ZYG11B	2546.93	0.137452	0.0676907	2.03059	0.0422963	0.107074	0.97				NS
ENSG00000203995	ZYG11A	567.383	0.342596	0.133501	2.56624	0.0102808	0.0325517	1.487				NS
ENSG00000121310	ECHDC2	1290.07	-0.344611	0.1075	-3.2057	0.00134735	0.00555438	2.255				NS
ENSG00000116171	SCP2	3121.56	-0.0147146	0.0597308	-0.246348	0.805413	0.892899	0.049				NS
ENSG00000174348	PODN	3.51446	-0.335599	1.31722	-0.254779	0.798894	NA	NA				NS
ENSG00000162383	SLC1A7	7.57738	-0.202859	0.836233	-0.242586	0.808326	0.894432	0.048				NS
ENSG00000157184	CPT2	956.366	0.380181	0.100327	3.78942	0.000151001	0.000788564	3.103				NS
ENSG00000162384	C1orf123	883.86	-0.0933384	0.0895671	-1.0421	0.297363	0.47388	0.324				NS
ENSG00000162385	MAGOH	948.411	0.123674	0.108781	1.1369	0.255578	0.424698	0.372				NS
ENSG00000157193	LRP8	3018.95	0.0286769	0.0616339	0.465278	0.641733	0.778842	0.109				NS
ENSG00000174332	GLIS1	10.6914	2.81234	0.862109	3.26216	0.00110568	0.00466764	2.331				upregulated in 7TGP-POS
ENSG00000058804	NDC1	2615.5	0.346632	0.0703913	4.92436	8.46364e-07	6.65419e-06	5.177				NS
ENSG00000058799	YIPF1	757.313	-0.0148804	0.0967764	-0.15376	0.877799	0.938045	0.028				NS
ENSG00000211452	DIO1	9.70917	-0.669036	1.30295	-0.513477	0.607618	0.753777	0.123				NS
ENSG00000081870	HSPB11	948.991	-0.0735435	0.0971343	-0.757132	0.448971	0.626367	0.203				NS
ENSG00000116212	LRRC42	1389.45	0.0101864	0.0786486	0.129518	0.896948	0.949156	0.023				NS
ENSG00000116209	TMEM59	5462.44	-0.00722046	0.0555108	-0.130073	0.896509	0.949156	0.023				NS
ENSG00000116205	TCEANC2	335.768	0.150636	0.143144	1.05234	0.292646	0.468397	0.329				NS
ENSG00000157211	CDCP2	1.70564	2.52438	2.36789	1.06609	0.286385	NA	NA				NS
ENSG00000215883	CYB5RL	169.87	-0.284016	0.240419	-1.18134	0.237469	0.404325	0.393				NS
ENSG00000157216	SSBP3	221.467	-0.253295	0.175008	-1.44734	0.147803	0.28646	0.543				NS
ENSG00000162390	ACOT11	50.5069	-1.50494	0.510748	-2.94653	0.00321361	0.0118667	1.926				upregulated in 7TGP-NEG
ENSG00000243725	TTC4	28.75	0.479001	0.458263	1.04525	0.295906	0.472136	0.326				NS
ENSG00000006555	TTC22	2.13453	0.312451	1.6919	0.184675	0.853484	NA	NA				NS
ENSG00000116133	DHCR24	17174.7	-0.0569046	0.0518806	-1.09684	0.272712	0.446193	0.35				NS
ENSG00000143001	TMEM61	5.33713	-1.41216	1.15704	-1.2205	0.222275	0.3858	0.414				NS
ENSG00000169174	PCSK9	4464.63	0.26232	0.0541183	4.84715	1.25245e-06	9.56313e-06	5.019				NS
ENSG00000162402	USP24	5279.72	0.0503825	0.0598074	0.842412	0.399557	0.580139	0.236				NS
ENSG00000162407	PPAP2B	4418.81	0.856441	0.0735157	11.6498	2.30087e-31	1.36611e-29	28.865				NS
ENSG00000162409	PRKAA2	993.243	0.253149	0.0914731	2.76747	0.00564924	0.0194362	1.711			WNT	NS
ENSG00000187889	C1orf168	1.26766	0.123712	2.27922	0.0542783	0.956713	NA	NA				NS
ENSG00000173406	DAB1	2.75454	1.69396	1.79414	0.944163	0.345087	NA	NA				NS
ENSG00000162600	OMA1	278.283	-0.18708	0.165092	-1.13319	0.257136	0.426592	0.37				NS
ENSG00000184292	TACSTD2	1356.3	0.3892	0.0793653	4.90391	9.39497e-07	7.32204e-06	5.135				NS
ENSG00000162601	MYSM1	1654.52	0.856521	0.124193	6.8967	5.32234e-12	8.22434e-11	10.085				NS
ENSG00000177606	JUN	4544.17	0.188167	0.0531482	3.54043	0.000399476	0.00188194	2.725	WNT			NS
ENSG00000172456	FGGY	182.858	0.45802	0.205481	2.22902	0.0258128	0.0705145	1.152				NS
ENSG00000134709	HOOK1	51.3402	-0.505731	0.330848	-1.52859	0.126367	0.253389	0.596				NS
ENSG00000134716	CYP2J2	37.758	-0.183184	0.394956	-0.46381	0.642784	0.779205	0.108				NS
ENSG00000162599	NFIA	1621.37	0.053683	0.0779469	0.688712	0.491004	0.662084	0.179				NS
ENSG00000162604	TM2D1	574.657	0.00832209	0.107622	0.0773272	0.938363	0.971144	0.013				NS
ENSG00000132849	INADL	1283.6	-0.282417	0.0969031	-2.91442	0.00356348	0.0129712	1.887				NS
ENSG00000240563	L1TD1	1.48122	0.783	2.04645	0.382613	0.702006	NA	NA				NS
ENSG00000132854	KANK4	381.358	-1.91897	1.60178	-1.19802	0.230908	0.396408	0.402				NS
ENSG00000162607	USP1	5102.89	0.143107	0.0568121	2.51895	0.0117705	0.0364003	1.439				NS
ENSG00000116641	DOCK7	3826.04	0.0541714	0.0588104	0.92112	0.356988	0.537472	0.27				NS
ENSG00000125703	ATG4C	407.147	0.00964902	0.133505	0.0722743	0.942384	0.973658	0.012				NS
ENSG00000187140	FOXD3	165.042	-0.37732	0.335772	-1.12374	0.261124	0.431557	0.365				NS
ENSG00000088035	ALG6	497.213	0.119018	0.118636	1.00321	0.315757	0.49433	0.306				NS
ENSG00000142856	ITGB3BP	856.357	0.0544139	0.10293	0.52865	0.597048	0.746323	0.127				NS
ENSG00000203965	EFCAB7	320.28	-0.203009	0.149757	-1.35559	0.17523	0.325167	0.488				NS
ENSG00000079739	PGM1	4293.6	0.254907	0.056908	4.47929	7.48927e-06	5.03353e-05	4.298				NS
ENSG00000185483	ROR1	733.774	0.588325	0.101332	5.80595	6.40035e-09	6.78892e-08	7.168		WNT	WNT	NS
ENSG00000177414	UBE2U	1.48424	-2.24545	2.31042	-0.971879	0.331111	NA	NA				NS
ENSG00000158966	CACHD1	579.415	0.126757	0.128974	0.982811	0.3257	0.504432	0.297				NS
ENSG00000162437	RAVER2	776.148	-0.0934479	0.119994	-0.778768	0.436116	0.614635	0.211				NS
ENSG00000162434	JAK1	4158.36	0.154105	0.0545307	2.82602	0.00471306	0.0165698	1.781				NS
ENSG00000162433	AK4	2838.31	0.166037	0.0723473	2.295	0.021733	0.0611318	1.214				NS
ENSG00000116675	DNAJC6	714.417	0.728008	0.109146	6.67003	2.55745e-11	3.66678e-10	9.436				NS
ENSG00000116678	LEPR	491.763	0.143208	0.12172	1.17654	0.239381	0.406563	0.391				NS
ENSG00000213625	LEPROT	2226.85	0.305822	0.0685161	4.4635	8.06306e-06	5.38629e-05	4.269				NS
ENSG00000184588	PDE4B	320.008	1.18617	0.147901	8.02002	1.05725e-15	2.3491e-14	13.629				upregulated in 7TGP-POS
ENSG00000118473	SGIP1	5.66366	0.727561	1.03011	0.706297	0.480004	0.652701	0.185				NS
ENSG00000152763	WDR78	113.117	-0.684096	0.327238	-2.09052	0.0365715	0.0946981	1.024				NS
ENSG00000198160	MIER1	3099.52	0.113675	0.061138	1.85932	0.0629812	0.147616	0.831				NS
ENSG00000116704	SLC35D1	1156.02	-0.028424	0.0897428	-0.316727	0.751451	0.858004	0.067				NS
ENSG00000081985	IL12RB2	1.67643	1.68499	1.88942	0.891802	0.372499	NA	NA				NS
ENSG00000142864	SERBP1	14433.7	0.164764	0.0549384	2.99907	0.00270804	0.0102699	1.988				NS
ENSG00000116717	GADD45A	1469.36	0.222301	0.0760423	2.92339	0.00346241	0.0126516	1.898				NS
ENSG00000172380	GNG12	8570.72	0.120879	0.0640581	1.88703	0.0591565	0.14033	0.853		WNT		NS
ENSG00000162595	DIRAS3	22.6572	0.182392	0.529295	0.344594	0.7304	0.84305	0.074				NS
ENSG00000116729	WLS	5551.07	-0.129448	0.0612896	-2.11206	0.034681	0.0904575	1.044		WNT	WNT	NS
ENSG00000116745	RPE65	1.47221	-0.337892	2.09116	-0.161581	0.871636	NA	NA				NS
ENSG00000024526	DEPDC1	3186.02	0.520627	0.0667089	7.80447	5.97543e-15	1.21798e-13	12.914				NS
ENSG00000033122	LRRC7	10.5489	-0.670045	0.900142	-0.744376	0.456649	0.633526	0.198				NS
ENSG00000066557	LRRC40	1149.38	0.101722	0.0865142	1.17579	0.23968	0.406976	0.39				NS
ENSG00000116754	SRSF11	5494.24	0.0238478	0.0683019	0.349153	0.726974	0.840692	0.075				NS
ENSG00000118454	ANKRD13C	1944.62	0.247254	0.068838	3.59182	0.000328383	0.00157679	2.802				NS
ENSG00000197568	HHLA3	39.0655	-0.259346	0.515789	-0.502813	0.615095	0.758644	0.12				NS
ENSG00000116761	CTH	151.89	0.495099	0.198314	2.49655	0.0125409	0.0384146	1.416				NS
ENSG00000050628	PTGER3	15.9292	1.01128	0.629068	1.60758	0.107926	0.225021	0.648				NS
ENSG00000132485	ZRANB2	3821.46	-0.194071	0.0648796	-2.99125	0.0027784	0.0104953	1.979				NS
ENSG00000172260	NEGR1	505.811	0.773077	0.11683	6.61713	3.66246e-11	5.17336e-10	9.286				NS
ENSG00000162620	LRRIQ3	75.7856	0.407887	0.300899	1.35556	0.175239	0.325167	0.488				NS
ENSG00000254685	FPGT	305.958	-0.151418	0.14876	-1.01787	0.308741	0.486861	0.313				NS
ENSG00000116783	TNNI3K	1.51223	-0.85985	2.1327	-0.403174	0.68682	NA	NA				NS
ENSG00000178965	C1orf173	4.21175	0.716577	1.14447	0.626123	0.531234	0.695465	0.158				NS
ENSG00000116791	CRYZ	1339.91	0.0890922	0.0811511	1.09786	0.272267	0.445701	0.351				NS
ENSG00000162623	TYW3	1236.58	0.0868373	0.0805374	1.07822	0.280934	0.455356	0.342				NS
ENSG00000162624	LHX8	3.02065	0.676201	1.3657	0.495133	0.620506	NA	NA				NS
ENSG00000137968	SLC44A5	347.369	-0.678494	0.134752	-5.03515	4.7748e-07	3.91534e-06	5.407				NS
ENSG00000117054	ACADM	2334.01	0.0583082	0.0698362	0.834929	0.403758	0.584322	0.233				NS
ENSG00000137955	RABGGTB	2472.58	0.0565844	0.0640156	0.883916	0.376742	0.557478	0.254				NS
ENSG00000057468	MSH4	26.7818	-0.814144	0.49346	-1.64987	0.09897	0.2103	0.677				NS
ENSG00000184005	ST6GALNAC3	49.1291	2.20346	0.523047	4.21273	2.52303e-05	0.000153626	3.814				upregulated in 7TGP-POS
ENSG00000117069	ST6GALNAC5	72.9853	0.637528	0.323398	1.97134	0.0486851	0.120048	0.921				NS
ENSG00000142892	PIGK	1689.62	0.280594	0.0853695	3.28681	0.00101328	0.00430878	2.366				NS
ENSG00000154027	AK5	122.433	1.82028	0.271591	6.70227	2.05201e-11	2.96289e-10	9.528				upregulated in 7TGP-POS
ENSG00000036549	ZZZ3	3182.44	0.119184	0.0629974	1.89189	0.0585057	0.139155	0.857				NS
ENSG00000077254	USP33	2938.8	-0.00640952	0.0629849	-0.101763	0.918945	0.961268	0.017				NS
ENSG00000180488	FAM73A	1456.32	-0.168828	0.0904792	-1.86593	0.0620517	0.1457	0.837				NS
ENSG00000162614	NEXN	271.022	-0.118948	0.156224	-0.761392	0.446423	0.624608	0.204				NS
ENSG00000162613	FUBP1	5017.41	-0.186217	0.0586889	-3.17296	0.00150896	0.00614796	2.211				NS
ENSG00000162616	DNAJB4	1070.03	0.208317	0.0922118	2.25912	0.0238761	0.0660053	1.18				NS
ENSG00000137960	GIPC2	3.54245	0.7705	1.3455	0.572649	0.566882	NA	NA				NS
ENSG00000122420	PTGFR	129.159	1.58865	0.260448	6.0997	1.06271e-09	1.24642e-08	7.904				upregulated in 7TGP-POS
ENSG00000137959	IFI44L	3364.69	0.955425	0.135727	7.03932	1.93176e-12	3.13752e-11	10.503				NS
ENSG00000137965	IFI44	3865.84	0.211477	0.0720557	2.93491	0.00333644	0.0122507	1.912				NS
ENSG00000162618	ELTD1	1.26908	-1.2036	4.54701	-0.264701	0.79124	NA	NA				NS
ENSG00000117114	LPHN2	3792.59	-0.285019	0.0660413	-4.31577	1.59048e-05	0.0001007	3.997				NS
ENSG00000137941	TTLL7	837.75	0.354648	0.0942209	3.76401	0.000167213	0.000862215	3.064				NS
ENSG00000142875	PRKACB	1581.88	0.671775	0.0827587	8.11728	4.76756e-16	1.10031e-14	13.958	WNT			NS
ENSG00000203943	SAMD13	21.9085	0.40753	0.529252	0.770011	0.441293	0.619612	0.208				NS
ENSG00000137976	DNASE2B	1.60295	2.83251	2.41653	1.17214	0.24114	NA	NA				NS
ENSG00000174021	GNG5	606.239	-0.415749	0.123806	-3.35807	0.000784891	0.00343351	2.464		WNT		NS
ENSG00000122432	SPATA1	27.6826	-0.263101	0.470931	-0.558683	0.576378	0.729793	0.137				NS
ENSG00000117151	CTBS	1186.54	0.187098	0.0833381	2.24504	0.0247654	0.0681215	1.167				NS
ENSG00000117155	SSX2IP	1247.3	-0.113222	0.0818713	-1.38292	0.166689	0.313135	0.504				NS
ENSG00000171517	LPAR3	64.8912	-0.202345	0.490953	-0.412146	0.680232	0.806884	0.093				NS
ENSG00000153898	MCOLN2	235.26	0.518613	0.185041	2.80269	0.00506785	0.0176739	1.753				NS
ENSG00000162643	WDR63	12.9801	-0.701512	0.722628	-0.970778	0.331659	0.51084	0.292				NS
ENSG00000055732	MCOLN3	483.313	-0.216466	0.207006	-1.0457	0.295702	0.471949	0.326				NS
ENSG00000097096	SYDE2	513.584	0.0775126	0.1319	0.587662	0.556759	0.715076	0.146				NS
ENSG00000162642	C1orf52	908.373	0.367526	0.0964267	3.81145	0.000138152	0.000725169	3.14				NS
ENSG00000142867	BCL10	1283.62	0.128727	0.082841	1.5539	0.120208	0.24353	0.613				NS
ENSG00000153904	DDAH1	2964.67	0.316231	0.0598945	5.27981	1.29318e-07	1.15795e-06	5.936				NS
ENSG00000142871	CYR61	9469.43	0.727409	0.0489772	14.852	6.75175e-50	8.25734e-48	47.083				NS
ENSG00000117174	ZNHIT6	1044.06	0.19035	0.0851434	2.23564	0.0253751	0.0695438	1.158				NS
ENSG00000171502	COL24A1	17.9009	0.74963	0.737051	1.01707	0.309122	0.4873	0.312				NS
ENSG00000122417	ODF2L	1888.01	0.124763	0.071127	1.75409	0.0794148	0.176588	0.753				NS
ENSG00000137975	CLCA2	7.51692	0.769111	0.999498	0.769497	0.441599	0.619881	0.208				NS
ENSG00000016490	CLCA1	1.26397	0.500726	2.03299	0.246301	0.805449	NA	NA				NS
ENSG00000097033	SH3GLB1	4755.83	0.171463	0.0589564	2.9083	0.00363402	0.0132048	1.879				NS
ENSG00000183291	2015-09-01	4312	0.261465	0.0675161	3.87263	0.000107667	0.000578959	3.237				NS
ENSG00000153936	HS2ST1	1907.03	0.262507	0.0728545	3.60317	0.000314364	0.0015166	2.819				NS
ENSG00000143013	LMO4	1626.51	0.280054	0.075551	3.70683	0.000209871	0.00105816	2.975				NS
ENSG00000065243	PKN2	4783.5	-0.0185546	0.0580403	-0.319686	0.749207	0.85686	0.067				NS
ENSG00000137947	GTF2B	929.194	0.0749178	0.0928945	0.806483	0.419965	0.599608	0.222				NS
ENSG00000137944	CCBL2	960.814	0.0226154	0.0931451	0.242798	0.808162	0.894423	0.048				NS
ENSG00000213516	RBMXL1	863.232	0.162744	0.0976988	1.66577	0.0957582	0.205059	0.688				NS
ENSG00000117226	GBP3	2022.38	0.309698	0.0674782	4.58961	4.44085e-06	3.11033e-05	4.507				NS
ENSG00000117228	GBP1	1194.89	0.141139	0.0852291	1.65599	0.0977229	0.208238	0.681				NS
ENSG00000162645	GBP2	2485.61	-0.050788	0.0648532	-0.783121	0.433556	0.612112	0.213				NS
ENSG00000162654	GBP4	346.371	1.0019	0.141094	7.10091	1.23934e-12	2.05251e-11	10.688				upregulated in 7TGP-POS
ENSG00000154451	GBP5	301.986	1.60659	0.283003	5.67694	1.37129e-08	1.40658e-07	6.852				upregulated in 7TGP-POS
ENSG00000183347	GBP6	4.68533	0.967695	1.16434	0.831108	0.405913	0.586273	0.232				NS
ENSG00000197147	LRRC8B	797.309	0.22067	0.10674	2.06736	0.0387003	0.0992228	1.003				NS
ENSG00000171488	LRRC8C	1047.66	-0.412903	0.0905426	-4.56032	5.10766e-06	3.53925e-05	4.451				NS
ENSG00000171492	LRRC8D	1286.45	0.375466	0.0868897	4.32118	1.55198e-05	9.84365e-05	4.007				NS
ENSG00000162664	ZNF326	1011.71	0.0978784	0.0924536	1.05868	0.289747	0.465267	0.332				NS
ENSG00000143032	BARHL2	20.5177	2.52981	1.82929	1.38295	0.166682	0.313135	0.504				NS
ENSG00000122482	ZNF644	2619.39	0.00144138	0.0595161	0.0242184	0.980678	0.990113	0.004				NS
ENSG00000162669	HFM1	60.2215	0.138088	0.366415	0.376862	0.706276	0.826202	0.083				NS
ENSG00000097046	CDC7	728.616	0.0354833	0.101106	0.350953	0.725624	0.839772	0.076				NS
ENSG00000069702	TGFBR3	582.55	-0.43835	0.11081	-3.95588	7.62539e-05	0.000421933	3.375				NS
ENSG00000172031	EPHX4	141.937	0.0580907	0.201869	0.287765	0.773527	0.871475	0.06				NS
ENSG00000230667	SETP18	168.315	-0.224296	0.274503	-0.817101	0.413871	0.593632	0.226				NS
ENSG00000189195	BTBD8	69.8199	-0.224991	0.297776	-0.755572	0.449906	0.627151	0.203				NS
ENSG00000069712	KIAA1107	250.814	-0.381341	0.156383	-2.43851	0.0147481	0.0441208	1.355				NS
ENSG00000174842	GLMN	273.769	0.237349	0.153259	1.54868	0.121458	0.245457	0.61				NS
ENSG00000122484	RPAP2	843.573	-0.111654	0.0927476	-1.20385	0.228647	0.393802	0.405				NS
ENSG00000162676	GFI1	17.9161	0.155607	0.68421	0.227425	0.820093	0.901907	0.045				NS
ENSG00000067208	EVI5	2256.24	0.0221959	0.0645302	0.343962	0.730875	0.843394	0.074				NS
ENSG00000154511	FAM69A	244.859	0.186744	0.15656	1.19279	0.232951	0.398721	0.399				NS
ENSG00000143033	MTF2	1130.12	0.0890564	0.0826952	1.07692	0.281514	0.456193	0.341				NS
ENSG00000117500	TMED5	3404.4	0.383264	0.0606994	6.31412	2.71695e-10	3.42829e-09	8.465		WNT		NS
ENSG00000122483	CCDC18	711.983	0.387863	0.100934	3.84273	0.000121672	0.000647214	3.189				NS
ENSG00000117505	DR1	2803.62	0.136465	0.0631741	2.16013	0.0307623	0.0818784	1.087				NS
ENSG00000137942	FNBP1L	1596.55	-0.019867	0.0736512	-0.269745	0.787357	0.879904	0.056				NS
ENSG00000137936	BCAR3	3331.31	-0.158958	0.060342	-2.63428	0.0084315	0.0274508	1.561				NS
ENSG00000067334	DNTTIP2	2521.85	-0.167601	0.0605373	-2.76856	0.00563054	0.0193811	1.713				NS
ENSG00000023909	GCLM	1295.87	-0.183803	0.081842	-2.24583	0.024715	0.068009	1.167				NS
ENSG00000198691	ABCA4	14.2205	-0.58176	0.667892	-0.87104	0.383732	0.564203	0.249				NS
ENSG00000137962	ARHGAP29	13496.8	-0.188542	0.0481475	-3.91592	9.0059e-05	0.000490542	3.309				NS
ENSG00000117528	ABCD3	2058.03	0.0206009	0.0669761	0.307585	0.758398	0.861605	0.065				NS
ENSG00000117525	F3	2996.69	1.23627	0.0602098	20.5327	1.09889e-93	3.27584e-91	90.485				upregulated in 7TGP-POS
ENSG00000143036	SLC44A3	34.7173	-0.357703	0.469747	-0.761479	0.446371	0.624596	0.204				NS
ENSG00000117519	CNN3	7600.5	0.160814	0.0538066	2.98874	0.00280127	0.0105684	1.976				NS
ENSG00000172339	ALG14	162.538	-0.134031	0.193104	-0.69409	0.487626	0.659431	0.181				NS
ENSG00000152078	TMEM56	503.333	-0.461206	0.142665	-3.23279	0.00122588	0.00511689	2.291				NS
ENSG00000122481	RWDD3	74.2955	-0.142204	0.288359	-0.493148	0.621908	0.763655	0.117				NS
ENSG00000117569	PTBP2	852.84	0.135994	0.0899806	1.51137	0.130695	0.260317	0.584				NS
ENSG00000188641	DPYD	2740.23	-0.604685	0.0613275	-9.85994	6.20891e-23	2.36663e-21	20.626				NS
ENSG00000162627	SNX7	963.234	-0.215394	0.084612	-2.54567	0.010907	0.0341579	1.467				NS
ENSG00000117598	LPPR5	1.25476	-0.550508	2.30095	-0.239252	0.81091	NA	NA				NS
ENSG00000117600	LPPR4	6.80656	1.06259	1.94906	0.545177	0.585631	0.737075	0.132				NS
ENSG00000099260	PALMD	3.59076	0.490927	1.37795	0.356273	0.721636	NA	NA				NS
ENSG00000156869	FRRS1	233.843	0.833071	0.197023	4.22829	2.35475e-05	0.000144177	3.841				NS
ENSG00000162688	AGL	1726.11	-0.0359989	0.070659	-0.509473	0.610421	0.755515	0.122				NS
ENSG00000117620	SLC35A3	1573.25	-0.189476	0.0778325	-2.43441	0.0149162	0.0445401	1.351				NS
ENSG00000156875	HIAT1	2819.57	-0.16438	0.0709691	-2.31622	0.0205461	0.0582282	1.235				NS
ENSG00000156876	SASS6	590.926	-0.156537	0.108914	-1.43726	0.150644	0.290351	0.537				NS
ENSG00000122435	TRMT13	360.682	-0.301732	0.137634	-2.19227	0.0283599	0.076407	1.117				NS
ENSG00000122477	LRRC39	20.0205	-0.248339	0.561304	-0.442432	0.658176	0.791017	0.102				NS
ENSG00000137992	DBT	1242.98	-0.122193	0.087569	-1.39539	0.162899	0.307834	0.512				NS
ENSG00000137996	RTCA	1192.43	-0.19173	0.081106	-2.36395	0.0180815	0.0522701	1.282				NS
ENSG00000079335	CDC14A	383.515	0.157658	0.132938	1.18595	0.235641	0.402053	0.396				NS
ENSG00000162692	VCAM1	21.2661	-0.661893	1.16142	-0.569899	0.568746	0.724489	0.14				NS
ENSG00000162694	EXTL2	983.135	-0.0745379	0.0916875	-0.812956	0.416243	0.59596	0.225				NS
ENSG00000162695	SLC30A7	1979.22	0.154789	0.066706	2.32047	0.0203155	0.0576318	1.239				NS
ENSG00000117543	DPH5	552.091	0.0436473	0.124693	0.350038	0.72631	0.840214	0.076				NS
ENSG00000170989	S1PR1	29.6132	0.579986	0.529418	1.09552	0.27329	0.446507	0.35				NS
ENSG00000118733	OLFM3	8.11337	0.892689	0.847451	1.05338	0.292166	0.467944	0.33				NS
ENSG00000060718	COL11A1	14.6638	2.35321	0.693355	3.39395	0.000688932	0.00305672	2.515				upregulated in 7TGP-POS
ENSG00000185946	RNPC3	473.537	-0.540833	0.122783	-4.40478	1.05892e-05	6.94092e-05	4.159				NS
ENSG00000240038	AMY2B	54.7865	-1.10216	0.35874	-3.07231	0.00212412	0.00832941	2.079				upregulated in 7TGP-NEG
ENSG00000198890	PRMT6	760.62	0.430575	0.107589	4.00202	6.28029e-05	0.000352682	3.453				NS
ENSG00000162631	NTNG1	5.27461	-2.23361	1.79361	-1.24532	0.213014	0.374128	0.427				NS
ENSG00000134215	VAV3	129.171	-0.406878	0.630517	-0.645308	0.518728	0.685489	0.164				NS
ENSG00000085491	SLC25A24	3214.2	-0.067546	0.0593711	-1.13769	0.255249	0.424298	0.372				NS
ENSG00000162636	FAM102B	1498.48	0.118375	0.0820925	1.44198	0.149309	0.288672	0.54				NS
ENSG00000162639	HENMT1	146.595	-2.36105	1.77589	-1.3295	0.183682	0.336487	0.473				NS
ENSG00000134186	PRPF38B	2189.33	-0.018588	0.0798455	-0.232799	0.815917	0.899476	0.046				NS
ENSG00000143107	FNDC7	4.4628	-1.04451	1.20383	-0.867652	0.385585	0.56588	0.247				NS
ENSG00000116266	STXBP3	1087.61	-0.115972	0.08301	-1.39709	0.162388	0.30699	0.513				NS
ENSG00000162641	AKNAD1	21.5299	0.862054	0.510472	1.68874	0.0912693	0.197785	0.704				NS
ENSG00000121957	GPSM2	1730.43	-0.0996744	0.0726526	-1.37193	0.170085	0.31771	0.498				NS
ENSG00000121940	CLCC1	1402.7	-0.0903332	0.0831987	-1.08575	0.277589	0.451571	0.345				NS
ENSG00000085433	WDR47	999.92	-0.243332	0.0850914	-2.85965	0.00424107	0.0151109	1.821				NS
ENSG00000197780	TAF13	1217.08	0.0834651	0.0826513	1.00985	0.31257	0.490843	0.309				NS
ENSG00000215717	TMEM167B	1013.23	-0.0284051	0.0889686	-0.319271	0.749521	0.856875	0.067				NS
ENSG00000116299	KIAA1324	16.4934	-0.773839	0.676486	-1.14391	0.252661	0.421465	0.375				NS
ENSG00000031698	SARS	4654.43	0.0961236	0.0559431	1.71824	0.0857533	0.188139	0.726				NS
ENSG00000143126	CELSR2	1006.94	-1.01156	0.103236	-9.7985	1.14269e-22	4.23595e-21	20.373			WNT	upregulated in 7TGP-NEG
ENSG00000134222	PSRC1	1033.86	0.172109	0.0880118	1.95552	0.0505216	0.123638	0.908				NS
ENSG00000134243	SORT1	5430.11	-0.109587	0.056526	-1.93869	0.0525385	0.127487	0.895				NS
ENSG00000143106	PSMA5	3593.74	0.0339146	0.0592838	0.572073	0.567273	0.723551	0.141		WNT		NS
ENSG00000143028	SYPL2	72.3922	-0.805233	0.300681	-2.67803	0.0074057	0.0245524	1.61				NS
ENSG00000162650	ATXN7L2	360.75	-0.100803	0.137624	-0.732455	0.463891	0.638804	0.195				NS
ENSG00000174151	CYB561D1	600.828	-0.480254	0.11959	-4.01584	5.92351e-05	0.000334753	3.475				NS
ENSG00000181754	AMIGO1	346.609	-0.620651	0.142657	-4.35064	1.35738e-05	8.71366e-05	4.06				NS
ENSG00000156097	GPR61	3.69215	0.972776	1.21852	0.798323	0.424683	NA	NA				NS
ENSG00000065135	GNAI3	3522.52	-0.0623704	0.0606733	-1.02797	0.303964	0.481515	0.317				NS
ENSG00000134183	GNAT2	4.20045	0.656957	1.27401	0.515659	0.606093	0.752567	0.123		WNT		NS
ENSG00000116337	AMPD2	2336.06	0.160652	0.0618475	2.59754	0.00938931	0.0301237	1.521				NS
ENSG00000168765	GSTM4	947.317	-0.168475	0.0954064	-1.76587	0.0774174	0.173147	0.762				NS
ENSG00000213366	GSTM2	167.37	-0.653619	0.191415	-3.41466	0.000638615	0.00285382	2.545				NS
ENSG00000134184	GSTM1	159.21	-0.221341	0.192651	-1.14892	0.250587	0.419121	0.378				NS
ENSG00000134202	GSTM3	1317.1	0.100824	0.0808559	1.24696	0.212411	0.373389	0.428				NS
ENSG00000198758	EPS8L3	1.52325	-0.323435	1.90283	-0.169976	0.865029	NA	NA				NS
ENSG00000184371	CSF1	6914.44	-0.444642	0.0464555	-9.57135	1.0552e-21	3.64708e-20	19.438				NS
ENSG00000168710	AHCYL1	3545.44	0.104528	0.0588901	1.77497	0.075903	0.170636	0.768				NS
ENSG00000143093	STRIP1	1737.12	-0.0208046	0.0729871	-0.285045	0.77561	0.872637	0.059				NS
ENSG00000197106	SLC6A17	131.747	-1.50682	1.19551	-1.2604	0.207525	0.367191	0.435				NS
ENSG00000116396	KCNC4	147.46	-0.409842	0.230105	-1.78111	0.0748947	0.168867	0.772				NS
ENSG00000162775	RBM15	1712.13	0.0956703	0.0756308	1.26497	0.205884	0.364919	0.438				NS
ENSG00000168679	SLC16A4	25.505	-1.09723	0.473377	-2.31788	0.0204556	0.0580063	1.237				NS
ENSG00000134248	LAMTOR5	1579.83	0.0819392	0.0823682	0.994791	0.319838	0.498482	0.302				NS
ENSG00000177301	KCNA2	7.72753	2.52329	1.92607	1.31008	0.19017	0.345237	0.462				NS
ENSG00000177272	KCNA3	6.65009	0.077287	2.1958	0.0351976	0.971922	0.985315	0.006				NS
ENSG00000143119	CD53	1.80132	-0.170743	1.69926	-0.100481	0.919963	NA	NA				NS
ENSG00000121931	LRIF1	1194.24	0.14069	0.0888327	1.58376	0.113249	0.233095	0.632				NS
ENSG00000156171	DRAM2	807.175	0.0971595	0.0965599	1.00621	0.314315	0.492772	0.307				NS
ENSG00000134255	CEPT1	783.295	0.0302698	0.0999065	0.302981	0.761904	0.863756	0.064				NS
ENSG00000162777	DENND2D	37.9463	-0.200693	0.386633	-0.519079	0.603706	0.750515	0.125				NS
ENSG00000064886	CHI3L2	216.857	-0.537727	0.266009	-2.02146	0.0432323	0.109103	0.962				NS
ENSG00000173947	PIFO	11.9592	0.660914	1.00976	0.654529	0.512771	0.680446	0.167				NS
ENSG00000085465	OVGP1	47.5211	0.355985	0.349188	1.01947	0.307981	0.48607	0.313				NS
ENSG00000116455	WDR77	538.693	0.0203858	0.114311	0.178337	0.858459	0.925534	0.034				NS
ENSG00000116459	ATP5F1	3662.94	0.0121693	0.0671522	0.181219	0.856196	0.923929	0.034				NS
ENSG00000143110	C1orf162	11.2222	0.531328	0.842761	0.630461	0.528393	0.693101	0.159				NS
ENSG00000121933	ADORA3	2.85434	-0.322507	1.4192	-0.227246	0.820233	NA	NA				NS
ENSG00000116473	RAP1A	1200.57	0.0502455	0.0891071	0.563877	0.572838	0.727208	0.138				NS
ENSG00000197852	FAM212B	102.923	-0.0996925	0.24468	-0.40744	0.683685	0.80957	0.092				NS
ENSG00000064703	DDX20	844.21	-0.0435542	0.0905833	-0.480819	0.630645	0.770615	0.113				NS
ENSG00000171385	KCND3	36.5897	2.08374	1.6472	1.26502	0.205863	0.364919	0.438				NS
ENSG00000143079	CTTNBP2NL	1994.65	-0.20165	0.0666891	-3.02374	0.00249673	0.00957281	2.019				NS
ENSG00000134245	WNT2B	212.125	-0.831871	0.176825	-4.70448	2.54517e-06	1.85905e-05	4.731	WNT	WNT	WNT	NS
ENSG00000007341	ST7L	680.462	-0.260977	0.109876	-2.37519	0.0175398	0.0509287	1.293				NS
ENSG00000116489	CAPZA1	10971.1	-0.129771	0.0546253	-2.37566	0.0175177	0.050886	1.293				NS
ENSG00000155363	MOV10	3789.45	-0.0512537	0.0699866	-0.732337	0.463963	0.638842	0.195		WNT		NS
ENSG00000155366	RHOC	3158.12	-0.244374	0.0660887	-3.69767	0.000217587	0.00109321	2.961				NS
ENSG00000155367	PPM1J	27.6289	-0.536558	0.513134	-1.04565	0.295723	0.471949	0.326				NS
ENSG00000184599	FAM19A3	3.54241	-1.24255	1.59997	-0.776608	0.43739	NA	NA				NS
ENSG00000155380	SLC16A1	3311.36	0.893052	0.302089	2.95625	0.00311402	0.0115646	1.937				NS
ENSG00000198799	LRIG2	1162.36	0.0878499	0.0829237	1.05941	0.289415	0.46489	0.333				NS
ENSG00000081026	MAGI3	892.499	0.0248387	0.0908252	0.273478	0.784486	0.878686	0.056				NS
ENSG00000116793	PHTF1	1556.53	0.0805182	0.0741764	1.0855	0.277702	0.451653	0.345				NS
ENSG00000081019	RSBN1	934.422	0.224654	0.0979589	2.29335	0.0218278	0.0613502	1.212				NS
ENSG00000134242	PTPN22	165.569	0.326909	0.187997	1.73891	0.0820508	0.181407	0.741				NS
ENSG00000188761	BCL2L15	5.16804	0.679328	1.03114	0.658814	0.510015	0.678613	0.168				NS
ENSG00000134262	AP4B1	498.83	0.437507	0.119726	3.65424	0.000257947	0.00127012	2.896				NS
ENSG00000118655	DCLRE1B	556.25	0.098862	0.11307	0.874341	0.381933	0.56254	0.25				NS
ENSG00000163349	HIPK1	2970.01	0.192976	0.0635703	3.03564	0.00240029	0.00926261	2.033				NS
ENSG00000116774	OLFML3	72.9838	1.51344	0.299352	5.05574	4.2872e-07	3.55626e-06	5.449				upregulated in 7TGP-POS
ENSG00000197323	TRIM33	2826.24	-0.0181051	0.0666002	-0.271848	0.785739	0.879332	0.056				NS
ENSG00000116752	BCAS2	939.828	-0.0343737	0.109145	-0.314937	0.75281	0.858479	0.066				NS
ENSG00000175984	DENND2C	139.594	-0.008619	0.215832	-0.0399338	0.968146	0.983987	0.007				NS
ENSG00000213281	NRAS	3517.03	0.19395	0.0649708	2.98519	0.00283404	0.0106773	1.972				NS
ENSG00000009307	CSDE1	15699.4	-0.0761847	0.0541906	-1.40587	0.159764	0.303353	0.518				NS
ENSG00000052723	SIKE1	1840.06	-0.0552915	0.072364	-0.764075	0.444823	0.623319	0.205				NS
ENSG00000198765	SYCP1	1.51229	-0.710031	2.0502	-0.346323	0.7291	NA	NA				NS
ENSG00000134198	TSPAN2	80.5931	1.09345	0.339271	3.22294	0.00126883	0.00526557	2.279				upregulated in 7TGP-POS
ENSG00000134259	NGF	55.644	1.31376	0.335987	3.91017	9.22316e-05	0.000501612	3.3				upregulated in 7TGP-POS
ENSG00000173218	VANGL1	1986.61	-0.123514	0.0666667	-1.8527	0.0639252	0.149145	0.826	WNT		WNT	NS
ENSG00000177551	NHLH2	1.83221	0.0989431	1.87351	0.0528117	0.957882	NA	NA				NS
ENSG00000163393	SLC22A15	376.611	0.0609093	0.137568	0.442758	0.657941	0.790999	0.102				NS
ENSG00000173212	MAB21L3	3.77479	-0.358128	1.21807	-0.294014	0.768748	NA	NA				NS
ENSG00000163399	ATP1A1	38699.4	-0.43061	0.0522503	-8.24129	1.70357e-16	4.09687e-15	14.388				NS
ENSG00000116815	CD58	787.519	-0.500217	0.0989184	-5.05687	4.26198e-07	3.54088e-06	5.451				NS
ENSG00000143061	IGSF3	634.225	-0.54376	0.179021	-3.03742	0.00238616	0.00921304	2.036				NS
ENSG00000134247	PTGFRN	988.461	2.6235	0.643187	4.07891	4.52476e-05	0.00026158	3.582				upregulated in 7TGP-POS
ENSG00000134256	CD101	5.68466	1.52966	2.21314	0.691171	0.489458	0.660933	0.18				NS
ENSG00000116830	TTF2	953.246	-0.0308967	0.0917104	-0.336894	0.736196	0.846872	0.072				NS
ENSG00000134253	TRIM45	176.187	-0.128675	0.1917	-0.67123	0.502074	0.672487	0.172				NS
ENSG00000134258	VTCN1	1.71044	-1.2469	2.02953	-0.614376	0.538967	NA	NA				NS
ENSG00000198162	MAN1A2	2790.17	-0.147402	0.0699789	-2.10637	0.0351721	0.0915215	1.038				NS
ENSG00000183508	FAM46C	1706.52	-0.283891	0.192825	-1.47227	0.140947	0.276488	0.558				NS
ENSG00000196505	GDAP2	1387.49	-0.358974	0.0854105	-4.20293	2.6348e-05	0.000159887	3.796				NS
ENSG00000065183	WDR3	1665.3	0.0433065	0.0800799	0.540791	0.588652	0.73938	0.131				NS
ENSG00000155761	SPAG17	6.57384	-2.32595	0.988351	-2.35337	0.0186042	0.0535846	1.271				NS
ENSG00000092607	TBX15	51.8167	0.291417	0.338942	0.859784	0.389908	0.57012	0.244				NS
ENSG00000116882	HAO2	1.26223	0.0420915	2.36906	0.0177672	0.985825	NA	NA				NS
ENSG00000143067	ZNF697	1518.81	0.151271	0.0758659	1.99393	0.0461602	0.114991	0.939				NS
ENSG00000092621	PHGDH	7510.32	0.328549	0.0683492	4.80692	1.5327e-06	1.15408e-05	4.938				NS
ENSG00000134240	HMGCS2	1.91587	0.0935211	2.54289	0.0367775	0.970662	NA	NA				NS
ENSG00000134193	REG4	2.58322	-0.678576	1.71962	-0.394608	0.693132	NA	NA				NS
ENSG00000134250	NOTCH2	10913.2	0.285452	0.0520235	5.48698	4.08863e-08	3.92119e-07	6.407				NS
ENSG00000188610	FAM72B	272.889	0.416661	0.170039	2.45039	0.0142701	0.0428522	1.368				NS
ENSG00000171943	SRGAP2C	551.446	0.189921	0.114205	1.66298	0.0963171	0.205917	0.686				NS
ENSG00000236334	PPIAL4G	1.74095	-0.233213	1.80663	-0.129087	0.897289	NA	NA				NS
ENSG00000215784	FAM72D	262.238	0.375591	0.178486	2.10432	0.035351	0.0919536	1.036				NS
ENSG00000196369	SRGAP2B	1030.64	0.0666388	0.0905801	0.735689	0.46192	0.637317	0.196				NS
ENSG00000162825	NBPF8	4.80108	0.154469	1.2505	0.123525	0.901691	0.951745	0.021				NS
ENSG00000178104	PDE4DIP	4755.22	0.411955	0.0566542	7.2714	3.55782e-13	6.30061e-12	11.201				NS
ENSG00000177144	NUDT4P1	54.0647	-0.651734	0.354218	-1.83993	0.0657791	0.152426	0.817				NS
ENSG00000168509	HFE2	1.32454	-1.51925	2.4256	-0.626338	0.531093	NA	NA				NS
ENSG00000121851	POLR3GL	902.48	-0.0888073	0.0971675	-0.913962	0.360737	0.54146	0.266				NS
ENSG00000131779	PEX11B	617.278	-0.134242	0.114568	-1.17172	0.241308	0.408673	0.389				NS
ENSG00000143127	ITGA10	2341.41	-0.814058	0.0796895	-10.2154	1.6922e-24	7.12167e-23	22.147				NS
ENSG00000198483	ANKRD35	6.69949	-1.13481	1.03762	-1.09366	0.274103	0.447235	0.349				NS
ENSG00000131788	PIAS3	1620.38	-0.490815	0.0949697	-5.16812	2.36459e-07	2.03335e-06	5.692				NS
ENSG00000186364	NUDT17	94.2923	0.133323	0.263985	0.505041	0.61353	0.757987	0.12				NS
ENSG00000186141	POLR3C	1288.69	0.100821	0.0820693	1.22848	0.219265	0.382106	0.418				NS
ENSG00000117281	CD160	3.07138	-3.10012	1.9096	-1.62343	0.104496	NA	NA				NS
ENSG00000174827	PDZK1	8.65336	0.261264	0.847109	0.308419	0.757764	0.861363	0.065				NS
ENSG00000117262	GPR89A	480.512	0.157323	0.134601	1.16881	0.242481	0.41027	0.387				NS
ENSG00000131791	PRKAB2	1044.46	-0.0863994	0.0894751	-0.965626	0.334232	0.513531	0.289				NS
ENSG00000131781	FMO5	87.6494	-0.599231	0.28652	-2.09141	0.0364909	0.0945408	1.024				NS
ENSG00000131778	CHD1L	3072.13	-0.0600421	0.0702043	-0.855249	0.392414	0.572263	0.242				NS
ENSG00000116128	BCL9	1192.28	-0.476724	0.0870726	-5.47501	4.37476e-08	4.17151e-07	6.38		WNT	WNT	NS
ENSG00000162836	ACP6	811.3	-0.512404	0.111533	-4.59419	4.34432e-06	3.05019e-05	4.516				NS
ENSG00000188092	GPR89B	94.8579	-0.14226	0.325321	-0.437293	0.661899	0.793691	0.1				NS
ENSG00000203814	HIST2H2BF	8124.37	0.666314	0.069099	9.64288	5.2686e-22	1.85686e-20	19.731				NS
ENSG00000183598	HIST2H3D	2121.76	0.964328	0.173802	5.54843	2.88248e-08	2.82696e-07	6.549				NS
ENSG00000203811	HIST2H3C	758.379	0.376048	0.289341	1.29967	0.193714	0.349761	0.456				NS
ENSG00000203812	HIST2H2AA4	589.221	0.235591	0.340433	0.692034	0.488916	0.660739	0.18				NS
ENSG00000203852	HIST2H3A	381.702	0.363713	0.353861	1.02784	0.304025	0.481515	0.317				NS
ENSG00000184678	HIST2H2BE	4995.87	0.469597	0.0763388	6.15148	7.67622e-10	9.16853e-09	8.038				NS
ENSG00000184260	HIST2H2AC	4232.46	0.412465	0.170194	2.4235	0.0153717	0.0456618	1.34				NS
ENSG00000184270	HIST2H2AB	2058.98	0.433575	0.101107	4.28828	1.8006e-05	0.000113053	3.947				NS
ENSG00000178096	BOLA1	193.434	-0.0537938	0.246989	-0.217798	0.827587	0.906456	0.043				NS
ENSG00000159164	SV2A	321.183	-0.50494	0.940149	-0.537085	0.591209	0.741288	0.13				NS
ENSG00000143368	SF3B4	1941.46	-0.224055	0.075646	-2.96189	0.00305755	0.0113934	1.943				NS
ENSG00000014914	MTMR11	1546.34	0.283859	0.0861661	3.29432	0.000986614	0.00420914	2.376				NS
ENSG00000136631	VPS45	1287.2	-0.0727645	0.0876473	-0.830196	0.406428	0.586839	0.231				NS
ENSG00000023902	PLEKHO1	436.418	0.0393111	0.124539	0.315653	0.752266	0.858113	0.066				NS
ENSG00000143401	ANP32E	7754.71	0.43374	0.053856	8.0537	8.03248e-16	1.7987e-14	13.745				NS
ENSG00000118298	CA14	1.3336	1.61349	2.47194	0.652723	0.513935	NA	NA				NS
ENSG00000117362	APH1A	5924.71	0.0970275	0.0606805	1.59899	0.109823	0.227846	0.642				NS
ENSG00000118292	C1orf54	35.4082	0.148595	0.580584	0.255941	0.797996	0.888325	0.051				NS
ENSG00000159208	C1orf51	95.398	-0.861596	0.330312	-2.60843	0.00909591	0.0293403	1.533				NS
ENSG00000117360	PRPF3	4714.51	0.0570195	0.0580655	0.981986	0.326107	0.504788	0.297				NS
ENSG00000163125	RPRD2	3290.29	-0.217952	0.0610659	-3.56913	0.000358164	0.00170378	2.769				NS
ENSG00000143369	ECM1	1987.43	-0.496735	0.0780407	-6.36508	1.95191e-10	2.51847e-09	8.599				NS
ENSG00000143382	ADAMTSL4	331.934	-0.314596	0.178586	-1.7616	0.0781371	0.174534	0.758				NS
ENSG00000143384	MCL1	17341.6	0.00142068	0.0462514	0.0307164	0.975496	0.987364	0.006				NS
ENSG00000143420	ENSA	5787.99	-0.0441401	0.0572228	-0.771373	0.440486	0.618932	0.208				NS
ENSG00000143457	GOLPH3L	1234.47	-0.0804533	0.0898763	-0.895157	0.370703	0.55145	0.258				NS
ENSG00000143452	HORMAD1	596.534	0.442485	0.73339	0.603342	0.546281	0.707589	0.15				NS
ENSG00000163131	CTSS	1397.03	2.38222	0.0968279	24.6026	1.1849e-133	7.06446e-131	130.151				upregulated in 7TGP-POS
ENSG00000143387	CTSK	145.199	0.0479113	0.218388	0.219386	0.82635	0.906022	0.043				NS
ENSG00000143437	ARNT	3310.97	-0.0529061	0.0614974	-0.860298	0.389625	0.569939	0.244				NS
ENSG00000143379	SETDB1	2373	-0.0131075	0.0679351	-0.192941	0.847005	0.918171	0.037				NS
ENSG00000143418	CERS2	8693.71	-0.00527947	0.0494491	-0.106766	0.914975	0.959008	0.018				NS
ENSG00000143412	ANXA9	11.8871	-0.927453	0.935719	-0.991167	0.321604	0.500363	0.301				NS
ENSG00000143409	FAM63A	397.736	-0.198786	0.125372	-1.58557	0.112838	0.232383	0.634				NS
ENSG00000143363	PRUNE	939.1	-0.0115793	0.0954847	-0.121269	0.903478	0.95268	0.021				NS
ENSG00000163141	BNIPL	24.2748	-0.696001	0.534564	-1.302	0.192918	0.348895	0.457				NS
ENSG00000143443	C1orf56	202.894	0.0315947	0.197731	0.159786	0.873049	0.934715	0.029				NS
ENSG00000197622	CDC42SE1	5878.2	0.0384304	0.0528004	0.727844	0.466709	0.641041	0.193				NS
ENSG00000213190	MLLT11	1309.48	0.544778	0.100099	5.44239	5.25699e-08	4.95862e-07	6.305				NS
ENSG00000143458	GABPB2	597.235	-0.176852	0.12383	-1.42818	0.15324	0.294047	0.532				NS
ENSG00000143434	SEMA6C	348.595	-0.369261	0.145736	-2.53377	0.0112842	0.0351169	1.454				NS
ENSG00000163156	SCNM1	1112.66	-0.111596	0.10704	-1.04256	0.297151	0.473594	0.325				NS
ENSG00000163155	LYSMD1	415.879	0.0822079	0.150674	0.545601	0.58534	0.736991	0.133				NS
ENSG00000163159	VPS72	1965.82	-0.0686613	0.0823295	-0.833982	0.404291	0.584935	0.233				NS
ENSG00000143398	PIP5K1A	5956.5	0.196285	0.0566137	3.4671	0.000526107	0.00240283	2.619				NS
ENSG00000159352	PSMD4	6134.69	0.0357364	0.0566614	0.630701	0.528236	0.693062	0.159		WNT		NS
ENSG00000143373	ZNF687	2939.99	0.0379491	0.0634077	0.598493	0.549511	0.709282	0.149				NS
ENSG00000143393	PI4KB	5136.51	-0.00647303	0.053148	-0.121792	0.903063	0.95249	0.021				NS
ENSG00000143390	RFX5	3365.12	-0.0838469	0.0574742	-1.45886	0.144604	0.282052	0.55				NS
ENSG00000143416	SELENBP1	580.379	0.0640664	0.104984	0.610252	0.541695	0.704519	0.152				NS
ENSG00000159377	PSMB4	8301.15	0.0918497	0.0552256	1.66317	0.0962782	0.205893	0.686		WNT		NS
ENSG00000143442	POGZ	4035.06	-0.0599476	0.0590243	-1.01564	0.309799	0.488099	0.311				NS
ENSG00000143375	CGN	135.058	0.32178	0.233371	1.37884	0.167945	0.315082	0.502				NS
ENSG00000143367	TUFT1	1609.25	0.387583	0.083296	4.65308	3.27016e-06	2.34081e-05	4.631				NS
ENSG00000143376	SNX27	2938.71	0.096956	0.0652101	1.48683	0.137061	0.270288	0.568				NS
ENSG00000159409	CELF3	1.46721	-0.923568	2.09165	-0.44155	0.658815	NA	NA				NS
ENSG00000143450	OAZ3	30.4871	-0.709371	0.622435	-1.13967	0.254423	0.42327	0.373				NS
ENSG00000182134	TDRKH	1076.44	-0.306237	0.0991836	-3.08758	0.00201793	0.0079654	2.099				NS
ENSG00000213171	LINGO4	1.36252	1.08234	2.08992	0.517885	0.604538	NA	NA				NS
ENSG00000143365	RORC	19.2124	-1.99148	0.891949	-2.23273	0.025567	0.0699334	1.155				NS
ENSG00000225556	C2CD4D	8.14845	-0.399815	0.830789	-0.481248	0.63034	0.77044	0.113				NS
ENSG00000159445	THEM4	638.255	-0.11822	0.122211	-0.967343	0.333373	0.512652	0.29				NS
ENSG00000197747	S100A10	4848.73	-0.436199	0.0637014	-6.84756	7.51181e-12	1.14347e-10	9.942				NS
ENSG00000163191	S100A11	3305.74	-0.123842	0.0667696	-1.85477	0.0636296	0.148673	0.828				NS
ENSG00000159450	TCHH	132.053	-0.243057	0.519737	-0.467654	0.640032	0.777702	0.109				NS
ENSG00000215853	RPTN	2.81505	-1.40283	1.5193	-0.923342	0.355829	NA	NA				NS
ENSG00000143631	FLG	10.5835	-0.697986	0.717909	-0.972249	0.330927	0.510207	0.292				NS
ENSG00000163216	SPRR2D	1.59621	0	2.77328	0	1	NA	NA				NS
ENSG00000163218	PGLYRP4	2.13247	1.04377	2.28386	0.45702	0.647657	NA	NA				NS
ENSG00000163220	S100A9	5272.58	0.0799934	0.404212	0.197899	0.843124	0.916041	0.038				NS
ENSG00000163221	S100A12	14.2521	0	2.12022	0	1	1	0				NS
ENSG00000143546	S100A8	857.155	0.0799528	0.837127	0.0955085	0.923911	0.963985	0.016				NS
ENSG00000143556	S100A7	1.45111	-1.36514	2.69746	-0.506084	0.612798	NA	NA				NS
ENSG00000197956	S100A6	41893.7	-0.213336	0.109477	-1.94869	0.0513327	0.125195	0.902				NS
ENSG00000196420	S100A5	23.4634	-1.19208	0.497851	-2.39445	0.0166454	0.0487372	1.312				upregulated in 7TGP-NEG
ENSG00000196154	S100A4	4186.43	-0.479345	0.0651094	-7.36215	1.80972e-13	3.29037e-12	11.483				NS
ENSG00000188015	S100A3	264.787	0.0576093	0.163135	0.353139	0.723984	0.83835	0.077				NS
ENSG00000196754	S100A2	527.519	-0.391537	0.119018	-3.28972	0.00100286	0.004267	2.37				NS
ENSG00000188643	S100A16	6215.69	-0.190545	0.0566202	-3.36532	0.000764537	0.00335575	2.474				NS
ENSG00000189334	S100A14	8.81507	-0.324271	0.817357	-0.396731	0.691566	0.815384	0.089				NS
ENSG00000189171	S100A13	460.54	-0.404929	0.128239	-3.15761	0.0015907	0.00643521	2.191				NS
ENSG00000160678	S100A1	2.64639	-0.60632	1.80457	-0.335991	0.736877	NA	NA				NS
ENSG00000160679	CHTOP	3776.21	0.128043	0.0558365	2.29317	0.0218379	0.0613667	1.212				NS
ENSG00000143553	SNAPIN	754.995	0.0261673	0.109377	0.23924	0.810919	0.896365	0.048				NS
ENSG00000143621	ILF2	8195.18	0.279363	0.0527254	5.29845	1.1679e-07	1.05568e-06	5.976				NS
ENSG00000169418	NPR1	1427.36	-0.789479	0.156564	-5.04253	4.59426e-07	3.7912e-06	5.421				NS
ENSG00000143624	INTS3	3264.09	-0.242478	0.0677705	-3.57793	0.000346325	0.0016524	2.782				NS
ENSG00000143554	SLC27A3	258.957	-0.799537	0.16239	-4.92357	8.49779e-07	6.67737e-06	5.175				NS
ENSG00000143614	GATAD2B	1991.85	-0.208923	0.0867491	-2.40836	0.0160245	0.047287	1.325				NS
ENSG00000198837	DENND4B	2925.58	-0.106017	0.0818284	-1.2956	0.195112	0.351372	0.454				NS
ENSG00000160741	CRTC2	1949.86	-0.0556104	0.0735506	-0.756084	0.449599	0.626935	0.203				NS
ENSG00000143570	SLC39A1	7718.59	0.352635	0.0588099	5.99617	2.0202e-09	2.29969e-08	7.638				NS
ENSG00000143578	CREB3L4	358.414	-0.0454445	0.137299	-0.330988	0.740653	0.850017	0.071				NS
ENSG00000143543	JTB	3302.25	0.0748956	0.0598232	1.25195	0.210588	0.371091	0.431				NS
ENSG00000143545	RAB13	3957.68	0.0902967	0.0663472	1.36097	0.173523	0.322752	0.491				NS
ENSG00000143552	NUP210L	12.769	-1.63991	0.824234	-1.98962	0.0466326	0.115889	0.936				NS
ENSG00000143549	TPM3	15103.5	-0.0216215	0.06021	-0.359102	0.719519	0.835427	0.078				NS
ENSG00000163263	C1orf189	3.46432	0.264384	1.45426	0.181799	0.85574	NA	NA				NS
ENSG00000143612	C1orf43	6373.83	0.226647	0.0562155	4.03175	5.53627e-05	0.000314609	3.502				NS
ENSG00000143569	UBAP2L	5287.92	-0.125838	0.0541158	-2.32534	0.0200537	0.0570474	1.244				NS
ENSG00000143575	HAX1	2187.82	0.0971659	0.0753752	1.2891	0.197365	0.354296	0.451				NS
ENSG00000143595	AQP10	1.94289	-0.91843	1.91381	-0.479896	0.631302	NA	NA				NS
ENSG00000143515	ATP8B2	2955.54	0.0242081	0.0659239	0.367213	0.71346	0.831412	0.08				NS
ENSG00000160712	IL6R	642.74	0.0796532	0.312657	0.254762	0.798907	0.888855	0.051				NS
ENSG00000169291	SHE	17.3768	0.0791595	1.13694	0.0696248	0.944492	0.974489	0.011				NS
ENSG00000163239	TDRD10	2.41478	1.51442	2.46235	0.615028	0.538536	NA	NA				NS
ENSG00000160714	UBE2Q1	1247.4	-0.288367	0.109221	-2.6402	0.00828561	0.0270312	1.568				NS
ENSG00000160716	CHRNB2	5.65662	1.8837	1.43056	1.31675	0.187922	0.342315	0.466				NS
ENSG00000160710	ADAR	18548.5	0.101233	0.0437492	2.31393	0.0206717	0.0585145	1.233				NS
ENSG00000143603	KCNN3	32.8994	1.45517	0.841473	1.72932	0.0837526	0.184542	0.734				NS
ENSG00000163344	PMVK	1137.62	-0.0164015	0.0969048	-0.169254	0.865597	0.929625	0.032				NS
ENSG00000163346	PBXIP1	3871.95	-0.345994	0.0589267	-5.8716	4.31617e-09	4.68234e-08	7.33			WNT	NS
ENSG00000163348	PYGO2	1839.63	-0.155254	0.0741595	-2.09352	0.0363032	0.0941054	1.026		WNT	WNT	NS
ENSG00000160691	SHC1	8816.18	-0.0401777	0.0479235	-0.838371	0.401822	0.58254	0.235				NS
ENSG00000173207	CKS1B	2155.2	0.317117	0.076161	4.16377	3.13031e-05	0.000186943	3.728				NS
ENSG00000160688	FLAD1	1177.17	0.057179	0.0865559	0.660601	0.508868	0.677448	0.169				NS
ENSG00000163352	LENEP	3.84235	-1.07902	1.31925	-0.817905	0.413412	0.593464	0.227				NS
ENSG00000160685	ZBTB7B	2405.53	0.143301	0.0674079	2.12588	0.0335133	0.0879088	1.056				NS
ENSG00000163354	DCST2	23.5304	-0.346917	0.528757	-0.656099	0.511761	0.679672	0.168				NS
ENSG00000163357	DCST1	3.35513	-0.601777	1.34761	-0.44655	0.6552	NA	NA				NS
ENSG00000143537	ADAM15	6335.11	-0.0206278	0.0494966	-0.416753	0.676859	0.80382	0.095				NS
ENSG00000243364	EFNA4	219.09	-0.364934	0.176066	-2.07271	0.0381989	0.0981131	1.008				NS
ENSG00000143590	EFNA3	39.2918	0.0281182	0.390386	0.0720266	0.942581	0.973748	0.012				NS
ENSG00000169242	EFNA1	539.246	0.221446	0.139356	1.58906	0.112046	0.231185	0.636				NS
ENSG00000169241	SLC50A1	1550.11	0.3049	0.0838643	3.63564	0.000277294	0.00135512	2.868				NS
ENSG00000179085	DPM3	535.015	-0.166694	0.11325	-1.47192	0.141043	0.27658	0.558				NS
ENSG00000163463	KRTCAP2	188.031	-0.0543927	0.186962	-0.290929	0.771105	0.869689	0.061				NS
ENSG00000163462	TRIM46	30.2738	0.114426	0.517996	0.220901	0.825169	0.905402	0.043				NS
ENSG00000185499	MUC1	51.3961	-1.7042	0.377148	-4.51865	6.22339e-06	4.23445e-05	4.373				upregulated in 7TGP-NEG
ENSG00000169231	THBS3	693.519	-0.302733	0.121567	-2.49027	0.0127647	0.0389862	1.409				NS
ENSG00000173171	MTX1	547.794	-0.177756	0.11492	-1.54679	0.121914	0.246186	0.609				NS
ENSG00000177628	GBA	3232.88	-0.0311436	0.0565202	-0.551016	0.581623	0.734354	0.134				NS
ENSG00000160767	FAM189B	1748.06	-0.0777666	0.0778399	-0.999058	0.317767	0.496369	0.304				NS
ENSG00000116521	SCAMP3	2301.37	0.0820334	0.0671546	1.22156	0.221874	0.385477	0.414				NS
ENSG00000176444	CLK2	1605.9	-0.0956208	0.0995708	-0.96033	0.336889	0.516043	0.287				NS
ENSG00000143630	HCN3	293.207	-0.204817	0.187011	-1.09522	0.273422	0.446606	0.35				NS
ENSG00000143627	PKLR	2.00547	-0.376888	1.8878	-0.199644	0.841759	NA	NA				NS
ENSG00000160752	FDPS	9979.42	-0.29615	0.0499366	-5.93052	3.01972e-09	3.34955e-08	7.475				NS
ENSG00000160753	RUSC1	2112.97	-0.102377	0.0716753	-1.42834	0.153193	0.294041	0.532				NS
ENSG00000116539	ASH1L	5613.75	-0.131702	0.0525003	-2.5086	0.0121212	0.0373315	1.428				NS
ENSG00000163374	YY1AP1	2158.95	-0.0146729	0.0729565	-0.201118	0.840606	0.914416	0.039				NS
ENSG00000132676	DAP3	3181.15	0.0670695	0.0618718	1.08401	0.278361	0.452569	0.344				NS
ENSG00000116580	GON4L	3056.26	-0.0606201	0.0635735	-0.953545	0.340314	0.519696	0.284				NS
ENSG00000132718	SYT11	579.933	0.566051	0.12956	4.36904	1.24792e-05	8.0507e-05	4.094				NS
ENSG00000143622	RIT1	1371.1	0.245085	0.0806323	3.03954	0.00236936	0.00915808	2.038				NS
ENSG00000132680	KIAA0907	3289.48	-0.116132	0.0723225	-1.60576	0.108327	0.225528	0.647				NS
ENSG00000116584	ARHGEF2	6025.6	-0.0114616	0.0533162	-0.214974	0.829788	0.908033	0.042				NS
ENSG00000163479	SSR2	4347.96	0.501108	0.0630727	7.94492	1.94318e-15	4.1812e-14	13.379				NS
ENSG00000160803	UBQLN4	2552.21	0.00460405	0.0648112	0.0710378	0.943368	0.974091	0.011				NS
ENSG00000116586	LAMTOR2	793.343	-0.0950886	0.108482	-0.876538	0.380738	0.561416	0.251				NS
ENSG00000254726	MEX3A	975.961	0.270681	0.0916625	2.95302	0.00314684	0.0116593	1.933				NS
ENSG00000160789	LMNA	32031.9	-0.539892	0.0454077	-11.8899	1.33578e-32	8.45737e-31	30.073				NS
ENSG00000196189	SEMA4A	13.1982	-1.10231	0.761608	-1.44735	0.1478	0.28646	0.543				NS
ENSG00000160785	SLC25A44	1609.89	0.069155	0.0784627	0.881375	0.378115	0.558931	0.253				NS
ENSG00000160783	PMF1	383.597	0.0576132	0.144324	0.399194	0.689751	0.814327	0.089				NS
ENSG00000242252	BGLAP	6.24914	0.0114675	1.00456	0.0114154	0.990892	0.996883	0.001				NS
ENSG00000160781	PAQR6	289.128	-0.577206	0.334776	-1.72415	0.0846802	0.186242	0.73				NS
ENSG00000198952	SMG5	5108.88	-0.066421	0.0547507	-1.21315	0.225071	0.389123	0.41				NS
ENSG00000163472	TMEM79	257.739	-0.321409	0.161456	-1.99068	0.0465156	0.115757	0.936				NS
ENSG00000198715	C1orf85	1878.85	-0.0387913	0.0711048	-0.54555	0.585375	0.736991	0.133				NS
ENSG00000163468	CCT3	17553.1	0.118375	0.0539525	2.19405	0.0282317	0.0761483	1.118				NS
ENSG00000163467	TSACC	17.5543	-0.0154707	0.614729	-0.0251666	0.979922	0.989952	0.004				NS
ENSG00000132677	RHBG	2.27729	1.08337	2.21342	0.489454	0.62452	NA	NA				NS
ENSG00000125462	C1orf61	9.8854	1.86843	1.36878	1.36504	0.172242	0.32108	0.493				NS
ENSG00000116604	MEF2D	2514.4	-0.0321898	0.0653338	-0.492698	0.622226	0.763915	0.117				NS
ENSG00000183856	IQGAP3	4055.07	0.123557	0.0655682	1.88441	0.0595096	0.141004	0.851				NS
ENSG00000163382	APOA1BP	1994.27	0.122681	0.0740078	1.65768	0.097382	0.207697	0.683				NS
ENSG00000160818	GPATCH4	1196.56	0.0267945	0.088782	0.301801	0.762803	0.864345	0.063				NS
ENSG00000132702	HAPLN2	2.84909	-0.202256	1.37693	-0.146889	0.883219	NA	NA				NS
ENSG00000132692	BCAN	7.16133	-1.51584	1.42727	-1.06205	0.288212	0.463685	0.334				NS
ENSG00000132688	NES	1135.44	-1.14434	0.081868	-13.9779	2.12632e-44	2.22084e-42	41.653				upregulated in 7TGP-NEG
ENSG00000143320	CRABP2	69.6946	-0.666203	0.292279	-2.27934	0.0226468	0.0632791	1.199				NS
ENSG00000143319	ISG20L2	1463.54	0.0461145	0.0791469	0.582644	0.560133	0.717992	0.144				NS
ENSG00000143321	HDGF	17213.1	-0.0037114	0.0471482	-0.0787177	0.937257	0.970491	0.013				NS
ENSG00000143294	PRCC	2135.71	0.0169237	0.070296	0.240749	0.809749	0.895485	0.048				NS
ENSG00000027869	SH2D2A	10.4745	-0.000463237	0.733014	-0.000631961	0.999496	1	0				NS
ENSG00000198400	NTRK1	24.4311	0.494837	0.883864	0.559857	0.575577	0.729102	0.137				NS
ENSG00000027644	INSRR	4.16185	1.65789	1.55245	1.06792	0.285559	0.460713	0.337				NS
ENSG00000187800	PEAR1	457.193	-0.970201	0.128185	-7.56877	3.76768e-14	7.2462e-13	12.14				NS
ENSG00000160838	LRRC71	4.62786	-0.960145	1.21253	-0.791855	0.428445	0.607246	0.217				NS
ENSG00000132694	ARHGEF11	3203.04	-0.18886	0.063283	-2.98437	0.0028416	0.010703	1.97				NS
ENSG00000117036	ETV3	1856.02	0.150909	0.0763145	1.97746	0.0479891	0.118658	0.926				NS
ENSG00000143297	FCRL5	1.90686	-1.13117	1.7873	-0.632892	0.526804	NA	NA				NS
ENSG00000183853	KIRREL	7034.65	0.19201	0.0521829	3.67956	0.000233639	0.00116405	2.934				NS
ENSG00000158473	CD1D	53.0488	-0.816888	0.740757	-1.10277	0.270125	0.443155	0.353				NS
ENSG00000163554	SPTA1	6.3959	0.390291	1.31542	0.296705	0.766692	0.866692	0.062				NS
ENSG00000163565	IFI16	3649.47	-0.169762	0.0565807	-3.00035	0.00269669	0.0102345	1.99				NS
ENSG00000163568	AIM2	154.875	-0.0837427	0.193551	-0.432665	0.665258	0.796184	0.099				NS
ENSG00000162706	CADM3	12.5828	-0.505529	1.44397	-0.350097	0.726266	0.840214	0.076				NS
ENSG00000213088	DARC	1.20585	0.0716006	2.7155	0.0263673	0.978964	NA	NA				NS
ENSG00000158716	DUSP23	600.737	0.196945	0.117552	1.67538	0.093859	0.202089	0.694				NS
ENSG00000158714	SLAMF8	10.3426	3.4188	0.930343	3.67478	0.000238059	0.00118442	2.926				upregulated in 7TGP-POS
ENSG00000243284	VSIG8	5.75305	0.819049	1.15332	0.710167	0.4776	0.650513	0.187				NS
ENSG00000213085	CCDC19	68.7567	1.02262	0.322053	3.17533	0.00149668	0.00610666	2.214				upregulated in 7TGP-POS
ENSG00000158710	TAGLN2	14126.5	-0.0372358	0.0528342	-0.704767	0.480955	0.653436	0.185				NS
ENSG00000085552	IGSF9	15.3328	0.449806	0.65856	0.683015	0.494597	0.665395	0.177				NS
ENSG00000143315	PIGM	395.064	0.0150213	0.135012	0.111259	0.911411	0.956814	0.019				NS
ENSG00000177807	KCNJ10	2.39364	-1.36418	2.5172	-0.541943	0.587858	NA	NA				NS
ENSG00000162729	IGSF8	1538.16	-0.196272	0.0832531	-2.35753	0.018397	0.0530625	1.275				NS
ENSG00000018625	ATP1A2	3.69434	-1.17295	1.51393	-0.774771	0.438475	NA	NA				NS
ENSG00000132681	ATP1A4	1.33155	3.12646	2.49705	1.25206	0.210548	NA	NA				NS
ENSG00000162734	PEA15	1802.65	0.195993	0.0932125	2.10264	0.035497	0.0922665	1.035				NS
ENSG00000132716	DCAF8	1778.37	0.0124614	0.0795345	0.156679	0.875498	0.936215	0.029				NS
ENSG00000162735	PEX19	1884.89	-0.0365428	0.08048	-0.45406	0.649786	0.784954	0.105				NS
ENSG00000122218	COPA	11540.7	0.348073	0.0494369	7.04075	1.91212e-12	3.10915e-11	10.507				NS
ENSG00000162736	NCSTN	4439.17	0.0678261	0.0620457	1.09316	0.274322	0.447256	0.349				NS
ENSG00000171786	NHLH1	10.4239	-0.279242	0.780699	-0.357683	0.720581	0.836066	0.078				NS
ENSG00000162738	VANGL2	923.183	1.78079	0.82879	2.14866	0.0316612	0.0837566	1.077	WNT	WNT	WNT	NS
ENSG00000066294	CD84	1.3855	2.07843	2.37499	0.875135	0.381501	NA	NA				NS
ENSG00000026751	SLAMF7	235.965	0.881086	0.165801	5.31412	1.07176e-07	9.73703e-07	6.012				NS
ENSG00000122224	LY9	1.84738	1.35811	2.10921	0.643893	0.519645	NA	NA				NS
ENSG00000179914	ITLN1	4.37043	-1.31724	1.26578	-1.04065	0.298036	0.474688	0.324				NS
ENSG00000158769	F11R	890.594	0.162381	0.0969314	1.67522	0.0938911	0.202089	0.694				NS
ENSG00000215845	TSTD1	160.725	-2.12594	0.245921	-8.64479	5.39038e-18	1.4417e-16	15.841				upregulated in 7TGP-NEG
ENSG00000158773	USF1	2229.22	0.196433	0.0739719	2.6555	0.00791905	0.0260132	1.585				NS
ENSG00000186517	ARHGAP30	17.1163	2.10391	0.625758	3.36218	0.000773299	0.00338798	2.47				upregulated in 7TGP-POS
ENSG00000143217	PVRL4	8.29339	0.604847	1.00048	0.604557	0.545473	0.707119	0.151				NS
ENSG00000162755	KLHDC9	83.1425	-0.483131	0.317119	-1.5235	0.127633	0.25557	0.592				NS
ENSG00000143256	PFDN2	1876.66	0.160371	0.0803907	1.99489	0.0460547	0.114808	0.94				NS
ENSG00000158793	NIT1	529.522	-0.0301776	0.126962	-0.237689	0.812122	0.897002	0.047				NS
ENSG00000158796	DEDD	1042.31	-0.0432558	0.0861961	-0.50183	0.615787	0.758675	0.12				NS
ENSG00000143222	UFC1	1894.37	0.0113231	0.0763509	0.148303	0.882103	0.940959	0.026				NS
ENSG00000143258	USP21	956.031	-0.140234	0.100191	-1.39966	0.161615	0.306096	0.514				NS
ENSG00000143224	PPOX	705.947	-0.183947	0.103853	-1.77122	0.0765241	0.171627	0.765				NS
ENSG00000158850	B4GALT3	1195.76	0.0903004	0.0802379	1.12541	0.260416	0.430586	0.366				NS
ENSG00000158859	ADAMTS4	17.4354	1.08266	0.879155	1.23148	0.218145	0.380709	0.419				NS
ENSG00000158864	NDUFS2	3512.78	0.0234111	0.0636697	0.367696	0.7131	0.831127	0.08				NS
ENSG00000158869	FCER1G	4.00674	-0.703721	1.21732	-0.578089	0.563204	0.720638	0.142				NS
ENSG00000248485	PCP4L1	4.64811	-3.36896	1.9459	-1.73131	0.0833957	0.183869	0.735				NS
ENSG00000158887	MPZ	11.715	0.0904484	0.870508	0.103903	0.917246	0.960544	0.017				NS
ENSG00000143252	SDHC	2377.3	-0.098441	0.0821983	-1.1976	0.231071	0.396593	0.402				NS
ENSG00000143226	FCGR2A	4.4046	-1.55191	1.2995	-1.19423	0.232387	0.397999	0.4				NS
ENSG00000173110	HSPA6	97.4069	-0.496269	0.307513	-1.61382	0.106567	0.222772	0.652				NS
ENSG00000072694	FCGR2B	1.66453	-0.542511	2.17794	-0.249094	0.803288	NA	NA				NS
ENSG00000244682	FCGR2C	1.26647	-1.50708	2.14718	-0.701891	0.482747	NA	NA				NS
ENSG00000162747	FCGR3B	2.77596	-1.3592	2.43419	-0.558377	0.576587	NA	NA				NS
ENSG00000132185	FCRLA	8.59029	0.772977	0.902335	0.856641	0.391643	0.571559	0.243				NS
ENSG00000162746	FCRLB	29.2848	-0.547553	0.491245	-1.11462	0.265012	0.436521	0.36				NS
ENSG00000081721	DUSP12	744.972	0.0594322	0.098741	0.6019	0.547241	0.708217	0.15				NS
ENSG00000118217	ATF6	3289.55	0.104176	0.0650963	1.60034	0.109523	0.227521	0.643				NS
ENSG00000162745	OLFML2B	23.5162	0.2726	0.48248	0.564998	0.572075	0.726853	0.139				NS
ENSG00000198929	NOS1AP	157.559	-0.168891	0.218798	-0.771902	0.440172	0.618706	0.209				NS
ENSG00000239887	C1orf226	245.271	-0.204546	0.189969	-1.07673	0.281599	0.456228	0.341				NS
ENSG00000198574	SH2D1B	4.71669	1.34722	1.18223	1.13956	0.254471	0.4233	0.373				NS
ENSG00000152332	UHMK1	10471.2	0.197141	0.0543088	3.63	0.000283421	0.00138082	2.86				NS
ENSG00000117143	UAP1	3454.06	0.484917	0.0588605	8.2384	1.74526e-16	4.18308e-15	14.379				NS
ENSG00000162733	DDR2	3625.68	-0.0138051	0.155227	-0.0889349	0.929134	0.966214	0.015				NS
ENSG00000132196	HSD17B7	963.47	-0.0417056	0.0889536	-0.468847	0.639179	0.776995	0.11				NS
ENSG00000185860	C1orf110	40.6079	0.453543	0.372387	1.21794	0.223248	0.386972	0.412				NS
ENSG00000117152	RGS4	285.623	1.14533	0.154288	7.4233	1.1424e-13	2.1147e-12	11.675				upregulated in 7TGP-POS
ENSG00000143248	RGS5	82.7943	0.345183	0.292164	1.18147	0.237415	0.404281	0.393				NS
ENSG00000143228	NUF2	1621.08	0.360923	0.073575	4.90551	9.31863e-07	7.27443e-06	5.138				NS
ENSG00000185630	PBX1	772.828	0.450811	0.10584	4.25938	2.04998e-05	0.000127259	3.895				NS
ENSG00000143171	RXRG	334.999	1.66518	1.66732	0.998712	0.317934	0.496506	0.304				NS
ENSG00000162763	LRRC52	1.83823	0	4.99742	0	1	NA	NA				NS
ENSG00000143198	MGST3	1633.57	-0.0736138	0.0800787	-0.919267	0.357956	0.538501	0.269				NS
ENSG00000143149	ALDH9A1	2219.56	0.312636	0.0715263	4.37092	1.23726e-05	7.99275e-05	4.097				NS
ENSG00000143183	TMCO1	2605.82	0.266059	0.068814	3.86635	0.000110478	0.000592736	3.227				NS
ENSG00000143179	UCK2	3169.77	0.353294	0.0701255	5.03802	4.70376e-07	3.86595e-06	5.413				NS
ENSG00000188859	FAM78B	22.4894	-0.305645	0.504164	-0.606241	0.544355	0.706555	0.151				NS
ENSG00000143157	POGK	3243.31	0.196888	0.0587429	3.35169	0.000803208	0.00350613	2.455				NS
ENSG00000152382	TADA1	628.496	0.205258	0.11466	1.79014	0.0734311	0.166254	0.779				NS
ENSG00000143195	ILDR2	753.207	0.669764	0.100203	6.6841	2.32354e-11	3.34482e-10	9.476				NS
ENSG00000143194	MAEL	108.948	0.259595	0.33061	0.785201	0.432336	0.611061	0.214				NS
ENSG00000143167	GPA33	2.56552	0.41798	1.62274	0.257577	0.796734	NA	NA				NS
ENSG00000198842	DUSP27	2.70576	0.882487	1.53213	0.575987	0.564624	NA	NA				NS
ENSG00000143190	POU2F1	1984.87	0.182535	0.0755099	2.41736	0.0156333	0.0463142	1.334				NS
ENSG00000198821	CD247	2.23181	-3.38614	2.00238	-1.69106	0.0908262	NA	NA				NS
ENSG00000143162	CREG1	2380.76	0.113862	0.0698319	1.63052	0.102991	0.217136	0.663				NS
ENSG00000198771	RCSD1	443.916	0.41352	0.120739	3.42492	0.000614983	0.00275856	2.559				NS
ENSG00000197965	MPZL1	3031.09	0.252475	0.0624574	4.04235	5.29185e-05	0.000302039	3.52				NS
ENSG00000143199	ADCY10	11.9134	0.660419	0.747686	0.883283	0.377083	0.557781	0.254				NS
ENSG00000143164	DCAF6	2658.75	-0.0883692	0.066843	-1.32204	0.186154	0.339854	0.469				NS
ENSG00000143147	GPR161	664.739	0.0178973	0.0991844	0.180445	0.856803	0.924445	0.034				NS
ENSG00000143155	TIPRL	1638.06	0.240678	0.0800438	3.00683	0.00263991	0.0100331	1.999				NS
ENSG00000213064	SFT2D2	4251.66	0.0143238	0.0553582	0.258748	0.79583	0.887156	0.052				NS
ENSG00000143178	TBX19	86.7485	0.0331028	0.27385	0.120879	0.903787	0.952935	0.021				NS
ENSG00000143184	XCL1	2.06456	1.33079	1.7368	0.766231	0.443539	NA	NA				NS
ENSG00000143196	DPT	5.72236	-1.49964	1.87674	-0.799068	0.424251	0.603146	0.22				NS
ENSG00000143153	ATP1B1	7518.02	0.569526	0.0514495	11.0696	1.76139e-28	9.23215e-27	26.035				NS
ENSG00000143156	NME7	652.461	0.150726	0.110409	1.36516	0.172204	0.32105	0.493				NS
ENSG00000117475	BLZF1	1227.89	-0.0983828	0.0852523	-1.15402	0.248492	0.417036	0.38				NS
ENSG00000117477	CCDC181	19.6481	-0.508602	0.912477	-0.557386	0.577264	0.730592	0.136				NS
ENSG00000117479	SLC19A2	704.47	0.26756	0.105266	2.54175	0.0110299	0.0344674	1.463				NS
ENSG00000198734	F5	2.75806	-0.288707	1.4327	-0.201513	0.840297	NA	NA				NS
ENSG00000174175	SELP	12.2641	-0.592629	0.712209	-0.832099	0.405353	0.585731	0.232				NS
ENSG00000000460	C1orf112	777.847	0.27012	0.102069	2.64646	0.00813396	0.0266153	1.575				NS
ENSG00000188404	SELL	41.0658	0.673391	0.377541	1.78362	0.074485	0.168161	0.774				NS
ENSG00000007908	SELE	4.88825	1.08208	1.9983	0.541501	0.588163	0.73922	0.131				NS
ENSG00000171806	METTL18	211.64	-0.00307685	0.176855	-0.0173975	0.986119	0.993668	0.003				NS
ENSG00000000457	SCYL3	613.457	0.192422	0.103824	1.85335	0.0638322	0.149001	0.827				NS
ENSG00000075945	KIFAP3	784.799	0.245053	0.0963344	2.54377	0.0109664	0.034299	1.465				NS
ENSG00000120370	GORAB	850.929	-0.0939435	0.0985962	-0.95281	0.340686	0.52007	0.284				NS
ENSG00000116132	PRRX1	150.01	0.786161	0.217546	3.61377	0.000301772	0.00146177	2.835				NS
ENSG00000117501	MROH9	1.488	-0.470451	2.25411	-0.208708	0.834676	NA	NA				NS
ENSG00000007933	FMO3	5.35277	1.88819	1.11485	1.69368	0.0903263	0.196157	0.707				NS
ENSG00000076258	FMO4	69.2273	0.0447702	0.319023	0.140336	0.888395	0.944271	0.025				NS
ENSG00000117523	PRRC2C	17596.5	0.0687389	0.0478109	1.43773	0.150512	0.290175	0.537				NS
ENSG00000117533	VAMP4	1166.68	0.633178	0.0893604	7.08566	1.38379e-12	2.28909e-11	10.64				NS
ENSG00000010165	METTL13	1998.81	0.186559	0.0695055	2.6841	0.0072726	0.0241955	1.616				NS
ENSG00000197959	DNM3	162.307	0.669391	0.208907	3.20426	0.00135412	0.00558066	2.253				NS
ENSG00000135845	PIGC	705.852	0.0271911	0.103325	0.263161	0.792427	0.884326	0.053				NS
ENSG00000180999	C1orf105	6.92917	0.874854	0.90026	0.971779	0.33116	0.510406	0.292				NS
ENSG00000094975	SUCO	4412.3	0.200898	0.0613303	3.27568	0.00105408	0.00447297	2.349				NS
ENSG00000120337	TNFSF18	40.797	1.91306	0.434736	4.40052	1.07992e-05	7.06242e-05	4.151				upregulated in 7TGP-POS
ENSG00000117586	TNFSF4	61.1836	0.183466	0.365621	0.501794	0.615812	0.758675	0.12				NS
ENSG00000117592	PRDX6	7767.4	0.163743	0.053693	3.04961	0.00229139	0.00889516	2.051				NS
ENSG00000162753	SLC9C2	9.24759	-1.51256	0.797049	-1.8977	0.0577362	0.137622	0.861				NS
ENSG00000183831	ANKRD45	4.1352	-0.430585	1.21017	-0.355806	0.721986	0.83712	0.077				NS
ENSG00000076321	KLHL20	1055.24	-0.109094	0.0859652	-1.26904	0.204425	0.363176	0.44				NS
ENSG00000120334	CENPL	784.835	0.0440147	0.103862	0.423781	0.671726	0.800377	0.097				NS
ENSG00000185278	ZBTB37	1070.88	-0.0817215	0.0967586	-0.844592	0.398339	0.578722	0.238				NS
ENSG00000117601	SERPINC1	5.55945	-0.422312	0.994857	-0.424495	0.671205	0.800353	0.097				NS
ENSG00000135870	RC3H1	2853.55	0.118843	0.0659514	1.80198	0.0715489	0.162843	0.788				NS
ENSG00000152061	RABGAP1L	1016.75	-0.0759882	0.0948606	-0.801051	0.423102	0.602601	0.22				NS
ENSG00000203737	GPR52	1.95553	-1.95048	1.96576	-0.99223	0.321085	NA	NA				NS
ENSG00000116161	CACYBP	3194.87	0.0786775	0.0613657	1.28211	0.199804	0.357375	0.447	WNT			NS
ENSG00000120332	TNN	2.60256	-0.0615856	1.67272	-0.0368177	0.97063	NA	NA			WNT	NS
ENSG00000235750	KIAA0040	9.56256	-0.15381	0.80582	-0.190874	0.848624	0.919504	0.036				NS
ENSG00000116147	TNR	2.99803	0.33972	1.43681	0.23644	0.813091	NA	NA				NS
ENSG00000143207	RFWD2	1938.07	0.25269	0.0722729	3.49634	0.000471696	0.00217804	2.662				NS
ENSG00000116183	PAPPA2	157.745	1.83723	0.209697	8.76136	1.92913e-18	5.34961e-17	16.272				upregulated in 7TGP-POS
ENSG00000152092	ASTN1	116.442	1.7118	0.302212	5.66424	1.47676e-08	1.50828e-07	6.822				upregulated in 7TGP-POS
ENSG00000198797	BRINP2	50.5979	3.40007	1.53991	2.20797	0.0272465	0.0738335	1.132				NS
ENSG00000120341	SEC16B	2.15946	-0.757177	1.73716	-0.43587	0.662931	NA	NA				NS
ENSG00000075391	RASAL2	2541.05	0.272523	0.0621857	4.3824	1.17379e-05	7.62748e-05	4.118				NS
ENSG00000240021	TEX35	1.50407	0.0368868	2.13836	0.01725	0.986237	NA	NA				NS
ENSG00000116191	RALGPS2	1767.32	0.138192	0.0701716	1.96934	0.0489136	0.120466	0.919				NS
ENSG00000116194	ANGPTL1	2.99818	3.09747	2.0488	1.51185	0.130573	NA	NA				NS
ENSG00000116199	FAM20B	4751.48	0.070058	0.0548293	1.27775	0.201338	0.3594	0.444				NS
ENSG00000186283	TOR3A	1230.08	0.174976	0.0922219	1.89734	0.0577836	0.137712	0.861				NS
ENSG00000143322	ABL2	4756.8	0.221727	0.0523636	4.23438	2.29186e-05	0.000140808	3.851				NS
ENSG00000057252	SOAT1	3428.83	0.0182929	0.065948	0.277383	0.781486	0.877017	0.057				NS
ENSG00000162779	AXDND1	16.7919	-1.12856	0.675994	-1.66949	0.0950204	0.203889	0.691				NS
ENSG00000162782	TDRD5	4.47079	-2.80617	1.32976	-2.11028	0.0348341	0.0907908	1.042				NS
ENSG00000143340	FAM163A	2.13443	-1.16293	1.78135	-0.652835	0.513863	NA	NA				NS
ENSG00000169905	TOR1AIP2	8320.42	0.165827	0.0518716	3.19687	0.00138927	0.00571075	2.243				NS
ENSG00000143337	TOR1AIP1	3020.42	0.165817	0.068867	2.40778	0.0160499	0.0473424	1.325				NS
ENSG00000135837	CEP350	6046.43	0.101787	0.0578537	1.75938	0.0785133	0.175046	0.757				NS
ENSG00000116260	QSOX1	14976.8	0.471901	0.0478612	9.85978	6.21883e-23	2.36663e-21	20.626				NS
ENSG00000121454	LHX4	111.421	-0.0512704	0.274601	-0.186709	0.851889	0.921824	0.035				NS
ENSG00000230124	RP5-1180C10.2	150.265	-0.324826	0.286374	-1.13427	0.256682	0.426036	0.371				NS
ENSG00000143324	XPR1	2419.94	0.126678	0.0705527	1.79551	0.0725733	0.164755	0.783				NS
ENSG00000135835	KIAA1614	10.0536	0.339906	0.893629	0.380366	0.703674	0.824574	0.084				NS
ENSG00000135823	STX6	1602.99	-0.00144716	0.0728893	-0.0198542	0.98416	0.992325	0.003				NS
ENSG00000153029	MR1	361.541	0.201303	0.150331	1.33906	0.180551	0.332174	0.479				NS
ENSG00000162783	IER5	2594.17	0.165429	0.0625038	2.6467	0.00812807	0.0266143	1.575				NS
ENSG00000198216	CACNA1E	6.90621	0.299228	0.981781	0.304781	0.760533	0.863003	0.064				NS
ENSG00000135821	GLUL	6180.74	-0.706533	0.0551022	-12.8222	1.23092e-37	1.0181e-35	34.992				NS
ENSG00000121446	RGSL1	2.97045	0.48901	1.68697	0.289875	0.771912	NA	NA				NS
ENSG00000135828	RNASEL	377.642	-0.265279	0.140386	-1.88964	0.0588056	0.139776	0.855				NS
ENSG00000143333	RGS16	166.737	-0.107968	0.310141	-0.348124	0.727747	0.841141	0.075				NS
ENSG00000135838	NPL	120.693	0.280065	0.279278	1.00282	0.31595	0.494414	0.306				NS
ENSG00000135829	DHX9	12057	0.0137227	0.0488241	0.281064	0.778661	0.87494	0.058				NS
ENSG00000157060	SHCBP1L	1.24452	1.67944	2.49047	0.674347	0.50009	NA	NA				NS
ENSG00000135862	LAMC1	12758.6	0.00116136	0.0474424	0.0244793	0.98047	0.990113	0.004				NS
ENSG00000058085	LAMC2	4835.18	0.602298	0.0593091	10.1552	3.14044e-24	1.29874e-22	21.886				NS
ENSG00000157064	NMNAT2	1029.92	-0.10657	0.0837396	-1.27263	0.203149	0.361459	0.442				NS
ENSG00000116698	SMG7	4878.93	-0.0147789	0.0586166	-0.252129	0.800942	0.889804	0.051				NS
ENSG00000116701	NCF2	646.223	0.33632	0.106722	3.15138	0.001625	0.00655729	2.183				NS
ENSG00000162704	ARPC5	7819.86	0.0430113	0.057844	0.743575	0.457133	0.633921	0.198				NS
ENSG00000143344	RGL1	676.615	0.621039	0.105358	5.89457	3.75649e-09	4.10005e-08	7.387				NS
ENSG00000198756	COLGALT2	728.498	-0.245273	0.0986475	-2.48636	0.0129056	0.0393493	1.405				NS
ENSG00000198860	TSEN15	1570.36	0.171165	0.0770457	2.2216	0.0263103	0.0716142	1.145				NS
ENSG00000116667	C1orf21	1515.05	0.112122	0.0791638	1.41633	0.156678	0.29928	0.524				NS
ENSG00000116406	EDEM3	3565.29	0.333691	0.06022	5.5412	3.00404e-08	2.93412e-07	6.533				NS
ENSG00000135842	FAM129A	2466.68	0.0742422	0.0618664	1.20004	0.230123	0.395346	0.403				NS
ENSG00000121481	RNF2	1222.18	-0.0845646	0.090473	-0.934694	0.349946	0.530049	0.276				NS
ENSG00000121486	TRMT1L	2132.27	-0.131522	0.0741037	-1.77484	0.0759243	0.170657	0.768				NS
ENSG00000116668	SWT1	461.676	-0.186314	0.135356	-1.37647	0.168676	0.315996	0.5				NS
ENSG00000116679	IVNS1ABP	8212.94	-0.0395005	0.0479409	-0.823943	0.409972	0.589992	0.229				NS
ENSG00000143341	HMCN1	464.395	0.278643	0.125532	2.2197	0.0264393	0.0719239	1.143				NS
ENSG00000116690	PRG4	4.17724	-2.23188	1.3408	-1.66459	0.095995	0.205443	0.687				NS
ENSG00000047410	TPR	15362.6	0.0950141	0.0499776	1.90113	0.0572847	0.136706	0.864				NS
ENSG00000157181	C1orf27	1201.37	0.100129	0.0815593	1.22768	0.219568	0.382399	0.417				NS
ENSG00000262180	OCLM	50.9755	0.561009	0.355105	1.57984	0.114144	0.234499	0.63				NS
ENSG00000116703	PDC	1.78465	0.0994695	2.55772	0.0388899	0.968978	NA	NA				NS
ENSG00000073756	PTGS2	2536.39	2.90329	0.0841014	34.5213	3.84041e-261	7.85036e-258	257.105				upregulated in 7TGP-POS
ENSG00000116711	PLA2G4A	728.905	1.53917	0.121775	12.6394	1.28011e-36	9.8479e-35	34.007				upregulated in 7TGP-POS
ENSG00000150681	RGS18	1.38915	2.08488	2.34565	0.888828	0.374095	NA	NA				NS
ENSG00000116741	RGS2	332.042	0.369734	0.146437	2.52487	0.0115742	0.0358398	1.446				NS
ENSG00000116750	UCHL5	1615.58	0.166019	0.0775534	2.1407	0.0322979	0.0852204	1.069				NS
ENSG00000116747	TROVE2	5234.21	0.243058	0.0631595	3.84831	0.000118934	0.000633355	3.198				NS
ENSG00000023572	GLRX2	475.558	0.0713038	0.128879	0.553263	0.580083	0.733172	0.135				NS
ENSG00000134371	CDC73	2702.57	0.0531366	0.0700495	0.758558	0.448117	0.625877	0.204		WNT	WNT	NS
ENSG00000162687	KCNT2	83.8926	1.62323	0.382085	4.24835	2.15352e-05	0.000133339	3.875				upregulated in 7TGP-POS
ENSG00000000971	CFH	1490.73	1.05068	0.0738598	14.2253	6.38287e-46	7.02558e-44	43.153				upregulated in 7TGP-POS
ENSG00000116785	CFHR3	1.68165	4.84748	2.40776	2.01327	0.0440861	NA	NA				NS
ENSG00000244414	CFHR1	5.61334	-2.94789	1.89876	-1.55253	0.120535	0.244054	0.613				NS
ENSG00000143278	F13B	1.33321	-1.90424	2.42217	-0.786171	0.431767	NA	NA				NS
ENSG00000066279	ASPM	10924.5	0.270645	0.0529576	5.1106	3.21139e-07	2.71743e-06	5.566			WNT	NS
ENSG00000177888	ZBTB41	2091.78	0.152159	0.071516	2.12763	0.0333682	0.0876073	1.057				NS
ENSG00000134376	CRB1	6.25423	0.393624	1.30639	0.301308	0.76318	0.864477	0.063				NS
ENSG00000213047	DENND1B	1150.69	0.144276	0.0884295	1.63154	0.102777	0.216781	0.664				NS
ENSG00000203724	C1orf53	130.502	-0.00522	0.244785	-0.0213248	0.982987	0.991409	0.004				NS
ENSG00000143355	LHX9	75.2679	-0.32979	0.286835	-1.14976	0.250244	0.418899	0.378				NS
ENSG00000151414	NEK7	4201.56	0.0910083	0.0584366	1.55739	0.119379	0.242194	0.616				NS
ENSG00000151418	ATP6V1G3	4.46594	0.105387	1.2527	0.0841283	0.932954	0.968177	0.014				NS
ENSG00000081237	PTPRC	51.6353	1.15343	0.331772	3.47659	0.000507833	0.00232505	2.634				upregulated in 7TGP-POS
ENSG00000116833	NR5A2	61.3371	0.0857036	0.591849	0.144807	0.884864	0.942638	0.026				NS
ENSG00000162702	ZNF281	2082.98	0.0303858	0.0724433	0.419443	0.674893	0.802613	0.095				NS
ENSG00000118193	KIF14	4124.12	0.264471	0.0595729	4.43945	9.01873e-06	5.97726e-05	4.223				NS
ENSG00000118197	DDX59	707.244	0.0485481	0.107046	0.453523	0.650172	0.785089	0.105				NS
ENSG00000118200	CAMSAP2	3555.06	0.0372609	0.05816	0.640662	0.521742	0.687758	0.163				NS
ENSG00000163362	C1orf106	221.657	2.83901	0.247981	11.4485	2.39196e-30	1.34222e-28	27.872				upregulated in 7TGP-POS
ENSG00000116852	KIF21B	159.125	0.696606	0.388541	1.79288	0.0729927	0.165471	0.781				NS
ENSG00000081248	CACNA1S	2.54837	-0.525215	1.64521	-0.31924	0.749545	NA	NA				NS
ENSG00000232237	ASCL5	2.64788	2.0394	2.10576	0.968489	0.3328	NA	NA				NS
ENSG00000116857	TMEM9	2155.65	0.0144307	0.0749096	0.192641	0.84724	0.918282	0.037			WNT	NS
ENSG00000163395	IGFN1	351.196	-0.311251	0.652761	-0.476822	0.633489	0.772832	0.112				NS
ENSG00000081277	PKP1	21.4438	0.557776	0.963604	0.578843	0.562695	0.720114	0.143				NS
ENSG00000118194	TNNT2	11.7732	-0.256083	1.16744	-0.219354	0.826374	0.906022	0.043				NS
ENSG00000159166	LAD1	36.3919	0.816759	1.11154	0.7348	0.462461	0.637449	0.196				NS
ENSG00000159173	TNNI1	5.16898	-0.339274	1.42975	-0.237295	0.812428	0.897092	0.047				NS
ENSG00000174307	PHLDA3	544.62	-0.460913	0.13242	-3.48068	0.000500145	0.00229525	2.639				NS
ENSG00000159176	CSRP1	3288.03	-0.069117	0.0564241	-1.22495	0.220593	0.383671	0.416				NS
ENSG00000134369	NAV1	2621.34	-0.152336	0.0673153	-2.26303	0.0236341	0.0654501	1.184				NS
ENSG00000198700	IPO9	4611.65	0.1213	0.0534649	2.26877	0.0232822	0.0646786	1.189				NS
ENSG00000198892	SHISA4	313.47	-0.370782	0.142595	-2.60024	0.00931575	0.0299145	1.524				NS
ENSG00000163431	LMOD1	4.98096	-0.587153	1.07404	-0.546677	0.584601	0.736425	0.133				NS
ENSG00000176393	RNPEP	1233.94	-0.132612	0.0791573	-1.6753	0.0938754	0.202089	0.694				NS
ENSG00000163435	ELF3	548.024	0.174375	0.25678	0.679082	0.497086	0.667681	0.175				NS
ENSG00000170075	GPR37L1	26.1688	-1.49803	1.04884	-1.42827	0.153213	0.294041	0.532				NS
ENSG00000143862	ARL8A	1061.05	0.0286974	0.0961325	0.29852	0.765307	0.866026	0.062				NS
ENSG00000133067	LGR6	67.4617	3.89637	0.406882	9.57617	1.00707e-21	3.48916e-20	19.457		WNT	WNT	upregulated in 7TGP-POS
ENSG00000077152	UBE2T	823.646	0.311426	0.100827	3.08872	0.00201019	0.00793921	2.1				NS
ENSG00000077157	PPP1R12B	661.643	-0.294621	0.10301	-2.86011	0.00423494	0.0150966	1.821				NS
ENSG00000143858	SYT2	31.4565	1.51767	0.446299	3.40057	0.000672461	0.00299106	2.524				upregulated in 7TGP-POS
ENSG00000117139	KDM5B	6588.59	0.18106	0.0524729	3.45054	0.000559473	0.00254143	2.595				NS
ENSG00000183155	RABIF	443.069	-0.0891201	0.140533	-0.63416	0.525976	0.691174	0.16				NS
ENSG00000117153	KLHL12	1536.52	0.0149476	0.0789832	0.18925	0.849897	0.920325	0.036		WNT	WNT	NS
ENSG00000159346	ADIPOR1	3438.52	0.0509687	0.062318	0.81788	0.413426	0.593464	0.227				NS
ENSG00000159348	CYB5R1	1191.04	0.0483896	0.0817328	0.592047	0.553819	0.712213	0.147				NS
ENSG00000163444	TMEM183A	2010.77	0.179381	0.0711967	2.51951	0.0117518	0.0363582	1.439				NS
ENSG00000143847	PPFIA4	614.335	0.0310204	0.124175	0.249812	0.802733	0.891033	0.05				NS
ENSG00000163485	ADORA1	263.183	0.609003	0.640424	0.950937	0.341636	0.521271	0.283				NS
ENSG00000133055	MYBPH	10.3891	-3.68196	1.72063	-2.13989	0.0323637	0.0853627	1.069				NS
ENSG00000133048	CHI3L1	1941.88	-0.598006	0.825251	-0.724636	0.468675	0.643103	0.192				NS
ENSG00000133063	CHIT1	1.82339	-1.49714	2.27498	-0.658087	0.510482	NA	NA				NS
ENSG00000159388	BTG2	120.148	-0.45428	0.465416	-0.976074	0.329028	0.508046	0.294				NS
ENSG00000122176	FMOD	15.3862	-1.03685	0.607205	-1.70758	0.0877137	0.191793	0.717				NS
ENSG00000188783	PRELP	2.07465	0.037329	1.85773	0.0200939	0.983968	NA	NA				NS
ENSG00000058668	ATP2B4	4841.67	-0.531861	0.0640987	-8.29755	1.06285e-16	2.60416e-15	14.584				NS
ENSG00000122188	LAX1	2.99264	-0.926354	2.10259	-0.440577	0.659519	NA	NA				NS
ENSG00000058673	ZC3H11A	10678.4	0.100754	0.0543583	1.85351	0.0638093	0.148972	0.827				NS
ENSG00000257315	ZBED6	2023.84	0.151025	0.0716712	2.1072	0.0351005	0.0914017	1.039				NS
ENSG00000182004	SNRPE	1292.06	0.276669	0.085786	3.2251	0.00125928	0.00523048	2.281				NS
ENSG00000143842	SOX13	1544.47	-0.559169	0.0770127	-7.26074	3.84984e-13	6.76749e-12	11.17		WNT	WNT	NS
ENSG00000143845	ETNK2	801.941	0.0121868	0.102389	0.119025	0.905256	0.953726	0.021				NS
ENSG00000143839	REN	2.70084	-0.425125	1.42589	-0.298147	0.765591	NA	NA				NS
ENSG00000170498	KISS1	59.1968	1.83534	0.329918	5.56301	2.65153e-08	2.6112e-07	6.583				upregulated in 7TGP-POS
ENSG00000143850	PLEKHA6	353.773	-0.482286	0.140667	-3.42856	0.000606788	0.00272607	2.564				NS
ENSG00000158615	PPP1R15B	4816.19	0.161014	0.0596862	2.69767	0.00698264	0.0233664	1.631				NS
ENSG00000133056	PIK3C2B	582.306	-0.405583	0.112399	-3.60842	0.000308073	0.00148977	2.827				NS
ENSG00000198625	MDM4	2616.25	0.183026	0.0702636	2.60485	0.00919132	0.0295946	1.529				NS
ENSG00000170382	LRRN2	28.7996	-2.36105	1.81274	-1.30248	0.192754	0.348642	0.458				NS
ENSG00000163531	NFASC	128.705	-0.810395	0.702414	-1.15373	0.248612	0.417036	0.38				NS
ENSG00000184144	CNTN2	4.16888	-3.09424	1.83528	-1.68598	0.0918004	0.198635	0.702				NS
ENSG00000174529	TMEM81	111.398	0.132216	0.247671	0.533837	0.593454	0.743194	0.129				NS
ENSG00000117222	RBBP5	1843.81	0.0653421	0.0717079	0.911226	0.362176	0.542942	0.265		WNT		NS
ENSG00000133059	DSTYK	1661.67	-0.00155397	0.0785221	-0.0197903	0.984211	0.992325	0.003				NS
ENSG00000133069	TMCC2	491.704	0.00639164	0.119766	0.053368	0.957439	0.978781	0.009				NS
ENSG00000163545	NUAK2	644.987	1.36139	0.153265	8.88257	6.53337e-19	1.8848e-17	16.725				upregulated in 7TGP-POS
ENSG00000162873	KLHDC8A	2.28003	0.0490091	1.98029	0.0247484	0.980256	NA	NA				NS
ENSG00000186007	LEMD1	6.51501	0.663617	1.24638	0.532433	0.594426	0.743913	0.128				NS
ENSG00000117266	CDK18	91.2697	0.566664	0.370672	1.52875	0.126327	0.253345	0.596				NS
ENSG00000174514	MFSD4	16.2799	1.29615	1.13519	1.14179	0.253543	0.422198	0.374				NS
ENSG00000158711	ELK4	3457.73	0.0781297	0.0569039	1.37301	0.169748	0.317424	0.498				NS
ENSG00000158715	SLC45A3	590.277	0.244149	0.110808	2.20336	0.0275697	0.0745595	1.127				NS
ENSG00000069275	NUCKS1	26112.3	0.311064	0.0492499	6.31603	2.68363e-10	3.38924e-09	8.47				NS
ENSG00000117280	RAB7L1	1635.35	0.157787	0.0744994	2.11796	0.0341781	0.0893904	1.049				NS
ENSG00000133065	SLC41A1	2699.87	0.138014	0.0661337	2.08689	0.0368983	0.095389	1.021				NS
ENSG00000174502	SLC26A9	32.3098	0.755256	0.595183	1.26895	0.20446	0.363176	0.44				NS
ENSG00000196550	FAM72A	188.756	0.636739	0.210549	3.02418	0.00249307	0.0095639	2.019				NS
ENSG00000196188	CTSE	14.532	0.443363	0.930038	0.476716	0.633565	0.772832	0.112				NS
ENSG00000143486	EIF2D	1327.4	-0.0680278	0.0851062	-0.799328	0.4241	0.603146	0.22				NS
ENSG00000143479	DYRK3	637.31	0.462376	0.108907	4.24561	2.17999e-05	0.000134745	3.87				NS
ENSG00000162889	MAPKAPK2	4655.99	0.135874	0.0525114	2.58752	0.00966693	0.0308828	1.51				NS
ENSG00000136634	IL10	1.66128	1.49294	1.97286	0.756741	0.449205	NA	NA				NS
ENSG00000142224	IL19	14.214	-1.2407	1.33708	-0.927914	0.353452	0.533497	0.273				NS
ENSG00000162891	IL20	2.19714	0.0977314	2.49919	0.0391052	0.968807	NA	NA				NS
ENSG00000162892	IL24	55.889	4.42945	0.488845	9.06105	1.292e-19	3.92509e-18	17.406				upregulated in 7TGP-POS
ENSG00000162894	FAIM3	49.1384	2.27213	0.372207	6.10449	1.03128e-09	1.21054e-08	7.917				upregulated in 7TGP-POS
ENSG00000162896	PIGR	12.7575	0.574426	0.695657	0.825731	0.408956	0.589193	0.23				NS
ENSG00000162897	FCAMR	2.22161	-0.325105	1.7026	-0.190947	0.848567	NA	NA				NS
ENSG00000182795	C1orf116	22.1725	0.112471	0.553609	0.203159	0.839011	0.913527	0.039				NS
ENSG00000180667	YOD1	1520.1	-0.0895293	0.0791339	-1.13136	0.257902	0.427565	0.369				NS
ENSG00000123836	PFKFB2	1204.7	-0.0384922	0.0893258	-0.43092	0.666527	0.797302	0.098				NS
ENSG00000123843	C4BPB	194.563	-0.0788728	0.174726	-0.451407	0.651696	0.786333	0.104				NS
ENSG00000196352	CD55	2569.28	-0.280597	0.0603101	-4.65258	3.27814e-06	2.34535e-05	4.63				NS
ENSG00000117322	CR2	14.3057	0.807875	0.638302	1.26566	0.205634	0.364657	0.438				NS
ENSG00000203710	CR1	1.37933	-0.559648	2.3904	-0.234123	0.81489	NA	NA				NS
ENSG00000197721	CR1L	2.63786	-1.36359	2.41563	-0.564487	0.572423	NA	NA				NS
ENSG00000117335	CD46	10068.8	-0.203064	0.0455462	-4.45843	8.25636e-06	5.50513e-05	4.259				NS
ENSG00000174059	CD34	30.7464	0.24839	0.434913	0.571125	0.567915	0.723752	0.14				NS
ENSG00000076356	PLXNA2	1288.28	-1.4102	0.0905399	-15.5754	1.06952e-54	1.4858e-52	51.828				upregulated in 7TGP-NEG
ENSG00000008118	CAMK1G	17.2235	1.60786	0.61074	2.63265	0.00847223	0.0275646	1.56				upregulated in 7TGP-POS
ENSG00000196878	LAMB3	16025.8	-0.380339	0.0448248	-8.48501	2.15697e-17	5.50163e-16	15.26				NS
ENSG00000123689	G0S2	3744.22	-0.123275	0.0673739	-1.82971	0.0672932	0.155231	0.809				NS
ENSG00000117594	HSD11B1	144.284	4.18211	0.390781	10.7019	9.96793e-27	4.73857e-25	24.324				upregulated in 7TGP-POS
ENSG00000009790	TRAF3IP3	2.67022	0.762317	1.46384	0.520766	0.60253	NA	NA				NS
ENSG00000162757	C1orf74	204.82	0.074587	0.187744	0.39728	0.691161	0.815145	0.089				NS
ENSG00000117595	IRF6	29.4999	-1.52236	0.456188	-3.33712	0.000846503	0.00367494	2.435				upregulated in 7TGP-NEG
ENSG00000117597	DIEXF	1671.49	0.226122	0.0770178	2.93597	0.00332509	0.0122122	1.913				NS
ENSG00000143469	SYT14	215.956	-0.435001	0.726741	-0.598563	0.549464	0.709282	0.149				NS
ENSG00000082497	SERTAD4	475.754	-0.0166468	0.114941	-0.144829	0.884846	0.942638	0.026				NS
ENSG00000054392	HHAT	275.801	-0.160342	0.158264	-1.01313	0.310999	0.489258	0.31				NS
ENSG00000143473	KCNH1	36.5682	0.182674	0.667326	0.273741	0.784284	0.878597	0.056				NS
ENSG00000117625	RCOR3	1260.24	-0.119991	0.0799611	-1.50062	0.133453	0.264448	0.578				NS
ENSG00000082512	TRAF5	635.781	-0.326987	0.112433	-2.90829	0.00363412	0.0132048	1.879				NS
ENSG00000170385	SLC30A1	1419.09	0.455126	0.0831341	5.4746	4.38503e-08	4.17745e-07	6.379				NS
ENSG00000117650	NEK2	1343.68	0.295981	0.087662	3.37639	0.000734425	0.00324148	2.489				NS
ENSG00000123684	LPGAT1	4144.41	-0.0330257	0.0616854	-0.53539	0.59238	0.742239	0.129				NS
ENSG00000143493	INTS7	1490.71	0.159899	0.0792955	2.01649	0.0437484	0.110191	0.958				NS
ENSG00000143476	DTL	2323	0.0883218	0.0720429	1.22596	0.220213	0.38315	0.417				NS
ENSG00000066027	PPP2R5A	1691.93	-0.136398	0.0780563	-1.74744	0.0805616	0.178639	0.748	WNT	WNT		NS
ENSG00000065600	TMEM206	604.355	0.56703	0.110479	5.13248	2.85944e-07	2.43401e-06	5.614				NS
ENSG00000117691	NENF	1225.79	0.451735	0.0916313	4.92992	8.22626e-07	6.48538e-06	5.188				NS
ENSG00000162772	ATF3	1000.11	0.177257	0.132176	1.34107	0.179896	0.331207	0.48				NS
ENSG00000162771	FAM71A	2.5338	0.793641	1.68008	0.472382	0.636654	NA	NA				NS
ENSG00000123685	BATF3	148.781	0.412554	0.220574	1.87037	0.0614328	0.144627	0.84				NS
ENSG00000117697	NSL1	891.057	0.0945892	0.099488	0.95076	0.341726	0.521291	0.283				NS
ENSG00000203705	TATDN3	389.925	0.383812	0.152824	2.51146	0.0120235	0.0370784	1.431				NS
ENSG00000185523	C1orf227	5.03284	0.418693	1.15815	0.361518	0.717712	0.83438	0.079				NS
ENSG00000162769	FLVCR1	1064.55	-0.0461944	0.104118	-0.443675	0.657277	0.790536	0.102				NS
ENSG00000143494	VASH2	140.707	-0.0842151	0.222002	-0.379344	0.704432	0.824787	0.084				NS
ENSG00000174606	ANGEL2	1334.3	0.0817062	0.0872215	0.936767	0.348878	0.528899	0.277				NS
ENSG00000117707	PROX1	167.354	-0.867228	0.195869	-4.42759	9.5292e-06	6.28936e-05	4.201				NS
ENSG00000143499	SMYD2	1744	-0.0688991	0.0706588	-0.975095	0.329513	0.508466	0.294				NS
ENSG00000152104	PTPN14	9277.58	0.125661	0.054399	2.30999	0.0208888	0.0590591	1.229				NS
ENSG00000117724	CENPF	15224.7	0.236273	0.0469152	5.03616	4.74952e-07	3.89684e-06	5.409				NS
ENSG00000082482	KCNK2	30.5367	1.305	0.609233	2.14203	0.0321908	0.0850007	1.071				NS
ENSG00000136636	KCTD3	3337.61	0.193976	0.0597911	3.24423	0.00117767	0.00493449	2.307				NS
ENSG00000042781	USH2A	6.21508	-0.412122	0.983471	-0.419048	0.675181	0.802761	0.095				NS
ENSG00000196482	ESRRG	24.829	0.777915	0.49998	1.55589	0.119733	0.242768	0.615				NS
ENSG00000092978	GPATCH2	1067.86	0.19455	0.0922029	2.11002	0.0348569	0.0908337	1.042				NS
ENSG00000162814	SPATA17	43.8017	-0.616805	0.450123	-1.3703	0.170593	0.318462	0.497				NS
ENSG00000092969	TGFB2	1780.62	0.596874	0.0683087	8.73789	2.37495e-18	6.51018e-17	16.186				NS
ENSG00000143353	LYPLAL1	492.24	0.481585	0.122858	3.91984	8.8609e-05	0.000484118	3.315				NS
ENSG00000215817	ZC3H11B	237.449	-0.0524953	0.191696	-0.273846	0.784203	0.878575	0.056				NS
ENSG00000196660	SLC30A10	45.4587	0.246982	0.35399	0.69771	0.485359	0.65767	0.182				NS
ENSG00000136628	EPRS	10709.1	0.288584	0.0516627	5.58592	2.32472e-08	2.30682e-07	6.637				NS
ENSG00000162813	BPNT1	1549.46	0.115279	0.0939429	1.22712	0.219778	0.382673	0.417				NS
ENSG00000118873	RAB3GAP2	3846.97	0.153309	0.060359	2.53995	0.0110867	0.0346072	1.461				NS
ENSG00000116141	MARK1	460.932	0.173103	0.161988	1.06862	0.285241	0.460408	0.337			WNT	NS
ENSG00000162817	C1orf115	322.691	3.32027	0.413189	8.03571	9.3039e-16	2.0759e-14	13.683				upregulated in 7TGP-POS
ENSG00000136630	HLX	286.318	0.333153	0.179308	1.85799	0.0631709	0.147898	0.83				NS
ENSG00000143507	DUSP10	613.122	0.684352	0.110136	6.21368	5.17592e-10	6.3193e-09	8.199				NS
ENSG00000143512	HHIPL2	50.617	-0.143186	0.468885	-0.305374	0.760081	0.862786	0.064				NS
ENSG00000143498	TAF1A	455.131	0.409151	0.130767	3.12885	0.00175495	0.00701244	2.154				NS
ENSG00000154305	MIA3	3199.87	0.255656	0.0576943	4.43122	9.37022e-06	6.19014e-05	4.208				NS
ENSG00000186063	AIDA	2123.96	0.109919	0.0680175	1.61604	0.106086	0.222057	0.654				NS
ENSG00000162819	BROX	2592.42	-0.136488	0.0682697	-1.99925	0.0455813	0.113886	0.944				NS
ENSG00000197520	FAM177B	76.9385	0.833128	0.433915	1.92003	0.0548545	0.132118	0.879				NS
ENSG00000154309	DISP1	285.783	-0.159919	0.158517	-1.00885	0.313048	0.491433	0.309				NS
ENSG00000187554	TLR5	62.6133	-0.68314	0.321151	-2.12716	0.0334067	0.0876774	1.057				NS
ENSG00000143502	SUSD4	70.5243	-0.213561	0.3351	-0.637306	0.523925	0.689228	0.162				NS
ENSG00000178395	C1orf65	1.29144	-2.37094	2.69686	-0.879146	0.379322	NA	NA				NS
ENSG00000203697	CAPN8	12.3445	-1.37785	0.729982	-1.88752	0.059091	0.140301	0.853				NS
ENSG00000162909	CAPN2	26121.8	-0.416091	0.0412164	-10.0953	5.79675e-24	2.3365e-22	21.631				NS
ENSG00000143514	TP53BP2	3874.45	0.101051	0.0559775	1.80521	0.0710419	0.162024	0.79				NS
ENSG00000143756	FBXO28	3240.72	0.169719	0.0622804	2.72507	0.00642871	0.0216941	1.664				NS
ENSG00000143753	DEGS1	3063.04	0.195869	0.0589282	3.32386	0.000887813	0.00383451	2.416				NS
ENSG00000143748	NVL	1663.25	0.198698	0.0793531	2.50397	0.0122807	0.0377254	1.423				NS
ENSG00000143771	CNIH4	2079.93	0.192907	0.0707746	2.72566	0.00641733	0.0216621	1.664				NS
ENSG00000162923	WDR26	5674.76	0.00837502	0.0507521	0.165018	0.868929	0.931838	0.031				NS
ENSG00000143786	CNIH3	401.219	-0.546035	0.124936	-4.37053	1.23948e-05	7.99986e-05	4.097				NS
ENSG00000185842	DNAH14	1220.94	0.133216	0.0877612	1.51793	0.129031	0.257864	0.589				NS
ENSG00000143815	LBR	4647.41	0.51798	0.0541694	9.56222	1.15255e-21	3.95486e-20	19.403				NS
ENSG00000154380	ENAH	5819.99	0.495285	0.0565502	8.75832	1.98174e-18	5.47428e-17	16.262				NS
ENSG00000143742	SRP9	5609.55	0.225793	0.0598852	3.77043	0.000162965	0.000842438	3.074				NS
ENSG00000143819	EPHX1	506.729	-0.126037	0.128231	-0.98289	0.325662	0.504426	0.297				NS
ENSG00000196187	TMEM63A	2208.72	-0.113844	0.0877423	-1.29748	0.194466	0.350631	0.455				NS
ENSG00000243709	LEFTY1	3.9131	-0.56917	1.25947	-0.451911	0.651333	0.78616	0.104				NS
ENSG00000143811	PYCR2	1082.49	0.139902	0.0864411	1.61847	0.105562	0.221251	0.655				NS
ENSG00000143751	SDE2	2171.5	0.30522	0.0778722	3.91949	8.87348e-05	0.00048462	3.315				NS
ENSG00000163041	H3F3A	2966.67	-0.0916377	0.0630201	-1.4541	0.145918	0.283996	0.547				NS
ENSG00000182827	ACBD3	3613.22	0.332782	0.0623937	5.33358	9.62926e-08	8.78731e-07	6.056				NS
ENSG00000183814	LIN9	964.308	0.165684	0.109968	1.50666	0.131899	0.261961	0.582				NS
ENSG00000143799	PARP1	9316.36	0.0986804	0.0504587	1.95567	0.0505041	0.123617	0.908				NS
ENSG00000203685	C1orf95	33.6899	2.51787	1.81218	1.38941	0.164707	0.310356	0.508				NS
ENSG00000143772	ITPKB	891.408	0.00104361	0.103321	0.0101007	0.991941	0.997629	0.001				NS
ENSG00000143801	PSEN2	772.555	-0.0135331	0.0973178	-0.139061	0.889402	0.94466	0.025				NS
ENSG00000163050	ADCK3	994.793	-0.00260883	0.0898453	-0.0290369	0.976835	0.987923	0.005				NS
ENSG00000143776	CDC42BPA	10699.2	0.0562365	0.0473536	1.18759	0.234997	0.401261	0.397				NS
ENSG00000181450	ZNF678	581.932	-0.234205	0.129393	-1.81003	0.0702915	0.160746	0.794				NS
ENSG00000143740	SNAP47	1265.3	-0.159355	0.082231	-1.9379	0.0526356	0.127624	0.894				NS
ENSG00000081692	JMJD4	1023.43	-0.0611521	0.0909196	-0.672595	0.501205	0.671817	0.173				NS
ENSG00000143816	WNT9A	266.013	-1.63566	0.1753	-9.33062	1.05252e-20	3.39201e-19	18.47	WNT	WNT	WNT	upregulated in 7TGP-NEG
ENSG00000154342	WNT3A	19.3317	0.0659355	1.1358	0.0580519	0.953707	0.978475	0.009	WNT	WNT	WNT	NS
ENSG00000143761	ARF1	15256.9	0.19564	0.0508006	3.85114	0.000117568	0.000626772	3.203				NS
ENSG00000143793	C1orf35	753.699	-0.118485	0.108381	-1.09322	0.274296	0.447256	0.349				NS
ENSG00000143774	GUK1	6106.05	0.0121513	0.0537527	0.226059	0.821156	0.90259	0.045				NS
ENSG00000198835	GJC2	89.3443	-0.0989634	0.309868	-0.319373	0.749444	0.856875	0.067				NS
ENSG00000181873	IBA57	582.028	-0.162598	0.135919	-1.19629	0.231585	0.397047	0.401				NS
ENSG00000154358	OBSCN	2018.02	-0.595816	0.157422	-3.78484	0.000153809	0.000802351	3.096				NS
ENSG00000154370	TRIM11	2015.25	-0.0494954	0.0698456	-0.70864	0.478548	0.651216	0.186				NS
ENSG00000168148	HIST3H3	1.51127	1.5112	2.7634	0.546862	0.584473	NA	NA				NS
ENSG00000181218	HIST3H2A	393.181	-1.36115	2.04222	-0.666503	0.505089	0.674946	0.171				NS
ENSG00000196890	HIST3H2BB	495.604	0.0800513	1.4466	0.0553375	0.95587	0.978533	0.009				NS
ENSG00000168159	RNF187	4063.32	-0.0413818	0.0714877	-0.578866	0.56268	0.720114	0.143				NS
ENSG00000116574	RHOU	425.406	0.0783265	0.137866	0.568137	0.569942	0.725432	0.139				NS
ENSG00000168118	RAB4A	745.614	0.00169493	0.100284	0.0169013	0.986515	0.993948	0.003				NS
ENSG00000154429	CCSAP	861.614	0.446356	0.107181	4.1645	3.12033e-05	0.000186425	3.729				NS
ENSG00000143632	ACTA1	8.43733	-0.628564	0.990423	-0.634642	0.525662	0.690951	0.161				NS
ENSG00000069248	NUP133	2970.04	0.108156	0.0635022	1.70318	0.0885335	0.193173	0.714				NS
ENSG00000135776	ABCB10	1080.41	0.122253	0.0945344	1.29321	0.195939	0.352399	0.453				NS
ENSG00000135801	TAF5L	1078.15	0.15292	0.0910255	1.67997	0.0929637	0.200394	0.698				NS
ENSG00000143641	GALNT2	6816.58	0.194232	0.0510072	3.80794	0.000140129	0.000734473	3.134				NS
ENSG00000177614	PGBD5	570.293	0.250123	0.707922	0.35332	0.723849	0.838261	0.077				NS
ENSG00000135775	COG2	1209.98	0.0027703	0.0849682	0.0326039	0.97399	0.986469	0.006				NS
ENSG00000135744	AGT	57.2921	0.0753924	0.516747	0.145898	0.884002	0.942211	0.026				NS
ENSG00000119280	C1orf198	2554.88	-0.252118	0.0639994	-3.93938	8.16923e-05	0.000450283	3.347				NS
ENSG00000143643	TTC13	824.318	0.179394	0.0965538	1.85797	0.0631736	0.147898	0.83				NS
ENSG00000173409	ARV1	227.25	0.146416	0.17938	0.816238	0.414364	0.594281	0.226				NS
ENSG00000182118	FAM89A	356.72	0.367886	0.157547	2.33509	0.0195386	0.0558398	1.253				NS
ENSG00000119283	TRIM67	10.8537	-0.397488	1.05018	-0.378497	0.705062	0.825254	0.083				NS
ENSG00000143633	C1orf131	327.269	0.385058	0.159836	2.40909	0.0159924	0.0472411	1.326				NS
ENSG00000116906	GNPAT	1649.06	0.0472793	0.0728207	0.649256	0.516173	0.683312	0.165				NS
ENSG00000116903	EXOC8	1431.87	-0.0423439	0.0782563	-0.541092	0.588444	0.739314	0.131				NS
ENSG00000010072	SPRTN	736.373	0.0668362	0.107754	0.620267	0.535082	0.698585	0.156				NS
ENSG00000135766	EGLN1	3994.56	0.292469	0.0645597	4.53021	5.89264e-06	4.04015e-05	4.394				NS
ENSG00000116918	TSNAX	1231.58	0.281395	0.0875199	3.21521	0.00130348	0.00539215	2.268				NS
ENSG00000162946	DISC1	234.41	0.195771	0.166665	1.17464	0.240141	0.407516	0.39			WNT	NS
ENSG00000116991	SIPA1L2	869.912	0.268777	0.129861	2.06973	0.0384774	0.0987397	1.006				NS
ENSG00000212916	MAP10	283.736	-0.00969081	0.158809	-0.0610218	0.951342	0.977821	0.01				NS
ENSG00000135778	NTPCR	977.673	0.189385	0.0908042	2.08564	0.0370116	0.0955782	1.02				NS
ENSG00000135749	PCNXL2	1125.35	0.0376515	0.085621	0.439746	0.660121	0.792356	0.101				NS
ENSG00000143674	MLK4	992.559	-0.154453	0.0960668	-1.60777	0.107886	0.224969	0.648				NS
ENSG00000135750	KCNK1	432.183	0.027614	0.133979	0.206107	0.836707	0.912225	0.04				NS
ENSG00000183780	SLC35F3	175.984	0.447806	0.186803	2.39721	0.0165206	0.0484617	1.315				NS
ENSG00000168275	COA6	562.508	0.059965	0.118661	0.505346	0.613316	0.757788	0.12				NS
ENSG00000059588	TARBP1	1542.73	-0.257289	0.108445	-2.37253	0.0176669	0.0512354	1.29				NS
ENSG00000168264	IRF2BP2	2693.2	-0.00231809	0.0607397	-0.0381643	0.969557	0.984068	0.007				NS
ENSG00000188739	RBM34	27.1409	0.143567	0.490177	0.292888	0.769608	0.868755	0.061				NS
ENSG00000054267	ARID4B	3382.63	-0.06627	0.0621594	-1.06613	0.286366	0.461442	0.336				NS
ENSG00000152904	GGPS1	1521.76	-0.0324782	0.0803786	-0.404065	0.686165	0.811701	0.091				NS
ENSG00000162885	B3GALNT2	1279.68	0.38362	0.0846435	4.53219	5.83763e-06	4.00434e-05	4.397				NS
ENSG00000168243	GNG4	142.931	0.731916	0.720364	1.01604	0.309612	0.487966	0.312		WNT		NS
ENSG00000143669	LYST	1267.24	-0.105395	0.0839184	-1.25592	0.209145	0.369433	0.432				NS
ENSG00000116962	NID1	1157.09	-0.421946	0.548928	-0.768674	0.442087	0.620422	0.207			WNT	NS
ENSG00000077585	GPR137B	191.257	-0.108715	0.192323	-0.56527	0.57189	0.726747	0.139				NS
ENSG00000086619	ERO1LB	639.367	0.48758	0.117019	4.16667	3.09084e-05	0.000184817	3.733				NS
ENSG00000186197	EDARADD	35.5015	-0.655037	1.11637	-0.586755	0.557368	0.715532	0.145				NS
ENSG00000116977	LGALS8	4452.44	0.0746467	0.0551248	1.35414	0.175691	0.325643	0.487				NS
ENSG00000119285	HEATR1	5451.64	0.145657	0.0686494	2.12175	0.0338584	0.0886838	1.052				NS
ENSG00000077522	ACTN2	237.597	0.459033	0.624486	0.735057	0.462305	0.637412	0.196				NS
ENSG00000116984	MTR	5095.06	-0.0207427	0.0533367	-0.388902	0.697349	0.819511	0.086				NS
ENSG00000198626	RYR2	119.102	1.07277	0.301979	3.55248	0.000381624	0.0018022	2.744				upregulated in 7TGP-POS
ENSG00000116996	ZP4	2.43801	4.04172	4.82254	0.83809	0.40198	NA	NA				NS
ENSG00000133019	CHRM3	300.27	-1.4677	0.155327	-9.44912	3.41699e-21	1.13442e-19	18.945				upregulated in 7TGP-NEG
ENSG00000155816	FMN2	48.1311	0.7323	0.762304	0.960641	0.336733	0.515879	0.287				NS
ENSG00000180875	GREM2	4.49125	0.122712	1.36736	0.0897437	0.928491	0.966028	0.015				NS
ENSG00000182901	RGS7	59.7537	0.84526	0.391212	2.16062	0.0307247	0.0818087	1.087				NS
ENSG00000091483	FH	3074.19	0.28578	0.0657102	4.3491	1.36695e-05	8.76725e-05	4.057				NS
ENSG00000117009	KMO	5.15085	-0.159629	1.2887	-0.123868	0.90142	0.951561	0.022				NS
ENSG00000054277	OPN3	608.633	0.444682	0.104078	4.27259	1.93214e-05	0.000120309	3.92				NS
ENSG00000203668	CHML	3261.34	0.0980461	0.0652076	1.5036	0.132684	0.263216	0.58				NS
ENSG00000162843	WDR64	2.61829	-0.902913	1.59444	-0.56629	0.571196	NA	NA				NS
ENSG00000174371	EXO1	864.616	0.465318	0.0990705	4.69684	2.64214e-06	1.92496e-05	4.716				NS
ENSG00000196289	BECN1P1	1.21591	0.0725532	2.41866	0.0299972	0.976069	NA	NA				NS
ENSG00000197769	MAP1LC3C	6.63899	-0.450717	0.947451	-0.475716	0.634277	0.773138	0.112				NS
ENSG00000180287	PLD5	47.5799	-1.07006	0.362867	-2.94891	0.00318893	0.0117847	1.929				upregulated in 7TGP-NEG
ENSG00000143702	CEP170	6314.42	-0.219592	0.0552842	-3.97206	7.12544e-05	0.000395953	3.402				NS
ENSG00000054282	SDCCAG8	676.08	0.124508	0.104158	1.19537	0.231941	0.397428	0.401				NS
ENSG00000117020	AKT3	3234.44	-0.0558208	0.0618148	-0.903032	0.366509	0.547018	0.262				NS
ENSG00000179456	ZBTB18	1154.16	0.0190011	0.0835265	0.227486	0.820046	0.901907	0.045				NS
ENSG00000035687	ADSS	2008.14	0.308376	0.0695948	4.43103	9.37856e-06	6.1928e-05	4.208				NS
ENSG00000179397	C1orf101	45.93	-0.201814	0.371241	-0.54362	0.586703	0.737969	0.132				NS
ENSG00000121644	DESI2	3049.93	0.16367	0.0749811	2.18282	0.0290489	0.0780437	1.108				NS
ENSG00000203667	COX20	1238.97	0.00286897	0.0826693	0.0347041	0.972316	0.9854	0.006				NS
ENSG00000153187	HNRNPU	19026.8	0.092787	0.0475684	1.9506	0.0511047	0.124788	0.904				NS
ENSG00000203666	EFCAB2	428.936	0.304006	0.151906	2.00128	0.045362	0.113417	0.945				NS
ENSG00000162849	KIF26B	89.997	-0.846632	0.32934	-2.57069	0.0101496	0.032209	1.492				NS
ENSG00000185420	SMYD3	590.229	0.373914	0.111444	3.35516	0.000793182	0.0034666	2.46				NS
ENSG00000162852	CNST	1404.68	0.320868	0.0854511	3.75499	0.000173349	0.000890328	3.05				NS
ENSG00000143653	SCCPDH	2052.75	0.0508681	0.0734735	0.692332	0.488729	0.660548	0.18				NS
ENSG00000153207	AHCTF1	6661.25	0.110367	0.0549806	2.00738	0.0447089	0.112117	0.95				NS
ENSG00000197472	ZNF695	129.507	0.142211	0.302803	0.469649	0.638606	0.77652	0.11				NS
ENSG00000188295	ZNF669	357.974	0.0624816	0.145721	0.428776	0.668086	0.798234	0.098				NS
ENSG00000196418	ZNF124	371.394	0.116167	0.166007	0.699771	0.48407	0.656546	0.183				NS
ENSG00000162714	ZNF496	1740.76	0.18355	0.0715528	2.56525	0.0103103	0.0326104	1.487				NS
ENSG00000162711	NLRP3	134.623	0.212425	0.207644	1.02302	0.306296	0.484233	0.315				NS
ENSG00000169224	GCSAML	1.25075	1.67905	2.38931	0.702734	0.482221	NA	NA				NS
ENSG00000198601	OR2M2	3.74692	-0.771138	1.26373	-0.610206	0.541726	NA	NA				NS
ENSG00000228198	OR2M3	4.64955	0.926619	1.13655	0.815291	0.414906	0.59476	0.226				NS
ENSG00000171180	OR2M4	4.40524	0.687545	1.14167	0.60223	0.547021	0.708217	0.15				NS
ENSG00000196944	OR2T4	4.73012	0.223924	1.15371	0.19409	0.846105	0.917674	0.037				NS
ENSG00000175137	SH3BP5L	1960.45	0.124362	0.0666376	1.86625	0.062007	0.145667	0.837				NS
ENSG00000171161	ZNF672	1714.51	0.195038	0.0762375	2.55829	0.0105189	0.0331443	1.48				NS
ENSG00000171163	ZNF692	1152.37	-0.158895	0.178358	-0.890877	0.372995	0.553857	0.257				NS
ENSG00000185220	PGBD2	231.195	-0.119237	0.171108	-0.696849	0.485897	0.658089	0.182				NS
ENSG00000184731	FAM110C	278.306	-1.97558	0.465408	-4.24484	2.18753e-05	0.000135153	3.869				upregulated in 7TGP-NEG
ENSG00000035115	SH3YL1	447.186	-0.268113	0.133717	-2.00508	0.0449543	0.112555	0.949				NS
ENSG00000143727	ACP1	2531.87	0.1216	0.0708302	1.71678	0.0860202	0.188638	0.724				NS
ENSG00000189292	FAM150B	3.55934	-0.931482	2.07699	-0.448478	0.653808	NA	NA				NS
ENSG00000151353	TMEM18	1124.14	0.119747	0.0892255	1.34207	0.179573	0.330909	0.48				NS
ENSG00000172554	SNTG2	3.04735	-0.340675	1.58933	-0.214351	0.830273	NA	NA				NS
ENSG00000115705	TPO	2.51519	-1.90238	2.06207	-0.922561	0.356236	NA	NA				NS
ENSG00000130508	PXDN	16679.4	0.548046	0.0446698	12.2688	1.3319e-34	9.34227e-33	32.03				NS
ENSG00000186487	MYT1L	5.4634	0.991729	1.06308	0.932884	0.35088	0.53097	0.275				NS
ENSG00000032389	TSSC1	1462.23	-0.0658566	0.0817789	-0.805301	0.420646	0.600222	0.222				NS
ENSG00000171853	TRAPPC12	2178.99	0.00615322	0.0718812	0.0856026	0.931782	0.967342	0.014				NS
ENSG00000182551	ADI1	2254.93	0.184865	0.0751466	2.46007	0.0138911	0.0418724	1.378				NS
ENSG00000171865	RNASEH1	1203.96	0.238007	0.0972222	2.44807	0.0143623	0.043102	1.366				NS
ENSG00000118004	COLEC11	9.20106	0.0894332	0.979233	0.0913299	0.92723	0.965559	0.015				NS
ENSG00000151360	ALLC	3.86051	-0.485127	1.41357	-0.343192	0.731454	0.843927	0.074				NS
ENSG00000176887	SOX11	162.467	1.07834	1.26148	0.854819	0.392651	0.572435	0.242				NS
ENSG00000134326	CMPK2	1072.71	-0.920156	1.02305	-0.899429	0.368424	0.54903	0.26				NS
ENSG00000134321	RSAD2	3225.99	-0.270525	0.309622	-0.873728	0.382266	0.562858	0.25				NS
ENSG00000151692	RNF144A	1108.47	-1.82688	0.815308	-2.24073	0.0250438	0.0687157	1.163				NS
ENSG00000115738	ID2	79.7418	0.0396882	0.41129	0.0964968	0.923126	0.96381	0.016				NS
ENSG00000134313	KIDINS220	5293.83	-0.127695	0.0573414	-2.22693	0.0259518	0.0707997	1.15				NS
ENSG00000143797	MBOAT2	1455.42	0.143475	0.0818498	1.75291	0.0796181	0.17693	0.752				NS
ENSG00000151693	ASAP2	7680.59	-0.118845	0.0464884	-2.55644	0.010575	0.0332797	1.478				NS
ENSG00000119185	ITGB1BP1	3462.58	-0.0631845	0.0696968	-0.906563	0.364638	0.545091	0.264				NS
ENSG00000119203	CPSF3	2140.74	-0.00917284	0.0689669	-0.133004	0.894191	0.947566	0.023				NS
ENSG00000134330	IAH1	1481.12	-0.242191	0.0828659	-2.92268	0.00347032	0.0126773	1.897				NS
ENSG00000151694	ADAM17	4861.77	0.32923	0.0552826	5.95539	2.5945e-09	2.90946e-08	7.536				NS
ENSG00000134308	YWHAQ	21544.4	-0.0965506	0.059253	-1.62946	0.103215	0.217544	0.662				NS
ENSG00000115750	TAF1B	1530.05	0.10618	0.0759435	1.39814	0.16207	0.306511	0.514				NS
ENSG00000134317	GRHL1	213.741	-1.50511	0.365141	-4.12201	3.75582e-05	0.000220254	3.657				upregulated in 7TGP-NEG
ENSG00000172059	KLF11	1986.11	-0.190644	0.0761848	-2.50239	0.0123357	0.037878	1.422				NS
ENSG00000205795	CYS1	136.068	0.0489337	0.277037	0.176633	0.859797	0.926073	0.033				NS
ENSG00000171848	RRM2	8566.21	0.481279	0.0545153	8.82832	1.06256e-18	3.00477e-17	16.522				NS
ENSG00000115756	HPCAL1	7857.23	0.263055	0.048077	5.47153	4.46177e-08	4.24491e-07	6.372				NS
ENSG00000115758	ODC1	9526.13	0.828592	0.0615133	13.4701	2.34463e-41	2.20719e-39	38.656				NS
ENSG00000115761	NOL10	2392.14	-0.022811	0.0684617	-0.333194	0.738988	0.848746	0.071				NS
ENSG00000143882	ATP6V1C2	55.0666	-1.16124	0.596107	-1.94804	0.0514104	0.125327	0.902			WNT	NS
ENSG00000143870	PDIA6	15481.3	0.392228	0.0494434	7.93286	2.14161e-15	4.57378e-14	13.34				NS
ENSG00000162975	KCNF1	7.60613	0.0522577	1.29476	0.0403609	0.967805	0.983987	0.007				NS
ENSG00000150873	C2orf50	4.80127	0	2.29134	0	1	1	0				NS
ENSG00000162976	PQLC3	449.442	-0.207217	0.148106	-1.39911	0.161781	0.306177	0.514				NS
ENSG00000134318	ROCK2	8658.37	-0.063591	0.0502156	-1.26636	0.205385	0.364395	0.438	WNT			NS
ENSG00000169016	E2F6	1308.67	0.0897585	0.0900605	0.996646	0.318936	0.497625	0.303				NS
ENSG00000196208	GREB1	352.037	0.315713	0.33382	0.94576	0.344271	0.524061	0.281				NS
ENSG00000134324	LPIN1	7757.08	-0.141343	0.0539515	-2.61982	0.0087977	0.0284875	1.545				NS
ENSG00000071575	TRIB2	5561.62	-0.0460919	0.0507976	-0.907364	0.364214	0.544856	0.264				NS
ENSG00000162981	FAM84A	8.61445	1.08994	0.912862	1.19398	0.232485	0.398112	0.4				NS
ENSG00000151779	NBAS	3252.18	0.00646438	0.0641471	0.100774	0.91973	0.961667	0.017				NS
ENSG00000079785	DDX1	5379.34	0.104301	0.0533708	1.95426	0.05067	0.123917	0.907				NS
ENSG00000134323	MYCN	16.7325	-1.24554	1.32779	-0.938053	0.348217	0.528102	0.277				NS
ENSG00000197872	FAM49A	6.40198	2.66899	1.08038	2.47042	0.0134956	0.0408398	1.389				upregulated in 7TGP-POS
ENSG00000214842	RAD51AP2	4.31601	0.757573	1.17453	0.645002	0.518926	0.68556	0.164				NS
ENSG00000163032	VSNL1	62.889	0.508787	0.309376	1.64456	0.100061	0.211926	0.674				NS
ENSG00000163029	SMC6	2386.98	0.110245	0.066317	1.66239	0.0964345	0.206045	0.686				NS
ENSG00000178295	GEN1	875.05	0.252457	0.0972785	2.5952	0.00945365	0.0302826	1.519				NS
ENSG00000170745	KCNS3	762.687	0.943785	0.0969244	9.73733	2.08974e-22	7.64761e-21	20.116				NS
ENSG00000240857	RDH14	548.194	0.212571	0.115456	1.84114	0.0656017	0.152139	0.818				NS
ENSG00000143867	OSR1	278.526	-0.744503	0.149007	-4.99644	5.83998e-07	4.73184e-06	5.325				NS
ENSG00000183891	TTC32	288.34	-0.195779	0.156052	-1.25458	0.209633	0.369922	0.432				NS
ENSG00000118965	WDR35	1475.37	0.239027	0.0723029	3.30591	0.000946671	0.00405688	2.392				NS
ENSG00000132031	MATN3	56.4544	0.0405274	0.325729	0.12442	0.900982	0.95138	0.022				NS
ENSG00000068697	LAPTM4A	6080.22	0.0287086	0.0647512	0.443368	0.6575	0.790536	0.102				NS
ENSG00000115884	SDC1	2975.27	0.264174	0.0625033	4.22656	2.37288e-05	0.000145225	3.838			WNT	NS
ENSG00000055917	PUM2	6990.82	0.104581	0.0553714	1.88873	0.0589286	0.139982	0.854				NS
ENSG00000143878	RHOB	2049.33	0.408824	0.0757379	5.39788	6.7434e-08	6.28199e-07	6.202				NS
ENSG00000118960	HS1BP3	706.856	-0.186095	0.110559	-1.68322	0.0923321	0.199419	0.7				NS
ENSG00000143869	GDF7	5.83905	-0.680354	1.01318	-0.671502	0.501901	0.672318	0.172				NS
ENSG00000118961	C2orf43	709.838	-0.0579734	0.111084	-0.521889	0.601748	0.74926	0.125				NS
ENSG00000084674	APOB	1.58401	-0.348179	1.9601	-0.177633	0.859011	NA	NA				NS
ENSG00000119771	KLHL29	902.034	0.608051	0.0940042	6.46834	9.90882e-11	1.33382e-09	8.875				NS
ENSG00000119778	ATAD2B	733.107	0.149087	0.103779	1.43658	0.150836	0.290503	0.537				NS
ENSG00000173960	UBXN2A	1089.97	-0.0589981	0.0913558	-0.645805	0.518405	0.68519	0.164				NS
ENSG00000205639	MFSD2B	57.3191	-0.823435	0.338483	-2.43272	0.0149859	0.0447109	1.35				NS
ENSG00000163026	C2orf44	441.539	-0.0815905	0.123003	-0.663322	0.507124	0.67686	0.17				NS
ENSG00000119782	FKBP1B	5.36748	-0.778415	1.02098	-0.76242	0.44581	0.624055	0.205				NS
ENSG00000115128	SF3B14	1558.22	0.0678321	0.0773389	0.877076	0.380445	0.561116	0.251				NS
ENSG00000219626	FAM228B	99.6891	-0.50993	0.257764	-1.97828	0.0478966	0.118471	0.926				NS
ENSG00000115129	TP53I3	728.115	0.0254106	0.0979831	0.259337	0.795375	0.886762	0.052				NS
ENSG00000176732	PFN4	22.6249	-0.617365	0.595252	-1.03715	0.299666	0.476648	0.322				NS
ENSG00000186453	FAM228A	1.24718	-1.55915	2.42938	-0.641791	0.521009	NA	NA				NS
ENSG00000198399	ITSN2	2509.54	0.110507	0.0642399	1.72022	0.0853928	0.187521	0.727				NS
ENSG00000084676	NCOA1	1369.79	-0.0288565	0.0783035	-0.368521	0.712485	0.830613	0.081				NS
ENSG00000184924	PTRHD1	558.99	-0.0281392	0.108426	-0.259525	0.79523	0.886694	0.052				NS
ENSG00000138092	CENPO	1364.08	0.0265366	0.0800475	0.331511	0.740259	0.849905	0.071				NS
ENSG00000138031	ADCY3	1104.28	0.193738	0.0868271	2.23131	0.0256607	0.0701392	1.154				NS
ENSG00000115137	DNAJC27	192.799	0.126848	0.193943	0.654049	0.513081	0.68073	0.167				NS
ENSG00000084710	EFR3B	103.039	-0.951547	0.268827	-3.53963	0.000400694	0.00188603	2.724				NS
ENSG00000119772	DNMT3A	1307.7	0.426538	0.0820973	5.19552	2.04148e-07	1.77686e-06	5.75				NS
ENSG00000138101	DTNB	320.136	-0.215884	0.149257	-1.44639	0.148067	0.286813	0.542				NS
ENSG00000143970	ASXL2	2574.14	-0.0796798	0.0619963	-1.28523	0.19871	0.355863	0.449				NS
ENSG00000084731	KIF3C	2079.02	-0.223069	0.0640068	-3.48508	0.000491988	0.00226435	2.645				NS
ENSG00000084733	RAB10	5667.88	-0.000113024	0.0711619	-0.00158827	0.998733	1	0				NS
ENSG00000157833	GAREML	191.015	-1.24099	0.483589	-2.56621	0.0102816	0.0325517	1.487				upregulated in 7TGP-NEG
ENSG00000084754	HADHA	6787.3	0.0630377	0.0591143	1.06637	0.286256	0.461422	0.336				NS
ENSG00000138029	HADHB	1503.1	-0.114025	0.0827366	-1.37817	0.168149	0.3153	0.501				NS
ENSG00000173567	GPR113	17.3403	-0.348923	0.611504	-0.570597	0.568273	0.723951	0.14				NS
ENSG00000138018	EPT1	2302.5	0.354658	0.0682836	5.1939	2.05939e-07	1.79136e-06	5.747				NS
ENSG00000157856	DRC1	4.83099	-2.82975	1.42552	-1.98507	0.047137	0.116996	0.932				NS
ENSG00000115155	OTOF	2.27869	1.65727	1.88733	0.878102	0.379888	NA	NA				NS
ENSG00000171303	KCNK3	104.037	0.343957	0.899084	0.382564	0.702043	0.823607	0.084				NS
ENSG00000213699	SLC35F6	1833.84	0.0840369	0.0756654	1.11064	0.266724	0.438684	0.358				NS
ENSG00000115163	CENPA	662.35	0.349561	0.105851	3.30239	0.000958653	0.00410208	2.387				NS
ENSG00000157851	DPYSL5	135.254	-1.50545	1.19411	-1.26073	0.207406	0.367026	0.435				NS
ENSG00000084764	MAPRE3	252.811	-0.0240551	0.174319	-0.137995	0.890244	0.945143	0.025				NS
ENSG00000119777	TMEM214	2549.29	0.208826	0.0668608	3.12329	0.00178839	0.0071341	2.147				NS
ENSG00000084693	AGBL5	767.119	-0.274771	0.0967202	-2.84088	0.00449889	0.0159383	1.798				NS
ENSG00000228474	OST4	1240.4	-0.147026	0.0808014	-1.8196	0.0688196	0.157948	0.801				NS
ENSG00000138080	EMILIN1	27.4223	-0.77635	0.466902	-1.66277	0.0963586	0.205948	0.686				NS
ENSG00000138030	KHK	120.813	-0.185409	0.243478	-0.761505	0.446356	0.624596	0.204				NS
ENSG00000138028	CGREF1	9.30479	-0.162905	1.10316	-0.147671	0.882602	0.941168	0.026				NS
ENSG00000143994	ABHD1	5.03647	-1.14639	1.0965	-1.0455	0.295793	0.472009	0.326				NS
ENSG00000138073	PREB	1732.52	0.00654724	0.0734397	0.0891512	0.928962	0.966214	0.015				NS
ENSG00000138074	SLC5A6	1192.45	0.159388	0.0848349	1.8788	0.0602715	0.142408	0.846				NS
ENSG00000138085	ATRAID	1734.44	-0.00500933	0.0773811	-0.0647359	0.948384	0.976501	0.01				NS
ENSG00000084774	CAD	4081.66	0.144461	0.0628659	2.29793	0.0215659	0.060724	1.217				NS
ENSG00000115194	SLC30A3	96.1804	0.0665316	0.322873	0.206061	0.836743	0.912225	0.04				NS
ENSG00000163793	DNAJC5G	1.4565	-1.5057	2.45753	-0.612687	0.540084	NA	NA				NS
ENSG00000138100	TRIM54	7.38207	-2.07043	1.37112	-1.51002	0.131037	0.260708	0.584				NS
ENSG00000163794	UCN	96.6871	-0.0509757	0.262946	-0.193864	0.846283	0.917674	0.037				NS
ENSG00000115207	GTF3C2	1686.17	-0.170907	0.075479	-2.2643	0.0235556	0.0652705	1.185				NS
ENSG00000115211	EIF2B4	1109.51	-0.131795	0.0885267	-1.48876	0.136551	0.269357	0.57				NS
ENSG00000115234	SNX17	2870.49	0.0311925	0.0642298	0.48564	0.627223	0.767726	0.115				NS
ENSG00000163795	ZNF513	360.396	0.797572	0.160178	4.9793	6.38143e-07	5.13854e-06	5.289				NS
ENSG00000115241	PPM1G	4887.55	0.162099	0.0675197	2.40076	0.0163609	0.0480911	1.318				NS
ENSG00000115216	NRBP1	4158.27	-0.0500788	0.0535192	-0.935716	0.34942	0.52942	0.276				NS
ENSG00000157992	KRTCAP3	44.6969	0.277184	0.373719	0.74169	0.458275	0.63461	0.197				NS
ENSG00000138002	IFT172	704.206	-0.246086	0.112255	-2.1922	0.0283649	0.076407	1.117				NS
ENSG00000115226	FNDC4	416.108	-0.18664	0.127076	-1.46873	0.141906	0.277888	0.556				NS
ENSG00000084734	GCKR	134.561	-0.568481	0.213321	-2.66491	0.007701	0.0253961	1.595				NS
ENSG00000221843	C2orf16	6.59444	-0.800593	0.948531	-0.844035	0.39865	0.579028	0.237				NS
ENSG00000243943	ZNF512	529.589	-0.0553026	0.118584	-0.466357	0.64096	0.778367	0.109				NS
ENSG00000176714	CCDC121	53.7008	-0.88684	0.363947	-2.43673	0.0148208	0.0443107	1.353				NS
ENSG00000198522	GPN1	839.472	0.0464036	0.10488	0.442445	0.658167	0.791017	0.102				NS
ENSG00000119760	SUPT7L	2036.57	-0.0396307	0.0686232	-0.577512	0.563593	0.720878	0.142				NS
ENSG00000163798	SLC4A1AP	1546.92	0.0701019	0.0716645	0.978196	0.327978	0.506752	0.295				NS
ENSG00000171174	RBKS	108.679	0.131866	0.230367	0.572418	0.567039	0.723409	0.141				NS
ENSG00000158019	BRE	387.713	0.306245	0.137047	2.2346	0.0254439	0.069693	1.157				NS
ENSG00000075426	FOSL2	8467.69	0.466214	0.0441863	10.5511	5.02086e-26	2.31008e-24	23.636				NS
ENSG00000163803	PLB1	148.559	-0.354346	0.201431	-1.75914	0.0785538	0.175082	0.757				NS
ENSG00000213639	PPP1CB	8592.72	0.326078	0.0563625	5.78537	7.23514e-09	7.61793e-08	7.118				NS
ENSG00000163806	SPDYA	35.246	-0.141213	0.424243	-0.33286	0.73924	0.84894	0.071				NS
ENSG00000171103	TRMT61B	373.269	0.101241	0.137218	0.737813	0.460628	0.636346	0.196				NS
ENSG00000163811	WDR43	3020.78	0.132017	0.0654769	2.01623	0.0437758	0.110221	0.958				NS
ENSG00000189350	FAM179A	114.234	-2.14944	0.238329	-9.0188	1.90168e-19	5.69271e-18	17.245				upregulated in 7TGP-NEG
ENSG00000115295	CLIP4	3638.97	-0.712697	0.0551979	-12.9117	3.86821e-38	3.29466e-36	35.482				NS
ENSG00000171094	ALK	34.8564	-0.402758	0.918458	-0.438516	0.661013	0.792894	0.101				NS
ENSG00000119801	YPEL5	1920.56	-0.0796115	0.0685524	-1.16132	0.24551	0.413636	0.383				NS
ENSG00000213626	LBH	286.886	-1.07943	0.145423	-7.42267	1.14781e-13	2.12196e-12	11.673				upregulated in 7TGP-NEG
ENSG00000172954	LCLAT1	1365.7	0.061877	0.0885055	0.699132	0.48447	0.656777	0.183				NS
ENSG00000162949	CAPN13	1.70762	1.67828	2.25671	0.743687	0.457066	NA	NA				NS
ENSG00000158089	GALNT14	166.813	0.0954368	0.232959	0.409672	0.682047	0.808166	0.092				NS
ENSG00000214711	CAPN14	17.46	1.1335	0.654477	1.73192	0.0832876	0.183715	0.736				NS
ENSG00000013016	EHD3	402.28	1.50528	0.131784	11.4223	3.23474e-30	1.80804e-28	27.743				upregulated in 7TGP-POS
ENSG00000158125	XDH	166.357	0.560538	0.200953	2.7894	0.00528054	0.0183085	1.737				NS
ENSG00000162959	MEMO1	119.83	-0.0784457	0.223843	-0.350449	0.726002	0.84014	0.076				NS
ENSG00000162961	DPY30	972.404	-0.129094	0.0987764	-1.30693	0.191236	0.346686	0.46				NS
ENSG00000021574	SPAST	1091.73	-0.0107478	0.0964136	-0.111476	0.911239	0.956774	0.019				NS
ENSG00000152683	SLC30A6	1365.74	0.0756944	0.0870549	0.869501	0.384573	0.565093	0.248				NS
ENSG00000091106	NLRC4	1.19571	2.461	4.89706	0.502547	0.615283	NA	NA				NS
ENSG00000119820	YIPF4	1772.54	0.0703059	0.0674085	1.04298	0.296956	0.47339	0.325				NS
ENSG00000115760	BIRC6	7661.84	0.122888	0.0603054	2.03776	0.0415737	0.1054	0.977				NS
ENSG00000018699	TTC27	743.129	0.0758128	0.105174	0.720831	0.471014	0.645013	0.19				NS
ENSG00000049323	LTBP1	4924.01	0.518745	0.0654094	7.93074	2.17835e-15	4.64531e-14	13.333				NS
ENSG00000152689	RASGRP3	124.108	0.79854	0.223357	3.57517	0.000349997	0.00166881	2.778				NS
ENSG00000119812	FAM98A	915.741	0.353184	0.0907004	3.89396	9.86196e-05	0.000533717	3.273				NS
ENSG00000150938	CRIM1	12413.7	0.0199425	0.0525471	0.379516	0.704305	0.824783	0.084				NS
ENSG00000171055	FEZ2	1682.75	-0.137809	0.0703735	-1.95825	0.0502009	0.12298	0.91				NS
ENSG00000205221	VIT	1.74545	-1.71717	1.95053	-0.88036	0.378664	NA	NA				NS
ENSG00000115808	STRN	2766.43	0.0179899	0.0669153	0.268846	0.788048	0.880333	0.055			WNT	NS
ENSG00000008869	HEATR5B	1839.72	-0.056318	0.0775778	-0.725955	0.467867	0.642301	0.192				NS
ENSG00000152133	GPATCH11	842.304	0.170989	0.0962159	1.77714	0.0755455	0.170019	0.77				NS
ENSG00000055332	EIF2AK2	4964.73	0.235002	0.0703048	3.34262	0.000829907	0.00361166	2.442				NS
ENSG00000218739	AC007390.5	966.453	-0.223222	0.0945183	-2.36168	0.0181921	0.0525225	1.28				NS
ENSG00000115816	CEBPZ	3428.25	0.149014	0.0630405	2.36378	0.0180896	0.0522706	1.282				NS
ENSG00000003509	NDUFAF7	522.132	-0.495408	0.11928	-4.15332	3.27689e-05	0.000194641	3.711				NS
ENSG00000115825	PRKD3	4061.18	0.343249	0.0639196	5.37001	7.87324e-08	7.2449e-07	6.14				NS
ENSG00000115828	QPCT	287.585	1.67901	0.159461	10.5293	6.33043e-26	2.87562e-24	23.541				upregulated in 7TGP-POS
ENSG00000163171	CDC42EP3	4676.15	-0.106147	0.0515654	-2.05849	0.0395435	0.101005	0.996				NS
ENSG00000115841	RMDN2	186.142	0.458231	0.178	2.57433	0.0100433	0.0319	1.496				NS
ENSG00000138061	CYP1B1	1863.6	0.664898	0.080462	8.2635	1.4146e-16	3.43077e-15	14.465				NS
ENSG00000119787	ATL2	2261.51	0.0433889	0.0677959	0.639993	0.522177	0.688032	0.162				NS
ENSG00000143889	HNRNPLL	1773.01	0.178912	0.0744298	2.40377	0.0162269	0.0477954	1.321				NS
ENSG00000143891	GALM	589.225	0.04296	0.107696	0.3989	0.689967	0.814447	0.089				NS
ENSG00000115875	SRSF7	4429.64	0.0802637	0.0555526	1.44482	0.148508	0.287473	0.541				NS
ENSG00000152147	GEMIN6	414.836	0.192871	0.132535	1.45525	0.145601	0.283519	0.547				NS
ENSG00000163214	DHX57	1500.99	0.134524	0.0755607	1.78034	0.0750202	0.169016	0.772				NS
ENSG00000188010	MORN2	197.735	-0.197002	0.182458	-1.07971	0.280271	0.454642	0.342				NS
ENSG00000214694	ARHGEF33	10.3384	0.301038	0.773865	0.389006	0.697271	0.819487	0.086				NS
ENSG00000115904	SOS1	2746.79	-0.162581	0.0634261	-2.56331	0.0103678	0.032749	1.485				NS
ENSG00000205111	CDKL4	11.68	-0.627461	0.721636	-0.869498	0.384575	0.565093	0.248				NS
ENSG00000011566	MAP4K3	1862.55	-0.0592003	0.0673933	-0.87843	0.37971	0.560363	0.252				NS
ENSG00000152154	TMEM178A	39.2123	-0.455162	0.387607	-1.17429	0.240279	0.407606	0.39				NS
ENSG00000138050	THUMPD2	320.742	0.239261	0.141021	1.69663	0.089767	0.19515	0.71				NS
ENSG00000183023	SLC8A1	550.918	0.0784749	0.467047	0.168024	0.866565	0.930069	0.031				NS
ENSG00000162878	PKDCC	93.8867	0.0019173	0.293345	0.00653598	0.994785	0.999453	0				NS
ENSG00000143924	EML4	3738.48	0.180234	0.056806	3.1728	0.00150974	0.00614941	2.211				NS
ENSG00000115944	COX7A2L	2301.8	0.136906	0.0772211	1.77291	0.0762431	0.171212	0.766				NS
ENSG00000171126	KCNG3	138.862	0.0797665	1.45479	0.0548303	0.956274	0.978533	0.009				NS
ENSG00000057935	MTA3	948.27	-0.28904	0.0937171	-3.08418	0.00204117	0.00803941	2.095				NS
ENSG00000115970	THADA	1353.33	0.0685355	0.0795327	0.861727	0.388838	0.569253	0.245				NS
ENSG00000152518	ZFP36L2	2022.29	-0.559862	0.0924723	-6.05437	1.40967e-09	1.63288e-08	7.787				NS
ENSG00000152527	PLEKHH2	393.225	0.176313	0.133366	1.32202	0.186161	0.339854	0.469				NS
ENSG00000223658	AC011242.6	44.864	0.213068	0.382008	0.557757	0.57701	0.7304	0.136				NS
ENSG00000138036	DYNC2LI1	313.63	-0.104923	0.149394	-0.702324	0.482477	0.654947	0.184				NS
ENSG00000143921	ABCG8	1.95016	2.08413	2.13664	0.975427	0.329349	NA	NA				NS
ENSG00000138095	LRPPRC	13588.6	-0.00475709	0.0502147	-0.0947351	0.924525	0.963986	0.016				NS
ENSG00000138032	PPM1B	960.588	0.154247	0.116436	1.32473	0.18526	0.338598	0.47			WNT	NS
ENSG00000138079	SLC3A1	5.3907	-0.419889	1.04766	-0.400788	0.688576	0.81347	0.09				NS
ENSG00000138078	PREPL	2021.11	-0.263689	0.070879	-3.72027	0.000199011	0.00100588	2.997				NS
ENSG00000143919	CAMKMT	171.136	-0.0576967	0.196503	-0.293617	0.769051	0.868467	0.061				NS
ENSG00000138083	SIX3	16.8285	-0.689659	0.602527	-1.14461	0.25237	0.421226	0.375				NS
ENSG00000170577	SIX2	120.386	-0.719687	0.220743	-3.2603	0.00111294	0.00469213	2.329				NS
ENSG00000068784	SRBD1	1048.65	0.191124	0.0907297	2.10652	0.0351596	0.0915057	1.039				NS
ENSG00000171132	PRKCE	776.083	0.310682	0.100854	3.0805	0.00206654	0.00812365	2.09				NS
ENSG00000116016	EPAS1	5253.1	0.773725	0.0566876	13.6489	2.04866e-42	1.98069e-40	39.703				NS
ENSG00000250565	ATP6V1E2	205.593	0.102818	0.187515	0.548321	0.583472	0.735735	0.133				NS
ENSG00000119729	RHOQ	1591.38	0.399577	0.0838476	4.76551	1.88376e-06	1.40316e-05	4.853				NS
ENSG00000151665	PIGF	321.412	-0.0722876	0.146456	-0.493579	0.621603	0.763515	0.117				NS
ENSG00000119878	CRIPT	760.344	-0.189631	0.104104	-1.82155	0.0685228	0.15736	0.803				NS
ENSG00000171150	SOCS5	1860.7	-0.497092	0.0687751	-7.22779	4.90899e-13	8.54535e-12	11.068				NS
ENSG00000180398	MCFD2	11078.6	-0.176875	0.0488897	-3.61783	0.000297081	0.00144148	2.841				NS
ENSG00000068724	TTC7A	1954.02	-0.28504	0.0737366	-3.86565	0.000110792	0.000593974	3.226				NS
ENSG00000239605	C2orf61	32.0961	1.19191	0.424935	2.80492	0.00503293	0.0175649	1.755				upregulated in 7TGP-POS
ENSG00000143933	CALM2	10429.6	0.0252734	0.0450161	0.561431	0.574504	0.728323	0.138				NS
ENSG00000119888	EPCAM	153.271	0.0725789	0.218548	0.332095	0.739817	0.849466	0.071				NS
ENSG00000095002	MSH2	3054.11	0.0805462	0.0623137	1.29259	0.196152	0.352649	0.453				NS
ENSG00000184261	KCNK12	17.6412	-2.41169	1.03225	-2.33635	0.0194729	0.0557054	1.254				NS
ENSG00000116062	MSH6	6516.47	0.0158704	0.0530262	0.299292	0.764717	0.86576	0.063				NS
ENSG00000138081	FBXO11	2785.52	-0.0196064	0.0614206	-0.319215	0.749563	0.856875	0.067				NS
ENSG00000170802	FOXN2	1707.76	0.27398	0.0888328	3.08422	0.00204088	0.00803941	2.095				NS
ENSG00000162869	PPP1R21	352.787	-0.140897	0.153741	-0.916458	0.359427	0.540065	0.268				NS
ENSG00000243244	STON1	92.5216	0.274136	0.276695	0.990749	0.321808	0.500395	0.301				NS
ENSG00000138039	LHCGR	1.28561	0.782433	2.10434	0.371819	0.710027	NA	NA				NS
ENSG00000179915	NRXN1	8.45848	1.46428	0.837075	1.74929	0.0802417	0.178095	0.749				NS
ENSG00000115239	GPR75-ASB3	50.4809	-0.307187	0.36142	-0.849945	0.395356	0.575439	0.24				NS
ENSG00000143942	CHAC2	242.979	0.278983	0.173501	1.60796	0.107844	0.224967	0.648				NS
ENSG00000068912	ERLEC1	2783.72	0.500626	0.0712099	7.03028	2.0612e-12	3.33639e-11	10.477				NS
ENSG00000119737	GPR75	65.8394	-0.203546	0.332475	-0.612215	0.540396	0.703724	0.153				NS
ENSG00000068878	PSME4	6118	0.193125	0.0536329	3.60088	0.000317147	0.00152848	2.816		WNT		NS
ENSG00000170634	ACYP2	304.981	-0.159443	0.145931	-1.09259	0.274573	0.447531	0.349				NS
ENSG00000177994	C2orf73	4.23622	-0.494787	1.31808	-0.375384	0.707375	0.826677	0.083				NS
ENSG00000115306	SPTBN1	37581.9	-0.112473	0.043145	-2.60686	0.00913773	0.029442	1.531				NS
ENSG00000214595	EML6	507.301	-0.43037	0.123737	-3.47811	0.000504961	0.0023129	2.636				NS
ENSG00000115310	RTN4	13598.6	-0.0291019	0.0481587	-0.604291	0.54565	0.707284	0.15				NS
ENSG00000162994	CLHC1	231.6	-0.101754	0.159913	-0.63631	0.524574	0.689902	0.161				NS
ENSG00000115355	CCDC88A	6888.66	-0.259413	0.0535938	-4.84036	1.29606e-06	9.85408e-06	5.006				NS
ENSG00000163001	CCDC104	1238.26	-0.23865	0.0836596	-2.85263	0.00433585	0.0154217	1.812				NS
ENSG00000138035	PNPT1	2231.59	0.32791	0.0678038	4.83616	1.32371e-06	1.00483e-05	4.998				NS
ENSG00000115380	EFEMP1	2819.06	0.254361	0.0672602	3.78174	0.000155733	0.000811208	3.091				NS
ENSG00000055813	CCDC85A	40.5991	-0.455633	0.432786	-1.05279	0.292436	0.468186	0.33				NS
ENSG00000028116	VRK2	646.259	0.164768	0.104548	1.57601	0.115025	0.235699	0.628				NS
ENSG00000115392	FANCL	773.258	0.256861	0.104472	2.45865	0.0139462	0.0419942	1.377				NS
ENSG00000119866	BCL11A	87.5541	0.264214	0.279809	0.944264	0.345035	0.525	0.28				NS
ENSG00000115421	PAPOLG	740.758	0.0586218	0.108181	0.541884	0.587898	0.739017	0.131				NS
ENSG00000162924	REL	1073.48	0.160803	0.100211	1.60465	0.108571	0.225903	0.646				NS
ENSG00000162927	PUS10	204.434	-0.146995	0.182626	-0.804894	0.420881	0.600437	0.222				NS
ENSG00000162928	PEX13	1548.18	0.183167	0.0878298	2.08547	0.0370263	0.095599	1.02				NS
ENSG00000162929	KIAA1841	609.203	0.028034	0.118762	0.236051	0.813393	0.897643	0.047				NS
ENSG00000115464	USP34	7442.95	-0.00397966	0.0463609	-0.0858409	0.931593	0.967342	0.014		WNT	WNT	NS
ENSG00000082898	XPO1	12765	0.0314523	0.0498468	0.630979	0.528054	0.692887	0.159		WNT		NS
ENSG00000170264	FAM161A	607.861	-0.0393869	0.124422	-0.316558	0.751579	0.858081	0.066				NS
ENSG00000115484	CCT4	10733.2	0.125808	0.0537128	2.34224	0.0191684	0.0549771	1.26				NS
ENSG00000173163	COMMD1	440.235	0.247316	0.135202	1.82923	0.0673645	0.155345	0.809				NS
ENSG00000170340	B3GNT2	1065.82	0.211357	0.0894966	2.36162	0.0181951	0.0525225	1.28				NS
ENSG00000186889	TMEM17	85.4801	0.190305	0.30358	0.626869	0.530745	0.695015	0.158				NS
ENSG00000115504	EHBP1	3145.45	-0.36972	0.0562898	-6.56816	5.09404e-11	7.08363e-10	9.15				NS
ENSG00000115507	OTX1	43.4958	-0.529799	0.407068	-1.3015	0.193087	0.349157	0.457				NS
ENSG00000143951	WDPCP	167.661	-0.0863747	0.215994	-0.399895	0.689234	0.813917	0.089				NS
ENSG00000014641	MDH1	5688.39	0.134884	0.0553111	2.43864	0.0147428	0.0441208	1.355				NS
ENSG00000169764	UGP2	3645.46	0.189744	0.0583597	3.25128	0.00114887	0.00482512	2.316				NS
ENSG00000143952	VPS54	1396.02	0.217437	0.0773615	2.81066	0.00494406	0.0172927	1.762				NS
ENSG00000197329	PELI1	1216.22	0.62449	0.0886248	7.04645	1.83541e-12	2.99936e-11	10.523				NS
ENSG00000119862	LGALSL	516.038	0.350723	0.136117	2.57664	0.0099767	0.0317166	1.499				NS
ENSG00000119844	AFTPH	1423.22	-0.00273851	0.0777767	-0.03521	0.971912	0.985315	0.006				NS
ENSG00000179833	SERTAD2	1702.85	0.212143	0.069953	3.03266	0.00242412	0.00932939	2.03				NS
ENSG00000115902	SLC1A4	906.192	0.543573	0.104058	5.22377	1.75321e-07	1.5457e-06	5.811				NS
ENSG00000011523	CEP68	777.896	-0.0729485	0.104676	-0.696899	0.485866	0.658089	0.182				NS
ENSG00000138069	RAB1A	2626.25	0.087494	0.0607897	1.43929	0.150068	0.289644	0.538				NS
ENSG00000138071	ACTR2	10657.4	-0.00037359	0.0548874	-0.00680647	0.994569	0.999318	0				NS
ENSG00000198369	SPRED2	1918.65	-0.222802	0.0706625	-3.15304	0.00161581	0.00652574	2.185				NS
ENSG00000143995	MEIS1	598.104	0.107304	0.148585	0.722173	0.470188	0.644314	0.191				NS
ENSG00000143971	ETAA1	1005.13	0.110914	0.0957845	1.15795	0.246883	0.415386	0.382				NS
ENSG00000197223	C1D	476.954	0.208242	0.125963	1.6532	0.0982902	0.209229	0.679				NS
ENSG00000243667	WDR92	134.258	-0.259381	0.231073	-1.12251	0.261647	0.432272	0.364				NS
ENSG00000115946	PNO1	913.188	0.038827	0.0979099	0.396559	0.691693	0.815409	0.089				NS
ENSG00000221823	PPP3R1	2349.07	0.170905	0.0841537	2.03087	0.0422685	0.107029	0.97	WNT	WNT		NS
ENSG00000119865	CNRIP1	113.351	0.664057	1.33262	0.49831	0.618265	0.761143	0.119				NS
ENSG00000115956	PLEK	3.1194	0.039856	1.62097	0.0245878	0.980384	NA	NA				NS
ENSG00000204923	FBXO48	253.874	0.577047	0.164637	3.50497	0.000456664	0.00211881	2.674				NS
ENSG00000169621	APLF	518.054	0.573526	0.126728	4.52564	6.02133e-06	4.11851e-05	4.385				NS
ENSG00000169618	PROKR1	7.85006	-1.50656	1.4032	-1.07366	0.282974	0.457782	0.339				NS
ENSG00000163219	ARHGAP25	50.8765	0.366012	0.335952	1.08948	0.275943	0.449251	0.348				NS
ENSG00000183607	GKN2	2.30594	-1.50287	1.65036	-0.910633	0.362489	NA	NA				NS
ENSG00000169605	GKN1	2.2535	2.66474	2.02933	1.31311	0.189144	NA	NA				NS
ENSG00000169604	ANTXR1	2867.07	0.0217785	0.0702198	0.310148	0.756449	0.860689	0.065				NS
ENSG00000198380	GFPT1	6071	0.364188	0.0580323	6.2756	3.48291e-10	4.32613e-09	8.364				NS
ENSG00000169599	NFU1	943.061	0.135978	0.106726	1.27409	0.202632	0.360898	0.443				NS
ENSG00000115977	AAK1	846.621	-0.0752385	0.0937656	-0.802411	0.422315	0.602093	0.22				NS
ENSG00000196975	ANXA4	1560.71	-0.344545	0.0781203	-4.41044	1.03162e-05	6.7744e-05	4.169				NS
ENSG00000087338	GMCL1	1392.23	0.257749	0.0869151	2.96552	0.00302171	0.0112833	1.948				NS
ENSG00000124380	SNRNP27	700.211	0.134718	0.105463	1.2774	0.20146	0.359528	0.444				NS
ENSG00000059728	MXD1	1243.51	-0.0215147	0.0837898	-0.25677	0.797356	0.888027	0.052				NS
ENSG00000244617	ASPRV1	19.6746	0.135971	0.671086	0.202613	0.839438	0.913562	0.039				NS
ENSG00000169564	PCBP1	6491.14	-0.154497	0.0573705	-2.69297	0.00708191	0.0236488	1.626				NS
ENSG00000115998	C2orf42	469.405	0.0191116	0.135484	0.141061	0.887822	0.943951	0.025				NS
ENSG00000116001	TIA1	3101.55	0.0817402	0.064275	1.27173	0.203471	0.361897	0.441				NS
ENSG00000116005	PCYOX1	3724.69	-0.337106	0.0557027	-6.05189	1.4316e-09	1.65466e-08	7.781				NS
ENSG00000143977	SNRPG	2225.61	0.209414	0.0872883	2.39911	0.0164351	0.0482696	1.316				NS
ENSG00000035141	FAM136A	1810.86	0.321529	0.0712715	4.51133	6.44237e-06	4.3772e-05	4.359				NS
ENSG00000163235	TGFA	1423.26	0.467383	0.0868817	5.37954	7.46771e-08	6.89835e-07	6.161				NS
ENSG00000075340	ADD2	1712.88	-0.71334	0.472402	-1.51003	0.131036	0.260708	0.584				NS
ENSG00000152672	CLEC4F	7.55069	0.509911	1.33385	0.382284	0.702251	0.823665	0.084				NS
ENSG00000116031	CD207	13.5931	1.50403	1.13378	1.32656	0.184655	0.338054	0.471				NS
ENSG00000116035	VAX2	63.7961	-2.20764	0.621013	-3.55491	0.000378111	0.00178679	2.748			WNT	upregulated in 7TGP-NEG
ENSG00000116039	ATP6V1B1	41.5184	0.383882	0.453203	0.847042	0.396972	0.577239	0.239				NS
ENSG00000144031	ANKRD53	20.6042	-0.580091	0.594082	-0.976448	0.328842	0.507869	0.294				NS
ENSG00000144043	TEX261	1817.1	-0.555577	0.0747127	-7.43618	1.03642e-13	1.93353e-12	11.714				NS
ENSG00000124357	NAGK	2016.03	-0.0821088	0.0770446	-1.06573	0.286545	0.461575	0.336				NS
ENSG00000124370	MCEE	167.438	0.460088	0.204623	2.24846	0.0245466	0.0676107	1.17				NS
ENSG00000124383	MPHOSPH10	1559.81	0.0254528	0.0805692	0.315912	0.752069	0.858113	0.066				NS
ENSG00000124374	PAIP2B	227.629	-0.104122	0.170288	-0.611447	0.540904	0.70416	0.152				NS
ENSG00000075292	ZNF638	5478.28	0.0423002	0.0531778	0.795448	0.426353	0.605286	0.218				NS
ENSG00000135636	DYSF	1043.02	0.453664	0.0823586	5.5084	3.62108e-08	3.50332e-07	6.456				NS
ENSG00000003137	CYP26B1	1045.52	-0.605211	0.0962435	-6.28833	3.20891e-10	4.0043e-09	8.397				NS
ENSG00000144036	EXOC6B	1972.35	-0.0438407	0.0689182	-0.636126	0.524694	0.689996	0.161				NS
ENSG00000116096	SPR	1259.88	-0.164312	0.0822563	-1.99756	0.0457645	0.114244	0.942				NS
ENSG00000135638	EMX1	17.4662	-0.528457	0.572516	-0.923042	0.355985	0.53639	0.271				NS
ENSG00000144040	SFXN5	904.649	-0.170566	0.117424	-1.45257	0.146344	0.284594	0.546				NS
ENSG00000135631	RAB11FIP5	3522.71	-0.294821	0.0583254	-5.05476	4.30942e-07	3.57056e-06	5.447				NS
ENSG00000135632	SMYD5	1048.85	-0.00698452	0.0921894	-0.0757627	0.939608	0.971819	0.012				NS
ENSG00000135617	PRADC1	596.847	-0.124622	0.117679	-1.059	0.2896	0.465082	0.332				NS
ENSG00000135624	CCT7	11758.7	0.132755	0.0580084	2.28855	0.0221055	0.0620455	1.207				NS
ENSG00000163013	FBXO41	1645.35	-0.214519	0.0730297	-2.93742	0.00330961	0.0121647	1.915				NS
ENSG00000135625	EGR4	21.0889	-1.10161	0.62801	-1.75414	0.0794072	0.176588	0.753				NS
ENSG00000116127	ALMS1	3990.44	-0.158505	0.0564654	-2.80712	0.00499871	0.0174668	1.758				NS
ENSG00000144034	TPRKB	760.509	-0.0895264	0.101049	-0.885972	0.375633	0.556296	0.255				NS
ENSG00000144048	DUSP11	920.176	-0.0106844	0.0923927	-0.115641	0.907937	0.95513	0.02				NS
ENSG00000187833	C2orf78	6.1883	2.42442	1.80004	1.34687	0.178023	0.3289	0.483				NS
ENSG00000124356	STAMBP	2063.74	0.242229	0.072453	3.34325	0.000828028	0.00360513	2.443				NS
ENSG00000163017	ACTG2	2.95516	-1.32439	1.54014	-0.859918	0.389834	NA	NA				NS
ENSG00000114956	DGUOK	1456.48	0.194123	0.0809603	2.39775	0.016496	0.0484286	1.315				NS
ENSG00000187605	TET3	1364.51	0.120163	0.0892146	1.34689	0.178015	0.3289	0.483				NS
ENSG00000163170	BOLA3	522.471	-0.0657638	0.126962	-0.517982	0.604471	0.751335	0.124				NS
ENSG00000114978	MOB1A	7747.42	0.167247	0.0514982	3.24763	0.00116371	0.00488362	2.311				NS
ENSG00000065911	MTHFD2	5273.14	0.352263	0.0680841	5.17394	2.29213e-07	1.97579e-06	5.704				NS
ENSG00000188687	SLC4A5	24.1036	1.07633	0.530749	2.02795	0.0425653	0.107628	0.968				NS
ENSG00000204843	DCTN1	7009.04	-0.199185	0.0539268	-3.69363	0.000221079	0.00110762	2.956				NS
ENSG00000005448	WDR54	1397.28	-0.00533137	0.0893086	-0.059696	0.952398	0.978099	0.01				NS
ENSG00000114993	RTKN	1022.36	-0.040124	0.0868322	-0.462087	0.644019	0.779964	0.108				NS
ENSG00000115274	INO80B	735.322	-0.324441	0.116718	-2.7797	0.00544096	0.0188146	1.726				NS
ENSG00000239779	WBP1	323.42	-0.467815	0.141317	-3.31038	0.000931684	0.00399504	2.398				NS
ENSG00000115275	MOGS	3361.54	0.0383186	0.0652919	0.586881	0.557284	0.715532	0.145				NS
ENSG00000135637	CCDC142	716.114	-0.210358	0.12797	-1.64381	0.100216	0.212191	0.673				NS
ENSG00000115282	TTC31	1208.76	-0.352152	0.0921703	-3.82067	0.00013309	0.000701946	3.154				NS
ENSG00000179528	LBX2	193.411	-0.129536	0.199141	-0.650473	0.515387	0.68284	0.166			WNT	NS
ENSG00000115289	PCGF1	723.575	-0.08657	0.100711	-0.859585	0.390018	0.570164	0.244				NS
ENSG00000115297	TLX2	25.1009	-1.91758	1.65606	-1.15792	0.246898	0.415386	0.382				NS
ENSG00000144045	DQX1	23.8965	-1.66483	0.515656	-3.22856	0.00124415	0.00518117	2.286				upregulated in 7TGP-NEG
ENSG00000115307	AUP1	4024.96	-0.066031	0.0595412	-1.109	0.267432	0.439647	0.357				NS
ENSG00000115317	HTRA2	1172.36	-0.271953	0.0851421	-3.19411	0.00140265	0.0057591	2.24				NS
ENSG00000115318	LOXL3	146.23	-0.0499869	0.253595	-0.197113	0.843739	0.916162	0.038				NS
ENSG00000115325	DOK1	677.28	-0.134442	0.111755	-1.20301	0.228974	0.394081	0.404				NS
ENSG00000159374	M1AP	1.26423	0.47435	2.12216	0.223522	0.82313	NA	NA				NS
ENSG00000135622	SEMA4F	754.05	-0.113611	0.102119	-1.11253	0.265911	0.43765	0.359				NS
ENSG00000159399	HK2	4163.78	-0.255599	0.0608488	-4.20055	2.66265e-05	0.00016144	3.792				NS
ENSG00000115350	POLE4	395.186	0.0982135	0.130311	0.753685	0.451039	0.628424	0.202				NS
ENSG00000115353	TACR1	2.18018	1.08201	1.82362	0.593335	0.552957	NA	NA				NS
ENSG00000115363	EVA1A	628.483	1.15625	0.10974	10.5363	5.87559e-26	2.68607e-24	23.571				upregulated in 7TGP-POS
ENSG00000005436	GCFC2	1139.78	0.192726	0.0904248	2.13134	0.0330609	0.086945	1.061				NS
ENSG00000176204	LRRTM4	11.1929	4.74864	1.06812	4.44578	8.75755e-06	5.81493e-05	4.235				upregulated in 7TGP-POS
ENSG00000172023	REG1B	4.55827	-0.0565505	1.23322	-0.0458558	0.963425	0.982066	0.008				NS
ENSG00000115386	REG1A	18.4137	-0.371445	0.626273	-0.593103	0.553112	0.712005	0.148				NS
ENSG00000172016	REG3A	1.52622	1.5122	2.65455	0.569663	0.568906	NA	NA				NS
ENSG00000066032	CTNNA2	13.2173	1.89195	1.28686	1.47021	0.141505	0.277218	0.557				NS
ENSG00000162951	LRRTM1	7.9526	0.640932	1.53884	0.416502	0.677043	0.803967	0.095				NS
ENSG00000163541	SUCLG1	2571.34	0.0291288	0.0762009	0.382264	0.702266	0.823665	0.084				NS
ENSG00000115423	DNAH6	114.709	-0.114918	0.333644	-0.344434	0.73052	0.843121	0.074				NS
ENSG00000186854	TRABD2A	360.73	0.718498	0.142716	5.03446	4.79191e-07	3.92712e-06	5.406			WNT	NS
ENSG00000034510	TMSB10	31501.8	0.21016	0.0579398	3.62722	0.000286487	0.00139339	2.856				NS
ENSG00000176407	KCMF1	1685.25	0.109481	0.0761433	1.43783	0.150481	0.290175	0.537				NS
ENSG00000152284	TCF7L1	31.8319	-1.30559	0.708413	-1.84298	0.0653324	0.151588	0.819	WNT	WNT	WNT	NS
ENSG00000152291	TGOLN2	8661.34	-0.217547	0.0451244	-4.82104	1.4281e-06	1.08006e-05	4.967				NS
ENSG00000042445	RETSAT	2116.68	-0.364702	0.068896	-5.29352	1.19986e-07	1.08252e-06	5.966				NS
ENSG00000115459	ELMOD3	657.344	-0.00968213	0.109633	-0.0883137	0.929627	0.966296	0.015				NS
ENSG00000042493	CAPG	5389.67	-0.598299	0.0547744	-10.923	8.95104e-28	4.55802e-26	25.341				NS
ENSG00000152292	SH2D6	25.8087	0.213597	0.491356	0.434709	0.663774	0.794983	0.1				NS
ENSG00000168906	MAT2A	11163.5	-0.184715	0.0633192	-2.91721	0.00353179	0.0128689	1.89				NS
ENSG00000115486	GGCX	3995.8	-0.492049	0.0572695	-8.59182	8.56025e-18	2.25163e-16	15.648				NS
ENSG00000118640	VAMP8	1943.17	-0.331958	0.0723341	-4.58924	4.44865e-06	3.11275e-05	4.507				NS
ENSG00000168899	VAMP5	31.806	-0.686992	0.428232	-1.60425	0.108659	0.226021	0.646				NS
ENSG00000168894	RNF181	1802.19	-0.0307582	0.0714741	-0.430341	0.666947	0.797539	0.098				NS
ENSG00000168890	TMEM150A	340.961	-0.310973	0.149497	-2.08013	0.0375137	0.0965959	1.015				NS
ENSG00000168883	USP39	2572.76	0.0409592	0.0669453	0.611831	0.54065	0.703968	0.152				NS
ENSG00000168887	C2orf68	1096.48	-0.0772281	0.0829802	-0.930681	0.352019	0.531838	0.274				NS
ENSG00000168878	SFTPB	1.44827	-2.25977	2.36545	-0.955325	0.339414	NA	NA				NS
[truncated: 13,514 more rows]

## Sheet: 436-7TGP-POSandNEG LOWSERUM
Comparison: MDA-MB-436-7TGP-POS vs. MDA-MB-436-7TGP-NEG (low serum)
ENS	Gene	baseMean	log2FoldChange	lfcSE	stat	pvalue	padj	-log10(padj)	WNT_Kegg	WNT_Reactome	WNT_GoBP	Category
ENSG00000187634	SAMD11	72.7029	0.650873	0.322347	2.01917	0.0434695	0.0865614	1.063				NS
ENSG00000188976	NOC2L	4141.47	0.127965	0.0575487	2.2236	0.0261756	0.0558179	1.253				NS
ENSG00000187961	KLHL17	1200	0.0290433	0.17943	0.161864	0.871413	0.919126	0.037				NS
ENSG00000187583	PLEKHN1	314.11	0.0406484	0.182776	0.222394	0.824007	0.885665	0.053				NS
ENSG00000187642	C1orf170	13.0037	1.00612	0.830612	1.2113	0.225782	0.341629	0.466				NS
ENSG00000188290	HES4	849.63	0.277816	0.106654	2.60483	0.009192	0.0223723	1.65				NS
ENSG00000187608	ISG15	4708.12	-0.0838827	0.060939	-1.3765	0.168666	0.270118	0.568				NS
ENSG00000188157	AGRN	23330.7	-0.17315	0.049493	-3.49848	0.000467912	0.00154281	2.812				NS
ENSG00000237330	RNF223	1.87789	-0.300636	1.8868	-0.159337	0.873404	NA	NA				NS
ENSG00000131591	C1orf159	625.905	-0.108563	0.115431	-0.940504	0.346959	0.478164	0.32				NS
ENSG00000186891	TNFRSF18	7.49756	-0.0251276	1.39542	-0.0180071	0.985633	0.996663	0.001				NS
ENSG00000186827	TNFRSF4	3.89042	-0.443375	1.3082	-0.33892	0.73467	0.819169	0.087				NS
ENSG00000078808	SDF4	4715.16	-0.0979634	0.0554335	-1.76722	0.077191	0.141896	0.848				NS
ENSG00000176022	B3GALT6	1138.86	-0.0889149	0.0833172	-1.06718	0.285888	0.41117	0.386				NS
ENSG00000184163	FAM132A	20.7167	0.298415	0.64176	0.464994	0.641936	0.746938	0.127				NS
ENSG00000160087	UBE2J2	1503.48	-0.311716	0.0766343	-4.06758	4.75037e-05	0.000186881	3.728				NS
ENSG00000162572	SCNN1D	402.146	0.146796	0.170568	0.860631	0.389442	0.521612	0.283				NS
ENSG00000131584	ACAP3	2862.24	0.191053	0.0877897	2.17626	0.0295359	0.0620429	1.207				NS
ENSG00000169972	PUSL1	606.512	-0.0847298	0.106059	-0.798891	0.424354	0.556768	0.254				NS
ENSG00000127054	CPSF3L	2965.92	-0.0841031	0.065846	-1.27727	0.201507	0.312543	0.505				NS
ENSG00000224051	GLTPD1	1052.75	-0.333463	0.0897833	-3.71409	0.000203937	0.000725184	3.14				NS
ENSG00000169962	TAS1R3	21.4147	0.539384	0.557995	0.966646	0.333721	0.463856	0.334				NS
ENSG00000107404	DVL1	5212.4	-0.069792	0.0670092	-1.04153	0.29763	0.424585	0.372	WNT	WNT	WNT	NS
ENSG00000162576	MXRA8	1766.2	-0.127061	0.422126	-0.301003	0.763412	0.840656	0.075				NS
ENSG00000175756	AURKAIP1	2775.77	-0.152833	0.0734717	-2.08017	0.0375102	0.0761751	1.118				NS
ENSG00000221978	CCNL2	3484.77	0.0929436	0.178466	0.520793	0.602511	0.714048	0.146				NS
ENSG00000235098	ANKRD65	27.0804	-3.02286	1.71769	-1.75984	0.0784352	0.143899	0.842				NS
ENSG00000179403	VWA1	732.563	-0.183967	0.115521	-1.59249	0.111275	0.19236	0.716				NS
ENSG00000215915	ATAD3C	17.8768	-0.16685	0.612026	-0.272619	0.785146	0.857168	0.067				NS
ENSG00000160072	ATAD3B	2847.82	-0.303205	0.0706518	-4.29155	1.77433e-05	7.47537e-05	4.126				NS
ENSG00000197785	ATAD3A	2023.27	-0.221616	0.0739229	-2.99794	0.00271815	0.00754986	2.122				NS
ENSG00000205090	TMEM240	37.3303	-0.106508	0.534524	-0.199258	0.842061	0.898657	0.046				NS
ENSG00000160075	SSU72	2451.54	0.247984	0.0688577	3.60139	0.000316519	0.00107934	2.967				NS
ENSG00000228594	C1orf233	391.111	-0.0157138	0.156165	-0.100623	0.919849	0.951106	0.022				NS
ENSG00000197530	MIB2	2224.59	0.416858	0.0939477	4.43713	9.11662e-06	4.02752e-05	4.395				NS
ENSG00000189409	MMP23B	8.27804	-0.687396	0.972893	-0.706549	0.479847	0.60931	0.215				NS
ENSG00000248333	CDK11B	421.715	-0.179358	0.147061	-1.21962	0.22261	0.338203	0.471				NS
ENSG00000189339	SLC35E2B	2939.33	0.252609	0.0682067	3.70358	0.00021258	0.000751081	3.124				NS
ENSG00000008128	CDK11A	48.4032	-0.396787	0.400402	-0.99097	0.3217	0.451185	0.346				NS
ENSG00000215790	SLC35E2	260.445	0.254289	0.174051	1.461	0.144015	0.237427	0.624				NS
ENSG00000008130	NADK	2668.92	0.0991853	0.0596848	1.66182	0.096549	0.170693	0.768				NS
ENSG00000078369	GNB1	9745.26	-0.309711	0.0636392	-4.86668	1.13491e-06	5.73028e-06	5.242		WNT		NS
ENSG00000169885	CALML6	8.42418	0.810031	0.872003	0.928932	0.352924	0.484671	0.315				NS
ENSG00000178821	TMEM52	36.9367	-0.808975	0.399057	-2.02721	0.0426404	0.0851324	1.07				NS
ENSG00000142609	C1orf222	9.90508	-1.01796	0.781503	-1.30257	0.192723	0.301268	0.521				NS
ENSG00000187730	GABRD	2.88087	-2.81174	1.58579	-1.77309	0.0762145	0.140395	0.853				NS
ENSG00000067606	PRKCZ	479.188	0.00965472	0.128272	0.0752675	0.940002	0.964722	0.016				NS
ENSG00000162585	C1orf86	1219.72	-0.216651	0.0819593	-2.64339	0.00820794	0.0202115	1.694				NS
ENSG00000157933	SKI	1944.58	-0.150532	0.0827743	-1.81859	0.0689741	0.12884	0.89			WNT	NS
ENSG00000116151	MORN1	307.856	0.292897	0.180562	1.62214	0.104773	0.183117	0.737				NS
ENSG00000157916	RER1	3208.33	0.0235584	0.0623885	0.377608	0.705722	0.797038	0.099				NS
ENSG00000157911	PEX10	674.454	0.31502	0.104942	3.00186	0.00268339	0.00746026	2.127				NS
ENSG00000149527	PLCH2	165.486	0.15825	0.386693	0.409239	0.682365	0.779382	0.108				NS
ENSG00000157881	PANK4	1263.91	-0.235133	0.0881026	-2.66886	0.00761101	0.0188945	1.724				NS
ENSG00000157873	TNFRSF14	429.786	2.12962	0.51966	4.09811	4.16531e-05	0.000165878	3.78				upregulated in 7TGP-POS
ENSG00000157870	FAM213B	1196.33	-0.405344	0.0870523	-4.65632	3.21907e-06	1.5117e-05	4.821				NS
ENSG00000142606	MMEL1	2.61149	-0.687462	1.90362	-0.361135	0.717999	0.807525	0.093				NS
ENSG00000215912	TTC34	84.4648	0.0676663	0.326082	0.207513	0.835609	0.89446	0.048				NS
ENSG00000142611	PRDM16	53.154	-0.713409	0.323531	-2.20507	0.0274491	0.058118	1.236				NS
ENSG00000130762	ARHGEF16	448.559	-0.317532	0.117034	-2.71317	0.00666438	0.0167339	1.776				NS
ENSG00000162591	MEGF6	1244.63	2.48044	0.101548	24.4262	9.02214e-132	2.13524e-129	128.671				upregulated in 7TGP-POS
ENSG00000158109	TPRG1L	1026.36	0.59905	0.0944924	6.33966	2.30277e-10	1.83803e-09	8.736				NS
ENSG00000116213	WRAP73	767.427	-0.137906	0.106588	-1.29382	0.195726	0.3051	0.516				NS
ENSG00000078900	TP73	222.353	-0.774242	0.181834	-4.25797	2.06295e-05	8.61825e-05	4.065				NS
ENSG00000235169	SMIM1	59.2031	-0.573349	0.337355	-1.69954	0.0892171	0.160018	0.796				NS
ENSG00000130764	LRRC47	1766.85	-0.0337821	0.0737649	-0.457969	0.646975	0.75075	0.125				NS
ENSG00000116198	CEP104	1359.59	0.00418602	0.0757632	0.0552514	0.955938	0.976338	0.01				NS
ENSG00000169598	DFFB	185.12	-0.100851	0.187903	-0.536715	0.591464	0.704653	0.152				NS
ENSG00000198912	C1orf174	769.444	0.0723813	0.102976	0.702894	0.482122	0.61121	0.214				NS
ENSG00000196581	AJAP1	9.26004	-3.17983	0.935657	-3.3985	0.00067756	0.00216521	2.665				upregulated in 7TGP-NEG
ENSG00000131697	NPHP4	620.194	0.328154	0.112815	2.90878	0.00362838	0.0097917	2.009			WNT	NS
ENSG00000069424	KCNAB2	1171.06	-0.687247	0.0799362	-8.59745	8.15084e-18	1.1708e-16	15.932				NS
ENSG00000116254	CHD5	63.5958	0.783606	0.305897	2.56167	0.0104171	0.0249427	1.603				NS
ENSG00000158286	RNF207	833.671	-0.17888	0.125112	-1.42975	0.152788	0.24916	0.604				NS
ENSG00000116237	ICMT	2943.8	-0.226384	0.0669147	-3.38318	0.000716524	0.00227936	2.642				NS
ENSG00000158292	GPR153	752.767	-0.0083268	0.110795	-0.0751548	0.940092	0.964722	0.016				NS
ENSG00000097021	ACOT7	3287.57	-0.518507	0.0679569	-7.62993	2.34875e-14	2.65503e-13	12.576				NS
ENSG00000069812	HES2	129.697	-1.15218	0.582934	-1.97653	0.0480951	0.0946165	1.024				NS
ENSG00000187017	ESPN	183.92	-0.464803	0.690365	-0.673271	0.500775	0.627253	0.203				NS
ENSG00000215788	TNFRSF25	243.326	-0.545977	0.203839	-2.67847	0.00739593	0.0184034	1.735				NS
ENSG00000171680	PLEKHG5	964.73	-0.209839	0.100288	-2.09236	0.036406	0.0742158	1.13				NS
ENSG00000162408	NOL9	1366.76	-0.262314	0.0865853	-3.02954	0.00244924	0.00687078	2.163				NS
ENSG00000204859	ZBTB48	683.172	0.0907486	0.109657	0.827569	0.407915	0.540431	0.267				NS
ENSG00000162413	KLHL21	1855.42	0.260208	0.0725191	3.58814	0.000333051	0.00113065	2.947				NS
ENSG00000116273	PHF13	1156.8	-0.00470532	0.0825449	-0.0570031	0.954543	0.975412	0.011				NS
ENSG00000041988	THAP3	371.128	-0.251767	0.14189	-1.77437	0.0760015	0.140055	0.854				NS
ENSG00000007923	DNAJC11	1990.25	-0.0658483	0.0714677	-0.921372	0.356856	0.488678	0.311				NS
ENSG00000171735	CAMTA1	268.165	-0.0188791	0.159114	-0.118651	0.905552	0.941546	0.026				NS
ENSG00000049245	VAMP3	2565.45	-0.0106069	0.0670074	-0.158294	0.874225	0.920725	0.036				NS
ENSG00000049246	PER3	612.058	-0.618385	0.111533	-5.54442	2.94922e-08	1.83987e-07	6.735				NS
ENSG00000049249	TNFRSF9	317.998	-1.87336	0.147715	-12.6823	7.41522e-37	2.7032e-35	34.568				upregulated in 7TGP-NEG
ENSG00000116288	PARK7	4404.37	-0.0857308	0.0657094	-1.3047	0.191996	0.300259	0.523				NS
ENSG00000116285	ERRFI1	11293.9	-0.371731	0.0601645	-6.17857	6.46849e-10	4.89321e-09	8.31				NS
ENSG00000162426	SLC45A1	58.1784	1.24104	0.459823	2.69896	0.00695573	0.0173835	1.76				upregulated in 7TGP-POS
ENSG00000142599	RERE	1039.69	-0.034579	0.118956	-0.290688	0.77129	0.847078	0.072				NS
ENSG00000074800	ENO1	73256.6	-0.11757	0.0534416	-2.19997	0.027809	0.0587714	1.231				NS
ENSG00000142583	SLC2A5	15.7099	-0.984669	1.03811	-0.94852	0.342865	0.473739	0.324				NS
ENSG00000180758	GPR157	529.2	-0.812197	0.129003	-6.29594	3.05542e-10	2.41039e-09	8.618				NS
ENSG00000049239	H6PD	6777.53	0.0708703	0.0581551	1.21864	0.222979	0.338591	0.47				NS
ENSG00000171621	SPSB1	1481.24	-0.399054	0.08392	-4.75517	1.98279e-06	9.62033e-06	5.017				NS
ENSG00000171612	SLC25A33	412.166	-0.224615	0.125885	-1.78429	0.074377	0.137605	0.861				NS
ENSG00000188807	TMEM201	506.598	-0.1502	0.136078	-1.10378	0.269691	0.392569	0.406				NS
ENSG00000171608	PIK3CD	2529.89	-0.189614	0.0588632	-3.22127	0.00127623	0.00384446	2.415				NS
ENSG00000171603	CLSTN1	5058.9	0.141207	0.0571506	2.47079	0.0134816	0.0313772	1.503				NS
ENSG00000178585	CTNNBIP1	1050.51	0.102367	0.098412	1.04018	0.298255	0.424979	0.372	WNT	WNT	WNT	NS
ENSG00000162441	LZIC	706.745	0.104936	0.108556	0.966654	0.333717	0.463856	0.334			WNT	NS
ENSG00000173614	NMNAT1	344.601	0.430142	0.148554	2.89553	0.00378519	0.0101579	1.993				NS
ENSG00000162444	RBP7	1.36903	0.622503	2.25055	0.2766	0.782087	NA	NA				NS
ENSG00000130939	UBE4B	1794.58	-0.0221555	0.0713128	-0.310681	0.756043	0.835008	0.078				NS
ENSG00000054523	KIF1B	3454.93	-0.217416	0.0586516	-3.70691	0.0002098	0.000742669	3.129				NS
ENSG00000142657	PGD	6849.59	-0.466028	0.0574276	-8.11506	4.85542e-16	6.25707e-15	14.204				NS
ENSG00000175279	APITD1	75.5157	0.141353	0.313231	0.451273	0.651793	0.755049	0.122				NS
ENSG00000241563	CORT	3.12059	-1.54509	1.67401	-0.922988	0.356014	0.487883	0.312				NS
ENSG00000160049	DFFA	2123.73	-0.216264	0.073799	-2.93045	0.0033847	0.00919066	2.037				NS
ENSG00000142655	PEX14	514.366	-0.122142	0.124266	-0.982911	0.325651	0.455461	0.342				NS
ENSG00000130940	CASZ1	209.745	-0.201949	0.166202	-1.21508	0.224335	0.339922	0.469				NS
ENSG00000175262	C1orf127	4.21066	1.49774	1.15968	1.29151	0.196527	0.305978	0.514				NS
ENSG00000120948	TARDBP	3603.28	-0.131862	0.0595012	-2.21613	0.0266827	0.0567449	1.246				NS
ENSG00000009724	MASP2	2.42415	-1.44624	1.75694	-0.823157	0.410419	0.542976	0.265				NS
ENSG00000116649	SRM	1161.32	-0.314384	0.0901065	-3.48903	0.000484781	0.0015956	2.797				NS
ENSG00000171824	EXOSC10	2681.45	0.100201	0.0676532	1.4811	0.138581	0.23053	0.637				NS
ENSG00000198793	MTOR	4713.08	-0.16394	0.0513627	-3.1918	0.00141388	0.00420945	2.376				NS
ENSG00000120942	UBIAD1	658.609	0.080152	0.103409	0.775097	0.438283	0.570127	0.244				NS
ENSG00000204624	PTCHD2	29.1188	-2.04713	0.483689	-4.23232	2.31289e-05	9.59789e-05	4.018				upregulated in 7TGP-NEG
ENSG00000116661	FBXO2	195.11	0.199656	0.190138	1.05006	0.293692	0.420138	0.377				NS
ENSG00000132879	FBXO44	447.274	-0.10393	0.1469	-0.707488	0.479263	0.60913	0.215				NS
ENSG00000116663	FBXO6	58.1139	0.825269	0.329467	2.50486	0.01225	0.0288179	1.54				NS
ENSG00000116670	MAD2L2	1205.25	-0.507087	0.0819207	-6.18998	6.01724e-10	4.56807e-09	8.34			WNT	NS
ENSG00000162490	DRAXIN	15.6374	0.00610109	0.799384	0.00763224	0.99391	1	0			WNT	NS
ENSG00000177674	AGTRAP	721.554	-0.017871	0.112559	-0.15877	0.87385	0.920497	0.036				NS
ENSG00000215910	C1orf167	3.53085	0.66748	1.30731	0.510574	0.609649	0.720332	0.142				NS
ENSG00000177000	MTHFR	1625.83	-0.376463	0.0710462	-5.29884	1.1654e-07	6.74014e-07	6.171				NS
ENSG00000011021	CLCN6	1560.13	-0.0791146	0.0801175	-0.987483	0.323406	0.453066	0.344				NS
ENSG00000120937	NPPB	9.3872	4.22303	1.03459	4.08184	4.46807e-05	0.000177084	3.752				upregulated in 7TGP-POS
ENSG00000116685	KIAA2013	2409.45	0.11526	0.0694711	1.65911	0.0970946	0.171587	0.766				NS
ENSG00000083444	PLOD1	6665.97	-0.355554	0.0560932	-6.33864	2.31809e-10	1.84927e-09	8.733				NS
ENSG00000116688	MFN2	5213.47	-0.0587433	0.0578666	-1.01515	0.310034	0.438622	0.358				NS
ENSG00000116691	MIIP	849.949	-0.571845	0.0912362	-6.26775	3.66314e-10	2.86405e-09	8.543				NS
ENSG00000120949	TNFRSF8	13.0668	-1.74837	0.695402	-2.51419	0.0119305	0.0281632	1.55				upregulated in 7TGP-NEG
ENSG00000028137	TNFRSF1B	459.982	0.990033	0.201974	4.90178	9.49732e-07	4.85115e-06	5.314				NS
ENSG00000048707	VPS13D	2654.94	-0.0553919	0.0751108	-0.737469	0.460837	0.590857	0.229				NS
ENSG00000162496	DHRS3	549.32	0.21197	0.107845	1.9655	0.0493564	0.0967149	1.015				NS
ENSG00000179172	HNRNPCL1	14.6607	0.0321359	0.64301	0.0499773	0.96014	0.97932	0.009				NS
ENSG00000162494	LRRC38	18.8737	-3.75644	0.673268	-5.57941	2.41339e-08	1.51638e-07	6.819				upregulated in 7TGP-NEG
ENSG00000162493	PDPN	260.641	-2.33535	0.160929	-14.5116	1.02256e-47	5.56438e-46	45.255				upregulated in 7TGP-NEG
ENSG00000116731	PRDM2	1418.72	-0.154308	0.0741364	-2.0814	0.0373971	0.0759661	1.119				NS
ENSG00000189337	KAZN	549.933	-0.0324749	0.113876	-0.285177	0.775508	0.850521	0.07				NS
ENSG00000171729	TMEM51	291.761	-0.208156	0.160193	-1.29941	0.193803	0.302893	0.519				NS
ENSG00000142621	FHAD1	22.6259	-0.36629	0.510433	-0.717607	0.473	0.603304	0.219				NS
ENSG00000142634	EFHD2	3562	-0.0908756	0.0638179	-1.42398	0.154451	0.25135	0.6				NS
ENSG00000162438	CTRC	5.07815	0.31945	1.31683	0.24259	0.808323	0.873726	0.059				NS
ENSG00000132906	CASP9	325.215	-0.0666237	0.149278	-0.446306	0.655376	0.75761	0.121				NS
ENSG00000116138	DNAJC16	1216.76	0.335232	0.0838833	3.99641	6.43109e-05	0.000248413	3.605				NS
ENSG00000116771	AGMAT	60.1973	-0.591793	0.479425	-1.23438	0.217061	0.331189	0.48				NS
ENSG00000197312	DDI2	1170.77	0.134782	0.0885295	1.52245	0.127896	0.21576	0.666				NS
ENSG00000116786	PLEKHM2	2682.49	-0.387317	0.0617657	-6.27075	3.5932e-10	2.8138e-09	8.551				NS
ENSG00000162461	SLC25A34	19.6787	-1.49464	0.650431	-2.29792	0.0215662	0.0472454	1.326				upregulated in 7TGP-NEG
ENSG00000162458	FBLIM1	1126.78	-0.129847	0.0844858	-1.53691	0.124316	0.210679	0.676				NS
ENSG00000233954	RP11-169K16.7	410.708	-0.5341	0.334779	-1.59538	0.110627	0.191396	0.718				NS
ENSG00000065526	SPEN	2098.9	-0.191816	0.0850996	-2.25402	0.0241951	0.0520936	1.283				NS
ENSG00000116809	ZBTB17	1314.45	-0.07319	0.0855175	-0.855848	0.392082	0.523736	0.281				NS
ENSG00000186510	CLCNKA	26.5399	0.802982	0.482339	1.66477	0.0959594	0.169823	0.77				NS
ENSG00000184908	CLCNKB	3.91646	2.16328	1.50262	1.43967	0.14996	0.245676	0.61				NS
ENSG00000185519	FAM131C	11.1709	-0.630706	0.766743	-0.822579	0.410747	0.543267	0.265				NS
ENSG00000142627	EPHA2	14354.1	-0.230263	0.0466909	-4.93163	8.15455e-07	4.20271e-06	5.376				NS
ENSG00000142632	ARHGEF19	518.639	0.206536	0.118423	1.74405	0.0811512	0.148062	0.83			WNT	NS
ENSG00000132881	RSG1	90.326	0.549806	0.271235	2.02705	0.0426578	0.0851525	1.07				NS
ENSG00000037637	FBXO42	962.566	-0.0700767	0.0903317	-0.775771	0.437884	0.569883	0.244				NS
ENSG00000055070	SZRD1	5021.61	-0.301534	0.0585485	-5.15015	2.60275e-07	1.44103e-06	5.841				NS
ENSG00000187144	SPATA21	1.67572	-1.58397	2.25891	-0.701211	0.483171	NA	NA				NS
ENSG00000157191	NECAP2	2405.11	-0.151174	0.0702311	-2.15253	0.031356	0.0653048	1.185				NS
ENSG00000219481	NBPF1	2774.39	-0.0628483	0.0672211	-0.934949	0.349815	0.481334	0.318				NS
ENSG00000058453	CROCC	888.325	0.0310785	0.110948	0.280118	0.779387	0.853456	0.069				NS
ENSG00000117122	MFAP2	641.88	7.83657	1.42324	5.50615	3.66771e-08	2.25507e-07	6.647				upregulated in 7TGP-POS
ENSG00000159363	ATP13A2	3728.51	0.593313	0.0584089	10.1579	3.05569e-24	6.53663e-23	22.185				NS
ENSG00000117118	SDHB	1813.83	-0.102351	0.0792476	-1.29153	0.19652	0.305978	0.514				NS
ENSG00000117115	PADI2	31.7911	1.77747	0.434719	4.08879	4.33629e-05	0.000172227	3.764				upregulated in 7TGP-POS
ENSG00000142623	PADI1	50.8739	3.16561	0.550621	5.74916	8.96889e-09	5.92758e-08	7.227				upregulated in 7TGP-POS
ENSG00000142619	PADI3	8.29924	2.67142	0.977679	2.73241	0.0062872	0.015902	1.799				upregulated in 7TGP-POS
ENSG00000159339	PADI4	1.5924	1.72714	2.11209	0.817742	0.413505	NA	NA				NS
ENSG00000179051	RCC2	3668.67	-0.403736	0.0718465	-5.61942	1.91597e-08	1.21666e-07	6.915				NS
ENSG00000074964	ARHGEF10L	741.218	-0.0503351	0.093256	-0.539752	0.589368	0.702713	0.153				NS
ENSG00000117148	ACTL8	2.12057	3.94589	2.12838	1.85393	0.0637485	0.120636	0.919				NS
ENSG00000179023	KLHDC7A	39.787	-0.176924	0.370926	-0.476978	0.633377	0.740421	0.131				NS
ENSG00000009709	PAX7	12.479	-2.69352	0.751571	-3.58384	0.000338574	0.00114704	2.94				upregulated in 7TGP-NEG
ENSG00000159423	ALDH4A1	97.3365	0.774794	0.269589	2.87398	0.00405337	0.0107844	1.967				NS
ENSG00000169991	IFFO2	1326.8	-0.288917	0.0888567	-3.25149	0.00114802	0.00349827	2.456				NS
ENSG00000127481	UBR4	11020	-0.213427	0.0624708	-3.41643	0.000634485	0.00204368	2.69				NS
ENSG00000127463	EMC1	2547.74	-0.0548844	0.074048	-0.7412	0.458572	0.588966	0.23				NS
ENSG00000211454	AKR7L	13.3715	-1.26782	0.730605	-1.73531	0.0826867	0.150385	0.823				NS
ENSG00000162482	AKR7A3	17.9908	-0.938921	0.650739	-1.44285	0.149062	0.244339	0.612				NS
ENSG00000053371	AKR7A2	1096.69	0.0597182	0.0906985	0.658426	0.510265	0.635115	0.197				NS
ENSG00000040487	PQLC2	667.807	-0.26559	0.103019	-2.57807	0.00993539	0.0239007	1.622				NS
ENSG00000077549	CAPZB	3125.11	-0.160473	0.0700881	-2.28959	0.0220451	0.0481177	1.318				NS
ENSG00000158747	NBL1	228.589	-0.581108	0.184673	-3.14669	0.00165132	0.00483148	2.316				NS
ENSG00000158748	HTR6	5.20968	-1.10103	1.02367	-1.07558	0.282116	0.406833	0.391				NS
ENSG00000162542	TMCO4	513.529	0.364026	0.123609	2.94498	0.00322972	0.00880831	2.055				NS
ENSG00000169914	OTUD3	725.093	-0.397975	0.117382	-3.39041	0.00069787	0.00222572	2.653				NS
ENSG00000188257	PLA2G2A	2.57551	-0.535661	1.60649	-0.333436	0.738805	0.822694	0.085				NS
ENSG00000127472	PLA2G5	1.24374	3.79009	2.66186	1.42385	0.154491	NA	NA				NS
ENSG00000162545	CAMK2N1	329.392	0.384958	0.152765	2.51994	0.0117374	0.0277785	1.556				NS
ENSG00000183114	FAM43B	26.5326	-4.7512	0.67769	-7.01087	2.36843e-12	2.31562e-11	10.635				upregulated in 7TGP-NEG
ENSG00000158825	CDA	133.986	1.14144	0.381549	2.9916	0.00277519	0.0076954	2.114				upregulated in 7TGP-POS
ENSG00000158828	PINK1	2690.74	-0.0847728	0.0752436	-1.12665	0.259892	0.38136	0.419				NS
ENSG00000244038	DDOST	6445.16	-0.386732	0.0572551	-6.75455	1.43278e-11	1.30181e-10	9.885				NS
ENSG00000117245	KIF17	62.3668	0.256954	0.312794	0.821479	0.411373	0.543805	0.265				NS
ENSG00000189410	SH2D5	395.459	-0.247927	0.127573	-1.94341	0.0519668	0.101231	0.995				NS
ENSG00000127483	HP1BP3	7972.79	-0.185999	0.0515549	-3.60779	0.000308816	0.00105481	2.977				NS
ENSG00000075151	EIF4G3	2977.8	-0.0125515	0.0746615	-0.168112	0.866495	0.915169	0.038				NS
ENSG00000117298	ECE1	8955.51	-0.290816	0.048355	-6.01418	1.80794e-09	1.2935e-08	7.888				NS
ENSG00000142794	NBPF3	512.959	-0.471094	0.130268	-3.61635	0.000298785	0.00102364	2.99				NS
ENSG00000162551	ALPL	4.99052	-1.45188	1.05762	-1.37279	0.169819	0.271645	0.566				NS
ENSG00000076864	RAP1GAP	240.147	-0.433215	0.159122	-2.72252	0.00647855	0.0162975	1.788				NS
ENSG00000090686	USP48	2412.89	-0.118024	0.0685127	-1.72266	0.0849492	0.153881	0.813				NS
ENSG00000187942	LDLRAD2	2.30375	-0.387233	1.73676	-0.222963	0.823564	0.885253	0.053				NS
ENSG00000142798	HSPG2	5778.74	-0.745908	0.135109	-5.52079	3.37484e-08	2.08619e-07	6.681				NS
ENSG00000070831	CDC42	8025.21	-0.365117	0.068803	-5.30669	1.11631e-07	6.4738e-07	6.189			WNT	NS
ENSG00000162552	WNT4	31.2666	0.444175	0.433318	1.02505	0.305338	0.433084	0.363	WNT	WNT	WNT	NS
ENSG00000184677	ZBTB40	2058.94	0.230873	0.0727568	3.17321	0.00150764	0.00446187	2.35				NS
ENSG00000070886	EPHA8	2.97211	0.481904	1.44823	0.332754	0.73932	0.823061	0.085				NS
ENSG00000133216	EPHB2	2037.74	0.489753	0.0855106	5.7274	1.01981e-08	6.69545e-08	7.174				NS
ENSG00000004487	KDM1A	4495.5	0.156357	0.0553915	2.82277	0.00476112	0.0124214	1.906				NS
ENSG00000169641	LUZP1	3868.53	0.0517752	0.0614936	0.841961	0.39981	0.532009	0.274				NS
ENSG00000179546	HTR1D	61.2659	1.34969	0.351864	3.83582	0.000125144	0.000460944	3.336				upregulated in 7TGP-POS
ENSG00000125944	HNRNPR	6178.18	-0.158137	0.0558491	-2.83151	0.00463293	0.0121273	1.916				NS
ENSG00000125945	ZNF436	2203.87	0.176692	0.0850914	2.0765	0.037848	0.0767774	1.115				NS
ENSG00000204219	TCEA3	631.902	1.32921	0.299047	4.44483	8.79634e-06	3.88833e-05	4.41				upregulated in 7TGP-POS
ENSG00000088280	ASAP3	1427.78	0.435317	0.0783679	5.55479	2.77952e-08	1.73763e-07	6.76				NS
ENSG00000007968	E2F2	384.219	-0.200098	0.126569	-1.58094	0.113893	0.195999	0.708				NS
ENSG00000117318	ID3	65.5848	0.527683	0.314977	1.67531	0.0938742	0.166805	0.778				NS
ENSG00000011007	TCEB3	2953.99	-0.0462445	0.0608322	-0.760197	0.447137	0.578415	0.238				NS
ENSG00000057757	PITHD1	1075.76	-0.408281	0.0894727	-4.56319	5.03827e-06	2.30927e-05	4.637				NS
ENSG00000011009	LYPLA2	2262.8	-0.0724188	0.0718467	-1.00796	0.313472	0.442475	0.354				NS
ENSG00000117308	GALE	1843.61	0.081542	0.0703353	1.15933	0.246321	0.365437	0.437				NS
ENSG00000117305	HMGCL	672.812	0.434737	0.118568	3.66655	0.000245844	0.000857234	3.067				NS
ENSG00000179163	FUCA1	1152.59	-0.392011	0.10563	-3.71117	0.000206303	0.000731855	3.136				NS
ENSG00000188822	CNR2	1.86375	-3.41657	2.2667	-1.50729	0.131736	NA	NA				NS
ENSG00000189266	PNRC2	676.178	0.0696039	0.115497	0.602647	0.546743	0.667481	0.176				NS
ENSG00000188529	SRSF10	2011.37	-0.216829	0.0748342	-2.89746	0.00376203	0.0101066	1.995				NS
ENSG00000142661	MYOM3	52.5118	4.98659	0.52876	9.43072	4.07285e-21	7.19504e-20	19.143				upregulated in 7TGP-POS
ENSG00000142677	IL22RA1	6.85361	0.980957	1.28872	0.761187	0.446545	0.5779	0.238				NS
ENSG00000185436	IFNLR1	157.966	0.472405	0.224542	2.10386	0.0353904	0.0725121	1.14				NS
ENSG00000158055	GRHL3	7.0929	4.42307	1.78582	2.47677	0.0132576	0.0309254	1.51			WNT	upregulated in 7TGP-POS
ENSG00000001460	STPG1	394.925	-0.148316	0.144682	-1.02512	0.305307	0.433082	0.363				NS
ENSG00000001461	NIPAL3	2537.93	-0.118255	0.086717	-1.36368	0.172667	0.275063	0.561				NS
ENSG00000117602	RCAN3	1069.17	-0.406005	0.114231	-3.55424	0.000379067	0.00127467	2.895				NS
ENSG00000184454	NCMAP	18.9204	-1.00536	1.81992	-0.55242	0.580661	0.695617	0.158				NS
ENSG00000133226	SRRM1	2902.47	-0.223275	0.0740746	-3.01419	0.00257663	0.00719834	2.143				NS
ENSG00000169504	CLIC4	9892.79	-0.0626241	0.0599863	-1.04397	0.296497	0.423446	0.373				NS
ENSG00000020633	RUNX3	158.218	1.32547	0.193859	6.83729	8.07031e-12	7.53937e-11	10.123		WNT		upregulated in 7TGP-POS
ENSG00000117614	SYF2	1276.47	0.252566	0.0847265	2.98096	0.00287345	0.00793833	2.1				NS
ENSG00000117616	C1orf63	1338.12	0.178094	0.101383	1.75664	0.0789793	0.144773	0.839				NS
ENSG00000183726	TMEM50A	2324.56	0.0449714	0.0768275	0.585355	0.558309	0.67711	0.169				NS
ENSG00000188672	RHCE	13.5113	0.696965	0.654646	1.06464	0.287037	0.412503	0.385				NS
ENSG00000204178	TMEM57	1034.39	-0.0478312	0.0915945	-0.522206	0.601527	0.713222	0.147				NS
ENSG00000157978	LDLRAP1	633.298	-0.130576	0.103586	-1.26056	0.207468	0.319957	0.495				NS
ENSG00000117643	MAN1C1	121.539	0.0876801	0.217537	0.403058	0.686905	0.782411	0.107				NS
ENSG00000162430	SEPN1	1514.54	-0.395562	0.0744673	-5.31189	1.08495e-07	6.2993e-07	6.201				NS
ENSG00000127423	AUNIP	219.948	-0.30313	0.164541	-1.84228	0.0654348	0.123311	0.909				NS
ENSG00000182749	PAQR7	463.981	0.649727	0.196989	3.2983	0.000972728	0.0030073	2.522				NS
ENSG00000117632	STMN1	4528.48	-0.237781	0.0627122	-3.79162	0.00014967	0.000544422	3.264				NS
ENSG00000158006	PAFAH2	311.195	0.561098	0.141141	3.97545	7.02457e-05	0.000269661	3.569				NS
ENSG00000158008	EXTL1	3.72105	-0.373607	1.68642	-0.221539	0.824673	0.886125	0.053				NS
ENSG00000158022	TRIM63	18.9562	-1.44742	2.09164	-0.692003	0.488936	0.616858	0.21				NS
ENSG00000175087	PDIK1L	453.56	0.0930989	0.136156	0.683766	0.494123	0.62151	0.207				NS
ENSG00000197245	FAM110D	2.75979	0.564917	1.77003	0.319157	0.749607	0.830236	0.081				NS
ENSG00000142684	ZNF593	438.593	-0.200732	0.126418	-1.58784	0.112322	0.19381	0.713				NS
ENSG00000142675	CNKSR1	10.192	-1.78938	0.892318	-2.00532	0.0449288	0.0891639	1.05				NS
ENSG00000130695	CEP85	1612.12	-0.131815	0.0719094	-1.83307	0.0667926	0.125489	0.901				NS
ENSG00000142669	SH3BGRL3	1591.86	-0.759669	0.102369	-7.42088	1.16341e-13	1.25506e-12	11.901				NS
ENSG00000158062	UBXN11	826.758	0.417699	0.104301	4.00473	6.20873e-05	0.000240447	3.619				NS
ENSG00000169442	CD52	1.37295	2.96972	2.53441	1.17176	0.241293	NA	NA				NS
ENSG00000176092	AIM1L	44.6057	0.117213	0.354402	0.330735	0.740845	0.82359	0.084				NS
ENSG00000131914	LIN28A	1.40611	-0.0194892	2.66703	-0.00730745	0.99417	NA	NA				NS
ENSG00000117682	DHDDS	1279.08	-0.0764814	0.0803469	-0.95189	0.341153	0.471985	0.326				NS
ENSG00000198830	HMGN2	2348.15	-0.078667	0.0657271	-1.19687	0.231356	0.348198	0.458				NS
ENSG00000117713	ARID1A	2662.05	-0.359887	0.0884447	-4.06906	4.72038e-05	0.000185849	3.731				NS
ENSG00000060642	PIGV	468.457	0.671102	0.139862	4.79832	1.60004e-06	7.90479e-06	5.102				NS
ENSG00000204160	ZDHHC18	1036.77	-0.375848	0.095069	-3.95342	7.70411e-05	0.000294383	3.531				NS
ENSG00000175793	SFN	1159.09	-2.04292	0.167675	-12.1838	3.79177e-34	1.24802e-32	31.904				upregulated in 7TGP-NEG
ENSG00000142751	GPN2	1336.64	0.121988	0.0817161	1.49283	0.135481	0.226055	0.646				NS
ENSG00000198746	GPATCH3	721.887	-0.0571509	0.0994436	-0.574707	0.565489	0.683297	0.165				NS
ENSG00000090273	NUDC	5274.51	-0.185814	0.0555499	-3.34499	0.000822855	0.0025829	2.588				NS
ENSG00000131910	NR0B2	1.75581	-1.31239	1.96879	-0.666599	0.505028	NA	NA				NS
ENSG00000253368	TRNP1	172.792	-0.162498	0.222368	-0.730765	0.464923	0.595021	0.225				NS
ENSG00000158246	FAM46B	130.356	0.0961894	0.231984	0.414638	0.678407	0.776289	0.11				NS
ENSG00000090020	SLC9A1	953.648	-0.757025	0.112549	-6.72619	1.74159e-11	1.55959e-10	9.807				NS
ENSG00000142784	WDTC1	2238.56	-0.173358	0.067021	-2.58662	0.00969227	0.0234027	1.631				NS
ENSG00000186501	TMEM222	1011.19	0.37895	0.0997635	3.79848	0.000145585	0.000530336	3.275				NS
ENSG00000142765	SYTL1	388.959	-1.32866	0.157249	-8.4494	2.92809e-17	4.05742e-16	15.392				upregulated in 7TGP-NEG
ENSG00000142733	MAP3K6	2457.97	-0.479532	0.0699306	-6.85726	7.01936e-12	6.58645e-11	10.181				NS
ENSG00000181773	GPR3	315.271	-0.188456	0.139034	-1.35547	0.175268	0.278182	0.556				NS
ENSG00000158195	WASF2	7241.82	-0.255774	0.046087	-5.54982	2.8596e-08	1.7862e-07	6.748				NS
ENSG00000126705	AHDC1	1881.03	-0.200476	0.0831843	-2.41003	0.0159513	0.0362995	1.44				NS
ENSG00000000938	FGR	7.08009	0.276155	0.92661	0.298027	0.765682	0.842658	0.074				NS
ENSG00000126709	IFI6	7472.89	0.703559	0.0599942	11.7271	9.25619e-32	2.77686e-30	29.556				NS
ENSG00000009780	FAM76A	599.063	-0.0675365	0.115693	-0.583755	0.559385	0.678029	0.169				NS
ENSG00000117758	STX12	1066.43	-0.000843439	0.0835298	-0.0100975	0.991944	0.999789	0				NS
ENSG00000117751	PPP1R8	2154.29	-0.0195926	0.0708202	-0.276653	0.782047	0.855489	0.068				NS
ENSG00000130775	THEMIS2	546.404	-0.615351	0.10768	-5.71463	1.09945e-08	7.17645e-08	7.144				NS
ENSG00000117748	RPA2	1981.45	-0.0505719	0.0712706	-0.709575	0.477968	0.608129	0.216				NS
ENSG00000130768	SMPDL3B	31.0479	2.58166	1.58058	1.63337	0.102392	0.179587	0.746				NS
ENSG00000158156	XKR8	920.901	-1.26116	0.0906343	-13.9148	5.14872e-44	2.42935e-42	41.615				upregulated in 7TGP-NEG
ENSG00000158161	EYA3	1357.28	0.0586606	0.0767747	0.764062	0.444831	0.57624	0.239				NS
ENSG00000169403	PTAFR	25.4752	0.0540088	0.47278	0.114237	0.90905	0.943926	0.025				NS
ENSG00000126698	DNAJC8	4295.14	-0.257828	0.0531896	-4.84733	1.25131e-06	6.29457e-06	5.201				NS
ENSG00000130770	ATPIF1	1900.94	-0.302967	0.0740944	-4.08893	4.33377e-05	0.000172173	3.764				NS
ENSG00000130766	SESN2	1447.89	-0.146009	0.0732998	-1.99194	0.0463778	0.0916856	1.038				NS
ENSG00000130772	MED18	580.139	-0.0199816	0.116701	-0.171221	0.86405	0.913558	0.039				NS
ENSG00000204138	PHACTR4	1729.47	-0.432086	0.0728975	-5.92732	3.07926e-09	2.15144e-08	7.667				NS
ENSG00000180198	RCC1	2523.57	-0.113295	0.0645127	-1.75617	0.07906	0.144885	0.839				NS
ENSG00000180098	TRNAU1AP	659.715	0.0457865	0.104542	0.437971	0.661407	0.762631	0.118				NS
ENSG00000120656	TAF12	418.826	0.355356	0.126862	2.80112	0.00509255	0.0131955	1.88				NS
ENSG00000188060	RAB42	238.527	0.705634	0.163427	4.31774	1.57634e-05	6.69991e-05	4.174				NS
ENSG00000162419	GMEB1	875.504	-0.0222728	0.0916999	-0.242888	0.808092	0.873628	0.059				NS
ENSG00000198492	YTHDF2	4718.98	-0.192826	0.0565207	-3.4116	0.000645833	0.00207664	2.683				NS
ENSG00000116329	OPRD1	1.23331	0.700977	2.58386	0.271291	0.786168	NA	NA				NS
ENSG00000159023	EPB41	3154.41	-0.287975	0.0585152	-4.92137	8.59393e-07	4.41694e-06	5.355				NS
ENSG00000253304	TMEM200B	565.858	0.212083	0.123372	1.71905	0.0856054	0.154769	0.81				NS
ENSG00000116350	SRSF4	3367.26	-0.284922	0.0581891	-4.89648	9.75697e-07	4.97355e-06	5.303				NS
ENSG00000060656	PTPRU	2891.69	-1.41691	0.0670978	-21.1171	5.53732e-99	8.33954e-97	96.079			WNT	upregulated in 7TGP-NEG
ENSG00000162510	MATN1	17.5596	-0.500255	0.59718	-0.837695	0.402202	0.534581	0.272				NS
ENSG00000162511	LAPTM5	689.065	-0.109137	0.288518	-0.378268	0.705231	0.796712	0.099				NS
ENSG00000162512	SDC3	3227.89	-0.286808	0.0598528	-4.79188	1.65222e-06	8.14367e-06	5.089				NS
ENSG00000134644	PUM1	3681.34	0.0492707	0.0546093	0.90224	0.36693	0.498353	0.302				NS
ENSG00000084628	NKAIN1	27.2269	0.977655	0.463562	2.109	0.0349443	0.0716966	1.145				NS
ENSG00000060688	SNRNP40	2262.63	0.0220724	0.0635789	0.347165	0.728468	0.814324	0.089				NS
ENSG00000121766	ZCCHC17	1150.92	0.0287748	0.08302	0.3466	0.728892	0.814676	0.089				NS
ENSG00000121769	FABP3	3.01494	2.32423	1.58825	1.46339	0.143362	0.236609	0.626				NS
ENSG00000168528	SERINC2	660.389	-0.403455	0.110048	-3.66619	0.000246193	0.00085825	3.066				NS
ENSG00000142910	TINAGL1	1705.48	3.02082	0.11846	25.5008	1.92927e-143	5.13668e-141	140.289				upregulated in 7TGP-POS
ENSG00000121764	HCRTR1	1.37304	-0.717888	2.07563	-0.345866	0.729444	NA	NA				NS
ENSG00000162517	PEF1	1629.31	0.0795738	0.0775335	1.02631	0.304744	0.432406	0.364				NS
ENSG00000084636	COL16A1	3871.02	-2.13825	0.0709833	-30.1233	2.40023e-199	1.37644e-196	195.861				upregulated in 7TGP-NEG
ENSG00000121753	BAI2	1609.83	-0.921386	0.0725613	-12.698	6.06262e-37	2.24302e-35	34.649				NS
ENSG00000134668	SPOCD1	226.506	-0.866061	0.225494	-3.84072	0.000122672	0.000452785	3.344				NS
ENSG00000184007	PTP4A2	13580.2	-0.387222	0.0551116	-7.02613	2.12337e-12	2.08286e-11	10.681				NS
ENSG00000121774	KHDRBS1	5249.95	-0.150722	0.0529855	-2.84459	0.00444685	0.0116936	1.932				NS
ENSG00000121775	TMEM39B	902.988	-0.0327484	0.0959516	-0.341301	0.732877	0.81772	0.087				NS
ENSG00000025800	KPNA6	7913.36	-0.0787777	0.0536884	-1.46731	0.142291	0.235416	0.628				NS
ENSG00000084652	TXLNA	8222.15	-0.441778	0.0508476	-8.68826	3.68026e-18	5.41684e-17	16.266				NS
ENSG00000160050	CCDC28B	368.375	-0.39658	0.131082	-3.02544	0.00248273	0.00695033	2.158				NS
ENSG00000160051	IQCC	313.015	-0.0769194	0.13947	-0.551511	0.581283	0.696195	0.157				NS
ENSG00000222046	DCDC2B	4.41203	-0.0765819	1.09537	-0.0699139	0.944262	0.967755	0.014				NS
ENSG00000160055	TMEM234	430.88	0.313349	0.140109	2.23647	0.0253208	0.0541888	1.266				NS
ENSG00000084623	EIF3I	5883.21	-0.144266	0.0569947	-2.53122	0.0113666	0.0270208	1.568				NS
ENSG00000183615	FAM167B	23.0661	4.17562	0.877232	4.76	1.93597e-06	9.40851e-06	5.026				upregulated in 7TGP-POS
ENSG00000182866	LCK	2.3771	-1.28669	1.81639	-0.708378	0.47871	0.608696	0.216				NS
ENSG00000116478	HDAC1	5717.2	-0.220117	0.0501333	-4.39063	1.13024e-05	4.9145e-05	4.309		WNT	WNT	NS
ENSG00000175130	MARCKSL1	4084.48	0.00573983	0.0604393	0.0949684	0.92434	0.953765	0.021				NS
ENSG00000162526	TSSK3	24.3173	0.0457942	0.539091	0.0849471	0.932303	0.959325	0.018				NS
ENSG00000225828	FAM229A	318.464	0.473838	0.203715	2.32599	0.020019	0.044233	1.354				NS
ENSG00000160058	BSDC1	2853.76	0.160364	0.0651806	2.4603	0.0138819	0.0321597	1.493				NS
ENSG00000273274	ZBTB8B	41.3098	1.91886	0.381113	5.03488	4.78155e-07	2.54164e-06	5.595				upregulated in 7TGP-POS
ENSG00000160062	ZBTB8A	294.235	0.075637	0.150244	0.503427	0.614664	0.724363	0.14				NS
ENSG00000176261	ZBTB8OS	927.556	-0.349663	0.0953579	-3.66685	0.000245555	0.000856426	3.067				NS
ENSG00000162521	RBBP4	7149.84	-0.276296	0.0537042	-5.14479	2.67826e-07	1.47899e-06	5.83				NS
ENSG00000162520	SYNC	258.205	0.975422	0.160503	6.0773	1.22224e-09	8.94629e-09	8.048				NS
ENSG00000162522	KIAA1522	4439.79	-0.0436076	0.055478	-0.786035	0.431847	0.564414	0.248				NS
ENSG00000134684	YARS	4720.54	-0.156899	0.0567812	-2.76322	0.00572339	0.0146148	1.835				NS
ENSG00000116497	S100PBP	1404.06	0.0935135	0.0755607	1.23759	0.215866	0.329704	0.482				NS
ENSG00000160097	FNDC5	64.7725	1.60302	0.329344	4.8673	1.13133e-06	5.71412e-06	5.243				upregulated in 7TGP-POS
ENSG00000121905	HPCA	5.32015	0.613566	1.0635	0.576931	0.563986	0.682183	0.166				NS
ENSG00000121900	TMEM54	897.69	-0.572921	0.0923417	-6.20436	5.49213e-10	4.18648e-09	8.378				NS
ENSG00000116514	RNF19B	2059.53	-0.820817	0.0643066	-12.7641	2.60087e-37	9.86741e-36	35.006				NS
ENSG00000004455	AK2	5654.37	-0.236536	0.0485695	-4.87006	1.11566e-06	5.64073e-06	5.249				NS
ENSG00000142920	ADC	459.659	-0.148968	0.133989	-1.1118	0.266225	0.388824	0.41				NS
ENSG00000116525	TRIM62	283.821	0.118199	0.156213	0.756652	0.449259	0.580103	0.236				NS
ENSG00000160094	ZNF362	452.591	0.246404	0.126777	1.94361	0.0519429	0.101211	0.995				NS
ENSG00000184389	A3GALT2	2.91471	-0.954222	2.1564	-0.442507	0.658122	0.759784	0.119				NS
ENSG00000134686	PHC2	5876.88	-0.0259345	0.0559935	-0.463169	0.643243	0.74779	0.126				NS
ENSG00000121903	ZSCAN20	447.79	0.103859	0.131726	0.788446	0.430436	0.563015	0.249				NS
ENSG00000121904	CSMD2	202.98	0.499925	0.174394	2.86664	0.00414853	0.0110022	1.959				NS
ENSG00000163866	SMIM12	1264.82	-0.0928203	0.0773576	-1.19988	0.230184	0.347197	0.459				NS
ENSG00000188910	GJB3	30.8573	-0.858414	0.437333	-1.96284	0.0496648	0.0971915	1.012				NS
ENSG00000116544	DLGAP3	197.448	-0.88023	0.176361	-4.99107	6.00456e-07	3.15129e-06	5.502				NS
ENSG00000163867	ZMYM6	451.831	0.107608	0.128458	0.837683	0.402209	0.534581	0.272				NS
ENSG00000197056	ZMYM1	1354.2	-0.0252445	0.0779579	-0.323822	0.746073	0.827675	0.082				NS
ENSG00000116560	SFPQ	12660.1	-0.125496	0.0457853	-2.74096	0.006126	0.0155417	1.809				NS
ENSG00000146463	ZMYM4	5052.55	0.2491	0.0550504	4.52495	6.04104e-06	2.73028e-05	4.564				NS
ENSG00000142687	KIAA0319L	3757.15	0.203787	0.0542688	3.75513	0.000173249	0.000623347	3.205				NS
ENSG00000020129	NCDN	1500.39	0.329352	0.0749056	4.39689	1.09814e-05	4.7875e-05	4.32				NS
ENSG00000116819	TFAP2E	105.292	-0.782271	0.244109	-3.2046	0.00135253	0.00404618	2.393				NS
ENSG00000126067	PSMB2	2962.73	-0.447943	0.0734827	-6.09589	1.08828e-09	8.00505e-09	8.097		WNT		NS
ENSG00000142686	C1orf216	924.11	0.0252028	0.0881453	0.285923	0.774937	0.850019	0.071				NS
ENSG00000092853	CLSPN	3075.51	-0.483823	0.0614052	-7.87919	3.29515e-15	3.98464e-14	13.4				NS
ENSG00000134698	2004-08-01	990.273	-0.12864	0.0860437	-1.49506	0.134899	0.22531	0.647		WNT		NS
ENSG00000092847	2001-08-01	3833.59	-0.325149	0.0588398	-5.526	3.27612e-08	2.03106e-07	6.692		WNT		NS
ENSG00000126070	2003-08-01	1562.59	-0.144089	0.0759199	-1.8979	0.057709	0.110725	0.956		WNT		NS
ENSG00000092850	TEKT2	5.18733	1.4038	1.34921	1.04046	0.298128	0.424879	0.372				NS
ENSG00000116863	ADPRHL2	1554.61	0.123466	0.074795	1.65072	0.0987957	0.174284	0.759				NS
ENSG00000171812	COL8A2	44.083	2.48848	0.530306	4.69254	2.69828e-06	1.28085e-05	4.893				upregulated in 7TGP-POS
ENSG00000054116	TRAPPC3	1771.38	-0.123769	0.0708087	-1.74793	0.0804762	0.147047	0.833				NS
ENSG00000116871	MAP7D1	9063.66	-0.40766	0.0450115	-9.0568	1.3433e-19	2.14669e-18	17.668				NS
ENSG00000054118	THRAP3	9938.74	-0.086416	0.0499089	-1.73147	0.0833671	0.151457	0.82				NS
ENSG00000214193	SH3D21	937.309	-0.153575	0.185533	-0.82775	0.407812	0.540391	0.267				NS
ENSG00000142694	EVA1B	381.227	-0.101728	0.139762	-0.727865	0.466696	0.596932	0.224				NS
ENSG00000196182	STK40	3284.88	-0.359291	0.0582535	-6.16772	6.92829e-10	5.23034e-09	8.281				NS
ENSG00000181817	LSM10	858.962	-0.363162	0.0928612	-3.9108	9.199e-05	0.000347321	3.459				NS
ENSG00000116885	OSCP1	140.289	0.419581	0.209852	1.99941	0.0455637	0.0902558	1.045				NS
ENSG00000119535	CSF3R	2.85101	2.86315	1.72009	1.66454	0.0960049	0.169883	0.77				NS
ENSG00000163873	GRIK3	75.9217	4.54774	0.38234	11.8945	1.26424e-32	3.93523e-31	30.405				upregulated in 7TGP-POS
ENSG00000163874	ZC3H12A	2740.39	-0.279386	0.0644472	-4.33511	1.45684e-05	6.22393e-05	4.206				NS
ENSG00000163875	MEAF6	1616.95	0.0155823	0.0719007	0.216719	0.828427	0.888878	0.051				NS
ENSG00000163877	SNIP1	1115.35	-0.042681	0.0838291	-0.509143	0.610652	0.721174	0.142				NS
ENSG00000163879	DNALI1	5.86728	1.87421	1.25399	1.4946	0.135018	0.225459	0.647				NS
ENSG00000134697	GNL2	3119.13	-0.151714	0.0588798	-2.57667	0.00997564	0.0239859	1.62				NS
ENSG00000169218	RSPO1	4.65233	0.0585442	1.10309	0.0530727	0.957674	0.977406	0.01		WNT	WNT	NS
ENSG00000116922	C1orf109	648.051	0.137737	0.107257	1.28418	0.199078	0.309225	0.51				NS
ENSG00000134690	CDCA8	2345.94	-0.711063	0.062064	-11.4569	2.17073e-30	6.29679e-29	28.201				NS
ENSG00000183317	EPHA10	97.7088	0.425174	0.254108	1.6732	0.094288	0.167341	0.776				NS
ENSG00000185090	MANEAL	810.751	-0.570487	0.0943009	-6.04965	1.4516e-09	1.05475e-08	7.977				NS
ENSG00000196449	YRDC	1359.61	-0.143846	0.0765129	-1.88002	0.0601053	0.114571	0.941				NS
ENSG00000197982	C1orf122	1203.74	-0.0617052	0.0834099	-0.739783	0.459432	0.589626	0.229				NS
ENSG00000188786	MTF1	1343.89	-0.298328	0.0803551	-3.71262	0.000205126	0.000728719	3.137				NS
ENSG00000204084	INPP5B	620.628	-0.242057	0.10327	-2.34393	0.0190818	0.0424642	1.372				NS
ENSG00000183431	SF3A3	3550.35	-0.080728	0.0601417	-1.3423	0.1795	0.283691	0.547				NS
ENSG00000183386	FHL3	396.276	-0.458207	0.145991	-3.1386	0.00169757	0.00494932	2.305				NS
ENSG00000183520	UTP11L	1991.89	-0.291336	0.0696797	-4.18108	2.90128e-05	0.000118743	3.925				NS
ENSG00000185668	POU3F1	7.48336	0.538178	0.876364	0.614103	0.539147	0.661512	0.179				NS
ENSG00000116954	RRAGC	758.401	0.0890551	0.0986157	0.903053	0.366498	0.498057	0.303				NS
ENSG00000214114	MYCBP	409.067	-0.2049	0.130637	-1.56847	0.11677	0.199982	0.699				NS
ENSG00000158315	RHBDL2	150.164	-0.395659	0.201342	-1.96511	0.0494014	0.0967777	1.014				NS
ENSG00000174574	AKIRIN1	3885.15	-0.15163	0.0549104	-2.76141	0.00575529	0.0146812	1.833				NS
ENSG00000168653	NDUFS5	6926.39	-0.352088	0.0646991	-5.44193	5.27054e-08	3.17382e-07	6.498				NS
ENSG00000127603	MACF1	26387.3	-0.0718142	0.0503731	-1.42565	0.15397	0.250759	0.601			WNT	NS
ENSG00000183682	BMP8A	12.1006	0.489488	0.689988	0.709416	0.478066	0.608189	0.216				NS
ENSG00000090621	PABPC4	11087.4	0.00233957	0.0448284	0.0521895	0.958378	0.977856	0.01				NS
ENSG00000163909	HEYL	22.2921	3.33455	0.67105	4.96915	6.72466e-07	3.50453e-06	5.455				upregulated in 7TGP-POS
ENSG00000116981	NT5C1A	5.58522	-0.965217	1.05409	-0.915689	0.35983	0.491527	0.308				NS
ENSG00000116983	HPCAL4	33.7302	-1.9451	0.425469	-4.57165	4.83905e-06	2.22343e-05	4.653				upregulated in 7TGP-NEG
ENSG00000084072	PPIE	1630.9	-0.0176494	0.0717728	-0.245907	0.805754	0.871512	0.06				NS
ENSG00000116985	BMP8B	413.312	-0.280403	0.119344	-2.34955	0.0187962	0.0419099	1.378				NS
ENSG00000198754	OXCT2	25.0983	-0.410408	0.473153	-0.867389	0.385729	0.51752	0.286				NS
ENSG00000043514	TRIT1	780.101	0.0481228	0.0946028	0.508683	0.610975	0.721426	0.142				NS
ENSG00000116990	MYCL	46.9691	-0.143823	0.344093	-0.417977	0.675964	0.774505	0.111				NS
ENSG00000168389	MFSD2A	344.706	0.475206	0.130694	3.63604	0.000276865	0.000955046	3.02				NS
ENSG00000131236	CAP1	14174.2	-0.344881	0.0538891	-6.39982	1.55555e-10	1.26325e-09	8.899				NS
ENSG00000131238	PPT1	4120.31	0.0165994	0.060344	0.27508	0.783255	0.856371	0.067				NS
ENSG00000117000	RLF	2326.38	0.0391951	0.0647049	0.605752	0.544679	0.665888	0.177				NS
ENSG00000188800	TMCO2	39.4504	-2.01173	1.63434	-1.23091	0.218357	0.33286	0.478				NS
ENSG00000084073	ZMPSTE24	3225.25	-0.441075	0.0638274	-6.91044	4.83158e-12	4.59725e-11	10.338				NS
ENSG00000049089	COL9A2	187.685	1.09877	0.267645	4.10531	4.03766e-05	0.000161139	3.793				upregulated in 7TGP-POS
ENSG00000084070	SMAP2	1283.37	-0.470371	0.077787	-6.04691	1.47646e-09	1.07124e-08	7.97				NS
ENSG00000187801	ZFP69B	238.514	-0.380343	0.16367	-2.32384	0.0201342	0.0444809	1.352				NS
ENSG00000187815	ZFP69	176.958	0.107305	0.181409	0.591509	0.554179	0.673342	0.172				NS
ENSG00000164002	EXO5	419.804	-0.0646896	0.127272	-0.508279	0.611258	0.721661	0.142				NS
ENSG00000117010	ZNF684	151.441	-0.44413	0.197283	-2.25123	0.0243707	0.0524188	1.281				NS
ENSG00000117016	RIMS3	708.447	-1.3373	0.101375	-13.1916	9.81054e-40	4.07452e-38	37.39				upregulated in 7TGP-NEG
ENSG00000066136	NFYC	1729.96	-0.0686209	0.0698962	-0.981754	0.326221	0.456067	0.341				NS
ENSG00000117013	KCNQ4	57.5601	-1.6529	0.323237	-5.11358	3.16102e-07	1.72451e-06	5.763				upregulated in 7TGP-NEG
ENSG00000179862	CITED4	100.05	0.633054	0.266037	2.37957	0.0173329	0.0390323	1.409				NS
ENSG00000171793	CTPS1	3007.56	-0.302082	0.0571007	-5.29034	1.22087e-07	7.0473e-07	6.152				NS
ENSG00000171790	SLFNL1	10.1004	-0.0301811	0.820951	-0.0367636	0.970673	0.986957	0.006				NS
ENSG00000010803	SCMH1	1614.65	-0.0579177	0.0697579	-0.830267	0.406388	0.538791	0.269				NS
ENSG00000204060	FOXO6	173.602	0.122408	0.185299	0.660596	0.508871	0.6339	0.198				NS
ENSG00000127129	EDN2	18.6689	0.875873	0.663096	1.32088	0.18654	0.29293	0.533				NS
ENSG00000127124	HIVEP3	663.623	-0.152106	0.113488	-1.34027	0.180156	0.284577	0.546				NS
ENSG00000198815	FOXJ3	3133.48	0.0786222	0.0658561	1.19385	0.232538	0.349545	0.456				NS
ENSG00000066185	ZMYND12	43.0126	0.838047	0.440447	1.90272	0.0570771	0.109667	0.96				NS
ENSG00000127125	PPCS	946.784	-0.114314	0.0913417	-1.2515	0.210753	0.323818	0.49				NS
ENSG00000186409	CCDC30	79.2061	0.448021	0.284176	1.57656	0.114897	0.197207	0.705				NS
ENSG00000171960	PPIH	1018.72	-0.245203	0.0875085	-2.80204	0.00507802	0.0131652	1.881				NS
ENSG00000065978	YBX1	36715.6	-0.288901	0.043328	-6.66776	2.59742e-11	2.28077e-10	9.642				NS
ENSG00000164007	CLDN19	1.5116	-0.707023	2.18657	-0.323348	0.746432	NA	NA				NS
ENSG00000117385	LEPRE1	4331.52	-0.0435936	0.0583252	-0.747423	0.454808	0.585798	0.232				NS
ENSG00000164008	C1orf50	248.405	-0.0409754	0.159109	-0.25753	0.79677	0.865814	0.063				NS
ENSG00000177868	CCDC23	357.854	-0.332839	0.141842	-2.34656	0.0189478	0.0421974	1.375				NS
ENSG00000164010	ERMAP	408.539	-0.0160934	0.135357	-0.118896	0.905358	0.941476	0.026				NS
ENSG00000164011	ZNF691	298.882	0.296728	0.154074	1.92589	0.0541187	0.104848	0.979				NS
ENSG00000117394	SLC2A1	8153.31	-0.0716204	0.0589128	-1.2157	0.224098	0.339806	0.469				NS
ENSG00000186973	FAM183A	20.9208	0.988371	0.737503	1.34016	0.180194	0.284577	0.546				NS
ENSG00000117395	EBNA1BP2	3426.15	0.0297474	0.0633886	0.469286	0.638865	0.744804	0.128				NS
ENSG00000243710	WDR65	46.7771	-0.599423	0.3672	-1.63241	0.102592	0.179892	0.745				NS
ENSG00000179178	TMEM125	1.24678	-0.926562	2.53704	-0.365214	0.714952	NA	NA				NS
ENSG00000066056	TIE1	40.0629	-1.7392	1.01181	-1.71891	0.085631	0.154796	0.81				NS
ENSG00000117400	MPL	1.52332	-0.045961	2.59511	-0.0177106	0.98587	NA	NA				NS
ENSG00000117399	CDC20	5165.37	-0.473389	0.0532755	-8.88568	6.35301e-19	9.73519e-18	17.012				NS
ENSG00000066322	ELOVL1	2970.39	-0.366002	0.0601673	-6.08307	1.17904e-09	8.64283e-09	8.063				NS
ENSG00000159479	MED8	818.595	-0.361929	0.0985571	-3.67228	0.000240399	0.000839818	3.076				NS
ENSG00000198198	SZT2	2424.47	-0.00301044	0.0925944	-0.0325121	0.974064	0.989662	0.005				NS
ENSG00000178922	HYI	1845.78	0.0886567	0.0797186	1.11212	0.266086	0.388818	0.41				NS
ENSG00000142949	PTPRF	11053.7	-0.0378962	0.0471587	-0.80359	0.421634	0.553809	0.257				NS
ENSG00000066135	KDM4A	2853.85	-0.301427	0.0612196	-4.92369	8.49269e-07	4.36792e-06	5.36				NS
ENSG00000126091	ST3GAL3	526.805	0.253573	0.123846	2.04748	0.0406105	0.0816482	1.088				NS
ENSG00000117407	ARTN	115.052	4.59974	0.467201	9.84532	7.18081e-23	1.40139e-21	20.853				upregulated in 7TGP-POS
ENSG00000117408	IPO13	1847.92	0.124481	0.073265	1.69905	0.0893089	0.160086	0.796				NS
ENSG00000132768	DPH2	1442.06	0.221686	0.0742256	2.98665	0.00282048	0.0078079	2.107				NS
ENSG00000117410	ATP6V0B	4715.34	-0.107544	0.0604557	-1.77889	0.0752577	0.138907	0.857				NS
ENSG00000117411	B4GALT2	1813.98	0.0803821	0.072603	1.10715	0.268231	0.391169	0.408				NS
ENSG00000159214	CCDC24	483.211	0.143689	0.122438	1.17357	0.240567	0.3589	0.445				NS
ENSG00000196517	SLC6A9	1014.11	-0.327536	0.0955807	-3.4268	0.000610741	0.00197402	2.705				NS
ENSG00000171872	KLF17	53.6989	-0.89038	0.786953	-1.13143	0.257876	0.378997	0.421				NS
ENSG00000178028	DMAP1	2116.21	-0.234242	0.082518	-2.83868	0.00453012	0.0118874	1.925				NS
ENSG00000117419	ERI3	1774.21	-0.0983849	0.0703883	-1.39775	0.162189	0.261771	0.582				NS
ENSG00000187147	RNF220	2595.17	-0.254624	0.0662349	-3.84426	0.000120916	0.000446916	3.35			WNT	NS
ENSG00000126106	TMEM53	373.366	-0.21595	0.134548	-1.605	0.108493	0.188425	0.725				NS
ENSG00000198520	C1orf228	40.0926	1.83017	0.425813	4.29805	1.72304e-05	7.28188e-05	4.138				upregulated in 7TGP-POS
ENSG00000142945	KIF2C	5586.69	-0.66679	0.0532633	-12.5187	5.89646e-36	2.06862e-34	33.684				NS
ENSG00000142959	BEST4	8.83965	-0.473528	0.87314	-0.542327	0.587593	0.701161	0.154				NS
ENSG00000173846	PLK3	1378.55	-0.327573	0.0786327	-4.16586	3.10175e-05	0.000126462	3.898				NS
ENSG00000188396	TCTEX1D4	17.0289	-1.43755	0.633089	-2.2707	0.0231653	0.0501736	1.3				NS
ENSG00000222009	BTBD19	298.157	0.630144	0.167698	3.75762	0.000171538	0.000617488	3.209				NS
ENSG00000117425	PTCH2	51.8014	0.340185	0.358617	0.948601	0.342824	0.473726	0.324				NS
ENSG00000070785	EIF2B3	1212.7	-0.0681207	0.0879223	-0.774783	0.438468	0.570269	0.244				NS
ENSG00000126107	HECTD3	2925.52	-0.121895	0.061568	-1.97985	0.0477208	0.0939545	1.027				NS
ENSG00000126088	UROD	3507.12	0.0574235	0.0584849	0.981851	0.326173	0.456043	0.341				NS
ENSG00000162415	ZSWIM5	160.3	0.462397	0.188954	2.44714	0.0143994	0.0332087	1.479				NS
ENSG00000186603	HPDL	27.6386	0.70432	0.457226	1.54042	0.123459	0.209416	0.679				NS
ENSG00000132781	MUTYH	848.504	0.159485	0.0921507	1.7307	0.0835054	0.151689	0.819				NS
ENSG00000132773	TOE1	889.313	-0.0691546	0.0891469	-0.775737	0.437904	0.569883	0.244				NS
ENSG00000070759	TESK2	283.654	-0.0210796	0.16109	-0.130856	0.895889	0.935479	0.029				NS
ENSG00000132763	MMACHC	526.274	0.0244809	0.110164	0.222223	0.824141	0.885745	0.053				NS
ENSG00000117450	PRDX1	13615.2	-0.498771	0.0624044	-7.99256	1.32165e-15	1.63669e-14	13.786				NS
ENSG00000117448	AKR1A1	2516.51	-0.484962	0.0613461	-7.90534	2.67198e-15	3.24424e-14	13.489				NS
ENSG00000132780	NASP	9640.98	-0.0590462	0.0462878	-1.27563	0.202086	0.31318	0.504				NS
ENSG00000159588	CCDC17	135.856	-0.248358	0.284978	-0.8715	0.383481	0.515407	0.288				NS
ENSG00000159592	GPBP1L1	5198.47	0.625056	0.0561695	11.128	9.16388e-29	2.47974e-27	26.606				NS
ENSG00000159596	TMEM69	933.609	0.120748	0.0944063	1.27902	0.20089	0.31165	0.506				NS
ENSG00000197429	IPP	409.195	0.00707811	0.127351	0.0555795	0.955677	0.976303	0.01				NS
ENSG00000086015	MAST2	4345.25	-0.203962	0.0547694	-3.72402	0.000196079	0.000699409	3.155				NS
ENSG00000117461	PIK3R3	1177.32	-0.0774823	0.0803618	-0.964169	0.334961	0.46532	0.332				NS
ENSG00000117472	TSPAN1	271.1	-0.608174	0.298711	-2.036	0.0417507	0.0836472	1.078				NS
ENSG00000085998	POMGNT1	4122.4	-0.378959	0.0591394	-6.40789	1.47542e-10	1.20474e-09	8.919				NS
ENSG00000171357	LURAP1	9.06307	1.30526	0.965428	1.35201	0.176374	0.27958	0.553				NS
ENSG00000085999	RAD54L	936.289	-0.529313	0.0967462	-5.47115	4.4712e-08	2.71661e-07	6.566				NS
ENSG00000132128	LRRC41	3482.53	-0.148006	0.0541783	-2.73182	0.00629851	0.0159198	1.798				NS
ENSG00000173660	UQCRH	7920.48	-0.35953	0.0633828	-5.67235	1.40848e-08	9.05972e-08	7.043				NS
ENSG00000117481	NSUN4	1215.19	-0.153632	0.0777587	-1.97575	0.048183	0.0947457	1.023				NS
ENSG00000117480	FAAH	251.003	1.88948	0.172549	10.9504	6.61585e-28	1.71254e-26	25.766				upregulated in 7TGP-POS
ENSG00000197587	DMBX1	189.09	-0.757306	0.175897	-4.3054	1.66683e-05	7.06033e-05	4.151				NS
ENSG00000079277	MKNK1	876.402	0.0681781	0.0978674	0.696637	0.48603	0.614235	0.212				NS
ENSG00000142961	MOB3C	746.988	-0.0776198	0.102628	-0.756324	0.449455	0.580256	0.236				NS
ENSG00000159658	EFCAB14	4881.37	-0.246991	0.0546746	-4.51746	6.25853e-06	2.82088e-05	4.55				NS
ENSG00000186118	TEX38	1.4394	0.805043	1.96435	0.409826	0.681933	NA	NA				NS
ENSG00000142973	CYP4B1	1.84194	-0.432186	1.9492	-0.221726	0.824528	NA	NA				NS
ENSG00000186377	CYP4X1	4.02186	-0.158546	1.21956	-0.130003	0.896564	0.935791	0.029				NS
ENSG00000162366	PDZK1IP1	795.628	-1.66684	0.0960851	-17.3476	2.05783e-67	1.67663e-65	64.776				upregulated in 7TGP-NEG
ENSG00000162367	TAL1	13.5461	-0.0587584	0.640567	-0.0917287	0.926914	0.955184	0.02				NS
ENSG00000123473	STIL	2499.37	-0.509097	0.0638025	-7.97927	1.47201e-15	1.81536e-14	13.741				NS
ENSG00000162368	CMPK1	6510.07	-0.344274	0.0611442	-5.63052	1.79662e-08	1.14233e-07	6.942				NS
ENSG00000186790	FOXE3	2.57096	-3.04023	1.988	-1.52929	0.126193	0.213326	0.671				NS
ENSG00000186564	FOXD2	72.2342	-0.476101	0.283411	-1.6799	0.0929777	0.165508	0.781				NS
ENSG00000269113	TRABD2B	21.1003	-0.836224	0.527063	-1.58657	0.11261	0.194177	0.712			WNT	NS
ENSG00000132122	SPATA6	222.315	-0.544392	0.162091	-3.35855	0.000783527	0.00246985	2.607				NS
ENSG00000186094	AGBL4	12.0635	0.401487	0.678224	0.591968	0.553872	0.673152	0.172				NS
ENSG00000162373	BEND5	9.46809	0.130224	0.754594	0.172575	0.862986	0.912695	0.04				NS
ENSG00000162374	ELAVL4	1.57509	1.79034	2.03026	0.881827	0.37787	NA	NA				NS
ENSG00000142700	DMRTA2	26.9083	-2.47742	0.487522	-5.08166	3.74152e-07	2.01685e-06	5.695				upregulated in 7TGP-NEG
ENSG00000185104	FAF1	3056.39	-0.214391	0.0574582	-3.73126	0.000190526	0.000681233	3.167				NS
ENSG00000123080	CDKN2C	1766.44	-0.420617	0.0707718	-5.94329	2.79358e-09	1.9638e-08	7.707				NS
ENSG00000204006	C1orf185	1.37714	-0.00975439	2.14414	-0.00454932	0.99637	NA	NA				NS
ENSG00000123091	RNF11	3686.3	-0.0744474	0.0672402	-1.10719	0.268214	0.391169	0.408				NS
ENSG00000085831	TTC39A	218.953	-1.29522	0.167229	-7.74518	9.54479e-15	1.11443e-13	12.953				upregulated in 7TGP-NEG
ENSG00000085832	EPS15	2698.87	-0.0735121	0.0679394	-1.08203	0.279241	0.403517	0.394				NS
ENSG00000117859	OSBPL9	4006.5	0.0572707	0.0605781	0.945402	0.344454	0.475537	0.323				NS
ENSG00000078618	NRD1	7474.36	-0.226083	0.050104	-4.51229	6.41324e-06	2.88538e-05	4.54				NS
ENSG00000169213	RAB3B	2255.22	0.018659	0.0665267	0.280474	0.779114	0.853346	0.069				NS
ENSG00000117862	TXNDC12	1856.3	0.0750052	0.0722642	1.03793	0.299303	0.426065	0.371				NS
ENSG00000198841	KTI12	424.267	0.14112	0.122513	1.15188	0.249371	0.368789	0.433				NS
ENSG00000134717	BTF3L4	2093.19	0.383297	0.0854116	4.48764	7.20149e-06	3.21768e-05	4.492				NS
ENSG00000157077	ZFYVE9	1399.16	0.141044	0.0799525	1.7641	0.0777153	0.142701	0.846				NS
ENSG00000154222	CC2D1B	2875.41	0.102919	0.0651453	1.57984	0.114144	0.196215	0.707				NS
ENSG00000085840	ORC1	905.148	-0.523524	0.0883121	-5.92811	3.06432e-09	2.14201e-08	7.669				NS
ENSG00000134748	PRPF38A	1844.21	0.0161204	0.0678477	0.237597	0.812194	0.876765	0.057				NS
ENSG00000134744	ZCCHC11	2327.56	0.221939	0.0629694	3.52456	0.00042419	0.00141081	2.851				NS
ENSG00000116157	GPX7	5.10365	2.49864	1.19497	2.09095	0.0365323	0.0744426	1.128				NS
ENSG00000162377	SELRC1	963.104	0.00892246	0.0874663	0.10201	0.918749	0.950166	0.022				NS
ENSG00000162378	ZYG11B	2546.93	0.154911	0.067818	2.28422	0.0223586	0.0487164	1.312				NS
ENSG00000203995	ZYG11A	567.383	-0.263048	0.111388	-2.36154	0.018199	0.0407244	1.39				NS
ENSG00000121310	ECHDC2	1290.07	-0.13606	0.106015	-1.2834	0.199351	0.309542	0.509				NS
ENSG00000116171	SCP2	3121.56	-0.190172	0.060345	-3.15142	0.00162479	0.00476378	2.322				NS
ENSG00000174348	PODN	3.51446	1.29557	1.35861	0.953598	0.340287	0.471065	0.327				NS
ENSG00000162383	SLC1A7	7.57738	-0.731954	1.28207	-0.570916	0.568056	0.685407	0.164				NS
ENSG00000157184	CPT2	956.366	0.285827	0.0880188	3.24733	0.00116491	0.00354683	2.45				NS
ENSG00000162384	C1orf123	883.86	-0.036437	0.095102	-0.383136	0.701619	0.794014	0.1				NS
ENSG00000162385	MAGOH	948.411	-0.167843	0.104596	-1.60468	0.108565	0.188528	0.725				NS
ENSG00000157193	LRP8	3018.95	-0.563526	0.0560104	-10.0611	8.20858e-24	1.71655e-22	21.765				NS
ENSG00000174332	GLIS1	10.6914	-0.240708	0.911897	-0.263964	0.791808	0.862305	0.064				NS
ENSG00000058804	NDC1	2615.5	0.0810746	0.0690777	1.17367	0.240526	0.3589	0.445				NS
ENSG00000058799	YIPF1	757.313	-0.623914	0.102317	-6.09785	1.07505e-09	7.91946e-09	8.101				NS
ENSG00000211452	DIO1	9.70917	-4.52666	1.14028	-3.96978	7.19383e-05	0.000275733	3.56				upregulated in 7TGP-NEG
ENSG00000081870	HSPB11	948.991	-0.0987058	0.091015	-1.0845	0.278143	0.402437	0.395				NS
ENSG00000116212	LRRC42	1389.45	-0.0752724	0.076185	-0.988021	0.323142	0.452782	0.344				NS
ENSG00000116209	TMEM59	5462.44	0.296418	0.056322	5.26292	1.41787e-07	8.12471e-07	6.09				NS
ENSG00000116205	TCEANC2	335.768	0.136198	0.135571	1.00462	0.315079	0.444244	0.352				NS
ENSG00000157211	CDCP2	1.70564	-1.05671	1.8084	-0.584333	0.558996	NA	NA				NS
ENSG00000215883	CYB5RL	169.87	0.0778078	0.181466	0.428774	0.668088	0.767781	0.115				NS
ENSG00000157216	SSBP3	221.467	-0.21293	0.16955	-1.25585	0.209171	0.321917	0.492				NS
ENSG00000162390	ACOT11	50.5069	-1.46707	0.357136	-4.10786	3.99333e-05	0.000159498	3.797				upregulated in 7TGP-NEG
ENSG00000243725	TTC4	28.75	-0.105112	0.478237	-0.219791	0.826034	0.88714	0.052				NS
ENSG00000006555	TTC22	2.13453	4.0357	2.12473	1.8994	0.0575124	0.11039	0.957				NS
ENSG00000116133	DHCR24	17174.7	-0.696176	0.0511892	-13.6001	4.00157e-42	1.78633e-40	39.748				NS
ENSG00000143001	TMEM61	5.33713	1.25459	1.08897	1.15209	0.249286	0.368699	0.433				NS
ENSG00000169174	PCSK9	4464.63	0.439743	0.408273	1.07708	0.281444	0.406019	0.391				NS
ENSG00000162402	USP24	5279.72	-0.0311209	0.0605288	-0.51415	0.607147	0.718286	0.144				NS
ENSG00000162407	PPAP2B	4418.81	-0.578352	0.0562611	-10.2798	8.69198e-25	1.90026e-23	22.721				NS
ENSG00000162409	PRKAA2	993.243	0.175956	0.0843849	2.08515	0.0370553	0.0753743	1.123			WNT	NS
ENSG00000187889	C1orf168	1.26766	-1.05015	2.16574	-0.484892	0.627753	NA	NA				NS
ENSG00000173406	DAB1	2.75454	2.64465	1.75847	1.50395	0.132595	0.222135	0.653				NS
ENSG00000162600	OMA1	278.283	0.483435	0.148465	3.25623	0.00112902	0.00344389	2.463				NS
ENSG00000184292	TACSTD2	1356.3	1.8673	0.942718	1.98076	0.0476183	0.0937898	1.028				NS
ENSG00000162601	MYSM1	1654.52	0.0740195	0.0898685	0.823643	0.410143	0.542733	0.265				NS
ENSG00000177606	JUN	4544.17	0.076874	0.0551145	1.3948	0.163075	0.262745	0.58	WNT			NS
ENSG00000172456	FGGY	182.858	0.669765	0.178818	3.7455	0.000180031	0.000646034	3.19				NS
ENSG00000134709	HOOK1	51.3402	0.82167	0.456583	1.79961	0.0719226	0.133645	0.874				NS
ENSG00000134716	CYP2J2	37.758	-0.693504	0.739646	-0.937616	0.348442	0.479859	0.319				NS
ENSG00000162599	NFIA	1621.37	0.107857	0.0760026	1.41912	0.155864	0.253373	0.596				NS
ENSG00000162604	TM2D1	574.657	0.0179279	0.112346	0.159578	0.873214	0.920309	0.036				NS
ENSG00000132849	INADL	1283.6	-0.302647	0.0813804	-3.71892	0.000200074	0.000712299	3.147				NS
ENSG00000240563	L1TD1	1.48122	0.012384	2.28622	0.00541678	0.995678	NA	NA				NS
ENSG00000132854	KANK4	381.358	1.66808	0.13145	12.6898	6.73696e-37	2.46196e-35	34.609				upregulated in 7TGP-POS
ENSG00000162607	USP1	5102.89	-0.00958198	0.0540236	-0.177366	0.859221	0.910194	0.041				NS
ENSG00000116641	DOCK7	3826.04	-0.0206456	0.0583854	-0.35361	0.723631	0.81086	0.091				NS
ENSG00000125703	ATG4C	407.147	-0.047203	0.131555	-0.358807	0.719739	0.808568	0.092				NS
ENSG00000187140	FOXD3	165.042	-0.12356	0.188482	-0.655551	0.512113	0.636618	0.196				NS
ENSG00000088035	ALG6	497.213	-0.389523	0.118911	-3.27576	0.00105377	0.00323354	2.49				NS
ENSG00000142856	ITGB3BP	856.357	-0.458844	0.0899633	-5.10034	3.39046e-07	1.84159e-06	5.735				NS
ENSG00000203965	EFCAB7	320.28	0.0798366	0.140067	0.569988	0.568686	0.68579	0.164				NS
ENSG00000079739	PGM1	4293.6	0.0498562	0.0578284	0.862141	0.38861	0.520778	0.283				NS
ENSG00000185483	ROR1	733.774	0.410862	0.126585	3.24575	0.00117142	0.00356374	2.448		WNT	WNT	NS
ENSG00000177414	UBE2U	1.48424	2.29717	2.29818	0.999559	0.317524	NA	NA				NS
ENSG00000158966	CACHD1	579.415	0.417284	0.10689	3.90388	9.46645e-05	0.000356787	3.448				NS
ENSG00000162437	RAVER2	776.148	-0.0129244	0.0923858	-0.139896	0.888742	0.930689	0.031				NS
ENSG00000162434	JAK1	4158.36	0.0814796	0.0531984	1.53162	0.125617	0.212526	0.673				NS
ENSG00000162433	AK4	2838.31	-0.308793	0.0744829	-4.14583	3.38591e-05	0.000136776	3.864				NS
ENSG00000116675	DNAJC6	714.417	-0.0842227	0.0962592	-0.874958	0.381597	0.513503	0.289				NS
ENSG00000116678	LEPR	491.763	-0.728228	0.151359	-4.81127	1.49973e-06	7.43632e-06	5.129				NS
ENSG00000213625	LEPROT	2226.85	0.64308	0.0710803	9.04722	1.46648e-19	2.33105e-18	17.632				NS
ENSG00000184588	PDE4B	320.008	0.464043	0.150797	3.07726	0.00208912	0.0059592	2.225				NS
ENSG00000118473	SGIP1	5.66366	0.51741	1.03519	0.499822	0.617201	0.726549	0.139				NS
ENSG00000152763	WDR78	113.117	0.754258	0.228057	3.30733	0.000941915	0.00291853	2.535				NS
ENSG00000198160	MIER1	3099.52	0.166392	0.0609798	2.72865	0.0063595	0.0160549	1.794				NS
ENSG00000116704	SLC35D1	1156.02	-0.300286	0.0818361	-3.66935	0.000243167	0.000848894	3.071				NS
ENSG00000081985	IL12RB2	1.67643	-0.616621	1.97759	-0.311804	0.75519	NA	NA				NS
ENSG00000142864	SERBP1	14433.7	-0.0707948	0.0543166	-1.30337	0.192447	0.300888	0.522				NS
ENSG00000116717	GADD45A	1469.36	-0.495832	0.0738132	-6.71739	1.85013e-11	1.65281e-10	9.782				NS
ENSG00000172380	GNG12	8570.72	-0.0230146	0.0642346	-0.358289	0.720127	0.80882	0.092		WNT		NS
ENSG00000162595	DIRAS3	22.6572	0.56115	0.52957	1.05963	0.289311	0.415131	0.382				NS
ENSG00000116729	WLS	5551.07	0.405541	0.0623688	6.50231	7.90976e-11	6.62181e-10	9.179		WNT	WNT	NS
ENSG00000116745	RPE65	1.47221	1.98453	2.38681	0.83146	0.405714	NA	NA				NS
ENSG00000024526	DEPDC1	3186.02	-0.373609	0.0651416	-5.73533	9.7323e-09	6.41505e-08	7.193				NS
ENSG00000033122	LRRC7	10.5489	1.20538	0.770667	1.56408	0.117799	0.20149	0.696				NS
ENSG00000066557	LRRC40	1149.38	-0.401414	0.0802517	-5.00194	5.67567e-07	2.99237e-06	5.524				NS
ENSG00000116754	SRSF11	5494.24	0.0823518	0.0686709	1.19922	0.230441	0.347444	0.459				NS
ENSG00000118454	ANKRD13C	1944.62	0.198137	0.0689922	2.87187	0.00408045	0.0108429	1.965				NS
ENSG00000197568	HHLA3	39.0655	0.185993	0.404234	0.460113	0.645435	0.749409	0.125				NS
ENSG00000116761	CTH	151.89	-0.408304	0.237942	-1.71598	0.086165	0.155611	0.808				NS
ENSG00000050628	PTGER3	15.9292	-1.44942	0.647636	-2.23801	0.0252203	0.0540046	1.268				NS
ENSG00000132485	ZRANB2	3821.46	0.197358	0.0638915	3.08895	0.00200863	0.00575161	2.24				NS
ENSG00000172260	NEGR1	505.811	-0.752454	0.220449	-3.41328	0.000641861	0.00206565	2.685				NS
ENSG00000162620	LRRIQ3	75.7856	-0.0394189	0.278296	-0.141644	0.887362	0.929859	0.032				NS
ENSG00000254685	FPGT	305.958	-0.0773409	0.16369	-0.472484	0.636582	0.743202	0.129				NS
ENSG00000116783	TNNI3K	1.51223	-0.956937	2.58088	-0.37078	0.710802	NA	NA				NS
ENSG00000178965	C1orf173	4.21175	1.99235	1.49374	1.3338	0.18227	0.287186	0.542				NS
ENSG00000116791	CRYZ	1339.91	-0.271304	0.081843	-3.31493	0.000916646	0.00284615	2.546				NS
ENSG00000162623	TYW3	1236.58	0.0115978	0.0774687	0.149709	0.880994	0.925306	0.034				NS
ENSG00000162624	LHX8	3.02065	-1.78787	1.6222	-1.10213	0.270407	0.393266	0.405				NS
ENSG00000137968	SLC44A5	347.369	0.946359	0.327665	2.88819	0.00387471	0.010359	1.985				NS
ENSG00000117054	ACADM	2334.01	-0.109796	0.0655623	-1.67468	0.0939972	0.166944	0.777				NS
ENSG00000137955	RABGGTB	2472.58	-0.0964401	0.0635173	-1.51833	0.128932	0.217143	0.663				NS
ENSG00000057468	MSH4	26.7818	0.246873	0.533052	0.463131	0.64327	0.74779	0.126				NS
ENSG00000184005	ST6GALNAC3	49.1291	-1.62162	0.353039	-4.59333	4.36231e-06	2.01681e-05	4.695				upregulated in 7TGP-NEG
ENSG00000117069	ST6GALNAC5	72.9853	0.861993	0.30458	2.8301	0.00465334	0.0121764	1.914				NS
ENSG00000142892	PIGK	1689.62	0.128496	0.086874	1.47911	0.139112	0.231181	0.636				NS
ENSG00000154027	AK5	122.433	1.71973	0.234942	7.31981	2.4832e-13	2.60187e-12	11.585				upregulated in 7TGP-POS
ENSG00000036549	ZZZ3	3182.44	0.299556	0.0626806	4.77908	1.76102e-06	8.63709e-06	5.064				NS
ENSG00000077254	USP33	2938.8	0.107742	0.0634767	1.69735	0.0896297	0.160545	0.794				NS
ENSG00000180488	FAM73A	1456.32	-0.164349	0.0888288	-1.85017	0.0642887	0.121473	0.916				NS
ENSG00000162614	NEXN	271.022	1.44475	0.17477	8.26656	1.3788e-16	1.84211e-15	14.735				upregulated in 7TGP-POS
ENSG00000162613	FUBP1	5017.41	-0.0025229	0.0544724	-0.0463151	0.963059	0.981641	0.008				NS
ENSG00000162616	DNAJB4	1070.03	0.0575044	0.0821287	0.700174	0.483819	0.612463	0.213				NS
ENSG00000137960	GIPC2	3.54245	-0.20209	1.29885	-0.155592	0.876354	0.922251	0.035				NS
ENSG00000122420	PTGFR	129.159	1.3269	0.253953	5.225	1.74158e-07	9.86588e-07	6.006				upregulated in 7TGP-POS
ENSG00000137959	IFI44L	3364.69	0.564354	0.0710601	7.94193	1.99062e-15	2.4388e-14	13.613				NS
ENSG00000137965	IFI44	3865.84	-0.788093	0.0626088	-12.5876	2.47149e-36	8.85815e-35	34.053				NS
ENSG00000162618	ELTD1	1.26908	0	4.88003	0	1	NA	NA				NS
ENSG00000117114	LPHN2	3792.59	0.0740989	0.0668207	1.10892	0.267464	0.390231	0.409				NS
ENSG00000137941	TTLL7	837.75	-0.657036	0.0996089	-6.59616	4.21946e-11	3.63654e-10	9.439				NS
ENSG00000142875	PRKACB	1581.88	-0.0224534	0.0773108	-0.29043	0.771487	0.84717	0.072	WNT			NS
ENSG00000203943	SAMD13	21.9085	0.246506	0.630673	0.390861	0.6959	0.789339	0.103				NS
ENSG00000137976	DNASE2B	1.60295	0.656807	2.28741	0.28714	0.774005	NA	NA				NS
ENSG00000174021	GNG5	606.239	-0.509151	0.119597	-4.25722	2.06988e-05	8.64238e-05	4.063		WNT		NS
ENSG00000122432	SPATA1	27.6826	0.00246215	0.482548	0.0051024	0.995929	1	0				NS
ENSG00000117151	CTBS	1186.54	-0.252491	0.0892569	-2.82882	0.00467206	0.0122211	1.913				NS
ENSG00000117155	SSX2IP	1247.3	-0.307317	0.0787137	-3.90424	9.45227e-05	0.000356342	3.448				NS
ENSG00000171517	LPAR3	64.8912	2.00343	0.320525	6.25047	4.09226e-10	3.18287e-09	8.497				upregulated in 7TGP-POS
ENSG00000153898	MCOLN2	235.26	-0.121785	0.159079	-0.765561	0.443938	0.575375	0.24				NS
ENSG00000162643	WDR63	12.9801	0.981451	0.695818	1.4105	0.158392	0.256783	0.59				NS
ENSG00000055732	MCOLN3	483.313	0.165969	0.124668	1.33129	0.183093	0.288307	0.54				NS
ENSG00000097096	SYDE2	513.584	0.29558	0.115872	2.55092	0.0107439	0.0256718	1.591				NS
ENSG00000162642	C1orf52	908.373	0.071084	0.0940641	0.755697	0.449831	0.580691	0.236				NS
ENSG00000142867	BCL10	1283.62	-0.198452	0.0839413	-2.36418	0.0180701	0.0404967	1.393				NS
ENSG00000153904	DDAH1	2964.67	-0.162212	0.0582086	-2.78674	0.00532416	0.0136986	1.863				NS
ENSG00000142871	CYR61	9469.43	0.711448	0.0552998	12.8653	7.05697e-38	2.71885e-36	35.566				NS
ENSG00000117174	ZNHIT6	1044.06	-0.0488654	0.0873762	-0.559253	0.575989	0.692413	0.16				NS
ENSG00000171502	COL24A1	17.9009	3.27484	0.68725	4.76514	1.88718e-06	9.19539e-06	5.036				upregulated in 7TGP-POS
ENSG00000122417	ODF2L	1888.01	0.0839156	0.0746694	1.12383	0.261086	0.38281	0.417				NS
ENSG00000137975	CLCA2	7.51692	-0.596842	0.889936	-0.670658	0.502439	0.628523	0.202				NS
ENSG00000016490	CLCA1	1.26397	1.00883	2.44495	0.412619	0.679886	NA	NA				NS
ENSG00000097033	SH3GLB1	4755.83	-0.157576	0.0603702	-2.61017	0.0090498	0.022073	1.656				NS
ENSG00000183291	2015-09-01	4312	0.039022	0.0675724	0.577484	0.563612	0.681822	0.166				NS
ENSG00000153936	HS2ST1	1907.03	-0.105368	0.0688943	-1.52942	0.12616	0.213295	0.671				NS
ENSG00000143013	LMO4	1626.51	-0.205658	0.0740076	-2.77888	0.00545466	0.0139861	1.854				NS
ENSG00000065243	PKN2	4783.5	0.21699	0.0569981	3.80697	0.000140679	0.000513468	3.289				NS
ENSG00000137947	GTF2B	929.194	0.252798	0.0908252	2.78335	0.00538014	0.0138164	1.86				NS
ENSG00000137944	CCBL2	960.814	-0.0430047	0.0923001	-0.465923	0.641271	0.746449	0.127				NS
ENSG00000213516	RBMXL1	863.232	-0.0504521	0.0982263	-0.513631	0.60751	0.718597	0.144				NS
ENSG00000117226	GBP3	2022.38	-0.316781	0.0675689	-4.68827	2.75525e-06	1.30581e-05	4.884				NS
ENSG00000117228	GBP1	1194.89	-0.0680462	0.0770169	-0.883523	0.376954	0.509231	0.293				NS
ENSG00000162645	GBP2	2485.61	-0.6128	0.0683553	-8.96492	3.10519e-19	4.83281e-18	17.316				NS
ENSG00000162654	GBP4	346.371	-0.112556	0.148455	-0.758184	0.448341	0.579304	0.237				NS
ENSG00000154451	GBP5	301.986	-1.53989	0.144899	-10.6273	2.22378e-26	5.30213e-25	24.276				upregulated in 7TGP-NEG
ENSG00000183347	GBP6	4.68533	-0.166641	1.17686	-0.141598	0.887398	0.929859	0.032				NS
ENSG00000197147	LRRC8B	797.309	-0.278407	0.0907406	-3.06816	0.00215379	0.00612844	2.213				NS
ENSG00000171488	LRRC8C	1047.66	0.0887954	0.101134	0.877999	0.379944	0.51188	0.291				NS
ENSG00000171492	LRRC8D	1286.45	-0.00873789	0.0776957	-0.112463	0.910456	0.945064	0.025				NS
ENSG00000162664	ZNF326	1011.71	-0.122342	0.089351	-1.36923	0.170926	0.272918	0.564				NS
ENSG00000143032	BARHL2	20.5177	0.927645	0.532523	1.74198	0.081512	0.148502	0.828				NS
ENSG00000122482	ZNF644	2619.39	0.202776	0.0613733	3.30398	0.000953214	0.00295109	2.53				NS
ENSG00000162669	HFM1	60.2215	0.407621	0.30818	1.32267	0.185945	0.292204	0.534				NS
ENSG00000097046	CDC7	728.616	-0.0866644	0.101781	-0.851479	0.394504	0.526162	0.279				NS
ENSG00000069702	TGFBR3	582.55	-0.034615	0.110298	-0.313831	0.75365	0.83329	0.079				NS
ENSG00000172031	EPHX4	141.937	3.43062	1.62331	2.11334	0.0345714	0.071039	1.149				NS
ENSG00000230667	SETP18	168.315	-0.400239	0.253311	-1.58003	0.1141	0.196199	0.707				NS
ENSG00000189195	BTBD8	69.8199	0.129087	0.337127	0.382902	0.701793	0.79409	0.1				NS
ENSG00000069712	KIAA1107	250.814	0.166887	0.172635	0.966703	0.333692	0.463856	0.334				NS
ENSG00000174842	GLMN	273.769	-0.0798183	0.161669	-0.493713	0.621509	0.730351	0.136				NS
ENSG00000122484	RPAP2	843.573	-0.00601148	0.0939013	-0.0640192	0.948955	0.971233	0.013				NS
ENSG00000162676	GFI1	17.9161	0.0513345	0.634651	0.0808861	0.935533	0.96172	0.017				NS
ENSG00000067208	EVI5	2256.24	0.166694	0.0737647	2.2598	0.0238334	0.0514561	1.289				NS
ENSG00000154511	FAM69A	244.859	0.363597	0.213711	1.70134	0.0888782	0.159544	0.797				NS
ENSG00000143033	MTF2	1130.12	-0.0590109	0.0849712	-0.694482	0.48738	0.615441	0.211				NS
ENSG00000117500	TMED5	3404.4	0.00553195	0.0639086	0.0865603	0.931021	0.95847	0.018		WNT		NS
ENSG00000122483	CCDC18	711.983	0.161087	0.0977425	1.64808	0.0993369	0.175052	0.757				NS
ENSG00000117505	DR1	2803.62	-0.19193	0.0654479	-2.93256	0.00336176	0.00913336	2.039				NS
ENSG00000137942	FNBP1L	1596.55	0.105949	0.0819637	1.29263	0.196139	0.305552	0.515				NS
ENSG00000137936	BCAR3	3331.31	-0.0995617	0.07444	-1.33748	0.181067	0.285684	0.544				NS
ENSG00000067334	DNTTIP2	2521.85	-0.0789076	0.063303	-1.24651	0.212578	0.326085	0.487				NS
ENSG00000023909	GCLM	1295.87	-0.614536	0.0802954	-7.65343	1.95682e-14	2.2225e-13	12.653				NS
ENSG00000198691	ABCA4	14.2205	0.276092	1.05787	0.260987	0.794102	0.863734	0.064				NS
ENSG00000137962	ARHGAP29	13496.8	1.74709	0.0663891	26.3158	1.2635e-152	3.62285e-150	149.441				upregulated in 7TGP-POS
ENSG00000117528	ABCD3	2058.03	0.100475	0.0718523	1.39835	0.162007	0.261506	0.583				NS
ENSG00000117525	F3	2996.69	1.16279	0.120371	9.65999	4.45897e-22	8.34168e-21	20.079				upregulated in 7TGP-POS
ENSG00000143036	SLC44A3	34.7173	-0.548152	0.41631	-1.31669	0.187942	0.294791	0.53				NS
ENSG00000117519	CNN3	7600.5	0.17236	0.0569192	3.02815	0.00246053	0.00689335	2.162				NS
ENSG00000172339	ALG14	162.538	-0.0188831	0.203363	-0.0928541	0.92602	0.954904	0.02				NS
ENSG00000152078	TMEM56	503.333	0.271078	0.133482	2.03082	0.0422735	0.0845358	1.073				NS
ENSG00000122481	RWDD3	74.2955	0.0589386	0.309063	0.190701	0.84876	0.903413	0.044				NS
ENSG00000117569	PTBP2	852.84	-0.0620936	0.0936074	-0.66334	0.507113	0.63246	0.199				NS
ENSG00000188641	DPYD	2740.23	0.882474	0.0725253	12.1678	4.61313e-34	1.50837e-32	31.821				NS
ENSG00000162627	SNX7	963.234	-0.0564791	0.0938847	-0.60158	0.547454	0.667969	0.175				NS
ENSG00000117598	LPPR5	1.25476	0.525778	2.28257	0.230344	0.817824	NA	NA				NS
ENSG00000117600	LPPR4	6.80656	-1.40843	0.932476	-1.51041	0.130938	0.219901	0.658				NS
ENSG00000099260	PALMD	3.59076	5.32248	1.87487	2.83885	0.00452759	0.0118828	1.925				upregulated in 7TGP-POS
ENSG00000156869	FRRS1	233.843	-0.347827	0.188679	-1.84348	0.0652587	0.123025	0.91				NS
ENSG00000162688	AGL	1726.11	-0.303733	0.0735506	-4.12957	3.63438e-05	0.000146179	3.835				NS
ENSG00000117620	SLC35A3	1573.25	-0.139183	0.0785297	-1.77236	0.0763349	0.140571	0.852				NS
ENSG00000156875	HIAT1	2819.57	-0.240054	0.072323	-3.31919	0.00090278	0.00281011	2.551				NS
ENSG00000156876	SASS6	590.926	-0.137482	0.109631	-1.25405	0.209825	0.322737	0.491				NS
ENSG00000122435	TRMT13	360.682	0.175986	0.146808	1.19876	0.230623	0.347602	0.459				NS
ENSG00000122477	LRRC39	20.0205	0.138789	0.616	0.225306	0.821741	0.883867	0.054				NS
ENSG00000137992	DBT	1242.98	-0.0652407	0.0926047	-0.704507	0.481117	0.610529	0.214				NS
ENSG00000137996	RTCA	1192.43	-0.245542	0.086837	-2.82762	0.00468957	0.0122626	1.911				NS
ENSG00000079335	CDC14A	383.515	-0.414199	0.131676	-3.14558	0.00165756	0.00484403	2.315				NS
ENSG00000162692	VCAM1	21.2661	3.58025	0.640284	5.59166	2.24912e-08	1.41675e-07	6.849				upregulated in 7TGP-POS
ENSG00000162694	EXTL2	983.135	0.131965	0.108666	1.21442	0.224588	0.340203	0.468				NS
ENSG00000162695	SLC30A7	1979.22	0.0425157	0.0724318	0.586975	0.557221	0.67601	0.17				NS
ENSG00000117543	DPH5	552.091	0.167069	0.128636	1.29877	0.194022	0.30314	0.518				NS
ENSG00000170989	S1PR1	29.6132	-0.862138	0.46902	-1.83817	0.0660377	0.124321	0.905				NS
ENSG00000118733	OLFM3	8.11337	-1.69765	1.10137	-1.5414	0.12322	0.209107	0.68				NS
ENSG00000060718	COL11A1	14.6638	-0.0333643	1.31189	-0.0254323	0.97971	0.993368	0.003				NS
ENSG00000185946	RNPC3	473.537	0.0814753	0.142723	0.570862	0.568093	0.685407	0.164				NS
ENSG00000240038	AMY2B	54.7865	0.0881792	0.595692	0.148028	0.882321	0.926241	0.033				NS
ENSG00000198890	PRMT6	760.62	0.325615	0.10893	2.9892	0.00279705	0.00775167	2.111				NS
ENSG00000162631	NTNG1	5.27461	-0.788684	1.00469	-0.785003	0.432452	0.565056	0.248				NS
ENSG00000134215	VAV3	129.171	-0.0709743	0.219477	-0.323378	0.746409	0.827862	0.082				NS
ENSG00000085491	SLC25A24	3214.2	-0.185423	0.062901	-2.94785	0.00319989	0.00874297	2.058				NS
ENSG00000162636	FAM102B	1498.48	0.0348839	0.0991857	0.351703	0.725061	0.81174	0.091				NS
ENSG00000162639	HENMT1	146.595	0.449395	0.196712	2.28453	0.0223401	0.0486975	1.312				NS
ENSG00000134186	PRPF38B	2189.33	0.0388973	0.0839032	0.463597	0.642936	0.747694	0.126				NS
ENSG00000143107	FNDC7	4.4628	0.458669	1.20055	0.38205	0.702424	0.794564	0.1				NS
ENSG00000116266	STXBP3	1087.61	-0.0111468	0.0884602	-0.126009	0.899725	0.938329	0.028				NS
ENSG00000162641	AKNAD1	21.5299	3.32783	1.16168	2.86468	0.00417435	0.0110628	1.956				upregulated in 7TGP-POS
ENSG00000121957	GPSM2	1730.43	-0.468249	0.0846526	-5.53142	3.1765e-08	1.97176e-07	6.705				NS
ENSG00000121940	CLCC1	1402.7	-0.183557	0.0841154	-2.18221	0.0290944	0.0611844	1.213				NS
ENSG00000085433	WDR47	999.92	-0.119073	0.0996514	-1.1949	0.232127	0.34905	0.457				NS
ENSG00000197780	TAF13	1217.08	-0.334311	0.0857116	-3.90041	9.60281e-05	0.000361743	3.442				NS
ENSG00000215717	TMEM167B	1013.23	-0.159444	0.0996932	-1.59935	0.109743	0.190153	0.721				NS
ENSG00000116299	KIAA1324	16.4934	-0.176177	0.654733	-0.269082	0.787867	0.859208	0.066				NS
ENSG00000031698	SARS	4654.43	-0.127645	0.0569493	-2.24138	0.0250015	0.0535824	1.271				NS
ENSG00000143126	CELSR2	1006.94	0.223716	0.0997837	2.24201	0.0249608	0.0535337	1.271			WNT	NS
ENSG00000134222	PSRC1	1033.86	-0.528145	0.0924676	-5.71168	1.11865e-08	7.28978e-08	7.137				NS
ENSG00000134243	SORT1	5430.11	0.263822	0.0608104	4.33844	1.43497e-05	6.14279e-05	4.212				NS
ENSG00000143106	PSMA5	3593.74	-0.197577	0.0613572	-3.22012	0.00128139	0.00385659	2.414		WNT		NS
ENSG00000143028	SYPL2	72.3922	0.951828	0.319631	2.9779	0.00290231	0.00801211	2.096				NS
ENSG00000162650	ATXN7L2	360.75	-0.221346	0.142222	-1.55634	0.119626	0.204186	0.69				NS
ENSG00000174151	CYB561D1	600.828	0.00374393	0.127795	0.0292965	0.976628	0.991263	0.004				NS
ENSG00000181754	AMIGO1	346.609	0.953443	0.159685	5.97076	2.3615e-09	1.66872e-08	7.778				NS
ENSG00000156097	GPR61	3.69215	-1.02006	1.43942	-0.708662	0.478534	0.608524	0.216				NS
ENSG00000065135	GNAI3	3522.52	-0.19864	0.0643564	-3.08657	0.00202483	0.00579244	2.237				NS
ENSG00000134183	GNAT2	4.20045	1.93504	1.30711	1.48039	0.138768	0.23079	0.637		WNT		NS
ENSG00000116337	AMPD2	2336.06	0.00401954	0.0665673	0.0603831	0.951851	0.973194	0.012				NS
ENSG00000168765	GSTM4	947.317	-0.636881	0.0926791	-6.87189	6.33566e-12	5.96745e-11	10.224				NS
ENSG00000213366	GSTM2	167.37	-0.919186	0.316001	-2.9088	0.00362814	0.0097917	2.009				NS
ENSG00000134184	GSTM1	159.21	-0.00785853	2.01766	-0.00389488	0.996892	1	0				NS
ENSG00000134202	GSTM3	1317.1	-0.310582	0.0804309	-3.86147	0.000112707	0.000418962	3.378				NS
ENSG00000198758	EPS8L3	1.52325	-0.617523	2.03457	-0.303515	0.761498	NA	NA				NS
ENSG00000184371	CSF1	6914.44	-0.240708	0.0493383	-4.87873	1.06773e-06	5.4149e-06	5.266				NS
ENSG00000168710	AHCYL1	3545.44	-0.162608	0.0601059	-2.70536	0.00682302	0.0170891	1.767				NS
ENSG00000143093	STRIP1	1737.12	0.285175	0.0748154	3.81171	0.000138008	0.000504463	3.297				NS
ENSG00000197106	SLC6A17	131.747	-0.0372351	0.220033	-0.169225	0.86562	0.914439	0.039				NS
ENSG00000116396	KCNC4	147.46	0.0319972	0.201522	0.158778	0.873844	0.920497	0.036				NS
ENSG00000162775	RBM15	1712.13	-0.115216	0.0748328	-1.53964	0.123648	0.209666	0.678				NS
ENSG00000168679	SLC16A4	25.505	-0.234242	0.720418	-0.325147	0.745069	0.826992	0.082				NS
ENSG00000134248	LAMTOR5	1579.83	-0.193987	0.0846987	-2.29032	0.0220029	0.0480467	1.318				NS
ENSG00000177301	KCNA2	7.72753	-0.692722	0.853542	-0.811585	0.41703	0.549237	0.26				NS
ENSG00000177272	KCNA3	6.65009	1.41431	0.954067	1.4824	0.138234	0.230082	0.638				NS
ENSG00000143119	CD53	1.80132	-0.996156	2.27849	-0.4372	0.661966	NA	NA				NS
ENSG00000121931	LRIF1	1194.24	-0.184155	0.0799584	-2.30313	0.0212713	0.0466541	1.331				NS
ENSG00000156171	DRAM2	807.175	-0.181294	0.0974402	-1.86057	0.0628049	0.119031	0.924				NS
ENSG00000134255	CEPT1	783.295	0.0444161	0.108442	0.409584	0.682111	0.779272	0.108				NS
ENSG00000162777	DENND2D	37.9463	0.000463295	1.22737	0.000377471	0.999699	1	0				NS
ENSG00000064886	CHI3L2	216.857	0.546634	0.16207	3.37282	0.000744024	0.00235879	2.627				NS
ENSG00000173947	PIFO	11.9592	0.450299	0.734692	0.612909	0.539937	0.662066	0.179				NS
ENSG00000085465	OVGP1	47.5211	-0.162331	0.411584	-0.394406	0.693281	0.787327	0.104				NS
ENSG00000116455	WDR77	538.693	-0.150201	0.120928	-1.24206	0.214213	0.327784	0.484				NS
ENSG00000116459	ATP5F1	3662.94	-0.0626268	0.0676876	-0.925233	0.354845	0.486504	0.313				NS
ENSG00000143110	C1orf162	11.2222	-0.326429	0.71485	-0.45664	0.64793	0.751508	0.124				NS
ENSG00000121933	ADORA3	2.85434	1.44368	2.39099	0.603798	0.545978	0.666984	0.176				NS
ENSG00000116473	RAP1A	1200.57	-0.291179	0.0954407	-3.05088	0.00228169	0.00645326	2.19				NS
ENSG00000197852	FAM212B	102.923	-0.391058	0.280221	-1.39553	0.162855	0.262447	0.581				NS
ENSG00000064703	DDX20	844.21	-0.0786121	0.0971114	-0.809505	0.418225	0.550422	0.259				NS
ENSG00000171385	KCND3	36.5897	-1.51173	0.39938	-3.78518	0.000153596	0.00055775	3.254				upregulated in 7TGP-NEG
ENSG00000143079	CTTNBP2NL	1994.65	-0.0708669	0.0738333	-0.959823	0.337144	0.467611	0.33				NS
ENSG00000134245	WNT2B	212.125	-0.483198	0.179174	-2.69682	0.00700059	0.0174839	1.757	WNT	WNT	WNT	NS
ENSG00000007341	ST7L	680.462	0.407945	0.102125	3.99457	6.48117e-05	0.000250153	3.602				NS
ENSG00000116489	CAPZA1	10971.1	-0.259713	0.0538026	-4.82714	1.38506e-06	6.92997e-06	5.159				NS
ENSG00000155363	MOV10	3789.45	0.122404	0.0668552	1.83089	0.0671171	0.126003	0.9		WNT		NS
ENSG00000155366	RHOC	3158.12	-0.312796	0.06833	-4.57772	4.70066e-06	2.16384e-05	4.665				NS
ENSG00000155367	PPM1J	27.6289	-0.405166	0.544583	-0.743993	0.456881	0.587587	0.231				NS
ENSG00000184599	FAM19A3	3.54241	0.812468	1.22912	0.661014	0.508603	0.633841	0.198				NS
ENSG00000155380	SLC16A1	3311.36	-0.0814026	0.0573294	-1.41991	0.155634	0.253109	0.597				NS
ENSG00000198799	LRIG2	1162.36	0.181234	0.0916828	1.97675	0.0480695	0.0945785	1.024				NS
ENSG00000081026	MAGI3	892.499	-0.263025	0.0997444	-2.63699	0.00836447	0.0205527	1.687				NS
ENSG00000116793	PHTF1	1556.53	-0.348104	0.0795172	-4.37772	1.19925e-05	5.19038e-05	4.285				NS
ENSG00000081019	RSBN1	934.422	0.189436	0.106674	1.77584	0.0757592	0.139694	0.855				NS
ENSG00000134242	PTPN22	165.569	0.354952	0.747007	0.475165	0.634669	0.741434	0.13				NS
ENSG00000188761	BCL2L15	5.16804	-0.0130612	1.26605	-0.0103165	0.991769	0.999789	0				NS
ENSG00000134262	AP4B1	498.83	-0.102266	0.136195	-0.750877	0.452727	0.583772	0.234				NS
ENSG00000118655	DCLRE1B	556.25	-0.0874923	0.117726	-0.743183	0.457371	0.587868	0.231				NS
ENSG00000163349	HIPK1	2970.01	0.224343	0.0662258	3.38755	0.000705195	0.0022473	2.648				NS
ENSG00000116774	OLFML3	72.9838	-0.064838	0.330931	-0.195926	0.844668	0.90015	0.046				NS
ENSG00000197323	TRIM33	2826.24	0.0595685	0.0680262	0.87567	0.381209	0.51312	0.29				NS
ENSG00000116752	BCAS2	939.828	-0.118376	0.114677	-1.03226	0.30195	0.429382	0.367				NS
ENSG00000175984	DENND2C	139.594	-0.431624	0.231112	-1.8676	0.0618181	0.117429	0.93				NS
ENSG00000213281	NRAS	3517.03	-0.309476	0.0660148	-4.68798	2.75919e-06	1.30712e-05	4.884				NS
ENSG00000009307	CSDE1	15699.4	-0.0484088	0.0551312	-0.878066	0.379908	0.511877	0.291				NS
ENSG00000052723	SIKE1	1840.06	0.034387	0.0747544	0.459999	0.645517	0.749409	0.125				NS
ENSG00000198765	SYCP1	1.51229	-1.60185	2.40304	-0.666595	0.505031	NA	NA				NS
ENSG00000134198	TSPAN2	80.5931	0.0635269	0.26293	0.241612	0.809081	0.874223	0.058				NS
ENSG00000134259	NGF	55.644	1.31417	0.39239	3.34913	0.000810649	0.00254726	2.594				upregulated in 7TGP-POS
ENSG00000173218	VANGL1	1986.61	-0.463951	0.0694108	-6.68414	2.32289e-11	2.04698e-10	9.689	WNT		WNT	NS
ENSG00000177551	NHLH2	1.83221	-0.944484	1.78184	-0.530062	0.596069	NA	NA				NS
ENSG00000163393	SLC22A15	376.611	-0.569519	0.133438	-4.26804	1.97194e-05	8.26352e-05	4.083				NS
ENSG00000173212	MAB21L3	3.77479	-0.343716	1.4169	-0.242584	0.808328	0.873726	0.059				NS
ENSG00000163399	ATP1A1	38699.4	0.21901	0.0532618	4.11195	3.9233e-05	0.000156827	3.805				NS
ENSG00000116815	CD58	787.519	-0.268062	0.130318	-2.05698	0.0396883	0.0799881	1.097				NS
ENSG00000143061	IGSF3	634.225	0.0723898	0.117178	0.617775	0.536724	0.659188	0.181				NS
ENSG00000134247	PTGFRN	988.461	0.146991	0.0910236	1.61486	0.106341	0.1854	0.732				NS
ENSG00000134256	CD101	5.68466	-0.183083	0.9841	-0.186041	0.852412	0.905491	0.043				NS
ENSG00000116830	TTF2	953.246	0.0860272	0.0890106	0.966482	0.333803	0.463883	0.334				NS
ENSG00000134253	TRIM45	176.187	0.326364	0.195067	1.67309	0.0943097	0.16736	0.776				NS
ENSG00000134258	VTCN1	1.71044	1.26094	2.03376	0.620002	0.535257	NA	NA				NS
ENSG00000198162	MAN1A2	2790.17	0.0641062	0.0746785	0.858429	0.390655	0.522439	0.282				NS
ENSG00000183508	FAM46C	1706.52	0.35829	0.223229	1.60504	0.108486	0.188425	0.725				NS
ENSG00000196505	GDAP2	1387.49	0.0685085	0.090175	0.759728	0.447417	0.578627	0.238				NS
ENSG00000065183	WDR3	1665.3	0.143461	0.085558	1.67677	0.0935882	0.166416	0.779				NS
ENSG00000155761	SPAG17	6.57384	-0.730651	1.31587	-0.55526	0.578717	0.694379	0.158				NS
ENSG00000092607	TBX15	51.8167	-0.699731	0.509843	-1.37244	0.169926	0.271699	0.566				NS
ENSG00000116882	HAO2	1.26223	2.38717	2.77883	0.859059	0.390308	NA	NA				NS
ENSG00000143067	ZNF697	1518.81	-0.155779	0.0767823	-2.02884	0.0424744	0.0848578	1.071				NS
ENSG00000092621	PHGDH	7510.32	-0.147255	0.0547519	-2.6895	0.00715601	0.0178311	1.749				NS
ENSG00000134240	HMGCS2	1.91587	3.70401	2.13457	1.73525	0.0826961	NA	NA				NS
ENSG00000134193	REG4	2.58322	0.259117	1.57782	0.164225	0.869554	0.917425	0.037				NS
ENSG00000134250	NOTCH2	10913.2	0.357485	0.0513796	6.95771	3.45852e-12	3.3398e-11	10.476				NS
ENSG00000188610	FAM72B	272.889	-0.205706	0.152737	-1.3468	0.178043	0.281764	0.55				NS
ENSG00000171943	SRGAP2C	551.446	-0.0476537	0.115754	-0.411682	0.680573	0.777894	0.109				NS
ENSG00000236334	PPIAL4G	1.74095	1.98403	2.20741	0.898803	0.368757	NA	NA				NS
ENSG00000215784	FAM72D	262.238	-0.0955948	0.153681	-0.622032	0.533921	0.656991	0.182				NS
ENSG00000196369	SRGAP2B	1030.64	-0.175046	0.0864826	-2.02406	0.0429636	0.0857087	1.067				NS
ENSG00000162825	NBPF8	4.80108	2.11096	1.43434	1.47173	0.141094	0.233876	0.631				NS
ENSG00000178104	PDE4DIP	4755.22	0.351525	0.0593283	5.92508	3.12146e-09	2.1799e-08	7.662				NS
ENSG00000177144	NUDT4P1	54.0647	-0.64488	0.459794	-1.40254	0.160754	0.259848	0.585				NS
ENSG00000168509	HFE2	1.32454	-1.35745	2.15466	-0.630004	0.528692	NA	NA				NS
ENSG00000121851	POLR3GL	902.48	-0.144671	0.0985206	-1.46844	0.141985	0.234961	0.629				NS
ENSG00000131779	PEX11B	617.278	-0.0786514	0.10317	-0.762348	0.445852	0.577304	0.239				NS
ENSG00000143127	ITGA10	2341.41	-0.0439464	0.24624	-0.17847	0.858354	0.909565	0.041				NS
ENSG00000198483	ANKRD35	6.69949	-0.169633	1.21226	-0.139932	0.888714	0.930689	0.031				NS
ENSG00000131788	PIAS3	1620.38	-0.27485	0.0946972	-2.90241	0.00370307	0.00996619	2.001				NS
ENSG00000186364	NUDT17	94.2923	-0.315663	0.248255	-1.27153	0.203541	0.314976	0.502				NS
ENSG00000186141	POLR3C	1288.69	0.173003	0.0763602	2.26562	0.0234747	0.0507552	1.295				NS
ENSG00000117281	CD160	3.07138	0.217124	1.39072	0.156124	0.875935	0.92207	0.035				NS
ENSG00000174827	PDZK1	8.65336	0.0863532	0.842865	0.102452	0.918398	0.950067	0.022				NS
ENSG00000117262	GPR89A	480.512	-0.464582	0.118101	-3.93377	8.36241e-05	0.00031807	3.497				NS
ENSG00000131791	PRKAB2	1044.46	-0.560627	0.086723	-6.46457	1.01588e-10	8.43363e-10	9.074				NS
ENSG00000131781	FMO5	87.6494	-0.0100777	0.291803	-0.034536	0.97245	0.988494	0.005				NS
ENSG00000131778	CHD1L	3072.13	-0.0738605	0.0593332	-1.24484	0.21319	0.326653	0.486				NS
ENSG00000116128	BCL9	1192.28	-0.723583	0.0811572	-8.91581	4.84255e-19	7.45122e-18	17.128		WNT	WNT	NS
ENSG00000162836	ACP6	811.3	0.336143	0.111153	3.02414	0.00249338	0.00697885	2.156				NS
ENSG00000188092	GPR89B	94.8579	-0.507215	0.267152	-1.8986	0.057617	0.110576	0.956				NS
ENSG00000203814	HIST2H2BF	8124.37	-0.653257	0.0663161	-9.85065	6.81009e-23	1.33253e-21	20.875				NS
ENSG00000183598	HIST2H3D	2121.76	-0.193683	0.170379	-1.13678	0.255629	0.376363	0.424				NS
ENSG00000203811	HIST2H3C	758.379	-0.869987	0.284126	-3.06197	0.00219885	0.00624235	2.205				NS
ENSG00000203812	HIST2H2AA4	589.221	-0.86507	0.335314	-2.57988	0.00988357	0.0237837	1.624				NS
ENSG00000203852	HIST2H3A	381.702	-0.894377	0.345812	-2.58631	0.00970085	0.0234158	1.63				NS
ENSG00000184678	HIST2H2BE	4995.87	-0.465144	0.0737022	-6.31113	2.77001e-10	2.1887e-09	8.66				NS
ENSG00000184260	HIST2H2AC	4232.46	-0.563587	0.168813	-3.33852	0.000842255	0.00263824	2.579				NS
ENSG00000184270	HIST2H2AB	2058.98	-0.450725	0.0903571	-4.98826	6.0924e-07	3.19401e-06	5.496				NS
ENSG00000178096	BOLA1	193.434	0.226484	0.17867	1.26761	0.204937	0.316775	0.499				NS
ENSG00000159164	SV2A	321.183	6.92292	0.334862	20.674	5.94372e-95	8.20563e-93	92.086				upregulated in 7TGP-POS
ENSG00000143368	SF3B4	1941.46	-0.184209	0.0710941	-2.59106	0.00956809	0.0231328	1.636				NS
ENSG00000014914	MTMR11	1546.34	0.469843	0.0923767	5.08616	3.65377e-07	1.97455e-06	5.705				NS
ENSG00000136631	VPS45	1287.2	0.207153	0.0822496	2.51859	0.0117827	0.0278592	1.555				NS
ENSG00000023902	PLEKHO1	436.418	0.51391	0.135705	3.78696	0.000152503	0.000553914	3.257				NS
ENSG00000143401	ANP32E	7754.71	-0.443754	0.0514326	-8.62787	6.25074e-18	9.03086e-17	16.044				NS
ENSG00000118298	CA14	1.3336	-0.369991	2.13216	-0.173529	0.862236	NA	NA				NS
ENSG00000117362	APH1A	5924.71	-0.140225	0.0581591	-2.41107	0.015906	0.0362129	1.441				NS
ENSG00000118292	C1orf54	35.4082	-0.547359	0.396244	-1.38137	0.167166	0.268005	0.572				NS
ENSG00000159208	C1orf51	95.398	-2.39254	0.291533	-8.20675	2.27265e-16	2.98811e-15	14.525				upregulated in 7TGP-NEG
ENSG00000117360	PRPF3	4714.51	-0.0620677	0.0526306	-1.17931	0.238276	0.356445	0.448				NS
ENSG00000163125	RPRD2	3290.29	-0.103302	0.0557364	-1.85341	0.0638239	0.120748	0.918				NS
ENSG00000143369	ECM1	1987.43	-1.97544	0.0828192	-23.8525	9.54785e-126	2.12475e-123	122.673				upregulated in 7TGP-NEG
ENSG00000143382	ADAMTSL4	331.934	-0.408233	0.135076	-3.02226	0.00250897	0.00701721	2.154				NS
ENSG00000143384	MCL1	17341.6	-0.213549	0.0458677	-4.65575	3.22797e-06	1.5154e-05	4.819				NS
ENSG00000143420	ENSA	5787.99	-0.0752617	0.0542325	-1.38776	0.16521	0.265411	0.576				NS
ENSG00000143457	GOLPH3L	1234.47	0.0324565	0.0891928	0.363892	0.715939	0.805755	0.094				NS
ENSG00000143452	HORMAD1	596.534	0.120496	0.104407	1.1541	0.248461	0.367734	0.434				NS
ENSG00000163131	CTSS	1397.03	0.0196699	0.0751218	0.26184	0.793445	0.863213	0.064				NS
ENSG00000143387	CTSK	145.199	-0.33355	0.228649	-1.45878	0.144625	0.238271	0.623				NS
ENSG00000143437	ARNT	3310.97	0.214029	0.0567739	3.76984	0.000163352	0.00059073	3.229				NS
ENSG00000143379	SETDB1	2373	0.257849	0.0622485	4.14225	3.43921e-05	0.000138741	3.858				NS
ENSG00000143418	CERS2	8693.71	-0.113433	0.0468131	-2.42311	0.0153884	0.0351904	1.454				NS
ENSG00000143412	ANXA9	11.8871	-0.74069	0.73607	-1.00628	0.314283	0.443326	0.353				NS
ENSG00000143409	FAM63A	397.736	-0.229684	0.477369	-0.481145	0.630413	0.737734	0.132				NS
ENSG00000143363	PRUNE	939.1	-0.0388149	0.0893802	-0.434267	0.664094	0.764679	0.117				NS
ENSG00000163141	BNIPL	24.2748	-0.678345	0.53089	-1.27775	0.201338	0.312312	0.505				NS
ENSG00000143443	C1orf56	202.894	0.680831	0.172354	3.9502	7.80873e-05	0.000297999	3.526				NS
ENSG00000197622	CDC42SE1	5878.2	-0.440499	0.0501556	-8.78265	1.59667e-18	2.3994e-17	16.62				NS
ENSG00000213190	MLLT11	1309.48	-1.63613	0.0861894	-18.983	2.35778e-80	2.45835e-78	77.609				upregulated in 7TGP-NEG
ENSG00000143458	GABPB2	597.235	0.167163	0.103571	1.614	0.106528	0.185704	0.731				NS
ENSG00000143434	SEMA6C	348.595	-0.312183	0.131374	-2.3763	0.0174871	0.0393261	1.405				NS
ENSG00000163156	SCNM1	1112.66	-0.275473	0.0975829	-2.82296	0.00475824	0.0124161	1.906				NS
ENSG00000163155	LYSMD1	415.879	0.199032	0.123395	1.61297	0.106752	0.186007	0.73				NS
ENSG00000163159	VPS72	1965.82	-0.0494963	0.0784702	-0.630766	0.528194	0.651557	0.186				NS
ENSG00000143398	PIP5K1A	5956.5	-0.0713189	0.0511249	-1.39499	0.163018	0.262682	0.581				NS
ENSG00000159352	PSMD4	6134.69	-0.130646	0.0543465	-2.40395	0.0162189	0.0368297	1.434		WNT		NS
ENSG00000143373	ZNF687	2939.99	0.073311	0.0591548	1.23931	0.215232	0.32897	0.483				NS
ENSG00000143393	PI4KB	5136.51	-0.0496485	0.0496028	-1.00092	0.316865	0.44607	0.351				NS
ENSG00000143390	RFX5	3365.12	0.0831272	0.0558798	1.48761	0.136854	0.228142	0.642				NS
ENSG00000143416	SELENBP1	580.379	-0.595219	0.123624	-4.81474	1.47388e-06	7.31787e-06	5.136				NS
ENSG00000159377	PSMB4	8301.15	-0.190586	0.0531222	-3.58769	0.000333624	0.00113207	2.946		WNT		NS
ENSG00000143442	POGZ	4035.06	-0.030161	0.0558077	-0.540445	0.58889	0.702372	0.153				NS
ENSG00000143375	CGN	135.058	1.37302	0.22453	6.1151	9.64992e-10	7.14046e-09	8.146				upregulated in 7TGP-POS
ENSG00000143367	TUFT1	1609.25	-0.132523	0.0741291	-1.78773	0.0738202	0.136752	0.864				NS
ENSG00000143376	SNX27	2938.71	-0.0291378	0.0604256	-0.48221	0.629657	0.73708	0.132				NS
ENSG00000159409	CELF3	1.46721	-0.0322397	2.05841	-0.0156625	0.987504	NA	NA				NS
ENSG00000143450	OAZ3	30.4871	-0.499358	0.436368	-1.14435	0.252478	0.372486	0.429				NS
ENSG00000182134	TDRKH	1076.44	-0.141727	0.0871988	-1.62533	0.104092	0.182161	0.74				NS
ENSG00000213171	LINGO4	1.36252	0.620609	2.1431	0.289584	0.772134	NA	NA				NS
ENSG00000143365	RORC	19.2124	0.913632	0.59217	1.54285	0.122866	0.208648	0.681				NS
ENSG00000225556	C2CD4D	8.14845	0.970602	1.89766	0.511473	0.60902	0.71976	0.143				NS
ENSG00000159445	THEM4	638.255	-0.538427	0.103563	-5.19902	2.00339e-07	1.13018e-06	5.947				NS
ENSG00000197747	S100A10	4848.73	-0.29203	0.065177	-4.48057	7.4444e-06	3.31827e-05	4.479				NS
ENSG00000163191	S100A11	3305.74	-0.422305	0.0662665	-6.37284	1.85563e-10	1.49634e-09	8.825				NS
ENSG00000159450	TCHH	132.053	-0.885804	0.210785	-4.20241	2.64087e-05	0.000108712	3.964				NS
ENSG00000215853	RPTN	2.81505	3.00576	2.12795	1.41251	0.157798	0.255993	0.592				NS
ENSG00000143631	FLG	10.5835	0.592168	0.982061	0.602985	0.546519	0.667371	0.176				NS
ENSG00000163216	SPRR2D	1.59621	0.012204	2.03607	0.00599392	0.995218	NA	NA				NS
ENSG00000163218	PGLYRP4	2.13247	1.46913	1.67504	0.87707	0.380449	0.512374	0.29				NS
ENSG00000163220	S100A9	5272.58	-1.15378	0.0591979	-19.4903	1.3283e-84	1.54726e-82	81.81				upregulated in 7TGP-NEG
ENSG00000163221	S100A12	14.2521	-0.762438	0.63803	-1.19499	0.232092	0.34905	0.457				NS
ENSG00000143546	S100A8	857.155	-0.782514	0.0908369	-8.61449	7.02513e-18	1.01399e-16	15.994				NS
ENSG00000143556	S100A7	1.45111	2.18024	2.09668	1.03985	0.298408	NA	NA				NS
ENSG00000197956	S100A6	41893.7	-0.41611	0.109729	-3.79216	0.000149343	0.000543362	3.265				NS
ENSG00000196420	S100A5	23.4634	-2.3244	1.62498	-1.43042	0.152597	0.248984	0.604				NS
ENSG00000196154	S100A4	4186.43	-1.49547	0.0710427	-21.0503	2.27212e-98	3.38773e-96	95.47				upregulated in 7TGP-NEG
ENSG00000188015	S100A3	264.787	-0.661275	0.162201	-4.07689	4.5643e-05	0.00018037	3.744				NS
ENSG00000196754	S100A2	527.519	-0.91015	0.129297	-7.03924	1.93293e-12	1.90231e-11	10.721				NS
ENSG00000188643	S100A16	6215.69	0.143706	0.0639225	2.24813	0.0245679	0.0527897	1.277				NS
ENSG00000189334	S100A14	8.81507	-1.08222	1.00481	-1.07704	0.281463	0.406019	0.391				NS
ENSG00000189171	S100A13	460.54	-0.269358	0.143566	-1.87619	0.0606287	0.115421	0.938				NS
ENSG00000160678	S100A1	2.64639	-0.661929	1.68037	-0.39392	0.69364	0.787555	0.104				NS
ENSG00000160679	CHTOP	3776.21	-0.174087	0.0552109	-3.15314	0.00161527	0.00473995	2.324				NS
ENSG00000143553	SNAPIN	754.995	-0.330578	0.108379	-3.05022	0.00228676	0.00646607	2.189				NS
ENSG00000143621	ILF2	8195.18	-0.402671	0.0517736	-7.77754	7.39463e-15	8.73644e-14	13.059				NS
ENSG00000169418	NPR1	1427.36	-2.26433	0.0776492	-29.161	6.06719e-187	2.66064e-184	183.575				upregulated in 7TGP-NEG
ENSG00000143624	INTS3	3264.09	-0.194541	0.0675721	-2.87902	0.00398911	0.0106343	1.973				NS
ENSG00000143554	SLC27A3	258.957	0.175072	0.16823	1.04067	0.298029	0.424876	0.372				NS
ENSG00000143614	GATAD2B	1991.85	-0.181404	0.0847515	-2.14043	0.0323203	0.0670324	1.174				NS
ENSG00000198837	DENND4B	2925.58	0.0139885	0.0812736	0.172116	0.863346	0.913008	0.04				NS
ENSG00000160741	CRTC2	1949.86	0.037501	0.071874	0.521761	0.601837	0.713533	0.147				NS
ENSG00000143570	SLC39A1	7718.59	-0.320946	0.057391	-5.59228	2.24106e-08	1.41227e-07	6.85				NS
ENSG00000143578	CREB3L4	358.414	0.584849	0.139452	4.1939	2.74201e-05	0.000112688	3.948				NS
ENSG00000143543	JTB	3302.25	-0.181669	0.0566478	-3.20699	0.00134132	0.00401749	2.396				NS
ENSG00000143545	RAB13	3957.68	-0.516701	0.0641105	-8.05954	7.65822e-16	9.70953e-15	14.013				NS
ENSG00000143552	NUP210L	12.769	-0.0803835	0.738561	-0.108838	0.913331	0.946993	0.024				NS
ENSG00000143549	TPM3	15103.5	-0.575948	0.0599015	-9.61492	6.91619e-22	1.28579e-20	19.891				NS
ENSG00000163263	C1orf189	3.46432	-0.194059	1.48964	-0.130273	0.896351	0.935791	0.029				NS
ENSG00000143612	C1orf43	6373.83	0.0516477	0.0546184	0.94561	0.344348	0.475479	0.323				NS
ENSG00000143569	UBAP2L	5287.92	-0.077652	0.0538043	-1.44323	0.148956	0.24422	0.612				NS
ENSG00000143575	HAX1	2187.82	-0.110288	0.0708498	-1.55664	0.119555	0.204095	0.69				NS
ENSG00000143595	AQP10	1.94289	-1.26276	1.76495	-0.715462	0.474324	NA	NA				NS
ENSG00000143515	ATP8B2	2955.54	-0.237912	0.0631412	-3.76794	0.000164603	0.00059511	3.225				NS
ENSG00000160712	IL6R	642.74	-0.691082	0.104124	-6.63711	3.19896e-11	2.78113e-10	9.556				NS
ENSG00000169291	SHE	17.3768	2.54698	0.61176	4.16336	3.13599e-05	0.000127718	3.894				upregulated in 7TGP-POS
ENSG00000163239	TDRD10	2.41478	2.40052	1.66021	1.44591	0.148203	0.243273	0.614				NS
ENSG00000160714	UBE2Q1	1247.4	-0.0573783	0.104798	-0.547514	0.584026	0.69847	0.156				NS
ENSG00000160716	CHRNB2	5.65662	1.27759	0.987567	1.29367	0.195778	0.305116	0.516				NS
ENSG00000160710	ADAR	18548.5	-0.0755277	0.0422143	-1.78915	0.0735908	0.136388	0.865				NS
ENSG00000143603	KCNN3	32.8994	0.787453	0.407462	1.93258	0.0532882	0.103481	0.985				NS
ENSG00000163344	PMVK	1137.62	0.00140628	0.0923643	0.0152253	0.987852	0.997838	0.001				NS
ENSG00000163346	PBXIP1	3871.95	0.377274	0.0668545	5.64321	1.66911e-08	1.06534e-07	6.973			WNT	NS
ENSG00000163348	PYGO2	1839.63	0.154436	0.0742967	2.07864	0.0376507	0.0764291	1.117		WNT	WNT	NS
ENSG00000160691	SHC1	8816.18	-0.530853	0.044444	-11.9443	6.95097e-33	2.18648e-31	30.66				NS
ENSG00000173207	CKS1B	2155.2	-0.322585	0.0750591	-4.29775	1.72541e-05	7.28776e-05	4.137				NS
ENSG00000160688	FLAD1	1177.17	-0.0533018	0.0817995	-0.651615	0.51465	0.638654	0.195				NS
ENSG00000163352	LENEP	3.84235	0.990783	1.41532	0.700041	0.483902	0.612463	0.213				NS
ENSG00000160685	ZBTB7B	2405.53	-0.474426	0.0623652	-7.60723	2.80035e-14	3.15834e-13	12.501				NS
ENSG00000163354	DCST2	23.5304	0.505625	0.518644	0.974897	0.329611	0.459686	0.338				NS
ENSG00000163357	DCST1	3.35513	-0.41168	1.31931	-0.312042	0.755008	0.834174	0.079				NS
ENSG00000143537	ADAM15	6335.11	-0.12591	0.0509975	-2.46894	0.0135513	0.0315112	1.502				NS
ENSG00000243364	EFNA4	219.09	-0.450964	0.173631	-2.59726	0.00939707	0.0228155	1.642				NS
ENSG00000143590	EFNA3	39.2918	-0.75353	0.410997	-1.83342	0.0667402	0.125414	0.902				NS
ENSG00000169242	EFNA1	539.246	0.898985	0.111765	8.04351	8.73045e-16	1.10408e-14	13.957				NS
ENSG00000169241	SLC50A1	1550.11	-0.542512	0.0819363	-6.62114	3.56432e-11	3.08977e-10	9.51				NS
ENSG00000179085	DPM3	535.015	-0.0654095	0.114933	-0.569111	0.569281	0.686286	0.163				NS
ENSG00000163463	KRTCAP2	188.031	-0.00467003	0.194549	-0.0240043	0.980849	0.993847	0.003				NS
ENSG00000163462	TRIM46	30.2738	1.20991	0.444915	2.71941	0.00653983	0.0164405	1.784				upregulated in 7TGP-POS
ENSG00000185499	MUC1	51.3961	-0.464173	0.388362	-1.19521	0.232006	0.348956	0.457				NS
ENSG00000169231	THBS3	693.519	0.622517	0.137326	4.53313	5.81151e-06	2.63133e-05	4.58				NS
ENSG00000173171	MTX1	547.794	0.081561	0.115315	0.707289	0.479387	0.60913	0.215				NS
ENSG00000177628	GBA	3232.88	0.0682651	0.0561721	1.21528	0.224258	0.339874	0.469				NS
ENSG00000160767	FAM189B	1748.06	-0.667222	0.0744122	-8.96657	3.05879e-19	4.76557e-18	17.322				NS
ENSG00000116521	SCAMP3	2301.37	-0.346537	0.0657195	-5.27297	1.34236e-07	7.70679e-07	6.113				NS
ENSG00000176444	CLK2	1605.9	0.122823	0.09844	1.24769	0.212145	0.325587	0.487				NS
ENSG00000143630	HCN3	293.207	-0.636448	0.180997	-3.51635	0.000437526	0.0014516	2.838				NS
ENSG00000143627	PKLR	2.00547	-3.0398	2.14567	-1.41671	0.156566	NA	NA				NS
ENSG00000160752	FDPS	9979.42	-1.03259	0.0485349	-21.2752	1.92542e-100	3.02189e-98	97.52				upregulated in 7TGP-NEG
ENSG00000160753	RUSC1	2112.97	-0.381148	0.0648973	-5.8731	4.27721e-09	2.93976e-08	7.532				NS
ENSG00000116539	ASH1L	5613.75	0.244	0.0491855	4.96081	7.02009e-07	3.64575e-06	5.438				NS
ENSG00000163374	YY1AP1	2158.95	-0.236503	0.0676049	-3.49831	0.000468214	0.00154333	2.812				NS
ENSG00000132676	DAP3	3181.15	-0.219034	0.0589192	-3.71753	0.000201178	0.000716059	3.145				NS
ENSG00000116580	GON4L	3056.26	-0.149867	0.0628461	-2.38466	0.017095	0.0385431	1.414				NS
ENSG00000132718	SYT11	579.933	0.39484	0.106419	3.71023	0.000207073	0.000734061	3.134				NS
ENSG00000143622	RIT1	1371.1	-0.22762	0.077238	-2.94699	0.00320881	0.00876412	2.057				NS
ENSG00000132680	KIAA0907	3289.48	0.0184039	0.0724307	0.254089	0.799427	0.867839	0.062				NS
ENSG00000116584	ARHGEF2	6025.6	-0.123069	0.053328	-2.30777	0.0210122	0.0461537	1.336				NS
ENSG00000163479	SSR2	4347.96	-0.399769	0.06207	-6.44062	1.1899e-10	9.82902e-10	9.007				NS
ENSG00000160803	UBQLN4	2552.21	-0.0438026	0.0645177	-0.678924	0.497186	0.623941	0.205				NS
ENSG00000116586	LAMTOR2	793.343	-0.302995	0.108682	-2.78791	0.00530487	0.0136584	1.865				NS
ENSG00000254726	MEX3A	975.961	0.216008	0.0898308	2.40461	0.0161896	0.03678	1.434				NS
ENSG00000160789	LMNA	32031.9	-0.236224	0.0455687	-5.1839	2.17291e-07	1.21843e-06	5.914				NS
ENSG00000196189	SEMA4A	13.1982	-0.368837	0.671759	-0.549061	0.582964	0.697536	0.156				NS
ENSG00000160785	SLC25A44	1609.89	-0.178862	0.0744194	-2.40343	0.0162422	0.0368545	1.434				NS
ENSG00000160783	PMF1	383.597	-0.406511	0.13373	-3.03978	0.00236749	0.00667409	2.176				NS
ENSG00000242252	BGLAP	6.24914	-1.18262	1.33403	-0.886501	0.375348	0.507613	0.294				NS
ENSG00000160781	PAQR6	289.128	-0.726559	0.337803	-2.15083	0.0314893	0.0655275	1.184				NS
ENSG00000198952	SMG5	5108.88	-0.0478256	0.0540296	-0.885174	0.376063	0.508442	0.294				NS
ENSG00000163472	TMEM79	257.739	-0.243054	0.155863	-1.55941	0.1189	0.20314	0.692				NS
ENSG00000198715	C1orf85	1878.85	-0.35458	0.0685439	-5.17303	2.30327e-07	1.28765e-06	5.89				NS
ENSG00000163468	CCT3	17553.1	-0.147245	0.0528991	-2.7835	0.00537754	0.0138121	1.86				NS
ENSG00000163467	TSACC	17.5543	0.784313	0.590684	1.3278	0.184243	0.289836	0.538				NS
ENSG00000132677	RHBG	2.27729	1.08794	1.54638	0.703543	0.481718	0.610853	0.214				NS
ENSG00000125462	C1orf61	9.8854	0.149269	0.801605	0.186213	0.852278	0.905446	0.043				NS
ENSG00000116604	MEF2D	2514.4	-0.105803	0.0665125	-1.59072	0.111673	0.192847	0.715				NS
ENSG00000183856	IQGAP3	4055.07	-0.38036	0.0671883	-5.6611	1.50406e-08	9.6517e-08	7.015				NS
ENSG00000163382	APOA1BP	1994.27	-0.249307	0.0673701	-3.70055	0.000215129	0.00075901	3.12				NS
ENSG00000160818	GPATCH4	1196.56	-0.0311454	0.0826732	-0.376729	0.706375	0.797702	0.098				NS
ENSG00000132702	HAPLN2	2.84909	-2.45159	2.14443	-1.14324	0.252941	0.373068	0.428				NS
ENSG00000132692	BCAN	7.16133	-0.119011	0.893213	-0.13324	0.894004	0.934165	0.03				NS
ENSG00000132688	NES	1135.44	1.45653	0.270307	5.38844	7.10731e-08	4.21519e-07	6.375				upregulated in 7TGP-POS
ENSG00000143320	CRABP2	69.6946	-0.318602	0.35178	-0.905687	0.365101	0.49673	0.304				NS
ENSG00000143319	ISG20L2	1463.54	-0.0319823	0.0738424	-0.433116	0.66493	0.765332	0.116				NS
ENSG00000143321	HDGF	17213.1	-0.29742	0.0465009	-6.39602	1.59479e-10	1.29371e-09	8.888				NS
ENSG00000143294	PRCC	2135.71	0.0245991	0.0669478	0.367437	0.713293	0.803748	0.095				NS
ENSG00000027869	SH2D2A	10.4745	-1.77709	0.969149	-1.83366	0.0667051	0.125372	0.902				NS
ENSG00000198400	NTRK1	24.4311	-1.15836	0.475002	-2.43864	0.0147425	0.0338743	1.47				upregulated in 7TGP-NEG
ENSG00000027644	INSRR	4.16185	-0.479288	1.15876	-0.41362	0.679153	0.776904	0.11				NS
ENSG00000187800	PEAR1	457.193	-0.129269	0.226407	-0.570957	0.568029	0.685407	0.164				NS
ENSG00000160838	LRRC71	4.62786	-0.427946	1.5463	-0.276755	0.781968	0.855473	0.068				NS
ENSG00000132694	ARHGEF11	3203.04	0.0759879	0.0611702	1.24224	0.214149	0.327751	0.484				NS
ENSG00000117036	ETV3	1856.02	-0.200918	0.0735715	-2.73092	0.00631569	0.0159578	1.797				NS
ENSG00000143297	FCRL5	1.90686	0.50797	1.97844	0.256753	0.79737	NA	NA				NS
ENSG00000183853	KIRREL	7034.65	0.553283	0.0505638	10.9423	7.2364e-28	1.86993e-26	25.728				NS
ENSG00000158473	CD1D	53.0488	-0.0144736	0.331874	-0.0436117	0.965214	0.983284	0.007				NS
ENSG00000163554	SPTA1	6.3959	-1.28999	1.01147	-1.27536	0.202182	0.313295	0.504				NS
ENSG00000163565	IFI16	3649.47	-0.514302	0.0609656	-8.43593	3.28569e-17	4.54028e-16	15.343				NS
ENSG00000163568	AIM2	154.875	-0.00365566	0.851256	-0.00429443	0.996574	1	0				NS
ENSG00000162706	CADM3	12.5828	-1.53627	0.678044	-2.26574	0.0234674	0.0507468	1.295				NS
ENSG00000213088	DARC	1.20585	-0.0106894	2.07403	-0.00515393	0.995888	NA	NA				NS
ENSG00000158716	DUSP23	600.737	-0.0471775	0.104092	-0.453227	0.650385	0.753594	0.123				NS
ENSG00000158714	SLAMF8	10.3426	0	2.16803	0	1	1	0				NS
ENSG00000243284	VSIG8	5.75305	-0.611916	1.02875	-0.594812	0.551969	0.671551	0.173				NS
ENSG00000213085	CCDC19	68.7567	-0.760126	0.300647	-2.5283	0.0114615	0.0272077	1.565				NS
ENSG00000158710	TAGLN2	14126.5	-0.512279	0.0528053	-9.70128	2.97742e-22	5.61942e-21	20.25				NS
ENSG00000085552	IGSF9	15.3328	0.0727003	0.60625	0.119918	0.904548	0.940959	0.026				NS
ENSG00000143315	PIGM	395.064	0.796277	0.128994	6.17296	6.70211e-10	5.0648e-09	8.295				NS
ENSG00000177807	KCNJ10	2.39364	3.15044	1.84051	1.71172	0.086949	0.156723	0.805				NS
ENSG00000162729	IGSF8	1538.16	-0.122391	0.0755959	-1.61902	0.105443	0.184072	0.735				NS
ENSG00000018625	ATP1A2	3.69434	-0.652946	1.30813	-0.499146	0.617677	0.726937	0.139				NS
ENSG00000132681	ATP1A4	1.33155	1.62249	2.21557	0.732314	0.463977	NA	NA				NS
ENSG00000162734	PEA15	1802.65	0.0833759	0.0916516	0.909705	0.362978	0.494563	0.306				NS
ENSG00000132716	DCAF8	1778.37	0.538343	0.0826349	6.51472	7.28267e-11	6.12089e-10	9.213				NS
ENSG00000162735	PEX19	1884.89	0.251312	0.0770559	3.26142	0.00110855	0.00338768	2.47				NS
ENSG00000122218	COPA	11540.7	0.268451	0.0489064	5.48909	4.04019e-08	2.46983e-07	6.607				NS
ENSG00000162736	NCSTN	4439.17	0.242629	0.0638362	3.80081	0.000144223	0.000526021	3.279				NS
ENSG00000171786	NHLH1	10.4239	-0.632465	0.894892	-0.70675	0.479722	0.609255	0.215				NS
ENSG00000162738	VANGL2	923.183	-0.285162	0.0870211	-3.27693	0.00104943	0.00322286	2.492	WNT	WNT	WNT	NS
ENSG00000066294	CD84	1.3855	2.36331	2.34089	1.00958	0.312697	NA	NA				NS
ENSG00000026751	SLAMF7	235.965	0.480742	0.344424	1.39579	0.162779	0.262354	0.581				NS
ENSG00000122224	LY9	1.84738	2.84103	2.29821	1.23619	0.216387	NA	NA				NS
ENSG00000179914	ITLN1	4.37043	0.140661	1.22543	0.114785	0.908616	0.943679	0.025				NS
ENSG00000158769	F11R	890.594	-0.296454	0.098667	-3.00459	0.00265936	0.0074031	2.131				NS
ENSG00000215845	TSTD1	160.725	1.01358	0.197832	5.12346	2.99986e-07	1.6432e-06	5.784				upregulated in 7TGP-POS
ENSG00000158773	USF1	2229.22	0.175974	0.0734494	2.39585	0.0165819	0.0375112	1.426				NS
ENSG00000186517	ARHGAP30	17.1163	0.00248026	0.936657	0.00264799	0.997887	1	0				NS
ENSG00000143217	PVRL4	8.29339	-0.0875236	0.812509	-0.10772	0.914218	0.947404	0.023				NS
ENSG00000162755	KLHDC9	83.1425	0.381631	0.26108	1.46174	0.143813	0.237231	0.625				NS
ENSG00000143256	PFDN2	1876.66	0.181836	0.0789185	2.3041	0.0212171	0.0465489	1.332				NS
ENSG00000158793	NIT1	529.522	-0.0232992	0.125833	-0.185159	0.853104	0.905968	0.043				NS
ENSG00000158796	DEDD	1042.31	-0.0545268	0.0835928	-0.652291	0.514214	0.638325	0.195				NS
ENSG00000143222	UFC1	1894.37	0.0342962	0.0742095	0.462154	0.643971	0.748255	0.126				NS
ENSG00000143258	USP21	956.031	0.500541	0.105418	4.74815	2.05285e-06	9.93122e-06	5.003				NS
ENSG00000143224	PPOX	705.947	0.808465	0.106744	7.57388	3.62241e-14	4.03966e-13	12.394				NS
ENSG00000158850	B4GALT3	1195.76	0.0986898	0.0792185	1.24579	0.212841	0.3263	0.486				NS
ENSG00000158859	ADAMTS4	17.4354	1.7287	0.587201	2.94398	0.00324026	0.00883384	2.054				upregulated in 7TGP-POS
ENSG00000158864	NDUFS2	3512.78	0.302265	0.0605057	4.99564	5.8641e-07	3.08517e-06	5.511				NS
ENSG00000158869	FCER1G	4.00674	-0.728088	1.29993	-0.560097	0.575413	0.691847	0.16				NS
ENSG00000248485	PCP4L1	4.64811	0.358498	1.19624	0.299688	0.764415	0.841574	0.075				NS
ENSG00000158887	MPZ	11.715	0.77057	0.707784	1.08871	0.276283	0.400173	0.398				NS
ENSG00000143252	SDHC	2377.3	0.124079	0.0768253	1.61508	0.106292	0.185337	0.732				NS
ENSG00000143226	FCGR2A	4.4046	0.0770167	1.44345	0.0533561	0.957448	0.977309	0.01				NS
ENSG00000173110	HSPA6	97.4069	0.149245	0.249426	0.598356	0.549602	0.6696	0.174				NS
ENSG00000072694	FCGR2B	1.66453	3.06802	2.57314	1.19233	0.233134	NA	NA				NS
ENSG00000244682	FCGR2C	1.26647	0.0280637	2.69523	0.0104124	0.991692	NA	NA				NS
ENSG00000162747	FCGR3B	2.77596	-0.339345	1.46682	-0.231347	0.817045	0.880512	0.055				NS
ENSG00000132185	FCRLA	8.59029	-0.774676	0.826727	-0.93704	0.348738	0.480163	0.319				NS
ENSG00000162746	FCRLB	29.2848	0.731842	0.449925	1.62659	0.103825	0.181778	0.74				NS
ENSG00000081721	DUSP12	744.972	0.232004	0.0984528	2.3565	0.0184483	0.0412204	1.385				NS
ENSG00000118217	ATF6	3289.55	0.420617	0.0696252	6.04116	1.53011e-09	1.10782e-08	7.956				NS
ENSG00000162745	OLFML2B	23.5162	0.303901	0.592411	0.512989	0.607959	0.718961	0.143				NS
ENSG00000198929	NOS1AP	157.559	0.800095	0.202141	3.95811	7.55443e-05	0.000288886	3.539				NS
ENSG00000239887	C1orf226	245.271	0.831476	0.171905	4.83683	1.31929e-06	6.61641e-06	5.179				NS
ENSG00000198574	SH2D1B	4.71669	2.45603	2.05107	1.19744	0.231135	0.348068	0.458				NS
ENSG00000152332	UHMK1	10471.2	0.212212	0.0538187	3.94309	8.04385e-05	0.000306423	3.514				NS
ENSG00000117143	UAP1	3454.06	0.191546	0.059453	3.22181	0.00127383	0.00383926	2.416				NS
ENSG00000162733	DDR2	3625.68	0.191787	0.0572517	3.34989	0.000808427	0.00254136	2.595				NS
ENSG00000132196	HSD17B7	963.47	-0.572978	0.0854423	-6.70603	1.99995e-11	1.77495e-10	9.751				NS
ENSG00000185860	C1orf110	40.6079	0.994623	1.29495	0.768075	0.442443	0.573866	0.241				NS
ENSG00000117152	RGS4	285.623	0.823474	0.61725	1.3341	0.182171	0.287121	0.542				NS
ENSG00000143248	RGS5	82.7943	1.08116	0.311335	3.47265	0.00051534	0.00168799	2.773				upregulated in 7TGP-POS
ENSG00000143228	NUF2	1621.08	-0.158381	0.0744256	-2.12804	0.0333335	0.0689324	1.162				NS
ENSG00000185630	PBX1	772.828	-0.30441	0.0976817	-3.11635	0.00183105	0.00530528	2.275				NS
ENSG00000143171	RXRG	334.999	-2.59436	0.147119	-17.6344	1.34006e-69	1.14173e-67	66.942				upregulated in 7TGP-NEG
ENSG00000162763	LRRC52	1.83823	0.44866	4.62228	0.0970646	0.922675	NA	NA				NS
ENSG00000143198	MGST3	1633.57	-0.221067	0.0789047	-2.80169	0.00508351	0.0131772	1.88				NS
ENSG00000143149	ALDH9A1	2219.56	0.102575	0.070899	1.44678	0.147958	0.242975	0.614				NS
ENSG00000143183	TMCO1	2605.82	0.242596	0.067529	3.59247	0.000327561	0.00111404	2.953				NS
ENSG00000143179	UCK2	3169.77	-0.00365598	0.0666964	-0.0548153	0.956286	0.97659	0.01				NS
ENSG00000188859	FAM78B	22.4894	-2.20177	0.684751	-3.21543	0.00130249	0.0039122	2.408				upregulated in 7TGP-NEG
ENSG00000143157	POGK	3243.31	-0.187733	0.0564057	-3.32827	0.000873869	0.00272867	2.564				NS
ENSG00000152382	TADA1	628.496	0.0332028	0.101958	0.325653	0.744687	0.826752	0.083				NS
ENSG00000143195	ILDR2	753.207	-0.256896	0.100786	-2.54891	0.010806	0.0258077	1.588				NS
ENSG00000143194	MAEL	108.948	5.87904	0.453645	12.9596	2.07419e-38	8.15992e-37	36.088				upregulated in 7TGP-POS
ENSG00000143167	GPA33	2.56552	1.61592	1.62908	0.99192	0.321236	0.450779	0.346				NS
ENSG00000198842	DUSP27	2.70576	1.38644	1.58051	0.877212	0.380371	0.512316	0.29				NS
ENSG00000143190	POU2F1	1984.87	-0.122634	0.0720026	-1.70319	0.088532	0.159095	0.798				NS
ENSG00000198821	CD247	2.23181	0.0224324	1.78132	0.0125931	0.989952	0.998977	0				NS
ENSG00000143162	CREG1	2380.76	-0.0120726	0.0679634	-0.177633	0.859011	0.910037	0.041				NS
ENSG00000198771	RCSD1	443.916	0.407644	0.562002	0.725343	0.468242	0.598472	0.223				NS
ENSG00000197965	MPZL1	3031.09	-0.327799	0.0620157	-5.28575	1.25193e-07	7.21542e-07	6.142				NS
ENSG00000143199	ADCY10	11.9134	-0.519757	0.703376	-0.738947	0.459939	0.590112	0.229				NS
ENSG00000143164	DCAF6	2658.75	0.222088	0.0677817	3.27652	0.00105094	0.00322685	2.491				NS
ENSG00000143147	GPR161	664.739	0.409522	0.110826	3.69517	0.000219735	0.00077398	3.111				NS
ENSG00000143155	TIPRL	1638.06	-0.0408334	0.078707	-0.518803	0.603898	0.715237	0.146				NS
ENSG00000213064	SFT2D2	4251.66	-0.115967	0.0547477	-2.11822	0.0341567	0.0704004	1.152				NS
ENSG00000143178	TBX19	86.7485	0.118384	0.276492	0.428165	0.668531	0.768054	0.115				NS
ENSG00000143184	XCL1	2.06456	-0.97752	1.88838	-0.517651	0.604702	0.716019	0.145				NS
ENSG00000143196	DPT	5.72236	5.40312	1.68859	3.19978	0.00137533	0.00410287	2.387				upregulated in 7TGP-POS
ENSG00000143153	ATP1B1	7518.02	0.0743778	0.0546995	1.35975	0.173908	0.276642	0.558				NS
ENSG00000143156	NME7	652.461	0.676766	0.122339	5.53188	3.16815e-08	1.96739e-07	6.706				NS
ENSG00000117475	BLZF1	1227.89	0.563558	0.081851	6.88518	5.77156e-12	5.46722e-11	10.262				NS
ENSG00000117477	CCDC181	19.6481	5.62254	0.984079	5.7135	1.10673e-08	7.21847e-08	7.142				upregulated in 7TGP-POS
ENSG00000117479	SLC19A2	704.47	0.149912	0.0985766	1.52077	0.128318	0.216354	0.665				NS
ENSG00000198734	F5	2.75806	0.033395	1.71546	0.019467	0.984469	0.996093	0.002				NS
ENSG00000174175	SELP	12.2641	0.0204802	1.34371	0.0152415	0.98784	0.997838	0.001				NS
ENSG00000000460	C1orf112	777.847	0.0403836	0.10117	0.399165	0.689771	0.784417	0.105				NS
ENSG00000188404	SELL	41.0658	1.5831	1.22704	1.29018	0.196989	0.306555	0.513				NS
ENSG00000007908	SELE	4.88825	0.179853	1.04984	0.171316	0.863976	0.913543	0.039				NS
ENSG00000171806	METTL18	211.64	0.0673345	0.169901	0.396317	0.691871	0.786385	0.104				NS
ENSG00000000457	SCYL3	613.457	0.182872	0.108433	1.68649	0.0917011	0.163587	0.786				NS
ENSG00000075945	KIFAP3	784.799	-0.0874914	0.098191	-0.891033	0.372912	0.504868	0.297				NS
ENSG00000120370	GORAB	850.929	0.409684	0.099256	4.12755	3.66646e-05	0.00014739	3.832				NS
ENSG00000116132	PRRX1	150.01	0.85862	0.215941	3.97619	7.00294e-05	0.0002689	3.57				NS
ENSG00000117501	MROH9	1.488	2.59574	2.39785	1.08253	0.279018	NA	NA				NS
ENSG00000007933	FMO3	5.35277	0.518071	1.62246	0.319313	0.749489	0.830223	0.081				NS
ENSG00000076258	FMO4	69.2273	0.011932	0.302651	0.0394251	0.968552	0.985674	0.006				NS
ENSG00000117523	PRRC2C	17596.5	0.0383987	0.0473255	0.811374	0.417151	0.549281	0.26				NS
ENSG00000117533	VAMP4	1166.68	-0.264091	0.0924488	-2.85662	0.00428174	0.0113133	1.946				NS
ENSG00000010165	METTL13	1998.81	0.234572	0.0680128	3.44894	0.000562792	0.00182975	2.738				NS
ENSG00000197959	DNM3	162.307	0.134523	0.207851	0.64721	0.517496	0.641752	0.193				NS
ENSG00000135845	PIGC	705.852	0.570462	0.107972	5.28343	1.26786e-07	7.29029e-07	6.137				NS
ENSG00000180999	C1orf105	6.92917	1.58954	1.82483	0.87106	0.383721	0.515585	0.288				NS
ENSG00000094975	SUCO	4412.3	0.297654	0.0632629	4.70503	2.53833e-06	1.20915e-05	4.918				NS
ENSG00000120337	TNFSF18	40.797	5.61834	0.909906	6.17464	6.63125e-10	5.01379e-09	8.3				upregulated in 7TGP-POS
ENSG00000117586	TNFSF4	61.1836	0.289495	0.348491	0.83071	0.406137	0.538602	0.269				NS
ENSG00000117592	PRDX6	7767.4	0.0519238	0.0520373	0.997818	0.318368	0.44769	0.349				NS
ENSG00000162753	SLC9C2	9.24759	0.991757	1.22793	0.807667	0.419282	0.551327	0.259				NS
ENSG00000183831	ANKRD45	4.1352	1.12155	1.25003	0.897215	0.369604	0.501392	0.3				NS
ENSG00000076321	KLHL20	1055.24	0.18549	0.0853012	2.17453	0.0296653	0.0622884	1.206				NS
ENSG00000120334	CENPL	784.835	-0.532358	0.0950894	-5.5985	2.16215e-08	1.36369e-07	6.865				NS
ENSG00000185278	ZBTB37	1070.88	0.625609	0.0999985	6.25618	3.94511e-10	3.07644e-09	8.512				NS
ENSG00000117601	SERPINC1	5.55945	0.580223	1.12759	0.514568	0.606855	0.717997	0.144				NS
ENSG00000135870	RC3H1	2853.55	0.20276	0.064028	3.16674	0.00154158	0.00454967	2.342				NS
ENSG00000152061	RABGAP1L	1016.75	-0.178457	0.0916898	-1.94631	0.0516176	0.100604	0.997				NS
ENSG00000203737	GPR52	1.95553	0.942651	2.02803	0.46481	0.642067	NA	NA				NS
ENSG00000116161	CACYBP	3194.87	-0.112487	0.0589924	-1.90681	0.0565458	0.108843	0.963	WNT			NS
ENSG00000120332	TNN	2.60256	3.76561	2.17885	1.72826	0.0839423	0.152353	0.817			WNT	NS
ENSG00000235750	KIAA0040	9.56256	-0.31956	0.810215	-0.394414	0.693275	0.787327	0.104				NS
ENSG00000116147	TNR	2.99803	-0.68068	1.40603	-0.484115	0.628304	0.736081	0.133				NS
ENSG00000143207	RFWD2	1938.07	0.150747	0.0694213	2.17148	0.0298949	0.0627265	1.203				NS
ENSG00000116183	PAPPA2	157.745	-0.894956	0.248521	-3.60113	0.000316842	0.0010798	2.967				NS
ENSG00000152092	ASTN1	116.442	3.0978	0.263834	11.7414	7.81369e-32	2.35834e-30	29.627				upregulated in 7TGP-POS
ENSG00000198797	BRINP2	50.5979	2.13867	0.354249	6.03718	1.56829e-09	1.13126e-08	7.946				upregulated in 7TGP-POS
ENSG00000120341	SEC16B	2.15946	0.96003	1.92564	0.498552	0.618095	0.727142	0.138				NS
ENSG00000075391	RASAL2	2541.05	0.977687	0.0678149	14.417	4.04617e-47	2.17792e-45	44.662				NS
ENSG00000240021	TEX35	1.50407	0.952898	2.1604	0.441075	0.659159	NA	NA				NS
ENSG00000116191	RALGPS2	1767.32	0.749269	0.0702029	10.6729	1.36289e-26	3.27752e-25	24.484				NS
ENSG00000116194	ANGPTL1	2.99818	2.15449	1.43294	1.50354	0.1327	0.22226	0.653				NS
ENSG00000116199	FAM20B	4751.48	-0.204464	0.0531701	-3.84546	0.000120326	0.000445177	3.351				NS
ENSG00000186283	TOR3A	1230.08	0.00895507	0.0788741	0.113536	0.909605	0.944331	0.025				NS
ENSG00000143322	ABL2	4756.8	0.156776	0.0540123	2.90259	0.00370088	0.00996211	2.002				NS
ENSG00000057252	SOAT1	3428.83	-0.0275155	0.064205	-0.428557	0.668245	0.767836	0.115				NS
ENSG00000162779	AXDND1	16.7919	0.204097	0.66172	0.308435	0.757752	0.836275	0.078				NS
ENSG00000162782	TDRD5	4.47079	2.13684	1.50051	1.42407	0.154425	0.251335	0.6				NS
ENSG00000143340	FAM163A	2.13443	2.62587	2.12927	1.23323	0.217492	0.33171	0.479				NS
ENSG00000169905	TOR1AIP2	8320.42	0.285211	0.0524279	5.44006	5.32617e-08	3.20473e-07	6.494				NS
ENSG00000143337	TOR1AIP1	3020.42	0.19905	0.067621	2.94361	0.0032441	0.00884269	2.053				NS
ENSG00000135837	CEP350	6046.43	0.224153	0.0566555	3.95642	7.60824e-05	0.000290794	3.536				NS
ENSG00000116260	QSOX1	14976.8	-0.229892	0.0512206	-4.48826	7.1806e-06	3.20931e-05	4.494				NS
ENSG00000121454	LHX4	111.421	0.710867	0.245914	2.89072	0.00384362	0.0102888	1.988				NS
ENSG00000230124	RP5-1180C10.2	150.265	0.530756	0.228092	2.32694	0.0199685	0.0441573	1.355				NS
ENSG00000143324	XPR1	2419.94	0.00479277	0.0662366	0.0723584	0.942317	0.966362	0.015				NS
ENSG00000135835	KIAA1614	10.0536	0.556335	0.747968	0.743796	0.457	0.587656	0.231				NS
ENSG00000135823	STX6	1602.99	0.194182	0.0746173	2.60237	0.00925813	0.0225149	1.648				NS
ENSG00000153029	MR1	361.541	1.95927	0.198756	9.85768	6.34996e-23	1.24413e-21	20.905				upregulated in 7TGP-POS
ENSG00000162783	IER5	2594.17	-0.0337877	0.0639242	-0.528558	0.597112	0.709454	0.149				NS
ENSG00000198216	CACNA1E	6.90621	0.93639	0.948845	0.986874	0.323704	0.453334	0.344				NS
ENSG00000135821	GLUL	6180.74	-0.85922	0.0533213	-16.114	2.0335e-58	1.41021e-56	55.851				NS
ENSG00000121446	RGSL1	2.97045	-0.133634	1.45661	-0.0917435	0.926902	0.955184	0.02				NS
ENSG00000135828	RNASEL	377.642	0.467427	0.129331	3.61419	0.000301293	0.00103064	2.987				NS
ENSG00000143333	RGS16	166.737	0.185691	0.190529	0.974607	0.329755	0.459844	0.337				NS
ENSG00000135838	NPL	120.693	-1.15849	0.226053	-5.12486	2.97756e-07	1.63218e-06	5.787				upregulated in 7TGP-NEG
ENSG00000135829	DHX9	12057	-0.153946	0.0477941	-3.22103	0.00127729	0.00384657	2.415				NS
ENSG00000157060	SHCBP1L	1.24452	1.08172	2.24705	0.481397	0.630234	NA	NA				NS
ENSG00000135862	LAMC1	12758.6	0.110345	0.0480613	2.29593	0.02168	0.0474339	1.324				NS
ENSG00000058085	LAMC2	4835.18	1.35981	0.104626	12.9968	1.27495e-38	5.0692e-37	36.295				upregulated in 7TGP-POS
ENSG00000157064	NMNAT2	1029.92	3.53023	0.310464	11.3708	5.84335e-30	1.66268e-28	27.779				upregulated in 7TGP-POS
ENSG00000116698	SMG7	4878.93	-0.209128	0.0557833	-3.74894	0.000177583	0.000638014	3.195				NS
ENSG00000116701	NCF2	646.223	-2.35971	0.131836	-17.8988	1.20496e-71	1.08229e-69	68.966				upregulated in 7TGP-NEG
ENSG00000162704	ARPC5	7819.86	-0.178219	0.0581202	-3.06638	0.00216668	0.0061604	2.21				NS
ENSG00000143344	RGL1	676.615	0.423907	0.114451	3.70384	0.000212362	0.000750664	3.125				NS
ENSG00000198756	COLGALT2	728.498	0.592551	0.126153	4.6971	2.63878e-06	1.2542e-05	4.902				NS
ENSG00000198860	TSEN15	1570.36	-0.130137	0.0762029	-1.70777	0.0876781	0.157808	0.802				NS
ENSG00000116667	C1orf21	1515.05	-0.101663	0.0755346	-1.34591	0.178331	0.282113	0.55				NS
ENSG00000116406	EDEM3	3565.29	0.59743	0.062362	9.58002	9.70227e-22	1.78154e-20	19.749				NS
ENSG00000135842	FAM129A	2466.68	-1.36023	0.0701507	-19.3901	9.36451e-84	1.07404e-81	80.969				upregulated in 7TGP-NEG
ENSG00000121481	RNF2	1222.18	-0.0663519	0.0833948	-0.795635	0.426244	0.558708	0.253				NS
ENSG00000121486	TRMT1L	2132.27	0.16964	0.0656903	2.58242	0.00981107	0.0236436	1.626				NS
ENSG00000116668	SWT1	461.676	0.0246876	0.127147	0.194165	0.846046	0.901152	0.045				NS
ENSG00000116679	IVNS1ABP	8212.94	0.015215	0.0459061	0.331437	0.740315	0.823124	0.085				NS
ENSG00000143341	HMCN1	464.395	1.53137	0.214747	7.13102	9.96248e-13	1.00569e-11	10.998				upregulated in 7TGP-POS
ENSG00000116690	PRG4	4.17724	-0.015133	1.22363	-0.0123672	0.990133	0.998977	0				NS
ENSG00000047410	TPR	15362.6	-0.363979	0.0493516	-7.37522	1.64073e-13	1.74988e-12	11.757				NS
ENSG00000157181	C1orf27	1201.37	-0.603001	0.0794048	-7.594	3.10169e-14	3.47977e-13	12.458				NS
ENSG00000262180	OCLM	50.9755	-1.09575	0.383342	-2.85841	0.00425769	0.0112637	1.948				upregulated in 7TGP-NEG
ENSG00000116703	PDC	1.78465	0.274322	1.76216	0.155674	0.87629	NA	NA				NS
ENSG00000073756	PTGS2	2536.39	-0.116401	0.0855807	-1.36013	0.173789	0.276511	0.558				NS
ENSG00000116711	PLA2G4A	728.905	0.501428	0.100762	4.97636	6.47923e-07	3.38373e-06	5.471				NS
ENSG00000150681	RGS18	1.38915	2.29699	2.30456	0.996714	0.318904	NA	NA				NS
ENSG00000116741	RGS2	332.042	-0.681369	0.138305	-4.92658	8.36821e-07	4.30837e-06	5.366				NS
ENSG00000116750	UCHL5	1615.58	-0.749882	0.0736977	-10.1751	2.56115e-24	5.4945e-23	22.26				NS
ENSG00000116747	TROVE2	5234.21	-0.449164	0.0626289	-7.17183	7.39997e-13	7.54159e-12	11.123				NS
ENSG00000023572	GLRX2	475.558	-0.586666	0.118514	-4.95017	7.41501e-07	3.84282e-06	5.415				NS
ENSG00000134371	CDC73	2702.57	-0.417596	0.0675685	-6.18035	6.39616e-10	4.84341e-09	8.315		WNT	WNT	NS
ENSG00000162687	KCNT2	83.8926	-1.93998	0.279243	-6.94729	3.72364e-12	3.57959e-11	10.446				upregulated in 7TGP-NEG
ENSG00000000971	CFH	1490.73	-0.27051	0.621424	-0.435307	0.66334	0.764032	0.117				NS
ENSG00000116785	CFHR3	1.68165	2.97016	2.51135	1.1827	0.236929	NA	NA				NS
ENSG00000244414	CFHR1	5.61334	-2.1942	1.07277	-2.04535	0.0408199	0.0820139	1.086				NS
ENSG00000143278	F13B	1.33321	0.0482728	2.18242	0.0221189	0.982353	NA	NA				NS
ENSG00000066279	ASPM	10924.5	-1.08249	0.0524161	-20.6518	9.40389e-95	1.28635e-92	91.891			WNT	upregulated in 7TGP-NEG
ENSG00000177888	ZBTB41	2091.78	-0.441903	0.06978	-6.3328	2.40753e-10	1.91345e-09	8.718				NS
ENSG00000134376	CRB1	6.25423	-0.799704	0.989072	-0.80854	0.41878	0.55091	0.259				NS
ENSG00000213047	DENND1B	1150.69	-0.850044	0.0837108	-10.1545	3.16297e-24	6.73712e-23	22.172				NS
ENSG00000203724	C1orf53	130.502	-0.326263	0.247683	-1.31726	0.187752	0.294579	0.531				NS
ENSG00000143355	LHX9	75.2679	0.295327	0.32346	0.913024	0.36123	0.492857	0.307				NS
ENSG00000151414	NEK7	4201.56	-0.233242	0.0609428	-3.82724	0.000129591	0.000476028	3.322				NS
ENSG00000151418	ATP6V1G3	4.46594	2.05076	1.31233	1.56269	0.118126	0.201995	0.695				NS
ENSG00000081237	PTPRC	51.6353	-0.74804	0.601332	-1.24397	0.21351	0.327009	0.485				NS
ENSG00000116833	NR5A2	61.3371	-0.40475	0.301343	-1.34315	0.179223	0.283313	0.548				NS
ENSG00000162702	ZNF281	2082.98	-0.765639	0.0689407	-11.1058	1.17615e-28	3.17114e-27	26.499				NS
ENSG00000118193	KIF14	4124.12	-1.2128	0.0572127	-21.198	9.95727e-100	1.51493e-97	96.82				upregulated in 7TGP-NEG
ENSG00000118197	DDX59	707.244	-0.496848	0.0966228	-5.14214	2.71629e-07	1.49722e-06	5.825				NS
ENSG00000118200	CAMSAP2	3555.06	-0.52643	0.0561817	-9.37013	7.24454e-21	1.2604e-19	18.899				NS
ENSG00000163362	C1orf106	221.657	0.809645	0.178075	4.54666	5.45038e-06	2.48143e-05	4.605				NS
ENSG00000116852	KIF21B	159.125	-1.6418	0.212574	-7.7234	1.13264e-14	1.31116e-13	12.882				upregulated in 7TGP-NEG
ENSG00000081248	CACNA1S	2.54837	-0.187688	1.61581	-0.116158	0.907528	0.942948	0.026				NS
ENSG00000232237	ASCL5	2.64788	-0.216448	1.52324	-0.142097	0.887003	0.929782	0.032				NS
ENSG00000116857	TMEM9	2155.65	-0.710758	0.0689918	-10.3021	6.89659e-25	1.51888e-23	22.818			WNT	NS
ENSG00000163395	IGFN1	351.196	1.35506	0.383681	3.53173	0.000412849	0.00137679	2.861				upregulated in 7TGP-POS
ENSG00000081277	PKP1	21.4438	1.09081	0.520356	2.09627	0.0360583	0.073658	1.133				NS
ENSG00000118194	TNNT2	11.7732	0.052785	0.719313	0.0733825	0.941502	0.965726	0.015				NS
ENSG00000159166	LAD1	36.3919	-2.02247	0.410441	-4.92756	8.32608e-07	4.28963e-06	5.368				upregulated in 7TGP-NEG
ENSG00000159173	TNNI1	5.16898	0.514063	1.03163	0.498303	0.61827	0.727233	0.138				NS
ENSG00000174307	PHLDA3	544.62	-1.21948	0.122105	-9.98707	1.73634e-23	3.57088e-22	21.447				upregulated in 7TGP-NEG
ENSG00000159176	CSRP1	3288.03	-0.59672	0.0621774	-9.59706	8.22604e-22	1.52171e-20	19.818				NS
ENSG00000134369	NAV1	2621.34	0.915594	0.0832516	10.9979	3.91109e-28	1.02306e-26	25.99				NS
ENSG00000198700	IPO9	4611.65	-0.38449	0.0539329	-7.12904	1.01069e-12	1.01958e-11	10.992				NS
ENSG00000198892	SHISA4	313.47	-0.579963	0.163681	-3.54325	0.000395223	0.00132333	2.878				NS
ENSG00000163431	LMOD1	4.98096	1.55867	1.49397	1.04331	0.296804	0.423762	0.373				NS
ENSG00000176393	RNPEP	1233.94	-0.356684	0.0846695	-4.21266	2.52381e-05	0.000104152	3.982				NS
ENSG00000163435	ELF3	548.024	-0.612208	0.11259	-5.43749	5.40379e-08	3.24881e-07	6.488				NS
ENSG00000170075	GPR37L1	26.1688	-0.350832	0.469005	-0.748035	0.454439	0.585422	0.233				NS
ENSG00000143862	ARL8A	1061.05	-0.123732	0.0969143	-1.27672	0.201703	0.312751	0.505				NS
ENSG00000133067	LGR6	67.4617	1.19517	0.338719	3.52849	0.000417931	0.00139124	2.857		WNT	WNT	upregulated in 7TGP-POS
ENSG00000077152	UBE2T	823.646	-0.559127	0.100155	-5.58264	2.36901e-08	1.48912e-07	6.827				NS
ENSG00000077157	PPP1R12B	661.643	0.0147563	0.106733	0.138254	0.89004	0.931459	0.031				NS
ENSG00000143858	SYT2	31.4565	4.07592	1.51	2.69928	0.00694894	0.0173753	1.76				upregulated in 7TGP-POS
ENSG00000117139	KDM5B	6588.59	0.0585129	0.0526158	1.11208	0.266105	0.388818	0.41				NS
ENSG00000183155	RABIF	443.069	-0.222669	0.140272	-1.58741	0.11242	0.193938	0.712				NS
ENSG00000117153	KLHL12	1536.52	-0.0849563	0.0756891	-1.12244	0.261676	0.383449	0.416		WNT	WNT	NS
ENSG00000159346	ADIPOR1	3438.52	-0.40619	0.0595877	-6.81667	9.31756e-12	8.62887e-11	10.064				NS
ENSG00000159348	CYB5R1	1191.04	-0.247123	0.0807133	-3.06174	0.00220058	0.00624607	2.204				NS
ENSG00000163444	TMEM183A	2010.77	-0.418154	0.0693993	-6.02533	1.68768e-09	1.21269e-08	7.916				NS
ENSG00000143847	PPFIA4	614.335	-0.569668	0.141737	-4.0192	5.83973e-05	0.000226998	3.644				NS
ENSG00000163485	ADORA1	263.183	0.857749	0.150996	5.68063	1.34201e-08	8.67336e-08	7.062				NS
ENSG00000133055	MYBPH	10.3891	0.628755	0.754282	0.83358	0.404518	0.536855	0.27				NS
ENSG00000133048	CHI3L1	1941.88	0.945067	0.0720176	13.1227	2.43987e-39	9.96668e-38	37.001				NS
ENSG00000133063	CHIT1	1.82339	-0.23652	1.79799	-0.131547	0.895343	NA	NA				NS
ENSG00000159388	BTG2	120.148	-0.705727	0.224091	-3.14929	0.00163668	0.00479427	2.319				NS
ENSG00000122176	FMOD	15.3862	3.00069	1.59701	1.87895	0.0602518	0.114776	0.94				NS
ENSG00000188783	PRELP	2.07465	1.4399	1.73388	0.830448	0.406285	0.538751	0.269				NS
ENSG00000058668	ATP2B4	4841.67	-0.494942	0.0643626	-7.68991	1.47242e-14	1.69005e-13	12.772				NS
ENSG00000122188	LAX1	2.99264	-1.78045	1.37286	-1.29689	0.19467	0.303898	0.517				NS
ENSG00000058673	ZC3H11A	10678.4	-0.0549662	0.0544028	-1.01035	0.312325	0.441406	0.355				NS
ENSG00000257315	ZBED6	2023.84	-0.0836529	0.0756495	-1.1058	0.268815	0.391605	0.407				NS
ENSG00000182004	SNRPE	1292.06	-0.0843805	0.0841168	-1.00313	0.315796	0.44499	0.352				NS
ENSG00000143842	SOX13	1544.47	0.12689	0.0854771	1.48449	0.137679	0.229336	0.64		WNT	WNT	NS
ENSG00000143845	ETNK2	801.941	0.341219	0.101029	3.37743	0.000731656	0.00232304	2.634				NS
ENSG00000143839	REN	2.70084	0.0193758	1.89476	0.010226	0.991841	0.999789	0				NS
ENSG00000170498	KISS1	59.1968	0.987691	1.28255	0.770099	0.441241	0.572676	0.242				NS
ENSG00000143850	PLEKHA6	353.773	1.85377	0.222532	8.33033	8.06201e-17	1.0898e-15	14.963				upregulated in 7TGP-POS
ENSG00000158615	PPP1R15B	4816.19	-0.136553	0.0575816	-2.37148	0.0177172	0.0397836	1.4				NS
ENSG00000133056	PIK3C2B	582.306	-0.197685	0.105848	-1.86763	0.0618136	0.117429	0.93				NS
ENSG00000198625	MDM4	2616.25	-0.143403	0.0695508	-2.06185	0.0392218	0.0791336	1.102				NS
ENSG00000170382	LRRN2	28.7996	1.50826	0.457318	3.29807	0.000973531	0.00300898	2.522				upregulated in 7TGP-POS
ENSG00000163531	NFASC	128.705	-1.27333	0.214591	-5.93374	2.96117e-09	2.07379e-08	7.683				upregulated in 7TGP-NEG
ENSG00000184144	CNTN2	4.16888	1.2254	1.22889	0.997158	0.318688	0.448014	0.349				NS
ENSG00000174529	TMEM81	111.398	-0.279708	0.243097	-1.1506	0.249895	0.36949	0.432				NS
ENSG00000117222	RBBP5	1843.81	-0.13467	0.0678725	-1.98417	0.0472372	0.0931298	1.031		WNT		NS
ENSG00000133059	DSTYK	1661.67	-0.0395142	0.0731921	-0.539869	0.589288	0.702713	0.153				NS
ENSG00000133069	TMCC2	491.704	-0.2121	0.122896	-1.72584	0.0843756	0.153046	0.815				NS
ENSG00000163545	NUAK2	644.987	0.173618	0.0998228	1.73926	0.0819885	0.149243	0.826				NS
ENSG00000162873	KLHDC8A	2.28003	1.48832	1.59299	0.934289	0.350155	0.48158	0.317				NS
ENSG00000186007	LEMD1	6.51501	-1.55272	0.968551	-1.60314	0.108904	0.189028	0.723				NS
ENSG00000117266	CDK18	91.2697	2.83929	0.286335	9.91599	3.54727e-23	7.0803e-22	21.15				upregulated in 7TGP-POS
ENSG00000174514	MFSD4	16.2799	-0.398361	0.601358	-0.662435	0.507692	0.633023	0.199				NS
ENSG00000158711	ELK4	3457.73	0.121764	0.0568018	2.14367	0.032059	0.0665831	1.177				NS
ENSG00000158715	SLC45A3	590.277	-0.54104	0.111564	-4.84961	1.23702e-06	6.22895e-06	5.206				NS
ENSG00000069275	NUCKS1	26112.3	-0.187438	0.0489861	-3.82636	0.000130053	0.00047749	3.321				NS
ENSG00000117280	RAB7L1	1635.35	-0.0784022	0.070146	-1.1177	0.263695	0.386066	0.413				NS
ENSG00000133065	SLC41A1	2699.87	-0.201732	0.0646637	-3.11971	0.00181029	0.00524921	2.28				NS
ENSG00000174502	SLC26A9	32.3098	-2.653	0.483043	-5.49226	3.96823e-08	2.42883e-07	6.615				upregulated in 7TGP-NEG
ENSG00000196550	FAM72A	188.756	0.0249024	0.178407	0.139582	0.88899	0.930758	0.031				NS
ENSG00000196188	CTSE	14.532	-1.90904	0.676526	-2.82182	0.00477517	0.0124537	1.905				upregulated in 7TGP-NEG
ENSG00000143486	EIF2D	1327.4	0.280371	0.0827939	3.38638	0.000708221	0.00225584	2.647				NS
ENSG00000143479	DYRK3	637.31	-0.32307	0.112032	-2.88372	0.00393003	0.0104862	1.979				NS
ENSG00000162889	MAPKAPK2	4655.99	-0.270987	0.0532976	-5.08442	3.68756e-07	1.98992e-06	5.701				NS
ENSG00000136634	IL10	1.66128	-0.00302891	2.64424	-0.00114548	0.999086	NA	NA				NS
ENSG00000142224	IL19	14.214	-1.48359	0.652874	-2.27239	0.0230628	0.0499951	1.301				upregulated in 7TGP-NEG
ENSG00000162891	IL20	2.19714	0.275481	1.63466	0.168525	0.866171	0.914956	0.039				NS
ENSG00000162892	IL24	55.889	-2.08444	0.464619	-4.48635	7.24541e-06	3.23537e-05	4.49				upregulated in 7TGP-NEG
ENSG00000162894	FAIM3	49.1384	-1.03238	0.402958	-2.562	0.0104072	0.0249232	1.603				upregulated in 7TGP-NEG
ENSG00000162896	PIGR	12.7575	0.499893	0.728909	0.68581	0.492833	0.620253	0.207				NS
ENSG00000162897	FCAMR	2.22161	0.79053	1.58481	0.498817	0.617909	0.727049	0.138				NS
ENSG00000182795	C1orf116	22.1725	-0.0986004	0.633489	-0.155647	0.876312	0.922251	0.035				NS
ENSG00000180667	YOD1	1520.1	-0.201863	0.0804708	-2.50853	0.0121236	0.0285656	1.544				NS
ENSG00000123836	PFKFB2	1204.7	-0.211353	0.0776099	-2.72327	0.00646391	0.0162689	1.789				NS
ENSG00000123843	C4BPB	194.563	2.3136	1.56458	1.47873	0.139211	0.231321	0.636				NS
ENSG00000196352	CD55	2569.28	-0.32977	0.0643721	-5.12286	3.00932e-07	1.64717e-06	5.783				NS
ENSG00000117322	CR2	14.3057	3.46643	1.2046	2.87766	0.00400633	0.0106726	1.972				upregulated in 7TGP-POS
ENSG00000203710	CR1	1.37933	0.0131414	2.30287	0.00570651	0.995447	NA	NA				NS
ENSG00000197721	CR1L	2.63786	-0.156247	1.4427	-0.108302	0.913756	0.947277	0.024				NS
ENSG00000117335	CD46	10068.8	-0.0256629	0.0459181	-0.558883	0.576242	0.692559	0.16				NS
ENSG00000174059	CD34	30.7464	-1.28427	0.585291	-2.19425	0.0282175	0.0595587	1.225				NS
ENSG00000076356	PLXNA2	1288.28	1.16107	0.103015	11.2709	1.82762e-29	5.09341e-28	27.293				upregulated in 7TGP-POS
ENSG00000008118	CAMK1G	17.2235	-2.03732	1.07043	-1.90327	0.0570056	0.109558	0.96				NS
ENSG00000196878	LAMB3	16025.8	-1.6829	0.0583708	-28.8312	8.70879e-183	3.60689e-180	179.443				upregulated in 7TGP-NEG
ENSG00000123689	G0S2	3744.22	5.50709	0.298764	18.4329	7.15449e-76	6.92685e-74	73.159				upregulated in 7TGP-POS
ENSG00000117594	HSD11B1	144.284	0.336475	0.200799	1.67568	0.0938009	0.166718	0.778				NS
ENSG00000009790	TRAF3IP3	2.67022	2.79064	1.93858	1.43953	0.15	0.245686	0.61				NS
ENSG00000162757	C1orf74	204.82	0.0828337	0.176387	0.469615	0.63863	0.744804	0.128				NS
ENSG00000117595	IRF6	29.4999	-0.16189	0.804532	-0.201222	0.840525	0.897531	0.047				NS
ENSG00000117597	DIEXF	1671.49	0.167089	0.0777198	2.14989	0.0315641	0.0656498	1.183				NS
ENSG00000143469	SYT14	215.956	0.682806	0.165913	4.11546	3.8641e-05	0.000154834	3.81				NS
ENSG00000082497	SERTAD4	475.754	0.29242	0.124473	2.34927	0.01881	0.0419344	1.377				NS
ENSG00000054392	HHAT	275.801	0.784798	0.18039	4.35057	1.35782e-05	5.83601e-05	4.234				NS
ENSG00000143473	KCNH1	36.5682	0.728487	0.409607	1.7785	0.0753216	0.139008	0.857				NS
ENSG00000117625	RCOR3	1260.24	-0.0312651	0.0781786	-0.399919	0.689216	0.784025	0.106				NS
ENSG00000082512	TRAF5	635.781	0.0386388	0.11589	0.333411	0.738824	0.822694	0.085				NS
ENSG00000170385	SLC30A1	1419.09	0.356196	0.082306	4.3277	1.50673e-05	6.426e-05	4.192				NS
ENSG00000117650	NEK2	1343.68	-0.623078	0.0854117	-7.295	2.98652e-13	3.11609e-12	11.506				NS
ENSG00000123684	LPGAT1	4144.41	-0.00578089	0.0580277	-0.0996231	0.920644	0.951485	0.022				NS
ENSG00000143493	INTS7	1490.71	0.0115218	0.0765981	0.150418	0.880435	0.924847	0.034				NS
ENSG00000143476	DTL	2323	-0.093139	0.0665166	-1.40024	0.161442	0.260735	0.584				NS
ENSG00000066027	PPP2R5A	1691.93	0.00273159	0.0709547	0.0384976	0.969291	0.98603	0.006	WNT	WNT		NS
ENSG00000065600	TMEM206	604.355	-0.346492	0.109705	-3.15841	0.0015863	0.00466424	2.331				NS
ENSG00000117691	NENF	1225.79	-0.329522	0.0862361	-3.82116	0.000132824	0.000486707	3.313				NS
ENSG00000162772	ATF3	1000.11	-0.478973	0.087136	-5.49685	3.86639e-08	2.36844e-07	6.626				NS
ENSG00000162771	FAM71A	2.5338	-0.619301	1.54537	-0.400747	0.688607	0.78375	0.106				NS
ENSG00000123685	BATF3	148.781	-0.77182	0.212588	-3.63059	0.000282778	0.00097305	3.012				NS
ENSG00000117697	NSL1	891.057	0.0837715	0.0939544	0.891619	0.372597	0.50458	0.297				NS
ENSG00000203705	TATDN3	389.925	-0.299855	0.126318	-2.37381	0.0176055	0.0395626	1.403				NS
ENSG00000185523	C1orf227	5.03284	-0.826465	1.08188	-0.763917	0.444917	0.576293	0.239				NS
ENSG00000162769	FLVCR1	1064.55	-0.483602	0.089872	-5.38101	7.40698e-08	4.37899e-07	6.359				NS
ENSG00000143494	VASH2	140.707	-1.60164	0.219073	-7.31097	2.65221e-13	2.7731e-12	11.557				upregulated in 7TGP-NEG
ENSG00000174606	ANGEL2	1334.3	-0.0262988	0.0844262	-0.3115	0.75542	0.834505	0.079				NS
ENSG00000117707	PROX1	167.354	-0.974058	0.201848	-4.82569	1.39517e-06	6.97353e-06	5.157				NS
ENSG00000143499	SMYD2	1744	-0.334359	0.0710176	-4.70811	2.50026e-06	1.19292e-05	4.923				NS
ENSG00000152104	PTPN14	9277.58	0.198466	0.0563944	3.51924	0.000432783	0.00143747	2.842				NS
ENSG00000117724	CENPF	15224.7	-0.4947	0.0465832	-10.6197	2.4136e-26	5.71219e-25	24.243				NS
ENSG00000082482	KCNK2	30.5367	2.53685	0.489545	5.18206	2.19447e-07	1.22914e-06	5.91				upregulated in 7TGP-POS
ENSG00000136636	KCTD3	3337.61	-0.0359104	0.059775	-0.600761	0.547999	0.668358	0.175				NS
ENSG00000042781	USH2A	6.21508	0.99457	1.06077	0.937594	0.348453	0.479859	0.319				NS
ENSG00000196482	ESRRG	24.829	-1.05501	0.548611	-1.92306	0.0544726	0.105438	0.977				NS
ENSG00000092978	GPATCH2	1067.86	0.0555795	0.090594	0.613501	0.539545	0.661814	0.179				NS
ENSG00000162814	SPATA17	43.8017	0.131159	0.3932	0.333568	0.738706	0.822685	0.085				NS
ENSG00000092969	TGFB2	1780.62	1.54367	0.0784931	19.6664	4.18832e-86	5.11867e-84	83.291				upregulated in 7TGP-POS
ENSG00000143353	LYPLAL1	492.24	0.298554	0.116216	2.56896	0.0102003	0.0244749	1.611				NS
ENSG00000215817	ZC3H11B	237.449	-0.250947	0.195178	-1.28574	0.198535	0.308574	0.511				NS
ENSG00000196660	SLC30A10	45.4587	1.31795	1.24969	1.05462	0.291597	0.417929	0.379				NS
ENSG00000136628	EPRS	10709.1	-0.290406	0.0502623	-5.77781	7.56814e-09	5.0443e-08	7.297				NS
ENSG00000162813	BPNT1	1549.46	-0.223735	0.0934877	-2.3932	0.016702	0.0377657	1.423				NS
ENSG00000118873	RAB3GAP2	3846.97	-0.00894677	0.0589947	-0.151654	0.87946	0.924084	0.034				NS
ENSG00000116141	MARK1	460.932	-0.489376	0.117991	-4.14758	3.36005e-05	0.000135805	3.867			WNT	NS
ENSG00000162817	C1orf115	322.691	0.239171	0.143638	1.6651	0.0958925	0.169724	0.77				NS
ENSG00000136630	HLX	286.318	1.14436	0.147412	7.76299	8.29521e-15	9.73104e-14	13.012				upregulated in 7TGP-POS
ENSG00000143507	DUSP10	613.122	-0.111645	0.113873	-0.980436	0.326871	0.45659	0.34				NS
ENSG00000143512	HHIPL2	50.617	-2.82281	0.380391	-7.4208	1.16415e-13	1.25506e-12	11.901				upregulated in 7TGP-NEG
ENSG00000143498	TAF1A	455.131	0.0966931	0.127845	0.756328	0.449452	0.580256	0.236				NS
ENSG00000154305	MIA3	3199.87	-0.109972	0.057457	-1.91398	0.0556229	0.107302	0.969				NS
ENSG00000186063	AIDA	2123.96	-0.0994689	0.0665312	-1.49507	0.134896	0.22531	0.647				NS
ENSG00000162819	BROX	2592.42	0.0621512	0.0684183	0.9084	0.363667	0.495275	0.305				NS
ENSG00000197520	FAM177B	76.9385	-0.220392	0.297882	-0.739863	0.459383	0.589626	0.229				NS
ENSG00000154309	DISP1	285.783	0.404282	0.174565	2.31594	0.0205616	0.0453242	1.344				NS
ENSG00000187554	TLR5	62.6133	0.115182	0.324912	0.354501	0.722963	0.810499	0.091				NS
ENSG00000143502	SUSD4	70.5243	-1.08519	0.285932	-3.79526	0.000147488	0.000537008	3.27				upregulated in 7TGP-NEG
ENSG00000178395	C1orf65	1.29144	1.84258	2.35656	0.781895	0.434276	NA	NA				NS
ENSG00000203697	CAPN8	12.3445	-0.345954	0.969466	-0.35685	0.721204	0.80942	0.092				NS
ENSG00000162909	CAPN2	26121.8	-0.296528	0.0426285	-6.95609	3.49838e-12	3.37393e-11	10.472				NS
ENSG00000143514	TP53BP2	3874.45	-0.298542	0.0530323	-5.62944	1.80794e-08	1.14903e-07	6.94				NS
ENSG00000143756	FBXO28	3240.72	-0.0636909	0.0638774	-0.99708	0.318725	0.448025	0.349				NS
ENSG00000143753	DEGS1	3063.04	-0.0165915	0.0592479	-0.280036	0.77945	0.853463	0.069				NS
ENSG00000143748	NVL	1663.25	-0.00889076	0.0776355	-0.114519	0.908826	0.943766	0.025				NS
ENSG00000143771	CNIH4	2079.93	-0.00778534	0.072647	-0.107167	0.914657	0.947643	0.023				NS
ENSG00000162923	WDR26	5674.76	0.0590749	0.0523457	1.12855	0.259087	0.38043	0.42				NS
ENSG00000143786	CNIH3	401.219	0.235893	0.187028	1.26127	0.207212	0.319686	0.495				NS
ENSG00000185842	DNAH14	1220.94	-0.173416	0.0755128	-2.2965	0.0216471	0.0473878	1.324				NS
ENSG00000143815	LBR	4647.41	-0.175521	0.0512949	-3.42181	0.000622062	0.00200793	2.697				NS
ENSG00000154380	ENAH	5819.99	-0.134995	0.0521327	-2.58944	0.00961314	0.0232229	1.634				NS
ENSG00000143742	SRP9	5609.55	-0.107477	0.0585776	-1.83477	0.0665394	0.125139	0.903				NS
ENSG00000143819	EPHX1	506.729	-0.428789	0.116264	-3.68807	0.00022596	0.000794592	3.1				NS
ENSG00000196187	TMEM63A	2208.72	-0.0631434	0.0890643	-0.708964	0.478347	0.608494	0.216				NS
ENSG00000243709	LEFTY1	3.9131	0.000310321	1.50459	0.00020625	0.999835	1	0				NS
ENSG00000143811	PYCR2	1082.49	0.0217215	0.088215	0.246233	0.805502	0.871302	0.06				NS
ENSG00000143751	SDE2	2171.5	-0.0594313	0.0739601	-0.803558	0.421652	0.553809	0.257				NS
ENSG00000163041	H3F3A	2966.67	0.142212	0.0629957	2.25748	0.023978	0.0517041	1.286				NS
ENSG00000182827	ACBD3	3613.22	-0.230844	0.0600419	-3.84471	0.000120693	0.000446201	3.35				NS
ENSG00000183814	LIN9	964.308	-0.466941	0.0950338	-4.91342	8.95014e-07	4.58895e-06	5.338				NS
ENSG00000143799	PARP1	9316.36	-0.0940646	0.0484452	-1.94167	0.0521768	0.101587	0.993				NS
ENSG00000203685	C1orf95	33.6899	4.2334	0.55972	7.56341	3.92627e-14	4.37197e-13	12.359				upregulated in 7TGP-POS
ENSG00000143772	ITPKB	891.408	0.52942	0.0862419	6.13878	8.31569e-10	6.20866e-09	8.207				NS
ENSG00000143801	PSEN2	772.555	-0.303002	0.100813	-3.00559	0.00265066	0.00738306	2.132				NS
ENSG00000163050	ADCK3	994.793	0.766909	0.0876108	8.75359	2.06677e-18	3.08773e-17	16.51				NS
ENSG00000143776	CDC42BPA	10699.2	-0.173008	0.0481155	-3.59567	0.000323553	0.00110091	2.958				NS
ENSG00000181450	ZNF678	581.932	-0.248512	0.119837	-2.07375	0.0381023	0.0772143	1.112				NS
ENSG00000143740	SNAP47	1265.3	-0.0395249	0.0758363	-0.521187	0.602237	0.713836	0.146				NS
ENSG00000081692	JMJD4	1023.43	-0.271397	0.0843797	-3.21638	0.00129819	0.00390243	2.409				NS
ENSG00000143816	WNT9A	266.013	0.275154	0.153841	1.78856	0.0736864	0.136531	0.865	WNT	WNT	WNT	NS
ENSG00000154342	WNT3A	19.3317	-1.88719	0.570587	-3.30746	0.000941463	0.00291773	2.535	WNT	WNT	WNT	upregulated in 7TGP-NEG
ENSG00000143761	ARF1	15256.9	-0.310346	0.0504394	-6.15284	7.61052e-10	5.70215e-09	8.244				NS
ENSG00000143793	C1orf35	753.699	-0.140046	0.103186	-1.35722	0.174711	0.277594	0.557				NS
ENSG00000143774	GUK1	6106.05	-0.0430938	0.0506383	-0.851013	0.394762	0.52642	0.279				NS
ENSG00000198835	GJC2	89.3443	1.08664	0.261034	4.16281	3.1435e-05	0.000127989	3.893				upregulated in 7TGP-POS
ENSG00000181873	IBA57	582.028	0.0659603	0.116086	0.568204	0.569896	0.686958	0.163				NS
ENSG00000154358	OBSCN	2018.02	-0.222093	0.143007	-1.55302	0.120419	0.205288	0.688				NS
ENSG00000154370	TRIM11	2015.25	-0.215823	0.0650283	-3.31891	0.000903685	0.00281235	2.551				NS
ENSG00000168148	HIST3H3	1.51127	1.63087	2.1166	0.770514	0.440995	NA	NA				NS
ENSG00000181218	HIST3H2A	393.181	0.304108	0.14564	2.08808	0.0367905	0.0749176	1.125				NS
ENSG00000196890	HIST3H2BB	495.604	-0.000182285	0.115177	-0.00158265	0.998737	1	0				NS
ENSG00000168159	RNF187	4063.32	0.168229	0.0699174	2.40611	0.0161236	0.0366523	1.436				NS
ENSG00000116574	RHOU	425.406	-0.0448676	0.129882	-0.345448	0.729758	0.815362	0.089				NS
ENSG00000168118	RAB4A	745.614	0.502906	0.0977682	5.14386	2.6915e-07	1.48466e-06	5.828				NS
ENSG00000154429	CCSAP	861.614	-0.0982052	0.0953337	-1.03012	0.302954	0.430399	0.366				NS
ENSG00000143632	ACTA1	8.43733	-0.366557	0.856881	-0.42778	0.668811	0.768257	0.114				NS
ENSG00000069248	NUP133	2970.04	0.167415	0.0626946	2.67033	0.00757763	0.0188179	1.725				NS
ENSG00000135776	ABCB10	1080.41	-0.0887048	0.0825188	-1.07497	0.28239	0.40712	0.39				NS
ENSG00000135801	TAF5L	1078.15	-0.190583	0.0834065	-2.28499	0.0223134	0.0486464	1.313				NS
ENSG00000143641	GALNT2	6816.58	-0.763559	0.0494056	-15.4549	6.9918e-54	4.38016e-52	51.359				NS
ENSG00000177614	PGBD5	570.293	-0.228201	0.107243	-2.12789	0.0333462	0.068949	1.161				NS
ENSG00000135775	COG2	1209.98	0.416152	0.0805687	5.16518	2.40206e-07	1.34037e-06	5.873				NS
ENSG00000135744	AGT	57.2921	-0.908546	0.313977	-2.89367	0.00380766	0.0102081	1.991				NS
ENSG00000119280	C1orf198	2554.88	0.198112	0.0593306	3.33912	0.000840444	0.00263367	2.579				NS
ENSG00000143643	TTC13	824.318	-0.0461295	0.0966679	-0.477196	0.633223	0.740324	0.131				NS
ENSG00000173409	ARV1	227.25	0.179224	0.171054	1.04777	0.294747	0.421349	0.375				NS
ENSG00000182118	FAM89A	356.72	-0.382872	0.132462	-2.89044	0.00384709	0.0102962	1.987				NS
ENSG00000119283	TRIM67	10.8537	-0.840866	0.711273	-1.1822	0.237127	0.355243	0.449				NS
ENSG00000143633	C1orf131	327.269	-0.0856353	0.140176	-0.610914	0.541256	0.663062	0.178				NS
ENSG00000116906	GNPAT	1649.06	-0.102057	0.0717881	-1.42164	0.15513	0.252317	0.598				NS
ENSG00000116903	EXOC8	1431.87	-0.0748333	0.0763367	-0.980306	0.326935	0.456594	0.34				NS
ENSG00000010072	SPRTN	736.373	-0.177886	0.106196	-1.67507	0.0939202	0.166833	0.778				NS
ENSG00000135766	EGLN1	3994.56	-0.0218117	0.0629951	-0.346244	0.729159	0.814881	0.089				NS
ENSG00000116918	TSNAX	1231.58	0.166256	0.0846381	1.96432	0.0494932	0.096932	1.014				NS
ENSG00000162946	DISC1	234.41	0.573879	0.181318	3.16504	0.00155059	0.00457174	2.34			WNT	NS
ENSG00000116991	SIPA1L2	869.912	0.631113	0.0894034	7.05916	1.67511e-12	1.66174e-11	10.779				NS
ENSG00000212916	MAP10	283.736	1.41534	0.181277	7.8076	5.82852e-15	6.94115e-14	13.159				upregulated in 7TGP-POS
ENSG00000135778	NTPCR	977.673	0.0642205	0.0877749	0.731649	0.464383	0.594432	0.226				NS
ENSG00000135749	PCNXL2	1125.35	-0.513056	0.085194	-6.02221	1.7205e-09	1.23389e-08	7.909				NS
ENSG00000143674	MLK4	992.559	-0.178169	0.084993	-2.09628	0.0360576	0.073658	1.133				NS
ENSG00000135750	KCNK1	432.183	-0.546586	0.121516	-4.49804	6.8582e-06	3.07351e-05	4.512				NS
ENSG00000183780	SLC35F3	175.984	1.25483	0.246045	5.10001	3.39634e-07	1.84344e-06	5.734				upregulated in 7TGP-POS
ENSG00000168275	COA6	562.508	-0.0870603	0.108135	-0.805108	0.420757	0.552828	0.257				NS
ENSG00000059588	TARBP1	1542.73	-0.268883	0.103855	-2.58904	0.00962441	0.0232464	1.634				NS
ENSG00000168264	IRF2BP2	2693.2	0.208424	0.0590492	3.52967	0.00041608	0.00138627	2.858				NS
ENSG00000188739	RBM34	27.1409	-0.504732	0.46228	-1.09183	0.274907	0.398644	0.399				NS
ENSG00000054267	ARID4B	3382.63	0.132808	0.0614985	2.15954	0.0308086	0.0643446	1.191				NS
ENSG00000152904	GGPS1	1521.76	0.0523565	0.076381	0.685465	0.49305	0.62037	0.207				NS
ENSG00000162885	B3GALNT2	1279.68	0.0251409	0.0820488	0.306414	0.759289	0.837291	0.077				NS
ENSG00000168243	GNG4	142.931	-1.23552	0.20172	-6.1249	9.07389e-10	6.73428e-09	8.172		WNT		upregulated in 7TGP-NEG
ENSG00000143669	LYST	1267.24	0.00825594	0.0786697	0.104944	0.91642	0.948904	0.023				NS
ENSG00000116962	NID1	1157.09	-0.585662	0.0797773	-7.34122	2.11663e-13	2.23032e-12	11.652			WNT	NS
ENSG00000077585	GPR137B	191.257	0.396984	0.178664	2.22196	0.0262859	0.0559969	1.252				NS
ENSG00000086619	ERO1LB	639.367	-0.0811849	0.105337	-0.770717	0.440875	0.57245	0.242				NS
ENSG00000186197	EDARADD	35.5015	0.417441	0.408351	1.02226	0.306658	0.434668	0.362				NS
ENSG00000116977	LGALS8	4452.44	0.106098	0.0556383	1.90692	0.0565314	0.108829	0.963				NS
ENSG00000119285	HEATR1	5451.64	0.0276629	0.0640527	0.431877	0.665831	0.766132	0.116				NS
ENSG00000077522	ACTN2	237.597	-0.672758	0.161967	-4.15367	3.27191e-05	0.000132602	3.877				NS
ENSG00000116984	MTR	5095.06	-0.0883272	0.0506187	-1.74495	0.0809936	0.147829	0.83				NS
ENSG00000198626	RYR2	119.102	-2.00985	0.238973	-8.41037	4.08735e-17	5.62237e-16	15.25				upregulated in 7TGP-NEG
ENSG00000116996	ZP4	2.43801	5.25143	4.80023	1.09399	0.273957	0.397422	0.401				NS
ENSG00000133019	CHRM3	300.27	0.0839436	0.164618	0.509929	0.610101	0.720695	0.142				NS
ENSG00000155816	FMN2	48.1311	0.70387	0.342319	2.05618	0.0397648	0.0801101	1.096				NS
ENSG00000180875	GREM2	4.49125	-0.988011	1.25423	-0.787742	0.430848	0.563423	0.249				NS
ENSG00000182901	RGS7	59.7537	0.932154	0.307433	3.03205	0.00242896	0.00682159	2.166				NS
ENSG00000091483	FH	3074.19	0.0347528	0.0605215	0.574223	0.565817	0.683443	0.165				NS
ENSG00000117009	KMO	5.15085	3.8966	1.42778	2.72913	0.00635022	0.0160423	1.795				upregulated in 7TGP-POS
ENSG00000054277	OPN3	608.633	0.88221	0.119058	7.4099	1.2639e-13	1.36063e-12	11.866				NS
ENSG00000203668	CHML	3261.34	0.124164	0.0683912	1.8155	0.0694465	0.129593	0.887				NS
ENSG00000162843	WDR64	2.61829	1.57506	1.5557	1.01245	0.311323	0.440276	0.356				NS
ENSG00000174371	EXO1	864.616	-0.463907	0.0937593	-4.94785	7.50366e-07	3.88471e-06	5.411				NS
ENSG00000196289	BECN1P1	1.21591	0.936894	2.31433	0.404824	0.685607	NA	NA				NS
ENSG00000197769	MAP1LC3C	6.63899	1.67275	1.08553	1.54095	0.12333	0.209222	0.679				NS
ENSG00000180287	PLD5	47.5799	-1.74927	0.498383	-3.50989	0.000448291	0.00148468	2.828				upregulated in 7TGP-NEG
ENSG00000143702	CEP170	6314.42	0.0720977	0.0567731	1.26993	0.20411	0.315735	0.501				NS
ENSG00000054282	SDCCAG8	676.08	0.566599	0.109223	5.18752	2.13112e-07	1.1959e-06	5.922				NS
ENSG00000117020	AKT3	3234.44	0.202531	0.0600727	3.37143	0.000747789	0.00236821	2.626				NS
ENSG00000179456	ZBTB18	1154.16	0.137272	0.0830386	1.65312	0.0983072	0.173565	0.761				NS
ENSG00000035687	ADSS	2008.14	-0.103321	0.0703706	-1.46823	0.142041	0.235027	0.629				NS
ENSG00000179397	C1orf101	45.93	0.66738	0.394263	1.69273	0.0905074	0.161943	0.791				NS
ENSG00000121644	DESI2	3049.93	-0.278606	0.0726624	-3.83426	0.000125945	0.000463664	3.334				NS
ENSG00000203667	COX20	1238.97	-0.114614	0.0857665	-1.33634	0.181437	0.286146	0.543				NS
ENSG00000153187	HNRNPU	19026.8	-0.0769719	0.0473426	-1.62585	0.103982	0.182033	0.74				NS
ENSG00000203666	EFCAB2	428.936	-0.156793	0.133468	-1.17476	0.240092	0.358371	0.446				NS
ENSG00000162849	KIF26B	89.997	-1.07477	0.249325	-4.31073	1.62717e-05	6.89826e-05	4.161				upregulated in 7TGP-NEG
ENSG00000185420	SMYD3	590.229	0.0733388	0.117161	0.625967	0.531337	0.654459	0.184				NS
ENSG00000162852	CNST	1404.68	0.546767	0.0838998	6.5169	7.17734e-11	6.04258e-10	9.219				NS
ENSG00000143653	SCCPDH	2052.75	0.0827099	0.0694375	1.19114	0.233598	0.350891	0.455				NS
ENSG00000153207	AHCTF1	6661.25	-0.101149	0.0534217	-1.89341	0.058304	0.111622	0.952				NS
ENSG00000197472	ZNF695	129.507	-0.567541	0.234526	-2.41995	0.0155226	0.035443	1.45				NS
ENSG00000188295	ZNF669	357.974	-0.148425	0.13496	-1.09977	0.271434	0.394444	0.404				NS
ENSG00000196418	ZNF124	371.394	0.0202463	0.143903	0.140694	0.888112	0.930224	0.031				NS
ENSG00000162714	ZNF496	1740.76	0.23704	0.0738709	3.20883	0.00133275	0.00399521	2.398				NS
ENSG00000162711	NLRP3	134.623	0.316107	0.985443	0.320777	0.74838	0.829308	0.081				NS
ENSG00000169224	GCSAML	1.25075	0.99055	2.12502	0.466137	0.641118	NA	NA				NS
ENSG00000198601	OR2M2	3.74692	1.42572	2.32237	0.613907	0.539277	0.661616	0.179				NS
ENSG00000228198	OR2M3	4.64955	0.00770983	2.25041	0.00342597	0.997266	1	0				NS
ENSG00000171180	OR2M4	4.40524	1.42661	2.27088	0.628221	0.529859	0.653035	0.185				NS
ENSG00000196944	OR2T4	4.73012	-2.99093	1.97003	-1.51821	0.12896	0.217143	0.663				NS
ENSG00000175137	SH3BP5L	1960.45	0.0285337	0.0676362	0.421871	0.673119	0.771838	0.112				NS
ENSG00000171161	ZNF672	1714.51	-0.062766	0.0689821	-0.909888	0.362882	0.494543	0.306				NS
ENSG00000171163	ZNF692	1152.37	-0.0658107	0.17582	-0.374308	0.708176	0.799483	0.097				NS
ENSG00000185220	PGBD2	231.195	0.240508	0.163674	1.46944	0.141713	0.234641	0.63				NS
ENSG00000184731	FAM110C	278.306	-0.0487525	0.146785	-0.332136	0.739787	0.823066	0.085				NS
ENSG00000035115	SH3YL1	447.186	0.546638	0.12322	4.43626	9.15368e-06	4.0403e-05	4.394				NS
ENSG00000143727	ACP1	2531.87	0.11981	0.0619724	1.93327	0.0532026	0.103328	0.986				NS
ENSG00000189292	FAM150B	3.55934	-0.0977556	1.24586	-0.0784645	0.937459	0.963169	0.016				NS
ENSG00000151353	TMEM18	1124.14	0.566137	0.083169	6.80707	9.96081e-12	9.20742e-11	10.036				NS
ENSG00000172554	SNTG2	3.04735	0.958604	1.34942	0.710381	0.477468	0.607738	0.216				NS
ENSG00000115705	TPO	2.51519	0.694062	1.50554	0.461005	0.644795	0.748979	0.126				NS
ENSG00000130508	PXDN	16679.4	2.0609	0.0527118	39.0975	0	0	Inf				upregulated in 7TGP-POS
ENSG00000186487	MYT1L	5.4634	1.25187	1.16743	1.07233	0.283571	0.408548	0.389				NS
ENSG00000032389	TSSC1	1462.23	0.124273	0.0776417	1.60059	0.109467	0.189764	0.722				NS
ENSG00000171853	TRAPPC12	2178.99	0.138274	0.0712091	1.9418	0.0521611	0.10157	0.993				NS
ENSG00000182551	ADI1	2254.93	-0.071241	0.0754503	-0.944211	0.345062	0.476113	0.322				NS
ENSG00000171865	RNASEH1	1203.96	0.0327729	0.0763441	0.429279	0.66772	0.767477	0.115				NS
ENSG00000118004	COLEC11	9.20106	0.6933	0.766617	0.904363	0.365803	0.497458	0.303				NS
ENSG00000151360	ALLC	3.86051	1.01071	1.25634	0.804488	0.421115	0.5532	0.257				NS
ENSG00000176887	SOX11	162.467	-2.36635	0.201775	-11.7277	9.19341e-32	2.76358e-30	29.559				upregulated in 7TGP-NEG
ENSG00000134326	CMPK2	1072.71	-0.235756	0.0826779	-2.8515	0.0043514	0.0114811	1.94				NS
ENSG00000134321	RSAD2	3225.99	0.293327	0.0577472	5.07949	3.78446e-07	2.03779e-06	5.691				NS
ENSG00000151692	RNF144A	1108.47	-0.186702	0.0807804	-2.31122	0.0208205	0.0458138	1.339				NS
ENSG00000115738	ID2	79.7418	-0.045324	0.283917	-0.159638	0.873166	0.920309	0.036				NS
ENSG00000134313	KIDINS220	5293.83	0.206334	0.0550865	3.74564	0.000179932	0.000645833	3.19				NS
ENSG00000143797	MBOAT2	1455.42	-0.295481	0.0785829	-3.76012	0.000169831	0.000612376	3.213				NS
ENSG00000151693	ASAP2	7680.59	0.2383	0.0462073	5.15718	2.50693e-07	1.39471e-06	5.856				NS
ENSG00000119185	ITGB1BP1	3462.58	-0.231595	0.064031	-3.61692	0.000298125	0.00102161	2.991				NS
ENSG00000119203	CPSF3	2140.74	0.22914	0.063026	3.63564	0.000277286	0.000956138	3.019				NS
ENSG00000134330	IAH1	1481.12	-0.0749715	0.0727454	-1.0306	0.302728	0.43016	0.366				NS
ENSG00000151694	ADAM17	4861.77	0.193516	0.0537831	3.59807	0.000320581	0.00109154	2.962				NS
ENSG00000134308	YWHAQ	21544.4	-0.369802	0.0587707	-6.29229	3.12816e-10	2.46256e-09	8.609				NS
ENSG00000115750	TAF1B	1530.05	0.294796	0.0740983	3.97844	6.93688e-05	0.000266638	3.574				NS
ENSG00000134317	GRHL1	213.741	-0.487868	0.165302	-2.95138	0.00316358	0.00866122	2.062				NS
ENSG00000172059	KLF11	1986.11	0.225682	0.0651984	3.46146	0.000537252	0.00175283	2.756				NS
ENSG00000205795	CYS1	136.068	-0.00492505	0.199517	-0.0246849	0.980306	0.993695	0.003				NS
ENSG00000171848	RRM2	8566.21	-0.630583	0.0501727	-12.5683	3.15599e-36	1.12844e-34	33.948				NS
ENSG00000115756	HPCAL1	7857.23	-0.353947	0.0492529	-7.18633	6.65549e-13	6.82485e-12	11.166				NS
ENSG00000115758	ODC1	9526.13	0.340664	0.0590534	5.76875	7.98616e-09	5.30395e-08	7.275				NS
ENSG00000115761	NOL10	2392.14	0.00885165	0.0621013	0.142536	0.886657	0.929484	0.032				NS
ENSG00000143882	ATP6V1C2	55.0666	0.233307	0.325187	0.717454	0.473094	0.603304	0.219			WNT	NS
ENSG00000143870	PDIA6	15481.3	-0.345817	0.0486863	-7.10295	1.22118e-12	1.22446e-11	10.912				NS
ENSG00000162975	KCNF1	7.60613	0.0945671	0.881802	0.107243	0.914596	0.947643	0.023				NS
ENSG00000150873	C2orf50	4.80127	0.0258234	1.1377	0.0226979	0.981891	0.9947	0.002				NS
ENSG00000162976	PQLC3	449.442	-0.101749	0.115945	-0.877559	0.380183	0.512155	0.291				NS
ENSG00000134318	ROCK2	8658.37	0.116255	0.0492859	2.3588	0.0183343	0.0409964	1.387	WNT			NS
ENSG00000169016	E2F6	1308.67	-0.275525	0.0768222	-3.58653	0.000335114	0.00113635	2.944				NS
ENSG00000196208	GREB1	352.037	-0.709887	0.135051	-5.25642	1.46886e-07	8.40075e-07	6.076				NS
ENSG00000134324	LPIN1	7757.08	-0.651724	0.0536048	-12.1579	5.20554e-34	1.69835e-32	31.77				NS
ENSG00000071575	TRIB2	5561.62	1.1249	0.0537989	20.9093	4.40832e-97	6.44392e-95	94.191				upregulated in 7TGP-POS
ENSG00000162981	FAM84A	8.61445	-2.90175	0.978401	-2.96581	0.00301887	0.00829549	2.081				upregulated in 7TGP-NEG
ENSG00000151779	NBAS	3252.18	-0.0674624	0.0637121	-1.05886	0.289662	0.415575	0.381				NS
ENSG00000079785	DDX1	5379.34	-0.0338435	0.0512594	-0.660241	0.509099	0.634088	0.198				NS
ENSG00000134323	MYCN	16.7325	2.24159	0.645042	3.4751	0.000510658	0.00167412	2.776				upregulated in 7TGP-POS
ENSG00000197872	FAM49A	6.40198	-0.965452	1.14436	-0.843659	0.39886	0.531077	0.275				NS
ENSG00000214842	RAD51AP2	4.31601	-0.579333	1.67719	-0.345419	0.729779	0.815362	0.089				NS
ENSG00000163032	VSNL1	62.889	3.43647	1.63642	2.1	0.0357288	0.0731049	1.136				NS
ENSG00000163029	SMC6	2386.98	0.098779	0.065487	1.50837	0.131459	0.220552	0.656				NS
ENSG00000178295	GEN1	875.05	-0.250692	0.0899293	-2.78765	0.00530915	0.0136647	1.864				NS
ENSG00000170745	KCNS3	762.687	-1.09712	0.100598	-10.906	1.07921e-27	2.76003e-26	25.559				upregulated in 7TGP-NEG
ENSG00000240857	RDH14	548.194	0.188901	0.111155	1.69944	0.0892356	0.16002	0.796				NS
ENSG00000143867	OSR1	278.526	1.16182	0.627735	1.85082	0.0641959	0.121344	0.916				NS
ENSG00000183891	TTC32	288.34	0.444811	0.16231	2.7405	0.00613456	0.0155555	1.808				NS
ENSG00000118965	WDR35	1475.37	0.387821	0.0758065	5.11593	3.12202e-07	1.70386e-06	5.769				NS
ENSG00000132031	MATN3	56.4544	-0.165248	0.383658	-0.430716	0.666675	0.76665	0.115				NS
ENSG00000068697	LAPTM4A	6080.22	0.0349959	0.0643798	0.543586	0.586727	0.700632	0.155				NS
ENSG00000115884	SDC1	2975.27	0.0587183	0.0655611	0.895626	0.370452	0.502177	0.299			WNT	NS
ENSG00000055917	PUM2	6990.82	0.0806389	0.0546811	1.47471	0.14029	0.232828	0.633				NS
ENSG00000143878	RHOB	2049.33	-0.58196	0.0656984	-8.85805	8.14253e-19	1.2363e-17	16.908				NS
ENSG00000118960	HS1BP3	706.856	0.0425944	0.0985102	0.432386	0.665461	0.765825	0.116				NS
ENSG00000143869	GDF7	5.83905	-1.56512	1.11865	-1.39911	0.161781	0.261217	0.583				NS
ENSG00000118961	C2orf43	709.838	-0.0574019	0.0965719	-0.594396	0.552248	0.671707	0.173				NS
ENSG00000084674	APOB	1.58401	-0.935282	2.05172	-0.455852	0.648497	NA	NA				NS
ENSG00000119771	KLHL29	902.034	-0.0265585	0.0925627	-0.286924	0.77417	0.849553	0.071				NS
ENSG00000119778	ATAD2B	733.107	0.0924025	0.102284	0.903393	0.366317	0.49793	0.303				NS
ENSG00000173960	UBXN2A	1089.97	0.0120954	0.0907525	0.133279	0.893972	0.934165	0.03				NS
ENSG00000205639	MFSD2B	57.3191	-0.699091	0.448958	-1.55714	0.119437	0.20394	0.69				NS
ENSG00000163026	C2orf44	441.539	0.0886838	0.128248	0.691503	0.48925	0.617046	0.21				NS
ENSG00000119782	FKBP1B	5.36748	0.734433	1.37636	0.533605	0.593615	0.706329	0.151				NS
ENSG00000115128	SF3B14	1558.22	-0.0895658	0.0805604	-1.11178	0.266231	0.388824	0.41				NS
ENSG00000219626	FAM228B	99.6891	0.456715	0.282368	1.61745	0.105782	0.184545	0.734				NS
ENSG00000115129	TP53I3	728.115	0.172634	0.127358	1.3555	0.175259	0.278182	0.556				NS
ENSG00000176732	PFN4	22.6249	-0.114984	0.508	-0.226347	0.820932	0.883124	0.054				NS
ENSG00000186453	FAM228A	1.24718	2.38744	2.76356	0.863902	0.387642	NA	NA				NS
ENSG00000198399	ITSN2	2509.54	-0.313258	0.0640016	-4.89453	9.85388e-07	5.01438e-06	5.3				NS
ENSG00000084676	NCOA1	1369.79	0.191646	0.0777237	2.46574	0.0136732	0.0317551	1.498				NS
ENSG00000184924	PTRHD1	558.99	0.208259	0.126886	1.6413	0.100734	0.177137	0.752				NS
ENSG00000138092	CENPO	1364.08	-0.464246	0.0841096	-5.51954	3.39886e-08	2.0993e-07	6.678				NS
ENSG00000138031	ADCY3	1104.28	0.149983	0.0810883	1.84962	0.0643682	0.121608	0.915				NS
ENSG00000115137	DNAJC27	192.799	0.273451	0.198975	1.3743	0.169349	0.270951	0.567				NS
ENSG00000084710	EFR3B	103.039	0.269182	0.243145	1.10709	0.268257	0.391169	0.408				NS
ENSG00000119772	DNMT3A	1307.7	-0.100003	0.0801389	-1.24787	0.212079	0.325554	0.487				NS
ENSG00000138101	DTNB	320.136	-0.349037	0.138897	-2.51292	0.0119737	0.0282437	1.549				NS
ENSG00000143970	ASXL2	2574.14	0.175297	0.0717135	2.4444	0.0145093	0.0334209	1.476				NS
ENSG00000084731	KIF3C	2079.02	-0.076758	0.072972	-1.05188	0.292853	0.419259	0.378				NS
ENSG00000084733	RAB10	5667.88	-0.17055	0.072344	-2.35749	0.0183991	0.0411351	1.386				NS
ENSG00000157833	GAREML	191.015	-0.106288	0.17658	-0.601924	0.547225	0.667905	0.175				NS
ENSG00000084754	HADHA	6787.3	-0.0538766	0.0594932	-0.905593	0.365151	0.496741	0.304				NS
ENSG00000138029	HADHB	1503.1	0.13662	0.088853	1.5376	0.124147	0.210441	0.677				NS
ENSG00000173567	GPR113	17.3403	0.324198	0.584192	0.554952	0.578928	0.694441	0.158				NS
ENSG00000138018	EPT1	2302.5	-0.247734	0.0677188	-3.65828	0.000253913	0.000882069	3.054				NS
ENSG00000157856	DRC1	4.83099	-1.1208	1.13422	-0.988169	0.32307	0.452723	0.344				NS
ENSG00000115155	OTOF	2.27869	-1.22773	1.76901	-0.694021	0.487669	0.615491	0.211				NS
ENSG00000171303	KCNK3	104.037	-0.476001	0.234275	-2.0318	0.0421734	0.0843695	1.074				NS
ENSG00000213699	SLC35F6	1833.84	-0.142009	0.0704841	-2.01476	0.0439297	0.0874022	1.058				NS
ENSG00000115163	CENPA	662.35	-0.530912	0.10553	-5.03091	4.88146e-07	2.59011e-06	5.587				NS
ENSG00000157851	DPYSL5	135.254	0.254774	0.214223	1.1893	0.234323	0.351768	0.454				NS
ENSG00000084764	MAPRE3	252.811	-0.352074	0.160951	-2.18746	0.0287086	0.0604766	1.218				NS
ENSG00000119777	TMEM214	2549.29	-0.251913	0.0688519	-3.65877	0.000253431	0.000880599	3.055				NS
ENSG00000084693	AGBL5	767.119	-0.30202	0.102095	-2.95822	0.00309419	0.00848871	2.071				NS
ENSG00000228474	OST4	1240.4	-0.214268	0.0878965	-2.43773	0.0147798	0.0339444	1.469				NS
ENSG00000138080	EMILIN1	27.4223	1.00543	0.63893	1.57362	0.115576	0.198187	0.703				NS
ENSG00000138030	KHK	120.813	-0.698701	0.313782	-2.2267	0.025967	0.0554286	1.256				NS
ENSG00000138028	CGREF1	9.30479	3.95044	1.06584	3.7064	0.000210224	0.000743816	3.129				upregulated in 7TGP-POS
ENSG00000143994	ABHD1	5.03647	1.73298	1.32141	1.31147	0.1897	0.297121	0.527				NS
ENSG00000138073	PREB	1732.52	-0.234663	0.0762133	-3.07903	0.00207677	0.00592511	2.227				NS
ENSG00000138074	SLC5A6	1192.45	-0.23088	0.0863122	-2.67494	0.00747435	0.0185831	1.731				NS
ENSG00000138085	ATRAID	1734.44	0.255596	0.0824717	3.0992	0.00194047	0.00558463	2.253				NS
ENSG00000084774	CAD	4081.66	0.112782	0.0633932	1.77909	0.075225	0.138881	0.857				NS
ENSG00000115194	SLC30A3	96.1804	-1.0875	0.25302	-4.29807	1.7229e-05	7.28188e-05	4.138				upregulated in 7TGP-NEG
ENSG00000163793	DNAJC5G	1.4565	-2.78781	2.37065	-1.17597	0.239608	NA	NA				NS
ENSG00000138100	TRIM54	7.38207	-1.54495	0.914912	-1.68864	0.0912892	0.163028	0.788				NS
ENSG00000163794	UCN	96.6871	0.44328	0.470846	0.941455	0.346472	0.47766	0.321				NS
ENSG00000115207	GTF3C2	1686.17	0.0864212	0.0785819	1.09976	0.271437	0.394444	0.404				NS
ENSG00000115211	EIF2B4	1109.51	0.0873382	0.0927913	0.941233	0.346585	0.477773	0.321				NS
ENSG00000115234	SNX17	2870.49	0.382011	0.0704818	5.42	5.95994e-08	3.56449e-07	6.448				NS
ENSG00000163795	ZNF513	360.396	-0.127012	0.128263	-0.990247	0.322053	0.451596	0.345				NS
ENSG00000115241	PPM1G	4887.55	-0.18855	0.0681922	-2.76497	0.00569277	0.0145416	1.837				NS
ENSG00000115216	NRBP1	4158.27	-0.0190763	0.0571018	-0.334076	0.738322	0.822442	0.085				NS
ENSG00000157992	KRTCAP3	44.6969	-0.968216	0.394451	-2.45459	0.0141045	0.0326093	1.487				NS
ENSG00000138002	IFT172	704.206	0.406835	0.131459	3.09477	0.00196964	0.00565736	2.247				NS
ENSG00000115226	FNDC4	416.108	-0.295032	0.156094	-1.89009	0.0587459	0.112281	0.95				NS
ENSG00000084734	GCKR	134.561	-1.59249	0.981046	-1.62326	0.104535	0.182721	0.738				NS
ENSG00000221843	C2orf16	6.59444	0	2.20983	0	1	1	0				NS
ENSG00000243943	ZNF512	529.589	0.0159801	0.127235	0.125595	0.900053	0.938476	0.028				NS
ENSG00000176714	CCDC121	53.7008	0.0263531	0.348875	0.0755374	0.939787	0.964697	0.016				NS
ENSG00000198522	GPN1	839.472	-0.065827	0.11312	-0.581921	0.56062	0.679139	0.168				NS
ENSG00000119760	SUPT7L	2036.57	-0.0790527	0.0730456	-1.08224	0.279147	0.40342	0.394				NS
ENSG00000163798	SLC4A1AP	1546.92	-0.0275016	0.0746291	-0.36851	0.712493	0.802968	0.095				NS
ENSG00000171174	RBKS	108.679	1.09386	0.273075	4.00569	6.18355e-05	0.000239534	3.621				upregulated in 7TGP-POS
ENSG00000158019	BRE	387.713	0.462578	0.137157	3.37261	0.000744605	0.00236013	2.627				NS
ENSG00000075426	FOSL2	8467.69	-0.226912	0.0457004	-4.96522	6.86226e-07	3.56876e-06	5.447				NS
ENSG00000163803	PLB1	148.559	-0.0234622	0.26052	-0.0900591	0.92824	0.956268	0.019				NS
ENSG00000213639	PPP1CB	8592.72	0.0325797	0.0563321	0.57835	0.563028	0.681336	0.167				NS
ENSG00000163806	SPDYA	35.246	0.36636	0.480294	0.762783	0.445593	0.577068	0.239				NS
ENSG00000171103	TRMT61B	373.269	-0.0258129	0.131881	-0.195729	0.844823	0.90025	0.046				NS
ENSG00000163811	WDR43	3020.78	0.0477904	0.0651948	0.73304	0.463534	0.593601	0.227				NS
ENSG00000189350	FAM179A	114.234	0.93767	0.51533	1.81955	0.0688273	0.128631	0.891				NS
ENSG00000115295	CLIP4	3638.97	-0.268483	0.0777748	-3.45206	0.000556325	0.00181109	2.742				NS
ENSG00000171094	ALK	34.8564	-1.15061	0.40634	-2.83165	0.00463088	0.0121262	1.916				upregulated in 7TGP-NEG
ENSG00000119801	YPEL5	1920.56	-0.10897	0.0847908	-1.28516	0.198735	0.308757	0.51				NS
ENSG00000213626	LBH	286.886	1.15416	0.226462	5.09649	3.4601e-07	1.876e-06	5.727				upregulated in 7TGP-POS
ENSG00000172954	LCLAT1	1365.7	-0.356128	0.0885269	-4.02282	5.75057e-05	0.000223984	3.65				NS
ENSG00000162949	CAPN13	1.70762	0.0459534	1.78352	0.0257656	0.979444	NA	NA				NS
ENSG00000158089	GALNT14	166.813	-1.56171	0.206154	-7.57543	3.57943e-14	3.99471e-13	12.399				upregulated in 7TGP-NEG
ENSG00000214711	CAPN14	17.46	-1.38272	0.614567	-2.2499	0.024455	0.0525821	1.279				NS
ENSG00000013016	EHD3	402.28	-0.873663	0.139171	-6.27763	3.43777e-10	2.69633e-09	8.569				NS
ENSG00000158125	XDH	166.357	-0.731341	0.203977	-3.58542	0.00033654	0.00114067	2.943				NS
ENSG00000162959	MEMO1	119.83	-0.329322	0.231636	-1.42172	0.155108	0.252308	0.598				NS
ENSG00000162961	DPY30	972.404	-0.0780591	0.105345	-0.740987	0.458701	0.589031	0.23				NS
ENSG00000021574	SPAST	1091.73	-0.269892	0.0975848	-2.76572	0.00567976	0.0145108	1.838				NS
ENSG00000152683	SLC30A6	1365.74	0.408615	0.0900002	4.54015	5.62136e-06	2.55454e-05	4.593				NS
ENSG00000091106	NLRC4	1.19571	0.154005	4.67655	0.0329313	0.973729	NA	NA				NS
ENSG00000119820	YIPF4	1772.54	-0.040724	0.0729184	-0.558488	0.576511	0.692604	0.16				NS
ENSG00000115760	BIRC6	7661.84	-0.0355581	0.0611159	-0.581815	0.560691	0.67917	0.168				NS
ENSG00000018699	TTC27	743.129	0.204579	0.11435	1.78906	0.0736048	0.136397	0.865				NS
ENSG00000049323	LTBP1	4924.01	-0.5914	0.0762974	-7.75124	9.09966e-15	1.06496e-13	12.973				NS
ENSG00000152689	RASGRP3	124.108	4.35061	1.06446	4.08716	4.36679e-05	0.0001733	3.761				upregulated in 7TGP-POS
ENSG00000119812	FAM98A	915.741	-0.240419	0.0985716	-2.43903	0.0147268	0.0338486	1.47				NS
ENSG00000150938	CRIM1	12413.7	0.594286	0.0542026	10.9642	5.68266e-28	1.48127e-26	25.829				NS
ENSG00000171055	FEZ2	1682.75	-0.0717602	0.0773286	-0.92799	0.353413	0.485121	0.314				NS
ENSG00000205221	VIT	1.74545	2.03148	2.23505	0.908917	0.363394	NA	NA				NS
ENSG00000115808	STRN	2766.43	-0.201401	0.0644309	-3.12585	0.00177291	0.00515185	2.288			WNT	NS
ENSG00000008869	HEATR5B	1839.72	-0.0405246	0.0785913	-0.515637	0.606108	0.717341	0.144				NS
ENSG00000152133	GPATCH11	842.304	-0.38224	0.103773	-3.68342	0.000230127	0.000808101	3.093				NS
ENSG00000055332	EIF2AK2	4964.73	-0.163963	0.0658603	-2.48955	0.0127903	0.0299567	1.524				NS
ENSG00000218739	AC007390.5	966.453	-0.280938	0.0917125	-3.06325	0.00218947	0.00621809	2.206				NS
ENSG00000115816	CEBPZ	3428.25	-0.00988325	0.0616554	-0.160298	0.872646	0.920036	0.036				NS
ENSG00000003509	NDUFAF7	522.132	-0.269567	0.114936	-2.34537	0.0190081	0.0423191	1.373				NS
ENSG00000115825	PRKD3	4061.18	-0.136575	0.0644057	-2.12055	0.0339599	0.0700237	1.155				NS
ENSG00000115828	QPCT	287.585	-0.182247	0.151958	-1.19933	0.2304	0.347418	0.459				NS
ENSG00000163171	CDC42EP3	4676.15	-0.673442	0.0665286	-10.1226	4.38608e-24	9.27609e-23	22.033				NS
ENSG00000115841	RMDN2	186.142	0.111363	0.200573	0.555223	0.578742	0.694379	0.158				NS
ENSG00000138061	CYP1B1	1863.6	1.18658	0.0741551	16.0014	1.24964e-57	8.5078e-56	55.07				upregulated in 7TGP-POS
ENSG00000119787	ATL2	2261.51	-0.349313	0.0654224	-5.33934	9.32841e-08	5.45866e-07	6.263				NS
ENSG00000143889	HNRNPLL	1773.01	-0.0061857	0.0734888	-0.0841721	0.93292	0.959696	0.018				NS
ENSG00000143891	GALM	589.225	-0.248716	0.115279	-2.15751	0.0309659	0.0646279	1.19				NS
ENSG00000115875	SRSF7	4429.64	-0.224785	0.0543928	-4.13262	3.58656e-05	0.000144568	3.84				NS
ENSG00000152147	GEMIN6	414.836	-0.143707	0.128621	-1.11728	0.263873	0.386288	0.413				NS
ENSG00000163214	DHX57	1500.99	-0.198234	0.0744484	-2.6627	0.00775161	0.0192051	1.717				NS
ENSG00000188010	MORN2	197.735	-0.2086	0.183842	-1.13467	0.256513	0.377515	0.423				NS
ENSG00000214694	ARHGEF33	10.3384	-0.0851758	0.814382	-0.104589	0.916702	0.948904	0.023				NS
ENSG00000115904	SOS1	2746.79	0.0798788	0.0638298	1.25143	0.210776	0.32382	0.49				NS
ENSG00000205111	CDKL4	11.68	0.814262	0.769441	1.05825	0.289941	0.415834	0.381				NS
ENSG00000011566	MAP4K3	1862.55	-0.0397288	0.0683682	-0.5811	0.561173	0.679478	0.168				NS
ENSG00000152154	TMEM178A	39.2123	-0.115965	0.636457	-0.182203	0.855423	0.907331	0.042				NS
ENSG00000138050	THUMPD2	320.742	0.770044	0.152923	5.03552	4.76557e-07	2.53405e-06	5.596				NS
ENSG00000183023	SLC8A1	550.918	0.379731	0.10833	3.50534	0.00045603	0.0015083	2.822				NS
ENSG00000162878	PKDCC	93.8867	-0.410973	0.253002	-1.62439	0.104293	0.182449	0.739				NS
ENSG00000143924	EML4	3738.48	-0.692124	0.0560923	-12.339	5.5842e-35	1.9062e-33	32.72				NS
ENSG00000115944	COX7A2L	2301.8	-0.0160184	0.0743073	-0.215569	0.829323	0.889581	0.051				NS
ENSG00000171126	KCNG3	138.862	-0.921089	0.207747	-4.4337	9.26278e-06	4.08483e-05	4.389				NS
ENSG00000057935	MTA3	948.27	-0.37348	0.0892305	-4.18556	2.84463e-05	0.000116552	3.933				NS
ENSG00000115970	THADA	1353.33	0.166121	0.0828347	2.00546	0.0449142	0.0891469	1.05				NS
ENSG00000152518	ZFP36L2	2022.29	-0.380454	0.0836777	-4.54666	5.45048e-06	2.48143e-05	4.605				NS
ENSG00000152527	PLEKHH2	393.225	0.920993	0.152672	6.03251	1.61437e-09	1.16338e-08	7.934				NS
ENSG00000223658	AC011242.6	44.864	-0.0519375	0.4247	-0.122292	0.902668	0.939793	0.027				NS
ENSG00000138036	DYNC2LI1	313.63	0.0801209	0.148985	0.537777	0.590731	0.703928	0.152				NS
ENSG00000143921	ABCG8	1.95016	1.41289	1.71436	0.824149	0.409855	NA	NA				NS
ENSG00000138095	LRPPRC	13588.6	0.0138376	0.0483665	0.286099	0.774802	0.849934	0.071				NS
ENSG00000138032	PPM1B	960.588	-0.193333	0.11568	-1.67128	0.0946661	0.167852	0.775			WNT	NS
ENSG00000138079	SLC3A1	5.3907	-0.78295	1.40211	-0.558408	0.576566	0.692604	0.16				NS
ENSG00000138078	PREPL	2021.11	0.0793668	0.0695816	1.14063	0.254024	0.374333	0.427				NS
ENSG00000143919	CAMKMT	171.136	-0.550652	0.204763	-2.68921	0.00716205	0.0178423	1.749				NS
ENSG00000138083	SIX3	16.8285	1.25371	0.737541	1.69985	0.0891596	0.159953	0.796				NS
ENSG00000170577	SIX2	120.386	0.280831	0.361327	0.777221	0.437028	0.56934	0.245				NS
ENSG00000068784	SRBD1	1048.65	-0.255909	0.0876125	-2.92091	0.00349007	0.00945782	2.024				NS
ENSG00000171132	PRKCE	776.083	-0.207883	0.10789	-1.92682	0.0540024	0.104663	0.98				NS
ENSG00000116016	EPAS1	5253.1	-0.592796	0.052903	-11.2054	3.83808e-29	1.05583e-27	26.976				NS
ENSG00000250565	ATP6V1E2	205.593	-0.280778	0.176012	-1.59522	0.110663	0.1914	0.718				NS
ENSG00000119729	RHOQ	1591.38	-0.373442	0.0740108	-5.04578	4.51685e-07	2.41211e-06	5.618				NS
ENSG00000151665	PIGF	321.412	0.0419164	0.147074	0.285001	0.775643	0.850606	0.07				NS
ENSG00000119878	CRIPT	760.344	-0.0856429	0.110156	-0.777469	0.436882	0.569249	0.245				NS
ENSG00000171150	SOCS5	1860.7	-0.349861	0.070742	-4.94559	7.59137e-07	3.92602e-06	5.406				NS
ENSG00000180398	MCFD2	11078.6	-0.123402	0.0498763	-2.47416	0.0133551	0.0311034	1.507				NS
ENSG00000068724	TTC7A	1954.02	-0.433404	0.0666819	-6.49958	8.05458e-11	6.73927e-10	9.171				NS
ENSG00000239605	C2orf61	32.0961	1.40806	1.04459	1.34796	0.177672	0.28125	0.551				NS
ENSG00000143933	CALM2	10429.6	-0.549675	0.0458241	-11.9953	3.75868e-33	1.19748e-31	30.922				NS
ENSG00000119888	EPCAM	153.271	0.0739473	0.271306	0.27256	0.785191	0.857168	0.067				NS
ENSG00000095002	MSH2	3054.11	-0.0654072	0.0586343	-1.11551	0.264632	0.387209	0.412				NS
ENSG00000184261	KCNK12	17.6412	-0.422754	0.567264	-0.745251	0.45612	0.586875	0.231				NS
ENSG00000116062	MSH6	6516.47	-0.362839	0.0512319	-7.08228	1.41803e-12	1.41329e-11	10.85				NS
ENSG00000138081	FBXO11	2785.52	-0.323619	0.0604293	-5.35533	8.54015e-08	5.00722e-07	6.3				NS
ENSG00000170802	FOXN2	1707.76	-0.307254	0.0855624	-3.591	0.000329414	0.00111983	2.951				NS
ENSG00000162869	PPP1R21	352.787	0.124402	0.159271	0.78107	0.434761	0.567377	0.246				NS
ENSG00000243244	STON1	92.5216	-0.187175	0.25087	-0.746103	0.455605	0.586419	0.232				NS
ENSG00000138039	LHCGR	1.28561	-0.0200079	2.70491	-0.00739688	0.994098	NA	NA				NS
ENSG00000179915	NRXN1	8.45848	1.46367	1.02118	1.43331	0.15177	0.248015	0.606				NS
ENSG00000115239	GPR75-ASB3	50.4809	-0.418244	0.353983	-1.18154	0.23739	0.355476	0.449				NS
ENSG00000143942	CHAC2	242.979	-0.469444	0.162431	-2.89012	0.00385096	0.0103047	1.987				NS
ENSG00000068912	ERLEC1	2783.72	-0.342903	0.0725694	-4.72517	2.29919e-06	1.10157e-05	4.958				NS
ENSG00000119737	GPR75	65.8394	-1.20745	0.304493	-3.96544	7.32614e-05	0.000280588	3.552				upregulated in 7TGP-NEG
ENSG00000068878	PSME4	6118	-0.291185	0.0534222	-5.45064	5.01886e-08	3.02961e-07	6.519		WNT		NS
ENSG00000170634	ACYP2	304.981	-0.524947	0.146509	-3.58303	0.000339626	0.00114982	2.939				NS
ENSG00000177994	C2orf73	4.23622	1.06647	1.28613	0.829207	0.406987	0.539538	0.268				NS
ENSG00000115306	SPTBN1	37581.9	0.0671187	0.0437903	1.53273	0.125342	0.212176	0.673				NS
ENSG00000214595	EML6	507.301	0.482371	0.136104	3.54413	0.000393906	0.00131981	2.879				NS
ENSG00000115310	RTN4	13598.6	0.176089	0.0492565	3.57494	0.000350312	0.00118412	2.927				NS
ENSG00000162994	CLHC1	231.6	-0.0822164	0.197406	-0.416484	0.677056	0.775143	0.111				NS
ENSG00000115355	CCDC88A	6888.66	-0.266314	0.0535174	-4.97622	6.48374e-07	3.3849e-06	5.47				NS
ENSG00000163001	CCDC104	1238.26	-0.0716044	0.0783189	-0.914267	0.360576	0.492119	0.308				NS
ENSG00000138035	PNPT1	2231.59	-0.115281	0.062724	-1.83791	0.0660762	0.124378	0.905				NS
ENSG00000115380	EFEMP1	2819.06	3.991	0.139413	28.6272	3.08087e-180	1.17784e-177	176.929				upregulated in 7TGP-POS
ENSG00000055813	CCDC85A	40.5991	0.505937	0.368701	1.37221	0.169997	0.271755	0.566				NS
ENSG00000028116	VRK2	646.259	-0.536952	0.107517	-4.99413	5.91024e-07	3.10835e-06	5.507				NS
ENSG00000115392	FANCL	773.258	-0.0823248	0.0952914	-0.863927	0.387628	0.519742	0.284				NS
ENSG00000119866	BCL11A	87.5541	1.59954	0.302163	5.29366	1.19895e-07	6.92345e-07	6.16				upregulated in 7TGP-POS
ENSG00000115421	PAPOLG	740.758	-0.108084	0.107292	-1.00738	0.313751	0.442786	0.354				NS
ENSG00000162924	REL	1073.48	-0.274207	0.0839885	-3.26481	0.00109537	0.00334876	2.475				NS
ENSG00000162927	PUS10	204.434	-0.337837	0.178043	-1.89751	0.057761	0.110796	0.955				NS
ENSG00000162928	PEX13	1548.18	-0.274002	0.0833241	-3.28838	0.00100764	0.00310284	2.508				NS
ENSG00000162929	KIAA1841	609.203	-0.502644	0.105462	-4.76613	1.87802e-06	9.15469e-06	5.038				NS
ENSG00000115464	USP34	7442.95	-0.466997	0.0466375	-10.0133	1.33166e-23	2.75381e-22	21.56		WNT	WNT	NS
ENSG00000082898	XPO1	12765	-0.534586	0.0485889	-11.0022	3.72834e-28	9.76968e-27	26.01		WNT		NS
ENSG00000170264	FAM161A	607.861	-0.481731	0.114589	-4.20398	2.6226e-05	0.000108019	3.966				NS
ENSG00000115484	CCT4	10733.2	-0.703181	0.0524404	-13.4091	5.34599e-41	2.32387e-39	38.634				NS
ENSG00000173163	COMMD1	440.235	-0.704128	0.128257	-5.48996	4.02032e-08	2.45869e-07	6.609				NS
ENSG00000170340	B3GNT2	1065.82	-0.73224	0.0884348	-8.28001	1.23169e-16	1.65001e-15	14.783				NS
ENSG00000186889	TMEM17	85.4801	-0.385722	0.265938	-1.45042	0.146941	0.241553	0.617				NS
ENSG00000115504	EHBP1	3145.45	-0.23657	0.0606389	-3.90129	9.56827e-05	0.000360533	3.443				NS
ENSG00000115507	OTX1	43.4958	-1.40296	0.392538	-3.57409	0.000351452	0.00118743	2.925				upregulated in 7TGP-NEG
ENSG00000143951	WDPCP	167.661	-0.348704	0.208926	-1.66903	0.0951109	0.168541	0.773				NS
ENSG00000014641	MDH1	5688.39	-0.355557	0.0539752	-6.58741	4.47571e-11	3.85293e-10	9.414				NS
ENSG00000169764	UGP2	3645.46	-0.298329	0.0569387	-5.23948	1.61027e-07	9.16729e-07	6.038				NS
ENSG00000143952	VPS54	1396.02	-0.290669	0.0747005	-3.89113	9.97785e-05	0.000374641	3.426				NS
ENSG00000197329	PELI1	1216.22	-0.684727	0.0830735	-8.24243	1.68755e-16	2.24055e-15	14.65				NS
ENSG00000119862	LGALSL	516.038	-0.610195	0.124602	-4.89716	9.72341e-07	4.95814e-06	5.305				NS
ENSG00000119844	AFTPH	1423.22	-0.214412	0.0782132	-2.74137	0.00611827	0.0155258	1.809				NS
ENSG00000179833	SERTAD2	1702.85	-0.545381	0.0745393	-7.31669	2.54165e-13	2.66124e-12	11.575				NS
ENSG00000115902	SLC1A4	906.192	-0.377537	0.0900809	-4.19109	2.77616e-05	0.000113904	3.943				NS
ENSG00000011523	CEP68	777.896	0.207326	0.0947887	2.18725	0.0287245	0.0605004	1.218				NS
ENSG00000138069	RAB1A	2626.25	-0.525153	0.0604524	-8.68705	3.71974e-18	5.46956e-17	16.262				NS
ENSG00000138071	ACTR2	10657.4	-0.715403	0.0546018	-13.1022	3.19849e-39	1.2924e-37	36.889				NS
ENSG00000198369	SPRED2	1918.65	-0.458884	0.0710275	-6.46065	1.04255e-10	8.6454e-10	9.063				NS
ENSG00000143995	MEIS1	598.104	-0.787897	0.112822	-6.98353	2.87846e-12	2.79232e-11	10.554				NS
ENSG00000143971	ETAA1	1005.13	-0.12147	0.0925513	-1.31246	0.189365	0.296735	0.528				NS
ENSG00000197223	C1D	476.954	-0.335604	0.129389	-2.59375	0.00949345	0.0229747	1.639				NS
ENSG00000243667	WDR92	134.258	0.0717649	0.235531	0.304694	0.760599	0.838239	0.077				NS
ENSG00000115946	PNO1	913.188	-0.198454	0.0906952	-2.18815	0.0286589	0.0603963	1.219				NS
ENSG00000221823	PPP3R1	2349.07	-0.484738	0.0830681	-5.83543	5.36529e-09	3.65949e-08	7.437	WNT	WNT		NS
ENSG00000119865	CNRIP1	113.351	0.207996	0.223927	0.928858	0.352963	0.484671	0.315				NS
ENSG00000115956	PLEK	3.1194	-0.588112	1.43562	-0.409656	0.682058	0.779271	0.108				NS
ENSG00000204923	FBXO48	253.874	-0.32642	0.164847	-1.98014	0.0476883	0.0939029	1.027				NS
ENSG00000169621	APLF	518.054	-0.0931378	0.130788	-0.712126	0.476387	0.606702	0.217				NS
ENSG00000169618	PROKR1	7.85006	0.694476	0.85797	0.809441	0.418262	0.550422	0.259				NS
ENSG00000163219	ARHGAP25	50.8765	1.31067	0.575045	2.27925	0.0226521	0.0492425	1.308				upregulated in 7TGP-POS
ENSG00000183607	GKN2	2.30594	2.46639	2.26456	1.08913	0.276098	0.399944	0.398				NS
ENSG00000169605	GKN1	2.2535	-0.829402	1.58676	-0.522701	0.601182	0.712983	0.147				NS
ENSG00000169604	ANTXR1	2867.07	-0.0676908	0.069055	-0.980245	0.326965	0.456594	0.34				NS
ENSG00000198380	GFPT1	6071	-0.481925	0.0566192	-8.51169	1.71418e-17	2.42031e-16	15.616				NS
ENSG00000169599	NFU1	943.061	-0.228483	0.09758	-2.3415	0.0192066	0.0426846	1.37				NS
ENSG00000115977	AAK1	846.621	-0.416332	0.0925994	-4.49606	6.92246e-06	3.09766e-05	4.509				NS
ENSG00000196975	ANXA4	1560.71	-0.155184	0.0743219	-2.08799	0.0367985	0.0749235	1.125				NS
ENSG00000087338	GMCL1	1392.23	-0.152396	0.0844297	-1.805	0.0710741	0.132249	0.879				NS
ENSG00000124380	SNRNP27	700.211	-0.490225	0.100139	-4.89544	9.80855e-07	4.99472e-06	5.301				NS
ENSG00000059728	MXD1	1243.51	-0.93509	0.0794927	-11.7632	6.0386e-32	1.82999e-30	29.738				NS
ENSG00000244617	ASPRV1	19.6746	-0.845846	0.555966	-1.5214	0.12816	0.216137	0.665				NS
ENSG00000169564	PCBP1	6491.14	-0.280595	0.0562362	-4.98958	6.051e-07	3.17454e-06	5.498				NS
ENSG00000115998	C2orf42	469.405	0.0372641	0.132187	0.281904	0.778017	0.852519	0.069				NS
ENSG00000116001	TIA1	3101.55	-0.156319	0.0640851	-2.43923	0.0147185	0.0338348	1.471				NS
ENSG00000116005	PCYOX1	3724.69	-0.499207	0.0576616	-8.65753	4.82092e-18	7.01953e-17	16.154				NS
ENSG00000143977	SNRPG	2225.61	-0.675385	0.0843727	-8.00478	1.19683e-15	1.4883e-14	13.827				NS
ENSG00000035141	FAM136A	1810.86	-0.49371	0.0680884	-7.25101	4.13662e-13	4.28313e-12	11.368				NS
ENSG00000163235	TGFA	1423.26	-0.964678	0.103514	-9.31927	1.17141e-20	2.00986e-19	18.697				NS
ENSG00000075340	ADD2	1712.88	-0.937344	0.0708432	-13.2313	5.79073e-40	2.43211e-38	37.614				NS
ENSG00000152672	CLEC4F	7.55069	0.642348	0.851993	0.753935	0.450888	0.581754	0.235				NS
ENSG00000116031	CD207	13.5931	0.129015	0.643566	0.200469	0.841114	0.898031	0.047				NS
ENSG00000116035	VAX2	63.7961	0.0836398	0.298209	0.280473	0.779114	0.853346	0.069			WNT	NS
ENSG00000116039	ATP6V1B1	41.5184	0.621049	0.374464	1.6585	0.0972167	0.171762	0.765				NS
ENSG00000144031	ANKRD53	20.6042	-0.249338	0.539796	-0.461912	0.644145	0.748398	0.126				NS
ENSG00000144043	TEX261	1817.1	-0.209248	0.0715774	-2.92338	0.00346248	0.0093916	2.027				NS
ENSG00000124357	NAGK	2016.03	-0.338352	0.0779237	-4.34209	1.41132e-05	6.05041e-05	4.218				NS
ENSG00000124370	MCEE	167.438	-0.342061	0.18577	-1.84131	0.0655759	0.123545	0.908				NS
ENSG00000124383	MPHOSPH10	1559.81	-0.173267	0.0753343	-2.29998	0.0214494	0.0470101	1.328				NS
ENSG00000124374	PAIP2B	227.629	0.120171	0.168806	0.711884	0.476536	0.60676	0.217				NS
ENSG00000075292	ZNF638	5478.28	-0.158256	0.0515147	-3.07205	0.00212594	0.00605498	2.218				NS
ENSG00000135636	DYSF	1043.02	-0.415477	0.10486	-3.96219	7.42643e-05	0.000284283	3.546				NS
ENSG00000003137	CYP26B1	1045.52	-1.22872	0.0867471	-14.1644	1.52137e-45	7.66338e-44	43.116				upregulated in 7TGP-NEG
ENSG00000144036	EXOC6B	1972.35	-0.106823	0.0673936	-1.58506	0.112952	0.194655	0.711				NS
ENSG00000116096	SPR	1259.88	-0.363423	0.0812035	-4.47546	7.62483e-06	3.39463e-05	4.469				NS
ENSG00000135638	EMX1	17.4662	-1.45926	0.776089	-1.88027	0.0600707	0.114548	0.941				NS
ENSG00000144040	SFXN5	904.649	-0.342881	0.106976	-3.20521	0.00134965	0.00404002	2.394				NS
ENSG00000135631	RAB11FIP5	3522.71	-0.607225	0.0613873	-9.89171	4.52217e-23	8.94239e-22	21.049				NS
ENSG00000135632	SMYD5	1048.85	-0.179233	0.0939895	-1.90695	0.0565277	0.108829	0.963				NS
ENSG00000135617	PRADC1	596.847	-0.565619	0.107028	-5.28476	1.25872e-07	7.25174e-07	6.14				NS
ENSG00000135624	CCT7	11758.7	-0.450834	0.0569649	-7.91424	2.48759e-15	3.02282e-14	13.52				NS
ENSG00000163013	FBXO41	1645.35	-0.498293	0.0733307	-6.79515	1.08198e-11	9.9521e-11	10.002				NS
ENSG00000135625	EGR4	21.0889	-2.60844	0.617042	-4.22733	2.36481e-05	9.79155e-05	4.009				upregulated in 7TGP-NEG
ENSG00000116127	ALMS1	3990.44	-0.204203	0.0525185	-3.88821	0.000100985	0.000378693	3.422				NS
ENSG00000144034	TPRKB	760.509	-0.54788	0.0950235	-5.76573	8.13033e-09	5.39489e-08	7.268				NS
ENSG00000144048	DUSP11	920.176	-0.347347	0.0933118	-3.72243	0.000197313	0.000703308	3.153				NS
ENSG00000187833	C2orf78	6.1883	-0.841478	0.979172	-0.859378	0.390132	0.52188	0.282				NS
ENSG00000124356	STAMBP	2063.74	-0.525707	0.0743908	-7.06683	1.58515e-12	1.57669e-11	10.802				NS
ENSG00000163017	ACTG2	2.95516	0.279663	1.44076	0.194108	0.846091	0.901152	0.045				NS
ENSG00000114956	DGUOK	1456.48	-0.350098	0.0781222	-4.48141	7.41508e-06	3.30816e-05	4.48				NS
ENSG00000187605	TET3	1364.51	-0.489941	0.0848818	-5.77204	7.83188e-09	5.20845e-08	7.283				NS
ENSG00000163170	BOLA3	522.471	-0.498801	0.114286	-4.36449	1.27418e-05	5.50028e-05	4.26				NS
ENSG00000114978	MOB1A	7747.42	-0.227971	0.0511502	-4.4569	8.31543e-06	3.68449e-05	4.434				NS
ENSG00000065911	MTHFD2	5273.14	-0.459716	0.0548833	-8.37625	5.46421e-17	7.4471e-16	15.128				NS
ENSG00000188687	SLC4A5	24.1036	0.145091	0.502232	0.288891	0.772665	0.848213	0.071				NS
ENSG00000204843	DCTN1	7009.04	-0.182826	0.0555216	-3.29289	0.000991633	0.00306113	2.514				NS
ENSG00000005448	WDR54	1397.28	0.0336627	0.0912707	0.368823	0.71226	0.802888	0.095				NS
ENSG00000114993	RTKN	1022.36	-0.412584	0.0899313	-4.58777	4.48014e-06	2.0668e-05	4.685				NS
ENSG00000115274	INO80B	735.322	0.0214311	0.119026	0.180054	0.85711	0.908604	0.042				NS
ENSG00000239779	WBP1	323.42	0.227639	0.160863	1.41511	0.157037	0.254946	0.594				NS
ENSG00000115275	MOGS	3361.54	-0.24108	0.0656136	-3.67423	0.000238567	0.000834201	3.079				NS
ENSG00000135637	CCDC142	716.114	-0.153349	0.123336	-1.24335	0.21374	0.327227	0.485				NS
ENSG00000115282	TTC31	1208.76	-0.341305	0.0876613	-3.89346	9.88264e-05	0.00037144	3.43				NS
ENSG00000179528	LBX2	193.411	0.624311	0.184098	3.39119	0.000695898	0.00222133	2.653			WNT	NS
ENSG00000115289	PCGF1	723.575	-0.277772	0.0958129	-2.89911	0.00374224	0.0100607	1.997				NS
ENSG00000115297	TLX2	25.1009	1.3422	0.491466	2.73101	0.0063141	0.0159565	1.797				upregulated in 7TGP-POS
ENSG00000144045	DQX1	23.8965	-0.00801326	0.573166	-0.0139807	0.988845	0.998286	0.001				NS
ENSG00000115307	AUP1	4024.96	-0.195878	0.0580835	-3.37234	0.000745315	0.00236138	2.627				NS
ENSG00000115317	HTRA2	1172.36	-0.0949075	0.0802345	-1.18288	0.236858	0.35493	0.45				NS
ENSG00000115318	LOXL3	146.23	-1.01313	0.210652	-4.80953	1.51286e-06	7.49395e-06	5.125				upregulated in 7TGP-NEG
ENSG00000115325	DOK1	677.28	-1.03447	0.11482	-9.00947	2.0705e-19	3.25645e-18	17.487				upregulated in 7TGP-NEG
ENSG00000159374	M1AP	1.26423	3.03448	2.45882	1.23412	0.217157	NA	NA				NS
ENSG00000135622	SEMA4F	754.05	-0.585796	0.101693	-5.76043	8.38985e-09	5.55474e-08	7.255				NS
ENSG00000159399	HK2	4163.78	0.14809	0.0658215	2.24987	0.0244572	0.0525821	1.279				NS
ENSG00000115350	POLE4	395.186	-0.136199	0.126372	-1.07777	0.281138	0.405668	0.392				NS
ENSG00000115353	TACR1	2.18018	1.5656	1.64436	0.952102	0.341045	0.471925	0.326				NS
ENSG00000115363	EVA1A	628.483	1.05961	0.113883	9.30439	1.34767e-20	2.29381e-19	18.639				upregulated in 7TGP-POS
ENSG00000005436	GCFC2	1139.78	-0.295501	0.0825382	-3.58018	0.000343363	0.00116142	2.935				NS
ENSG00000176204	LRRTM4	11.1929	-0.574122	1.46609	-0.3916	0.695354	0.789016	0.103				NS
ENSG00000172023	REG1B	4.55827	-0.479846	1.21688	-0.394325	0.693341	0.787335	0.104				NS
ENSG00000115386	REG1A	18.4137	0.194601	0.6174	0.315195	0.752614	0.832577	0.08				NS
ENSG00000172016	REG3A	1.52622	-0.469556	1.91044	-0.245784	0.805849	NA	NA				NS
ENSG00000066032	CTNNA2	13.2173	-2.11932	0.673705	-3.14578	0.00165647	0.00484275	2.315				upregulated in 7TGP-NEG
ENSG00000162951	LRRTM1	7.9526	0.052405	0.872565	0.0600586	0.952109	0.973392	0.012				NS
ENSG00000163541	SUCLG1	2571.34	-0.298522	0.0707628	-4.21863	2.45786e-05	0.000101655	3.993				NS
ENSG00000115423	DNAH6	114.709	-0.0499561	0.227103	-0.219971	0.825894	0.887117	0.052				NS
ENSG00000186854	TRABD2A	360.73	0.510965	0.145824	3.50398	0.000458361	0.00151433	2.82			WNT	NS
ENSG00000034510	TMSB10	31501.8	-0.68996	0.0583873	-11.817	3.19051e-32	9.80835e-31	30.008				NS
ENSG00000176407	KCMF1	1685.25	-0.370357	0.0719088	-5.15037	2.59968e-07	1.4401e-06	5.842				NS
ENSG00000152284	TCF7L1	31.8319	-0.6037	0.425269	-1.41957	0.155733	0.253242	0.596	WNT	WNT	WNT	NS
ENSG00000152291	TGOLN2	8661.34	-0.41276	0.0457332	-9.02539	1.79051e-19	2.82777e-18	17.549				NS
ENSG00000042445	RETSAT	2116.68	-0.629652	0.0695347	-9.05523	1.3628e-19	2.17552e-18	17.662				NS
ENSG00000115459	ELMOD3	657.344	-0.362859	0.112406	-3.22811	0.00124612	0.00376184	2.425				NS
ENSG00000042493	CAPG	5389.67	-0.981004	0.0599327	-16.3684	3.21387e-60	2.28185e-58	57.642				NS
ENSG00000152292	SH2D6	25.8087	0.353085	0.501827	0.703598	0.481683	0.610853	0.214				NS
ENSG00000168906	MAT2A	11163.5	-0.545304	0.0633792	-8.60384	7.70916e-18	1.10949e-16	15.955				NS
ENSG00000115486	GGCX	3995.8	-0.221384	0.0619287	-3.57482	0.000350468	0.00118438	2.927				NS
ENSG00000118640	VAMP8	1943.17	-0.255501	0.277565	-0.920508	0.357307	0.489071	0.311				NS
ENSG00000168899	VAMP5	31.806	0.577869	1.37436	0.420465	0.674146	0.772599	0.112				NS
ENSG00000168894	RNF181	1802.19	-0.389957	0.0726537	-5.36733	7.99087e-08	4.70552e-07	6.327				NS
ENSG00000168890	TMEM150A	340.961	0.0667995	0.142329	0.469331	0.638833	0.744804	0.128				NS
ENSG00000168883	USP39	2572.76	-0.4374	0.0657751	-6.64993	2.93237e-11	2.55831e-10	9.592				NS
ENSG00000168887	C2orf68	1096.48	-0.174825	0.082802	-2.11136	0.034741	0.0713482	1.147				NS
ENSG00000168878	SFTPB	1.44827	0.0472464	2.13821	0.0220962	0.982371	NA	NA				NS
[truncated: 13,514 more rows]

## Sheet: 231-7TGP-POSandNEG STD SERUM
Comparison: MDA-MB-231-7TGP-POS vs. MDA-MB-231-7TGP-NEG (standard serum)
ENS	Gene	baseMean	log2FoldChange	lfcSE	stat	pvalue	padj	-log10(padj)	WNT_Kegg	WNT_Reactome	WNT_GoBP	Category
ENSG00000187634	SAMD11	55.5908	-1.02928	0.405329	-2.53936	0.0111055	0.0388748	1.41				upregulated in 7TGP-NEG
ENSG00000188976	NOC2L	5338.99	-0.077798	0.0855643	-0.909235	0.363226	0.558306	0.253				NS
ENSG00000187961	KLHL17	1034.86	0.26474	0.179361	1.47602	0.13994	0.285467	0.544				NS
ENSG00000187583	PLEKHN1	209.158	-0.281637	0.27202	-1.03535	0.300504	0.490828	0.309				NS
ENSG00000187642	C1orf170	3.7192	-1.61545	1.61121	-1.00263	0.316038	NA	NA				NS
ENSG00000188290	HES4	358.566	0.857757	0.274809	3.12128	0.00180066	0.00817794	2.087				NS
ENSG00000187608	ISG15	2446.91	0.074252	0.155932	0.476183	0.633944	0.787944	0.104				NS
ENSG00000188157	AGRN	20898.4	0.306819	0.370261	0.828658	0.407298	0.601752	0.221				NS
ENSG00000237330	RNF223	1.17001	1.38731	3.04301	0.4559	0.648462	NA	NA				NS
ENSG00000131591	C1orf159	497.822	0.232503	0.213522	1.0889	0.2762	0.461834	0.336				NS
ENSG00000186891	TNFRSF18	2.00883	-3.08626	2.40936	-1.28095	0.200212	NA	NA				NS
ENSG00000078808	SDF4	5205.81	-0.180484	0.101755	-1.77372	0.0761095	0.181782	0.74				NS
ENSG00000176022	B3GALT6	731.488	0.16089	0.142122	1.13206	0.257611	0.439849	0.357				NS
ENSG00000184163	FAM132A	23.134	0.566835	0.628014	0.902583	0.366747	0.561645	0.251				NS
ENSG00000160087	UBE2J2	1982.15	0.288812	0.132445	2.18061	0.029212	0.0854898	1.068				NS
ENSG00000162572	SCNN1D	644.837	0.90341	0.361808	2.49693	0.0125274	0.0428802	1.368				NS
ENSG00000131584	ACAP3	1532.37	0.221803	0.275415	0.80534	0.420624	0.61483	0.211				NS
ENSG00000169972	PUSL1	545.657	0.136321	0.186138	0.732367	0.463945	0.651676	0.186				NS
ENSG00000127054	CPSF3L	4777.72	-0.0389095	0.112298	-0.346483	0.728979	0.856417	0.067				NS
ENSG00000224051	GLTPD1	739.135	-0.171979	0.192917	-0.891468	0.372678	0.567818	0.246				NS
ENSG00000169962	TAS1R3	9.37844	0.759682	0.994055	0.764225	0.444733	0.637593	0.195				NS
ENSG00000107404	DVL1	5345.61	-0.0324829	0.241386	-0.134568	0.892953	0.963429	0.016	WNT	WNT	WNT	NS
ENSG00000162576	MXRA8	1361.73	-0.507488	0.114481	-4.43294	9.29547e-06	7.14872e-05	4.146				NS
ENSG00000175756	AURKAIP1	2456.05	-0.0297987	0.13639	-0.218481	0.827054	0.920117	0.036				NS
ENSG00000221978	CCNL2	7945.86	-0.0199147	0.125173	-0.159097	0.873593	0.95216	0.021				NS
ENSG00000235098	ANKRD65	20.8664	-1.02741	0.63538	-1.61699	0.10588	0.232568	0.633				NS
ENSG00000179403	VWA1	262.311	-0.470607	0.225601	-2.08602	0.0369769	0.103245	0.986				NS
ENSG00000215915	ATAD3C	9.021	-0.319504	1.0442	-0.305981	0.759619	0.876013	0.057				NS
ENSG00000160072	ATAD3B	1908.19	0.390386	0.265951	1.46789	0.142135	0.288574	0.54				NS
ENSG00000197785	ATAD3A	1861.07	0.166058	0.147736	1.12401	0.261007	0.443343	0.353				NS
ENSG00000205090	TMEM240	9.39408	0.716393	1.01758	0.704018	0.481421	0.666887	0.176				NS
ENSG00000160075	SSU72	3539.34	-0.205508	0.0931596	-2.20598	0.0273852	0.0811429	1.091				NS
ENSG00000228594	C1orf233	435.596	-0.999353	0.163744	-6.10313	1.04012e-09	1.576e-08	7.802				NS
ENSG00000197530	MIB2	1585.54	0.339119	0.390628	0.868137	0.385319	0.580577	0.236				NS
ENSG00000189409	MMP23B	1.82601	2.85189	2.5301	1.12719	0.259663	NA	NA				NS
ENSG00000248333	CDK11B	1179.31	-0.00688384	0.108492	-0.0634505	0.949408	0.996888	0.001				NS
ENSG00000189339	SLC35E2B	2974.52	0.101853	0.0833776	1.22159	0.221863	0.396529	0.402				NS
ENSG00000008128	CDK11A	38.0661	0.558051	0.534171	1.0447	0.29616	0.486404	0.313				NS
ENSG00000215790	SLC35E2	163.332	-0.173028	0.232808	-0.743219	0.457349	0.646042	0.19				NS
ENSG00000008130	NADK	3068	-0.0371926	0.0859197	-0.432876	0.665105	0.810747	0.091				NS
ENSG00000078369	GNB1	17742.6	0.0591553	0.0793724	0.745288	0.456098	0.644805	0.191		WNT		NS
ENSG00000169885	CALML6	9.61895	1.39155	1.15389	1.20596	0.227832	0.403752	0.394				NS
ENSG00000178821	TMEM52	50.251	-0.361262	0.450141	-0.802553	0.422233	0.616392	0.21				NS
ENSG00000142609	C1orf222	6.28351	0	2.32678	0	1	1	0				NS
ENSG00000187730	GABRD	3.82526	0	2.49182	0	1	NA	NA				NS
ENSG00000067606	PRKCZ	731.716	-0.528085	0.125441	-4.20982	2.55576e-05	0.000181519	3.741				NS
ENSG00000162585	C1orf86	1339.3	0.349893	0.348519	1.00394	0.315406	0.506286	0.296				NS
ENSG00000157933	SKI	2692.56	-0.162527	0.107041	-1.51836	0.128923	0.26882	0.571			WNT	NS
ENSG00000116151	MORN1	197.99	-0.501405	0.242547	-2.06725	0.0387107	0.106785	0.971				NS
ENSG00000157916	RER1	3873.47	0.213362	0.0978881	2.17965	0.0292836	0.0856628	1.067				NS
ENSG00000157911	PEX10	913.614	-0.103548	0.153779	-0.673353	0.500723	0.683835	0.165				NS
ENSG00000149527	PLCH2	321.31	-0.301897	0.210842	-1.43186	0.152183	0.303813	0.517				NS
ENSG00000157881	PANK4	1296.22	-0.0397621	0.119735	-0.332084	0.739826	0.863183	0.064				NS
ENSG00000157873	TNFRSF14	429.575	1.2565	0.178153	7.05292	1.75204e-12	3.77403e-11	10.423				upregulated in 7TGP-POS
ENSG00000157870	FAM213B	1580.19	-0.23578	0.10804	-2.18234	0.0290841	0.0851338	1.07				NS
ENSG00000142606	MMEL1	1.53832	0.152272	2.42698	0.0627413	0.949972	NA	NA				NS
ENSG00000215912	TTC34	7.39395	0.123409	1.20756	0.102197	0.9186	0.978051	0.01				NS
ENSG00000142611	PRDM16	112.715	1.70676	1.18628	1.43874	0.150223	0.300862	0.522				NS
ENSG00000130762	ARHGEF16	411.531	-2.93452	0.389385	-7.5363	4.83484e-14	1.24616e-12	11.904				upregulated in 7TGP-NEG
ENSG00000162591	MEGF6	698.948	-2.74351	0.387051	-7.08823	1.35842e-12	2.97273e-11	10.527				upregulated in 7TGP-NEG
ENSG00000158109	TPRG1L	1811.56	-0.514711	0.100217	-5.13598	2.80671e-07	2.88933e-06	5.539				NS
ENSG00000116213	WRAP73	1391.71	0.142845	0.123178	1.15967	0.246184	0.426002	0.371				NS
ENSG00000078900	TP73	139.906	-1.07761	0.298088	-3.61506	0.000300278	0.00166803	2.778				upregulated in 7TGP-NEG
ENSG00000235169	SMIM1	47.2229	0.0705143	0.499654	0.141126	0.88777	0.960377	0.018				NS
ENSG00000130764	LRRC47	2430.52	-0.13694	0.101515	-1.34897	0.177346	0.338838	0.47				NS
ENSG00000116198	CEP104	1565.58	0.198981	0.100189	1.98605	0.0470275	0.124934	0.903				NS
ENSG00000169598	DFFB	288.23	-0.0584843	0.184853	-0.316383	0.751712	0.871281	0.06				NS
ENSG00000198912	C1orf174	1176.65	-0.0344672	0.115833	-0.297558	0.766041	0.880389	0.055				NS
ENSG00000196581	AJAP1	14.1228	0	2.16932	0	1	1	0				NS
ENSG00000131697	NPHP4	464.893	-0.169307	0.159822	-1.05935	0.289441	0.478673	0.32			WNT	NS
ENSG00000069424	KCNAB2	2299.05	0.120257	0.10604	1.13408	0.256763	0.438783	0.358				NS
ENSG00000116254	CHD5	77.9659	-0.530147	0.48973	-1.08253	0.279017	0.465591	0.332				NS
ENSG00000158286	RNF207	1000.53	0.803825	0.344306	2.33462	0.0195632	0.0614109	1.212				NS
ENSG00000116237	ICMT	2525.71	-0.39827	0.0914108	-4.35693	1.31902e-05	9.8894e-05	4.005				NS
ENSG00000158292	GPR153	909.064	0.250533	0.126025	1.98795	0.0468168	0.124498	0.905				NS
ENSG00000097021	ACOT7	4152.99	-0.195979	0.109801	-1.78485	0.0742851	0.178729	0.748				NS
ENSG00000069812	HES2	82.6545	-0.694436	0.333344	-2.08324	0.0372293	0.103782	0.984				NS
ENSG00000187017	ESPN	173.375	-0.17891	0.236914	-0.755169	0.450148	0.640472	0.193				NS
ENSG00000215788	TNFRSF25	285.582	0.494467	0.230901	2.14146	0.0322367	0.0924326	1.034				NS
ENSG00000171680	PLEKHG5	833.746	0.237796	0.183499	1.2959	0.19501	0.362509	0.441				NS
ENSG00000162408	NOL9	938.045	-0.354694	0.124967	-2.8383	0.00453551	0.0182096	1.74				NS
ENSG00000204859	ZBTB48	703.603	0.264685	0.14586	1.81466	0.0695768	0.169568	0.771				NS
ENSG00000162413	KLHL21	2258.72	-0.620249	0.0978397	-6.33944	2.30609e-10	3.83687e-09	8.416				NS
ENSG00000116273	PHF13	1460.83	-0.123678	0.102815	-1.20292	0.229007	0.405051	0.392				NS
ENSG00000041988	THAP3	594.962	-0.182384	0.148736	-1.22623	0.220114	0.39414	0.404				NS
ENSG00000007923	DNAJC11	2869.15	-0.102514	0.0871236	-1.17665	0.239336	0.417623	0.379				NS
ENSG00000171735	CAMTA1	920.058	-0.0528672	0.128	-0.413026	0.679588	0.821134	0.086				NS
ENSG00000049245	VAMP3	3552.8	-0.23263	0.0863964	-2.69259	0.00708989	0.0267903	1.572				NS
ENSG00000049246	PER3	389.85	-0.282838	0.175072	-1.61555	0.106191	0.233053	0.633				NS
ENSG00000049249	TNFRSF9	459.698	0.911796	0.3108	2.9337	0.00334946	0.0140127	1.853				NS
ENSG00000116288	PARK7	6312.32	-0.119838	0.0869707	-1.37792	0.168229	0.326658	0.486				NS
ENSG00000116285	ERRFI1	30696.9	-0.0219584	0.0705875	-0.31108	0.75574	0.873695	0.059				NS
ENSG00000162426	SLC45A1	78.8783	0.312136	0.327211	0.953927	0.34012	0.534386	0.272				NS
ENSG00000142599	RERE	3584.73	0.111424	0.0912442	1.22117	0.222023	0.396576	0.402				NS
ENSG00000074800	ENO1	77375.4	-0.16314	0.0785802	-2.0761	0.0378851	0.104971	0.979				NS
ENSG00000142583	SLC2A5	25.7023	1.47643	0.59998	2.46081	0.0138626	0.0466944	1.331				upregulated in 7TGP-POS
ENSG00000180758	GPR157	561.624	-0.262275	0.139949	-1.87407	0.0609207	0.153508	0.814				NS
ENSG00000049239	H6PD	5489.02	-0.436308	0.0889604	-4.90451	9.36597e-07	8.67362e-06	5.062				NS
ENSG00000171621	SPSB1	1168.66	-0.305413	0.127494	-2.39551	0.0165971	0.0538721	1.269				NS
ENSG00000171612	SLC25A33	595.366	0.154107	0.146052	1.05515	0.291358	0.480572	0.318				NS
ENSG00000188807	TMEM201	783.992	-0.180448	0.147221	-1.2257	0.220313	0.394394	0.404				NS
ENSG00000171608	PIK3CD	2575.48	0.377722	0.0926409	4.07727	4.55678e-05	0.000307583	3.512				NS
ENSG00000171603	CLSTN1	9229.58	-0.308765	0.0821531	-3.7584	0.000171001	0.00100602	2.997				NS
ENSG00000178585	CTNNBIP1	1186.88	0.0949655	0.114085	0.83241	0.405178	0.59978	0.222	WNT	WNT	WNT	NS
ENSG00000162441	LZIC	875.719	-0.221098	0.129922	-1.70177	0.0887978	0.204527	0.689			WNT	NS
ENSG00000173614	NMNAT1	498.79	0.0635563	0.144246	0.440611	0.659495	0.806786	0.093				NS
ENSG00000130939	UBE4B	2631.45	-0.443815	0.10594	-4.18928	2.79838e-05	0.00019712	3.705				NS
ENSG00000054523	KIF1B	3108.64	-0.335804	0.110204	-3.0471	0.00231059	0.0101647	1.993				NS
ENSG00000142657	PGD	10171.2	-0.240353	0.0842705	-2.85217	0.00434224	0.0175258	1.756				NS
ENSG00000175279	APITD1	85.1641	0.160249	0.322785	0.496457	0.619572	0.777179	0.109				NS
ENSG00000160049	DFFA	3419.2	-0.156168	0.0898641	-1.73783	0.0822412	0.19321	0.714				NS
ENSG00000142655	PEX14	1210.28	-0.0131439	0.113736	-0.115566	0.907997	0.972537	0.012				NS
ENSG00000130940	CASZ1	221.434	-0.292118	0.288556	-1.01235	0.311372	0.502311	0.299				NS
ENSG00000175262	C1orf127	6.25311	1.34581	2.29492	0.586429	0.557587	0.726389	0.139				NS
ENSG00000120948	TARDBP	4832.53	-0.0493741	0.0971908	-0.508012	0.611445	0.771138	0.113				NS
ENSG00000116649	SRM	3468.92	-0.112991	0.100438	-1.12498	0.260598	0.442914	0.354				NS
ENSG00000171824	EXOSC10	3598.42	-0.167316	0.0846906	-1.97562	0.0481978	0.127402	0.895				NS
ENSG00000198793	MTOR	4137.01	0.137241	0.093338	1.47036	0.141464	0.287551	0.541				NS
ENSG00000120942	UBIAD1	1215.81	-0.288905	0.118007	-2.44821	0.0143569	0.04803	1.318				NS
ENSG00000204624	PTCHD2	11.67	-0.455783	1.07095	-0.425589	0.670407	0.814602	0.089				NS
ENSG00000116661	FBXO2	109.763	-1.49656	0.306744	-4.87886	1.06702e-06	9.79559e-06	5.009				upregulated in 7TGP-NEG
ENSG00000132879	FBXO44	662.02	-0.541954	0.160498	-3.3767	0.00073362	0.00371486	2.43				NS
ENSG00000116663	FBXO6	109.336	-1.13636	0.33345	-3.40789	0.000654663	0.00334711	2.475				upregulated in 7TGP-NEG
ENSG00000116670	MAD2L2	1522.61	-0.529603	0.120345	-4.40069	1.07907e-05	8.22042e-05	4.085			WNT	NS
ENSG00000162490	DRAXIN	4.66143	-1.3033	1.41643	-0.920128	0.357506	NA	NA			WNT	NS
ENSG00000177674	AGTRAP	1415.75	-0.363716	0.111911	-3.25005	0.00115386	0.00553298	2.257				NS
ENSG00000215910	C1orf167	2.77332	-0.673192	1.96652	-0.342327	0.732105	NA	NA				NS
ENSG00000177000	MTHFR	1670.9	-0.274973	0.0980751	-2.8037	0.00505197	0.0200241	1.698				NS
ENSG00000011021	CLCN6	2188.31	-0.330438	0.0908446	-3.6374	0.000275404	0.00154296	2.812				NS
ENSG00000120937	NPPB	13.6786	-2.56457	1.9233	-1.33342	0.182395	0.346032	0.461				NS
ENSG00000116685	KIAA2013	2154.25	-0.212973	0.102342	-2.08099	0.037435	0.104228	0.982				NS
ENSG00000083444	PLOD1	6541.41	-0.0792191	0.0882247	-0.897924	0.369226	0.564122	0.249				NS
ENSG00000116688	MFN2	6287.81	-0.0800026	0.0779517	-1.02631	0.304746	0.495812	0.305				NS
ENSG00000116691	MIIP	1189.67	0.155924	0.156293	0.997643	0.318453	0.509306	0.293				NS
ENSG00000120949	TNFRSF8	5.537	0.903745	2.05844	0.439043	0.660631	0.807457	0.093				NS
ENSG00000028137	TNFRSF1B	508.981	0.554309	0.150772	3.67647	0.000236487	0.00134077	2.873				NS
ENSG00000048707	VPS13D	2204.09	-0.04957	0.123758	-0.400538	0.68876	0.826981	0.083				NS
ENSG00000162496	DHRS3	1067.1	-0.241266	0.181671	-1.32803	0.184167	0.348193	0.458				NS
ENSG00000179172	HNRNPCL1	2.74541	0.345703	1.6867	0.204959	0.837605	NA	NA				NS
ENSG00000162494	LRRC38	24.9499	0	2.11719	0	1	1	0				NS
ENSG00000162493	PDPN	428.956	-1.54598	2.0311	-0.761154	0.446565	0.63809	0.195				NS
ENSG00000116731	PRDM2	1339.5	-0.00929012	0.109236	-0.0850461	0.932225	0.986647	0.006				NS
ENSG00000189337	KAZN	536.988	0.233063	0.152767	1.52561	0.127107	0.266122	0.575				NS
ENSG00000171729	TMEM51	256.156	0.883884	0.223496	3.95481	7.65939e-05	0.000488913	3.311				NS
ENSG00000142621	FHAD1	21.1004	1.83558	0.709031	2.58886	0.0096294	0.0344269	1.463				upregulated in 7TGP-POS
ENSG00000142634	EFHD2	3787.4	0.028358	0.0994933	0.285024	0.775626	0.885923	0.053				NS
ENSG00000162438	CTRC	4.37825	-0.152187	1.36388	-0.111584	0.911153	NA	NA				NS
ENSG00000132906	CASP9	597.092	0.317277	0.139041	2.2819	0.0224952	0.0689454	1.161				NS
ENSG00000116138	DNAJC16	1128.17	0.0591815	0.109819	0.538903	0.589954	0.753567	0.123				NS
ENSG00000116771	AGMAT	110.013	0.861798	0.283944	3.03509	0.00240462	0.0105412	1.977				NS
ENSG00000197312	DDI2	1566.01	-0.249626	0.123817	-2.01609	0.0437901	0.118094	0.928				NS
ENSG00000116786	PLEKHM2	3489.6	-0.0583021	0.0947463	-0.615349	0.538324	0.710928	0.148				NS
ENSG00000162461	SLC25A34	28.8524	1.01134	0.587147	1.72247	0.0849849	0.197989	0.703				NS
ENSG00000162458	FBLIM1	2093.54	-0.182601	0.0939093	-1.94443	0.0518431	0.134659	0.871				NS
ENSG00000233954	RP11-169K16.7	971.662	0.0723757	0.134335	0.53877	0.590046	0.753567	0.123				NS
ENSG00000065526	SPEN	3928.3	-0.218467	0.119571	-1.8271	0.0676852	0.166156	0.779				NS
ENSG00000116809	ZBTB17	1122.06	0.198505	0.12852	1.54454	0.122458	0.259074	0.587				NS
ENSG00000186510	CLCNKA	8.24901	0	2.25425	0	1	1	0				NS
ENSG00000184908	CLCNKB	3.68028	1.77268	1.5477	1.14537	0.252056	NA	NA				NS
ENSG00000185519	FAM131C	20.8538	-2.51349	1.09614	-2.29304	0.0218459	0.0673308	1.172				NS
ENSG00000142627	EPHA2	19498.9	0.131053	0.0831606	1.57591	0.115047	0.247356	0.607				NS
ENSG00000142632	ARHGEF19	669.081	0.266732	0.150378	1.77374	0.0761061	0.181782	0.74			WNT	NS
ENSG00000132881	RSG1	84.9399	-0.417464	0.346906	-1.20339	0.228825	0.404937	0.393				NS
ENSG00000037637	FBXO42	1104.45	-0.212917	0.111102	-1.91642	0.0553119	0.141793	0.848				NS
ENSG00000055070	SZRD1	6950.18	-0.264066	0.0844903	-3.1254	0.00177561	0.00807486	2.093				NS
ENSG00000157191	NECAP2	3276.08	-0.0689497	0.087474	-0.788231	0.430562	0.624047	0.205				NS
ENSG00000219481	NBPF1	2385.92	0.0538967	0.100293	0.537391	0.590998	0.753983	0.123				NS
ENSG00000058453	CROCC	542.969	0.234671	0.221539	1.05927	0.289475	0.478673	0.32				NS
ENSG00000117122	MFAP2	521.334	-0.191401	0.158549	-1.2072	0.227355	0.40307	0.395				NS
ENSG00000159363	ATP13A2	3247.6	-0.286145	0.114818	-2.49216	0.0126971	0.0433637	1.363				NS
ENSG00000117118	SDHB	4071.47	-0.0577399	0.0928819	-0.621649	0.534173	0.707648	0.15				NS
ENSG00000117115	PADI2	23.084	2.21099	1.65549	1.33555	0.181697	0.344946	0.462				NS
ENSG00000142623	PADI1	198.303	-0.506917	0.256608	-1.97546	0.0482165	0.127402	0.895				NS
ENSG00000142619	PADI3	6.22627	-0.00452102	1.17425	-0.00385013	0.996928	1	0				NS
ENSG00000179051	RCC2	3987.12	0.183804	0.0781844	2.35091	0.0187276	0.0592616	1.227				NS
ENSG00000074964	ARHGEF10L	792.327	-3.02478	0.240247	-12.5903	2.38785e-36	2.71208e-34	33.567				upregulated in 7TGP-NEG
ENSG00000117148	ACTL8	4.08333	0	2.48273	0	1	NA	NA				NS
ENSG00000179023	KLHDC7A	28.1342	0	2.10835	0	1	1	0				NS
ENSG00000009709	PAX7	14.8498	1.33347	2.16957	0.614623	0.538803	0.711153	0.148				NS
ENSG00000159423	ALDH4A1	131.574	-0.248564	0.262402	-0.947262	0.343505	0.537431	0.27				NS
ENSG00000169991	IFFO2	1351.53	-0.115213	0.103971	-1.10812	0.26781	0.452207	0.345				NS
ENSG00000127481	UBR4	13020.6	-0.149794	0.111324	-1.34557	0.17844	0.340503	0.468				NS
ENSG00000127463	EMC1	5358.52	-0.0655877	0.0876241	-0.748511	0.454152	0.643162	0.192				NS
ENSG00000211454	AKR7L	14.0732	0.0819363	0.805788	0.101685	0.919007	0.978305	0.01				NS
ENSG00000162482	AKR7A3	12.6132	-1.50789	0.853656	-1.76638	0.0773313	0.184028	0.735				NS
ENSG00000053371	AKR7A2	1397.21	-0.168023	0.116381	-1.44373	0.148815	0.298739	0.525				NS
ENSG00000040487	PQLC2	856.703	0.0374484	0.153744	0.243577	0.807559	0.907686	0.042				NS
ENSG00000077549	CAPZB	4825.89	-0.284904	0.081327	-3.50319	0.000459728	0.0024394	2.613				NS
ENSG00000158747	NBL1	163.252	-0.420745	0.26511	-1.58706	0.1125	0.243402	0.614				NS
ENSG00000158748	HTR6	7.34185	-2.06914	1.9048	-1.08628	0.277356	0.463373	0.334				NS
ENSG00000162542	TMCO4	648.004	-0.204423	0.144426	-1.41541	0.156947	0.310349	0.508				NS
ENSG00000169914	OTUD3	723.99	0.143893	0.140466	1.0244	0.305647	0.496836	0.304				NS
ENSG00000162545	CAMK2N1	1226.74	-0.470668	0.107418	-4.38164	1.17792e-05	8.89456e-05	4.051				NS
ENSG00000183114	FAM43B	14.8844	0	2.17143	0	1	1	0				NS
ENSG00000158825	CDA	465.192	1.19988	0.161016	7.45193	9.19879e-14	2.30271e-12	11.638				upregulated in 7TGP-POS
ENSG00000158828	PINK1	2763.01	0.121137	0.0890587	1.36019	0.173771	0.334285	0.476				NS
ENSG00000244038	DDOST	11985.8	-0.0485336	0.0849912	-0.571042	0.567971	0.734716	0.134				NS
ENSG00000117245	KIF17	98.265	-0.270383	0.329812	-0.81981	0.412325	0.60657	0.217				NS
ENSG00000189410	SH2D5	809.365	0.371116	0.140591	2.63969	0.00829809	0.0305085	1.516				NS
ENSG00000127483	HP1BP3	9098.69	0.173846	0.102332	1.69884	0.089349	0.205338	0.688				NS
ENSG00000075151	EIF4G3	5033.16	0.223969	0.0982698	2.27912	0.0226597	0.0693879	1.159				NS
ENSG00000117298	ECE1	10748.3	0.0655175	0.0785734	0.833838	0.404372	0.598974	0.223				NS
ENSG00000142794	NBPF3	650.042	0.242603	0.130362	1.861	0.0627441	0.157152	0.804				NS
ENSG00000162551	ALPL	11.3322	0	2.20673	0	1	1	0				NS
ENSG00000076864	RAP1GAP	319.361	-0.482363	0.387091	-1.24612	0.212719	0.384531	0.415				NS
ENSG00000090686	USP48	2688.54	0.0144334	0.10069	0.143345	0.886018	0.959143	0.018				NS
ENSG00000142798	HSPG2	14135.7	0.0525784	0.216484	0.242875	0.808102	0.907778	0.042				NS
ENSG00000070831	CDC42	8000.01	-0.138868	0.080013	-1.73557	0.0826402	0.19381	0.713			WNT	NS
ENSG00000162552	WNT4	18.1249	3.64608	1.70419	2.13948	0.0323968	0.092757	1.033	WNT	WNT	WNT	NS
ENSG00000184677	ZBTB40	2113.5	0.29507	0.110741	2.66451	0.00770999	0.0287072	1.542				NS
ENSG00000070886	EPHA8	1.50192	-2.60635	2.81127	-0.927108	0.353871	NA	NA				NS
ENSG00000133216	EPHB2	1425.95	0.157479	0.11626	1.35454	0.175564	0.336455	0.473				NS
ENSG00000004487	KDM1A	3792.84	-0.0331126	0.08314	-0.398276	0.690427	0.828187	0.082				NS
ENSG00000169641	LUZP1	3543.21	-0.0651304	0.0885501	-0.735521	0.462022	0.650134	0.187				NS
ENSG00000179546	HTR1D	89.3991	-1.14549	0.354343	-3.23273	0.00122615	0.00584091	2.234				upregulated in 7TGP-NEG
ENSG00000125944	HNRNPR	6311.54	0.0341161	0.0914696	0.372977	0.709166	0.843012	0.074				NS
ENSG00000125945	ZNF436	2274.83	-0.273993	0.103876	-2.63768	0.00834747	0.0306327	1.514				NS
ENSG00000204219	TCEA3	1190.82	-0.178751	0.109548	-1.6317	0.102742	0.227886	0.642				NS
ENSG00000088280	ASAP3	1501.29	0.0940267	0.100095	0.939377	0.347537	0.54195	0.266				NS
ENSG00000007968	E2F2	341.089	-0.934871	0.322928	-2.89498	0.00379179	0.015602	1.807				NS
ENSG00000117318	ID3	112.773	0.492091	0.281387	1.74881	0.0803247	0.189817	0.722				NS
ENSG00000011007	TCEB3	2919.99	0.0293152	0.100844	0.290698	0.771282	0.883577	0.054				NS
ENSG00000057757	PITHD1	1562	-0.173172	0.103492	-1.67329	0.09427	0.214141	0.669				NS
ENSG00000011009	LYPLA2	2759.62	-0.564124	0.097908	-5.76177	8.32344e-09	1.09989e-07	6.959				NS
ENSG00000117308	GALE	3391.71	-0.155432	0.0894532	-1.73757	0.082286	0.19321	0.714				NS
ENSG00000117305	HMGCL	1425.69	0.103673	0.10209	1.01551	0.309865	0.500762	0.3				NS
ENSG00000179163	FUCA1	908.787	-0.0205877	0.120009	-0.171551	0.86379	0.945943	0.024				NS
ENSG00000188822	CNR2	1.61134	-0.503685	2.25198	-0.223663	0.82302	NA	NA				NS
ENSG00000189266	PNRC2	603.827	0.249345	0.133264	1.87106	0.0613371	0.154275	0.812				NS
ENSG00000188529	SRSF10	1880.68	-0.0409789	0.114945	-0.356507	0.721461	0.851661	0.07				NS
ENSG00000142661	MYOM3	45.6102	-2.42987	1.61884	-1.501	0.133356	0.27601	0.559				NS
ENSG00000142677	IL22RA1	2.03425	-4.84029	2.6207	-1.84694	0.0647552	NA	NA				NS
ENSG00000185436	IFNLR1	104.094	-1.80637	0.305418	-5.91442	3.33038e-09	4.70879e-08	7.327				upregulated in 7TGP-NEG
ENSG00000158055	GRHL3	10.3703	0.455015	0.952502	0.477706	0.63286	0.787023	0.104			WNT	NS
ENSG00000001460	STPG1	863.263	-0.286959	0.119124	-2.4089	0.0160005	0.0523685	1.281				NS
ENSG00000001461	NIPAL3	4342.84	-0.469285	0.0930753	-5.042	4.60699e-07	4.52565e-06	5.344				NS
ENSG00000117602	RCAN3	691.503	-0.344562	0.126608	-2.72149	0.00649893	0.0247821	1.606				NS
ENSG00000184454	NCMAP	12.5249	2.23678	0.890311	2.51236	0.0119926	0.0413692	1.383				upregulated in 7TGP-POS
ENSG00000133226	SRRM1	6444.81	0.316381	0.104372	3.03129	0.0024351	0.0106612	1.972				NS
ENSG00000169504	CLIC4	15070.1	-0.195428	0.0759632	-2.57267	0.0100918	0.0358285	1.446				NS
ENSG00000020633	RUNX3	376.124	0	2.04692	0	1	1	0		WNT		NS
ENSG00000117614	SYF2	2350.19	-0.253402	0.100548	-2.52022	0.0117283	0.0406107	1.391				NS
ENSG00000117616	C1orf63	1012.69	0.351557	0.144961	2.42519	0.0153005	0.0505831	1.296				NS
ENSG00000187010	RHD	1.5878	-0.0664781	2.82562	-0.0235269	0.98123	NA	NA				NS
ENSG00000183726	TMEM50A	2937.26	-0.11003	0.089737	-1.22614	0.220145	0.394144	0.404				NS
ENSG00000188672	RHCE	21.0833	0.0742351	0.708852	0.104726	0.916593	0.976975	0.01				NS
ENSG00000204178	TMEM57	1030.24	-0.141999	0.127451	-1.11414	0.265219	0.448769	0.348				NS
ENSG00000157978	LDLRAP1	741.298	-0.347341	0.136426	-2.54601	0.0108963	0.0382695	1.417				NS
ENSG00000117643	MAN1C1	93.3398	-0.961486	0.518631	-1.85389	0.0637545	0.158843	0.799				NS
ENSG00000162430	SEPN1	3287.56	-0.249658	0.0927841	-2.69074	0.00712944	0.0269175	1.57				NS
ENSG00000127423	AUNIP	201.6	-0.0923419	0.279072	-0.330889	0.740728	0.863718	0.064				NS
ENSG00000182749	PAQR7	840.967	-0.0923112	0.131344	-0.702822	0.482167	0.667246	0.176				NS
ENSG00000117632	STMN1	6882.63	-0.0937969	0.0855464	-1.09644	0.272884	0.458241	0.339				NS
ENSG00000158006	PAFAH2	425.898	0.045765	0.163155	0.2805	0.779094	0.888555	0.051				NS
ENSG00000158022	TRIM63	22.1264	0.209883	0.618983	0.339077	0.734552	0.860189	0.065				NS
ENSG00000175087	PDIK1L	367.405	-0.211468	0.16667	-1.26878	0.204519	0.373843	0.427				NS
ENSG00000197245	FAM110D	2.59965	-2.53513	1.92867	-1.31445	0.188696	NA	NA				NS
ENSG00000142684	ZNF593	713.475	0.167922	0.190613	0.880961	0.378339	0.573631	0.241				NS
ENSG00000142675	CNKSR1	22.6978	-0.319231	0.587382	-0.543481	0.586799	0.751285	0.124				NS
ENSG00000130695	CEP85	1592.63	-0.151634	0.101679	-1.4913	0.135882	0.279378	0.554				NS
ENSG00000142669	SH3BGRL3	8165.01	-0.708962	0.0846791	-8.37233	5.64877e-17	1.92633e-15	14.715				NS
ENSG00000158062	UBXN11	831.883	-0.498473	0.149418	-3.3361	0.000849639	0.00422145	2.375				NS
ENSG00000176092	AIM1L	73.3034	-0.571601	0.568482	-1.00549	0.314663	0.50555	0.296				NS
ENSG00000117682	DHDDS	1817.13	0.119646	0.0998396	1.19838	0.23077	0.407329	0.39				NS
ENSG00000198830	HMGN2	7648.25	-0.187732	0.0952509	-1.97092	0.0487329	0.12845	0.891				NS
ENSG00000117713	ARID1A	4444.14	0.02433	0.108064	0.225145	0.821867	0.916376	0.038				NS
ENSG00000060642	PIGV	669.881	-0.284397	0.128779	-2.20841	0.0272157	0.0808005	1.093				NS
ENSG00000204160	ZDHHC18	1541.14	-0.177099	0.104754	-1.69061	0.0909105	0.207884	0.682				NS
ENSG00000175793	SFN	1196.91	-0.49594	0.112454	-4.41016	1.03295e-05	7.88219e-05	4.103				NS
ENSG00000142751	GPN2	1463.11	-0.138938	0.10232	-1.35788	0.174503	0.33512	0.475				NS
ENSG00000198746	GPATCH3	690.258	-0.0495465	0.137252	-0.36099	0.718107	0.849599	0.071				NS
ENSG00000090273	NUDC	10576.2	-0.055523	0.0816921	-0.679662	0.496718	0.67981	0.168				NS
ENSG00000131910	NR0B2	1.73099	0.601351	2.14044	0.280948	0.778751	NA	NA				NS
ENSG00000253368	TRNP1	257.306	-1.54587	0.205329	-7.52876	5.12249e-14	1.3134e-12	11.882				upregulated in 7TGP-NEG
ENSG00000158246	FAM46B	79.0114	1.04232	0.345151	3.01989	0.00252869	0.0110253	1.958				upregulated in 7TGP-POS
ENSG00000090020	SLC9A1	2391.76	-0.10908	0.0973214	-1.12082	0.262364	0.445035	0.352				NS
ENSG00000142784	WDTC1	3625.45	-0.134158	0.0911917	-1.47116	0.141248	0.287373	0.542				NS
ENSG00000186501	TMEM222	2083.53	-0.426067	0.0963013	-4.42432	9.67477e-06	7.40314e-05	4.131				NS
ENSG00000142765	SYTL1	614.843	-0.195605	0.184855	-1.05816	0.289984	0.479025	0.32				NS
ENSG00000142733	MAP3K6	1936.11	-0.163703	0.116766	-1.40197	0.160924	0.315751	0.501				NS
ENSG00000181773	GPR3	489.642	-0.580469	0.175789	-3.30207	0.000959748	0.00470225	2.328				NS
ENSG00000158195	WASF2	11494.1	-0.190284	0.0890646	-2.13647	0.032641	0.0933192	1.03				NS
ENSG00000126705	AHDC1	1686.81	0.0725401	0.159314	0.455328	0.648873	0.798985	0.097				NS
ENSG00000000938	FGR	9.69741	-0.0815028	1.69674	-0.0480349	0.961688	1	0				NS
ENSG00000126709	IFI6	2758.18	0.930186	0.123692	7.52016	5.47092e-14	1.39321e-12	11.856				NS
ENSG00000009780	FAM76A	413.502	-0.348809	0.179951	-1.93836	0.0525795	0.136185	0.866				NS
ENSG00000117758	STX12	1853.36	0.014128	0.0963066	0.146698	0.88337	0.958333	0.018				NS
ENSG00000117751	PPP1R8	3433.65	-0.0528312	0.0898253	-0.588155	0.556429	0.726002	0.139				NS
ENSG00000130775	THEMIS2	523.119	-0.115201	0.152352	-0.756147	0.449561	0.639909	0.194				NS
ENSG00000117748	RPA2	3463.28	-0.226858	0.089007	-2.54876	0.0108106	0.0380268	1.42				NS
ENSG00000130768	SMPDL3B	53.4432	-0.616399	0.400105	-1.54059	0.123416	0.260418	0.584				NS
ENSG00000158156	XKR8	972.608	-0.403272	0.128197	-3.14572	0.00165681	0.00760252	2.119				NS
ENSG00000158161	EYA3	922.387	-0.135853	0.123426	-1.10068	0.271036	0.455918	0.341				NS
ENSG00000169403	PTAFR	24.4477	-0.300631	0.673143	-0.446607	0.655159	0.803868	0.095				NS
ENSG00000126698	DNAJC8	5815.89	-0.260881	0.084692	-3.08035	0.00206755	0.00922545	2.035				NS
ENSG00000130770	ATPIF1	3266.67	0.149615	0.125951	1.18788	0.234879	0.411967	0.385				NS
ENSG00000130766	SESN2	3569.1	0.236744	0.0910956	2.59885	0.00935362	0.0336425	1.473				NS
ENSG00000130772	MED18	693.15	-0.116241	0.130608	-0.889998	0.373467	0.568642	0.245				NS
ENSG00000204138	PHACTR4	3171.8	0.0478426	0.100925	0.474043	0.635469	0.789054	0.103				NS
ENSG00000180198	RCC1	4338.69	0.0286023	0.0859748	0.332683	0.739374	0.863021	0.064				NS
ENSG00000180098	TRNAU1AP	838.158	0.0724553	0.132048	0.548704	0.583209	0.747908	0.126				NS
ENSG00000120656	TAF12	848.277	0.0142922	0.139936	0.102134	0.91865	0.978051	0.01				NS
ENSG00000188060	RAB42	190.912	0.487681	0.281187	1.73437	0.0828527	0.194175	0.712				NS
ENSG00000162419	GMEB1	915.78	-0.102231	0.132571	-0.77114	0.440624	0.63391	0.198				NS
ENSG00000198492	YTHDF2	4429.2	-0.103057	0.0824114	-1.25051	0.211112	0.382422	0.417				NS
ENSG00000159023	EPB41	3591.06	0.176151	0.0961969	1.83115	0.0670779	0.16497	0.783				NS
ENSG00000253304	TMEM200B	474.47	-0.941678	0.158117	-5.95556	2.59181e-09	3.72197e-08	7.429				NS
ENSG00000116350	SRSF4	4826.59	-0.139763	0.0847949	-1.64825	0.0993013	0.222517	0.653				NS
ENSG00000060656	PTPRU	2221.57	-1.30666	0.0948001	-13.7834	3.20998e-43	4.64366e-41	40.333			WNT	upregulated in 7TGP-NEG
ENSG00000162510	MATN1	32.2527	0.382301	0.963398	0.396826	0.691496	0.82918	0.081				NS
ENSG00000162511	LAPTM5	448.643	-0.212088	0.160012	-1.32545	0.185022	0.34928	0.457				NS
ENSG00000162512	SDC3	3468.78	-0.0688549	0.0871887	-0.789723	0.429689	0.623111	0.205				NS
ENSG00000134644	PUM1	4567.96	-0.034124	0.0998747	-0.341669	0.7326	0.858982	0.066				NS
ENSG00000084628	NKAIN1	38.145	-0.362748	0.984204	-0.36857	0.712449	0.845529	0.073				NS
ENSG00000060688	SNRNP40	2441.07	-0.0373459	0.103834	-0.359667	0.719096	0.850072	0.071				NS
ENSG00000121766	ZCCHC17	1885.02	-0.023919	0.10366	-0.230744	0.817513	0.91357	0.039				NS
ENSG00000121769	FABP3	4.22918	-1.11944	1.3683	-0.818126	0.413285	NA	NA				NS
ENSG00000168528	SERINC2	936.741	-0.902197	0.121995	-7.39536	1.41031e-13	3.45487e-12	11.462				NS
ENSG00000142910	TINAGL1	990.496	-0.0615045	0.127107	-0.483881	0.62847	0.783794	0.106				NS
ENSG00000162517	PEF1	3510.84	-0.275408	0.0895318	-3.0761	0.00209731	0.00934001	2.03				NS
ENSG00000084636	COL16A1	4185.97	0.425492	0.152976	2.78143	0.00541208	0.0212266	1.673				NS
ENSG00000121753	BAI2	1244.97	0.181942	0.236989	0.767723	0.442652	0.635803	0.197				NS
ENSG00000134668	SPOCD1	406.016	-0.402456	0.1935	-2.07988	0.0375368	0.104406	0.981				NS
ENSG00000184007	PTP4A2	16360.4	-0.00649824	0.0730668	-0.0889356	0.929133	0.984812	0.007				NS
ENSG00000121774	KHDRBS1	7793.78	0.207411	0.0779136	2.66207	0.00776627	0.0288767	1.539				NS
ENSG00000121775	TMEM39B	1285.31	-0.0148436	0.108604	-0.136676	0.891287	0.962211	0.017				NS
ENSG00000025800	KPNA6	6268.31	-0.119269	0.0851586	-1.40056	0.161347	0.316363	0.5				NS
ENSG00000084652	TXLNA	6750.26	0.120323	0.0751197	1.60175	0.109211	0.238019	0.623				NS
ENSG00000160050	CCDC28B	494.782	0.450236	0.164866	2.73093	0.00631558	0.0242309	1.616				NS
ENSG00000160051	IQCC	385.85	-0.0524211	0.192144	-0.272822	0.78499	0.892514	0.049				NS
ENSG00000222046	DCDC2B	1.56595	-1.06055	2.84878	-0.372284	0.709682	NA	NA				NS
ENSG00000160055	TMEM234	392.642	-0.265486	0.186079	-1.42673	0.153657	0.305902	0.514				NS
ENSG00000084623	EIF3I	14406.1	-0.208427	0.0774867	-2.68984	0.00714859	0.0269454	1.57				NS
ENSG00000183615	FAM167B	25.6256	0.144138	0.620487	0.232299	0.816306	0.912771	0.04				NS
ENSG00000182866	LCK	1.67628	0.642976	2.28249	0.281699	0.778174	NA	NA				NS
ENSG00000116478	HDAC1	6561.58	-0.242123	0.0801227	-3.0219	0.00251194	0.0109627	1.96		WNT	WNT	NS
ENSG00000175130	MARCKSL1	6930.18	0.0308265	0.0802043	0.384349	0.70072	0.836174	0.078				NS
ENSG00000162526	TSSK3	14.9338	-0.109143	0.809468	-0.134833	0.892744	0.963406	0.016				NS
ENSG00000225828	FAM229A	317.02	0.389047	0.268328	1.44989	0.147089	0.296466	0.528				NS
ENSG00000160058	BSDC1	3931.66	-0.104788	0.096365	-1.0874	0.276859	0.462711	0.335				NS
ENSG00000273274	ZBTB8B	26.9683	1.33524	2.09667	0.63684	0.524229	0.69994	0.155				NS
ENSG00000160062	ZBTB8A	236.543	-0.22007	0.229261	-0.959909	0.337101	0.530856	0.275				NS
ENSG00000176261	ZBTB8OS	1489.53	-0.0234007	0.115005	-0.203474	0.838764	0.927738	0.033				NS
ENSG00000162521	RBBP4	7348.27	-0.141069	0.0751779	-1.87647	0.060591	0.152851	0.816				NS
ENSG00000162520	SYNC	118.382	-0.259688	0.341304	-0.760871	0.446734	0.63816	0.195				NS
ENSG00000162522	KIAA1522	4715.25	-0.990352	0.0943609	-10.4954	9.07317e-26	5.85411e-24	23.233				NS
ENSG00000134684	YARS	18791.3	-0.122524	0.0765697	-1.60017	0.109561	0.238546	0.622				NS
ENSG00000116497	S100PBP	1657.32	-0.267697	0.101986	-2.62484	0.00866889	0.0316432	1.5				NS
ENSG00000160097	FNDC5	42.3725	1.12395	1.0781	1.04253	0.297166	0.487403	0.312				NS
ENSG00000121905	HPCA	2.3316	-1.11993	1.85466	-0.603845	0.545947	NA	NA				NS
ENSG00000121900	TMEM54	1241.81	-0.376271	0.128322	-2.93225	0.00336517	0.014057	1.852				NS
ENSG00000116514	RNF19B	2024.47	0.155179	0.097664	1.58891	0.112081	0.242717	0.615				NS
ENSG00000004455	AK2	10438.3	-0.197951	0.0734165	-2.69627	0.00701214	0.0265403	1.576				NS
ENSG00000142920	ADC	714.286	0.105504	0.137905	0.765043	0.444246	0.63716	0.196				NS
ENSG00000116525	TRIM62	338.78	0.0276931	0.182924	0.151391	0.879667	0.9559	0.02				NS
ENSG00000160094	ZNF362	437.825	-0.0453692	0.176245	-0.257422	0.796853	0.900292	0.046				NS
ENSG00000184389	A3GALT2	1.66893	0.368558	2.34315	0.157292	0.875015	NA	NA				NS
ENSG00000134686	PHC2	9822.39	-0.129241	0.0805401	-1.60468	0.108564	0.236863	0.626				NS
ENSG00000121903	ZSCAN20	310.158	-0.246827	0.206953	-1.19267	0.232998	0.409894	0.387				NS
ENSG00000121904	CSMD2	143.877	0	2.05488	0	1	1	0				NS
ENSG00000163866	SMIM12	1534.67	-0.184932	0.103778	-1.78199	0.0747512	0.179548	0.746				NS
ENSG00000188910	GJB3	16.5111	-2.7085	1.68239	-1.60991	0.107417	0.235106	0.629				NS
ENSG00000116544	DLGAP3	96.4606	0.575019	0.657125	0.875053	0.381545	0.576879	0.239				NS
ENSG00000163867	ZMYM6	499.076	-0.0631485	0.180649	-0.349564	0.726666	0.855039	0.068				NS
ENSG00000197056	ZMYM1	798.955	0.24883	0.145455	1.7107	0.0871356	0.201532	0.696				NS
ENSG00000116560	SFPQ	9707.01	0.204023	0.0796815	2.56048	0.0104526	0.0369173	1.433				NS
ENSG00000146463	ZMYM4	3713.64	0.179946	0.0930125	1.93465	0.0530338	0.137078	0.863				NS
ENSG00000142687	KIAA0319L	4390.29	-0.0877805	0.0795849	-1.10298	0.270037	0.454626	0.342				NS
ENSG00000020129	NCDN	1720.63	-0.331271	0.130366	-2.54108	0.011051	0.0387039	1.412				NS
ENSG00000116819	TFAP2E	106.546	0.541627	0.330681	1.63791	0.101439	0.225794	0.646				NS
ENSG00000126067	PSMB2	7407.44	0.0670023	0.0844723	0.793187	0.427669	0.620811	0.207		WNT		NS
ENSG00000142686	C1orf216	743.285	0.264187	0.134524	1.96387	0.0495452	0.130166	0.886				NS
ENSG00000092853	CLSPN	1305.15	-0.0804892	0.155945	-0.516139	0.605757	0.766925	0.115				NS
ENSG00000134698	2004-08-01	1425.44	-0.223426	0.117888	-1.89523	0.058062	0.147549	0.831		WNT		NS
ENSG00000092847	2001-08-01	2396.9	-0.14559	0.100703	-1.44574	0.148251	0.29813	0.526		WNT		NS
ENSG00000126070	2003-08-01	1151.29	-0.178791	0.120619	-1.48228	0.138267	0.283358	0.548		WNT		NS
ENSG00000092850	TEKT2	3.60484	2.77607	1.70755	1.62576	0.104001	NA	NA				NS
ENSG00000116863	ADPRHL2	1992.87	0.0668688	0.105533	0.633631	0.526321	0.701303	0.154				NS
ENSG00000171812	COL8A2	69.1196	-0.44177	0.35875	-1.23141	0.218168	0.391463	0.407				NS
ENSG00000054116	TRAPPC3	2988.13	0.063995	0.0885384	0.722794	0.469807	0.656844	0.183				NS
ENSG00000116871	MAP7D1	7554.91	0.133165	0.0928264	1.43456	0.151413	0.302715	0.519				NS
ENSG00000054118	THRAP3	9060.24	-0.244918	0.0929139	-2.63597	0.00838982	0.0307622	1.512				NS
ENSG00000214193	SH3D21	749.288	0.00984874	0.154566	0.0637185	0.949194	0.996888	0.001				NS
ENSG00000142694	EVA1B	178.705	3.35037	1.51761	2.20766	0.027268	0.0809034	1.092				NS
ENSG00000196182	STK40	6315.56	-0.172107	0.0824782	-2.0867	0.0369152	0.103157	0.987				NS
ENSG00000181817	LSM10	1634.97	-0.0743498	0.123199	-0.603494	0.54618	0.7174	0.144				NS
ENSG00000116885	OSCP1	200.679	-0.473372	0.22668	-2.08828	0.0367722	0.10282	0.988				NS
[truncated: 14,512 more rows]

## Sheet: 436-7TGP-POSandNEG STD SERUM
Comparison: MDA-MB-436-7TGP-POS vs. MDA-MB-436-7TGP-NEG (standard serum)
[truncated: 14,900 more rows]
