# Supplementary material for: Wnt signaling promotes inflammation and EMT-associated gene expression in mesenchymal TNBC
Source: Sci Rep. 2026 Apr 2;16:15798. doi: 10.1038/s41598-026-43678-3 (PMC13194965; doi:10.1038/s41598-026-43678-3)
Supplement: Supplementary file 8 — Supplementary Material 8 [file 41598_2026_43678_MOESM8_ESM.xlsx]

## Sheet: GSEA MSigDB - LOW SERUM
Analysis: GSEA MSigDB
MDA-MB-231-7TGP-NEG (low serum conditions)
HALLMARK Gene Set Name	SIZE	ES	NES	NOM p-val	FDR q-val	FWER p-val
HALLMARK_CHOLESTEROL_HOMEOSTASIS	72	-0.46412	-1.45134	0.02	0.175064	0.204
MDA-MB-231-7TGP-POS (low serum conditions)
HALLMARK Gene Set Name	SIZE	ES	NES	NOM p-val	FDR q-val	FWER p-val
HALLMARK_EPITHELIAL_MESENCHYMAL_TRANSITION	193	0.489826	1.62655	0	0.0150164	0.067
HALLMARK_KRAS_SIGNALING_UP	179	0.492599	1.65175	0	0.0122824	0.044
HALLMARK_INFLAMMATORY_RESPONSE	180	0.549677	1.81792	0	0.000363636	0.001
HALLMARK_TNFA_SIGNALING_VIA_NFKB	193	0.563642	1.87165	0	0	0
HALLMARK_IL6_JAK_STAT3_SIGNALING	79	0.645078	1.90911	0	0	0
MDA-MB-436-7TGP-NEG (low serum conditions)
HALLMARK Gene Set Name	SIZE	ES	NES	NOM p-val	FDR q-val	FWER p-val
HALLMARK_MTORC1_SIGNALING	190	-0.405281	-1.61256	0	0.0903591	0.028
HALLMARK_CHOLESTEROL_HOMEOSTASIS	72	-0.434772	-1.52944	0.00671141	0.10601	0.062
HALLMARK_E2F_TARGETS	195	-0.370651	-1.50076	0	0.0926376	0.082
HALLMARK_PANCREAS_BETA_CELLS	31	-0.511448	-1.44573	0.0313589	0.103541	0.121
MDA-MB-436-7TGP-POS (low serum conditions)
HALLMARK Gene Set Name	SIZE	ES	NES	NOM p-val	FDR q-val	FWER p-val
HALLMARK_EPITHELIAL_MESENCHYMAL_TRANSITION	193	0.622092	1.90329	0	0	0
HALLMARK_KRAS_SIGNALING_DN	141	0.518829	1.53537	0.00111111	0.0497773	0.199
HALLMARK_UV_RESPONSE_DN	137	0.483072	1.45179	0.00904977	0.081547	0.468
HALLMARK_NOTCH_SIGNALING	31	0.668982	1.63227	0.0100287	0.0175352	0.051
HALLMARK_COAGULATION	116	0.475264	1.38328	0.0321101	0.149786	0.748
HALLMARK_ANGIOGENESIS	33	0.597042	1.47618	0.0409605	0.0789506	0.379

## Sheet: GSEA MSigDB - STD SERUM
Analysis: GSEA MSigDB
MDA-MB-231-7TGP-NEG (standard serum conditions)
HALLMARK Gene Set Name	SIZE	ES	NES	NOM p-val	FDR q-val	FWER p-val
HALLMARK_MYC_TARGETS_V2	50	-0.49335	-1.47341	0.0191083	0.219977	0.131
HALLMARK_ESTROGEN_RESPONSE_LATE	187	-0.391055	-1.42417	0.0113636	0.158609	0.185
MDA-MB-231-7TGP-POS (standard serum conditions)
HALLMARK Gene Set Name	SIZE	ES	NES	NOM p-val	FDR q-val	FWER p-val
HALLMARK_IL6_JAK_STAT3_SIGNALING	74	0.641132	1.8028	0	0.00178901	0.002
HALLMARK_INFLAMMATORY_RESPONSE	178	0.522402	1.60667	0	0.0277912	0.065
HALLMARK_KRAS_SIGNALING_UP	172	0.516787	1.59057	0.00121951	0.0229931	0.08
HALLMARK_COMPLEMENT	179	0.483728	1.48031	0.00239808	0.0622813	0.308
HALLMARK_ALLOGRAFT_REJECTION	142	0.497236	1.50324	0.00245399	0.0622209	0.26
HALLMARK_TNFA_SIGNALING_VIA_NFKB	191	0.462758	1.43425	0.00356718	0.0911777	0.473
HALLMARK_INTERFERON_GAMMA_RESPONSE	183	0.454645	1.39772	0.0144058	0.121584	0.65
HALLMARK_EPITHELIAL_MESENCHYMAL_TRANSITION	188	0.417105	1.29696	0.0369487	0.215722	0.923
HALLMARK_INTERFERON_ALPHA_RESPONSE	93	0.475323	1.36048	0.0431937	0.152289	0.77
MDA-MB-436-7TGP-NEG (standard serum conditions)
HALLMARK Gene Set Name	SIZE	ES	NES	NOM p-val	FDR q-val	FWER p-val
HALLMARK_INTERFERON_ALPHA_RESPONSE	93	-0.667981	-2.3635	0	0	0
HALLMARK_INTERFERON_GAMMA_RESPONSE	183	-0.548116	-2.09563	0	0	0
HALLMARK_OXIDATIVE_PHOSPHORYLATION	158	-0.436546	-1.64925	0	0.0223564	0.034
HALLMARK_ESTROGEN_RESPONSE_LATE	187	-0.391511	-1.50962	0	0.074762	0.144
HALLMARK_KRAS_SIGNALING_UP	172	-0.351845	-1.34608	0	0.16822	0.466
HALLMARK_UV_RESPONSE_UP	149	-0.35319	-1.3187	0.011583	0.142328	0.538
HALLMARK_GLYCOLYSIS	191	-0.340042	-1.31924	0.0131004	0.1577	0.537
HALLMARK_BILE_ACID_METABOLISM	102	-0.410432	-1.45119	0.0147929	0.0974231	0.232
HALLMARK_XENOBIOTIC_METABOLISM	170	-0.348346	-1.31981	0.0281125	0.176929	0.535
HALLMARK_COMPLEMENT	179	-0.333641	-1.28494	0.04	0.163795	0.624
MDA-MB-436-7TGP-POS (standard serum conditions)
HALLMARK Gene Set Name	SIZE	ES	NES	NOM p-val	FDR q-val	FWER p-val
HALLMARK_EPITHELIAL_MESENCHYMAL_TRANSITION	188	0.638318	2.14203	0	0	0
HALLMARK_UV_RESPONSE_DN	137	0.487552	1.56678	0.00409836	0.0374974	0.212
HALLMARK_MYOGENESIS	166	0.440185	1.46238	0.00839161	0.0583003	0.475
HALLMARK_APICAL_SURFACE	41	0.592418	1.64355	0.00952381	0.0277783	0.084
HALLMARK_KRAS_SIGNALING_DN	134	0.456304	1.46395	0.0178571	0.0672089	0.47
HALLMARK_ANGIOGENESIS	31	0.609695	1.5732	0.0328152	0.046298	0.2
HALLMARK_NOTCH_SIGNALING	31	0.570668	1.47356	0.0461285	0.0732622	0.44
