# Supplementary material for: Wnt signaling promotes inflammation and EMT-associated gene expression in mesenchymal TNBC
Source: Sci Rep. 2026 Apr 2;16:15798. doi: 10.1038/s41598-026-43678-3 (PMC13194965; doi:10.1038/s41598-026-43678-3)
Supplement: Supplementary file 9 — Supplementary Material 9 [file 41598_2026_43678_MOESM9_ESM.xlsx]

## Sheet: SUP File 8
		Data Summary for TNBC Patient Data Analyses
		Gene list name	Serum Condition	N° genes	N° updated genes	Overlap 1*
		Deregulated Genes 231-7TGP-NEG vs. -POS	Low	759	44	687
		Deregulated Genes 436-7TGP-NEG vs. -POS	Low	1407	89	1278
		Deregulated Genes 231-7TGP-NEG vs. -POS	High	925	61	848
		Deregulated Genes 436-7TGP-NEG vs. -POS	High	1543	91	1418
		*Overlap between the four gene lists and genes present in the TNBC-RNAseq cohort (n = 15577).
