# Supplementary material for: Wnt signaling promotes inflammation and EMT-associated gene expression in mesenchymal TNBC
Source: Sci Rep. 2026 Apr 2;16:15798. doi: 10.1038/s41598-026-43678-3 (PMC13194965; doi:10.1038/s41598-026-43678-3)
Supplement: Supplementary file 10 — Supplementary Material 10 [file 41598_2026_43678_MOESM10_ESM.xlsx]

## Sheet: GES 1 -H1
DEGs MDA-MB-231-7TGP-POS vs -NEG (low serum conditions)
Id	GeneSymbol	Gene Cluster
1	LPAR5
2	JAKMIP2
3	HS3ST3B1
4	HS3ST3A1
5	TDO2
6	MMP9
7	VIM
8	CCBE1
9	C1QTNF1
10	TGFBI
11	KCNJ15
12	ADAMTS14
13	GJA1
14	SLCO3A1
15	ANPEP
16	SERPING1
17	C1S
18	C3
19	PTPRE
20	HAS2
21	IL6
22	IL1B
23	CCL2
24	SLC47A1
25	GPNMB
26	KCNE3
27	AKR1B1
28	RAB42
29	HPSE
30	OLR1
31	MSR1
32	PI3
33	LCN2
34	RARRES1
35	PTGES
36	SAA2
37	SAA1
38	CXCL5
39	CCL20
40	CXCL8
41	CXCL1
42	CXCL3
43	CXCL2
44	ZNF365
45	SHISAL1
46	DGKI
47	ADAMTS16
48	DKK3
49	CLEC11A
50	SHANK1
51	SCG5
52	ISM1
53	IGFBP5
54	RGS4
55	FBLN1
56	BICC1
57	PDGFRL
58	SORCS2
59	RARRES2
60	NNMT
61	VCAN
62	CALHM5
63	COL6A3
64	ADAM12
65	CRISPLD2
66	SRPX2
67	P4HA3
68	TENM4
69	MAGEH1
70	EML1
71	GLIS1
72	FHAD1
73	CFH
74	ACVRL1
75	TCF4
76	GAS7
77	MDGA1
78	DPP4
79	AMPH
80	LBH
81	EHD3
82	GPC6
83	CTHRC1
84	COL12A1
85	CEMIP
86	INHBA
87	COL11A1
88	MMP1
89	TENM1	H1
90	AGMO	H1
91	SLC4A4	H1
92	SPX	H1
93	BMP5	H1
94	ID3	H1
95	ID1	H1
96	P3H2	H1
97	CREB5	H1
98	ADAMTS3	H1
99	SESN3	H1
100	ARHGAP42	H1
101	PTGFR	H1
102	FBLN5	H1
103	A2M	H1
104	ZNF660	H1
105	ADAMTS5	H1
106	SOX5	H1
107	LAMA1	H1
108	ARHGAP28	H1
109	PDE3A	H1
110	PCSK5	H1
111	PIEZO2	H1
112	SCG2	H1
113	SRPX	H1
114	FHL1	H1
115	BMPER	H1
116	KCTD16	H1
117	ADGRL3	H1
118	ADGRB3	H1
119	NAP1L3	H1
120	DOK6	H1
121	PELI2	H1
122	SLC16A12	H1
123	AK5	H1
124	HDX	H1
125	FAM110B	H1
126	UACA	H1
127	CDH13	H1
128	DENND2A	H1
129	MCAM	H1
130	ITGB3	H1
131	PGF	H1
132	ITGA1	H1
133	FLT1	H1
134	CCDC102B	H1
135	TBX2	H1
136	NOTCH4	H1
137	OLFML2A	H1
138	CST3	H1
139	CFD	H1
140	SCN1B	H1
141	KIF17	H1
142	GSN	H1
143	AQP1	H1
144	GFRA1	H1
145	GALNT16	H1
146	CHRDL1	H1
147	ABCA8	H1
148	PI16	H1
149	MEOX1	H1
150	NGFR	H1
151	ATOH8	H1
152	PAPPA2	H1
153	GABRA2	H1
154	ZNF175	H1
155	DKK2	H1
156	F2RL2	H1
157	CPA3	H1
158	MYOM3	H1
159	SLIT2	H1
160	JAM2	H1
161	GASK1B	H1
162	FBXL7	H1
163	IGF2	H1
164	TNS1	H1
165	KLHL3	H1
166	RTL5	H1
167	NHSL2	H1
168	PDGFD	H1
169	PAMR1	H1
170	PDE7B	H1
171	PGM5	H1
172	BTNL9	H1
173	MYCT1	H1
174	MMRN2	H1
175	ARHGAP6	H1
176	SERPINA1
177	KNDC1
178	GPR78
179	ZC3H12A
180	VDR
181	MISP
182	HES2
183	CDA
184	FAM83A
185	AKR1B10
186	NOX5
187	PDZK1IP1
188	MUC1
189	PROM2
190	P2RY2
191	WNT7B
192	EGLN3
193	TP53I11
194	GPR87
195	CST6
196	CLDN1
197	WWC1
198	FAM222A
199	ARHGEF16
200	CSPG5
201	OSBP2
202	EFHD1
203	AZGP1
204	FBXL16
205	TJP3
206	MB
207	CLDN3
208	TSTD1
209	RAB11FIP4
210	ANK3
211	LLGL2
212	CAMSAP3
213	SPTBN2
214	TMEM132A
215	PPL
216	MACC1
217	DUSP8
218	ODAD1
219	CFAP45
220	CDHR4
221	EXD3
222	ADAMTS13
223	SSPOP
224	ICOSLG
225	CPNE7
226	DQX1
227	RALGDS
228	NBEAL2
229	EEIG1
230	SIGIRR
231	BICDL1
232	PPP2R2C
233	NPTXR
234	HSPB8
235	BRSK2
236	ADGRB1
237	PCBP3
238	LRRC3
239	SLC2A4
240	MLXIPL
241	TCF15
242	SNTA1
243	DUSP15
244	TTPA
245	ADGRG2
246	RYR2
247	FGF13
248	ASRGL1
249	RASGRF1
250	KLHL13
251	AKAP6
252	PLCB1
253	NCKAP5
254	MSI2
255	ANKS1B
256	SPATA6
257	CGNL1
258	ZSWIM5
259	LONRF2
260	REEP1
261	MAPT
262	FAXDC2
263	AMY2B
264	C15orf62
265	SORL1
266	RASL10A
267	ZPLD1
268	CST1
269	SLC13A3
270	SMCO4
271	CD82
272	ZNF257
273	PKHD1
274	CDH18
275	EPHB6
276	DTX4
277	SCARA3
278	CLU
279	HMGB3
280	APEX2
281	HAUS7
282	PDIA4
283	HYOU1
284	MAGT1
285	LRRTM4
286	CSMD3
287	MOV10L1
288	NALF1
289	EYA4
290	PITX2
291	NDST3
292	GRIK2
293	SLITRK5
294	RIMS1
295	CADM2
296	EPHA6
297	CHD5
298	CACNA1B
299	TAF7L
300	NETO2
301	CNNM1
302	TCIM
303	SULT1B1
304	SGPP2
305	AKR1C3
306	AKR1C2
307	SULT1A1
308	CYP4F12
309	GLB1L3
310	TMEM86A
311	IQGAP2
312	LIN7A
313	SELENOP
314	KYNU
315	ZP1
316	GADD45G
317	CHCHD5
318	SDR16C5
319	MSX2
320	CNTNAP2
321	SLC9A2
322	B3GAT1
323	S1PR3
324	GRIK4
325	ATP8A2
326	GDF15
327	FAM110C
328	FLRT3
329	TSPAN1
330	SCNN1A
331	IL20RA
332	SEMA3E
333	TFF3
334	ANKRD30A
335	FOXA1
336	AR
337	BCAS1
338	TC2N
339	LRIG1
340	C1orf115
341	CES3
342	PKIB
343	SPEF1
344	PIERCE1
345	DNAJC12
346	SLC52A3
347	CRACDL
348	THRB
349	MTUS1
350	PDZD2
351	KLF8
352	TRPC4
353	TNFAIP8L3
354	IL13RA2
355	F3
356	F2RL3
357	RASD1
358	SOD3
359	LDB3
360	NXF3
361	CDC42EP5
362	TG
363	TGM4
364	P2RX6
365	TP63
366	TENM2
367	RRAD
368	COL4A6
369	COL4A5
370	SLC2A10
371	NRK
372	ENPP1
373	SAMD11
374	PCDH7
375	OLFML3
376	PPFIA2
377	DIO2
378	SHC2
379	PALM
380	SRRM3
381	MEGF6
382	CPLX1
383	BCAM
384	PNPLA7
385	KRT17
386	DMKN
387	WNT11
388	KRT86
389	KRT81
390	RTN4R
391	ESYT3
392	PCSK1N
393	DIRAS1
394	CELSR2
395	B4GALNT3
396	TLE2
397	EFNB3
398	DIPK1B
399	NPM2
400	DMTN
401	RHBDL2
402	MPZL2
403	IRF6
404	INAVA
405	GPR37
406	TFAP2C
407	GRHL1
408	STRBP
409	NET1
410	TMEM38A
411	NWD1
412	NES
413	EPHB1
414	NCALD
415	FOLR1
416	ATP6V0A4
417	USP2
418	APCDD1L
419	RIMS3
420	STOX2
421	KANK1
422	BARX2
423	ZNF883
424	VAX2
425	FOLH1
426	SFRP1
427	NCMAP
428	TFCP2L1
429	CHRM3
430	OGFRL1
431	DMD
432	SLC25A27
433	CYP39A1
434	ITGB4
435	CEACAM1
436	SLITRK6
437	KIAA1549L
438	ARNT2
439	LRRN1
440	LGR5
441	GPR63
442	DOCK3
443	SLC43A3
444	NUP160
445	PTX3
446	CSRP2
447	PRSS12
448	MMP7
449	ADORA2B
450	TUB
451	PABPC4L
452	GAREM2
453	SCN5A
454	TMEM98
455	ARSL
456	KCNH8
457	CNKSR2
458	GPLD1
459	NDRG4
460	DNER
461	TRPM8
462	CALB2
463	WNT9A
464	AHNAK2
465	FGFR3
466	MDFI
467	CSPG4
468	CHST6
469	TRPV4
470	SOX6
471	SNAPC1
472	IL1A
473	LY6K
474	IL11
475	COL7A1
476	APLN
477	LYPD1
478	PDE1C
479	ANKRD1
480	QPCT
481	FOXQ1
482	SDC2
483	EVA1A
484	PLXDC2
485	HEPH
486	PTGFRN
487	MB21D2
488	TSPAN18
489	PLXNA2
490	ADRA1B
491	TSPAN2
492	NGF
493	ANO2
494	NYNRIN
495	NFATC4
496	PHETA2
497	TNFRSF11B
498	CYP24A1
499	TMEM45A
500	ACOT11
501	PTGS2
502	PLA2G4A
503	SLCO4A1
504	ALDOC
505	DDIT4
506	TSPYL5
507	ENKUR
508	NLRP2
509	TRIML2
510	STPG4
511	VWA5B2
512	TRNP1
513	NDP
514	MAP1LC3A
515	TTBK1
516	GMPR
517	INHBE
518	CAMK1G
519	KCNAB3
520	GNB3
521	IL23A
522	DNAH17
523	LRRC61
524	ACTR3C
525	STRA6
526	LIPG
527	NLGN4X
528	STXBP6
529	MGAM
530	VNN1
531	IRAK3
532	LRMDA
533	ST6GALNAC3
534	LPL
535	TNFSF15
536	RARB
537	FBXO39
538	TLE4
539	RASSF9
540	KCNT2
541	VWA7
542	MCTP2
543	MTMR8
544	LY75
545	PDE4B
546	CX3CL1
547	SYT2
548	LGR6
549	IGSF1
550	PLP1
551	ASTN1
552	ZNF334
553	ZNF132
554	FUZ
555	C2CD6
556	KIF6
557	CLTRN
558	PIGZ
559	ENPP4
560	FAM81A
561	ZFP3
562	B3GALT5
563	KCNIP4
564	PEX5L
565	NRG2
566	LHX6
567	DMRT2
568	ABLIM2
569	PPP4R4
570	KCNQ3
571	ERC2
572	RETREG1
573	HSD17B3
574	ZNF483
575	KCNH3
576	RNF157
577	MVB12B
578	STMN3
579	C2CD4C
580	SLC12A5
581	TP73
582	KIAA0319
583	ALDH3A1
584	RASSF2
585	CYRIA
586	GBGT1
587	TRIM61
588	ICAM2
589	GYPC
590	LCP1
591	HSD11B1
592	TMEM229B
593	LMO2
594	TNFSF18
595	CYFIP2
596	BEND4
597	KHDRBS2
598	VSIG1
599	RIPOR3
600	IL24
601	MYO7B
602	DOC2B
603	ANKRD33B
604	SYNPO2
605	CCND2
606	XKRX
607	NUP210
608	SYNGR3
609	SUSD3
610	SKAP1
611	SYTL3
612	SEMA4D
613	LAMP3
614	SEL1L3
615	NUAK2
616	TOGARAM2
617	BHLHA15
618	POU2F2
619	AGAP2
620	PARP15
621	FCMR
622	NFATC2
623	ASB2
624	KBTBD8
625	ESR2
626	SP140
627	IL2RG
628	IL2RB
629	JAK3
630	GZMA
631	CD96
632	EBI3
633	LTB
634	BIRC3
635	TNFAIP3
636	DOCK11
637	CLIC2
638	VNN2
639	PTPRC
640	PIK3CG
641	EVI2B
642	MARCHF1
643	LPXN
644	GMFG
645	FLI1
646	MYO1F
647	LILRB1
648	TNFRSF1B
649	ARHGAP30
650	ADAM28
651	TBXAS1
652	CD33
653	ALOX5
654	SOCS1
655	ANKRD22
656	TNIP3
657	LAIR2
658	KLRC2
659	CASP1
660	CARD16
661	CASP4
662	GBP5
663	GBP4
664	EPSTI1
665	CALHM6
666	CXCL11
667	CXCL10
668	PIK3AP1
669	CCR1
670	SAMSN1
671	CTSS
672	SLAMF8
673	SLC15A3
674	LGALS9
675	SNX10
676	BCL2A1
677	TLR2
678	SOD2
679	NOD2
680	DAPP1
681	IL32
682	ICAM1
683	TYMP
684	IL4I1
685	IL1RN
686	C15orf48
687	GK

## Sheet: GES 2 - H1&H2
DEGs MDA-MB-436-7TGP-POS vs -NEG (low serum conditions)
Id	GeneSymbol	Gene Cluster
1	ZNF829	H2
2	ZNF568	H2
3	ZNF793	H2
4	ZNF345	H2
5	ZNF836	H2
6	ZNF320	H2
7	ZNF610	H2
8	ZNF665	H2
9	ZNF415	H2
10	ZNF880	H2
11	ZNF441	H2
12	ZNF433	H2
13	ZNF878	H2
14	ZNF493	H2
15	ZNF431	H2
16	ZNF506	H2
17	ZNF682	H2
18	ZNF85	H2
19	ZNF681	H2
20	ZNF43	H2
21	ZNF100	H2
22	ZNF726	H2
23	KIAA0753	H2
24	ACVR2B	H2
25	LZTFL1	H2
26	CCDC181	H2
27	ASXL3	H2
28	ZNF736	H2
29	CUL5	H2
30	ZNF718	H2
31	KCNIP4	H2
32	SCN3A	H2
33	LRRN3	H2
34	ZC3H12B	H2
35	SYT2	H2
36	MEGF11	H2
37	KCNC1	H2
38	NEURL1	H2
39	STK36	H2
40	PLCD4	H2
41	ST8SIA6	H2
42	SYT9	H2
43	LONRF2	H2
44	ICA1L	H2
45	CCDC74B	H2
46	ZNF284	H2
47	ZIK1	H2
48	ZNF660	H2
49	ZKSCAN7	H2
50	SPEF2	H2
51	RERG	H2
52	ME3	H2
53	LRRN1	H2
54	FRAS1	H2
55	SSPN	H2
56	BHLHE41	H2
57	TMEM60	H2
58	ARPC1A	H2
59	DNAJC30	H2
60	FAM200A	H2
61	BET1	H2
62	PEX1	H2
63	AKAP9	H2
64	GATAD1	H2
65	KRIT1	H2
66	ANKIB1	H2
67	ZSCAN25	H2
68	GIGYF1	H2
69	CASTOR3P	H2
70	ZKSCAN1	H2
71	TRIM4	H2
72	MEPCE	H2
73	EPHB4	H2
74	TRIP6	H2
75	UPK3B	H2
76	EVA1C	H2
77	EPHB6	H2
78	CCDC146	H2
79	BCO2	H2
80	SLC25A34	H2
81	ZCWPW1	H2
82	TRIM74	H2
83	YPEL3	H2
84	C15orf62	H2
85	BMP6	H2
86	GTF2IRD2B	H2
87	GTF2IRD2	H2
88	POMZP3	H2
89	VILL	H2
90	IZUMO4	H2
91	LIAT1	H2
92	TP53INP1	H2
93	TMT1A	H2
94	SYTL1	H2
95	ETFBKMT	H2
96	CFAP70	H2
97	TMEM232	H2
98	ZCWPW2	H2
99	RYR2	H2
100	ADHFE1	H2
101	RP1	H2
102	CYP4F3	H2
103	CYP3A7	H2
104	ZNF385B	H2
105	CYP4F12	H2
106	DNAH9	H2
107	LDLRAD4	H2
108	JMY	H2
109	MAPRE2	H2
110	SORBS2	H2
111	GRAMD2B	H2
112	NR2F2	H2
113	ALDH1A3	H2
114	CRYBG1	H2
115	CP	H2
116	CACNA1A	H2
117	AHRR	H2
118	RARB	H2
119	FAM78B	H2
120	SLC6A20	H2
121	RTN4RL2	H2
122	WFDC2	H2
123	EYA2	H2
124	CTSF	H2
125	CES4A	H2
126	TCEA3	H2
127	PARD6B	H2
128	NSUN7	H2
129	REPS2	H2
130	ANKS1B	H2
131	RAPGEF5	H2
132	MTURN	H2
133	CRPPA	H2
134	ARHGAP29	H2
135	SVIL	H2
136	NANOS1	H2
137	ABLIM1	H2
138	ENO4	H2
139	ST6GALNAC3	H2
140	GPM6A	H2
141	TMEM220	H2
142	PLCL1	H2
143	EFCAB13	H2
144	NLGN4X	H2
145	AJAP1	H2
146	CYYR1	H2
147	ADAMTS9	H2
148	COL25A1	H2
149	CYP7B1	H2
150	NTRK2	H2
151	CNTNAP3B	H2
152	GFAP	H2
153	SOX5	H2
154	PPARGC1A	H2
155	PLA2R1	H2
156	PDE5A	H2
157	SPATA18	H2
158	CAV2	H2
159	CAV1	H2
160	PRDM5	H2
161	MAMDC2	H2
162	BCHE	H2
163	ADGRL3	H2
164	ADGRB3	H2
165	SPX	H2
166	BMP5	H2
167	MEST	H2
168	PALMD	H2
169	DEPTOR	H2
170	NCALD	H2
171	RTL9	H2
172	EYA1	H2
173	TNFRSF19	H2
174	FZD10	H2
175	STON2	H2
176	RHBDL3	H2
177	SLC47A2	H2
178	TP63	H2
179	TENM2	H2
180	GRIA1	H2
181	OXTR	H2
182	GRIK3	H2
183	NPTX1	H2
184	PDE8B	H2
185	IGSF10	H2
186	CLDN11	H2
187	ASTN1	H2
188	KCNIP1	H2
189	CACNA1G	H2
190	BMPER	H2
191	KCNA1	H2
192	DTX1	H2
193	CYP46A1	H2
194	SPTBN4	H2
195	SNCG	H2
196	HSPB8	H2
197	NEURL1B	H2
198	C1QTNF2	H2
199	NKD1	H2
200	KCTD16	H2
201	CACNG8	H2
202	FAM43B	H2
203	PKNOX2	H2
204	FNDC5	H2
205	PTPN12
206	FGF5
207	GLIS3
208	FKBP9
209	PXDN
210	ADAMTS7
211	COL24A1
212	TRIM8
213	SAMD14
214	TSPAN18
215	PLXNA2
216	NINJ2
217	ALDH1L2
218	NREP
219	MFAP2
220	RHOBTB1
221	PAPPA
222	OSMR
223	IGFBP3
224	RAI14
225	ANKH
226	SULF2
227	LIPG
228	HHIPL1
229	HECW1
230	ROR2
231	GJA1
232	COL16A1
233	GLI2
234	LBH
235	BASP1
236	RAMP1
237	TMEM130
238	NKD2
239	WT1
240	NPTX2
241	TEX11
242	HTR1D
243	AMZ1
244	NRIP3
245	TRPA1
246	JAKMIP2
247	PRR16
248	LOXL3
249	TMEM26
250	AMIGO2
251	PTHLH
252	ZNF365
253	ITGA2
254	TRIO
255	DNAH5
256	PCDH19
257	ADAMTS5
258	KCNMB4
259	FHOD3
260	PTPN13
261	DYNC2H1
262	SEMA3D
263	CDK14
264	ELAPOR2
265	RGS17
266	GABRB2
267	SLITRK4
268	RORB
269	NALF1
270	PHLDA3
271	CDKN1A
272	ANKRD2
273	UCN2
274	COL7A1
275	PMEPA1
276	COL13A1
277	LYPD1
278	WNT5A
279	FBN2
280	TRIM7
281	MAFK
282	WFDC3
283	TUBA4A
284	SFN
285	CXCL8
286	ADM
287	CA9
288	IL11
289	GRM8
290	ESM1
291	PCDH17
292	ADAMTS4
293	MYCN
294	CIB2
295	MLLT11
296	CCNJL
297	NECTIN1
298	GALNT14
299	ULBP3
300	SOX11
301	GPRIN1
302	TRIB2
303	CEND1
304	COL26A1
305	ZFP92
306	NRARP
307	NOTCH3
308	SEMA5B
309	CSMD3
310	BMP3
311	GNGT1
312	ALG1L1P
313	KIAA0319
314	EREG
315	GDA
316	LRRC73
317	MAP7D2
318	INA
319	TCF15
320	PAX6
321	CA2
322	NDRG4
323	DNER
324	SH3TC2
325	NTSR1
326	CTSA
327	ADGRG3
328	CDA
329	NFE2
330	ACOT11
331	TMT1B
332	DGKG
333	KCP
334	AATK
335	NES
336	FAM167B
337	S100A9
338	PDZK1IP1
339	CD82
340	CPA4
341	PI3
342	LCN2
343	SLC28A3
344	CXCL5
345	CCL20
346	CXCL6
347	CXCL1
348	MEGF6
349	INHBB
350	CACNG4
351	RGL3
352	ARVCF
353	STAC2
354	GRAMD2A
355	SYT12
356	IRX2-DT
357	IRX2
358	ZNF497
359	TBX1
360	NPAS1
361	IGFBP2
362	CTNND2
363	RASL10A
364	FOXI1
365	ZDHHC11
366	PALM3
367	NOX5
368	HHIPL2
369	WNT7B
370	PROM2
371	FAM83A
372	SUSD2
373	CRIP2
374	CLIC3
375	SRPK3
376	PLXNB3
377	SHISA9
378	DIO1
379	RAET1G
380	RAET1E
381	ZNF467
382	HSPB1
383	KCNK6
384	NUPR1
385	SQOR
386	GCHFR
387	TMEM74B
388	JPH3
389	TLX2
390	SHH
391	NALF2
392	CNNM1
393	ONECUT2
394	CACNA1B
395	BRSK2
396	HOXD1
397	GPR78
398	ELFN2
399	ANK1
400	TNFSF9
401	ARID3A
402	HCN2
403	DISP3
404	SLC30A3
405	SYT3
406	KNDC1
407	CDC20B
408	DNAAF8
409	BEX5
410	RET
411	LARGE1
412	HMGN5
413	FAM110B
414	NKX3-1
415	RIMS1
416	NEXMIF
417	LPAR3
418	EFHC2
419	DKK1
420	RBKS
421	EGR4
422	STYK1
423	FAAH2
424	SLC27A2
425	NUP62CL
426	BCO1
427	CD163L1
428	ALDH1L1
429	AKR1C1
430	GNAI1
431	CCNG1
432	EMILIN3
433	ACSS2
434	SLC13A3
435	IL13RA2
436	AKNAD1
437	GALNT17
438	DIO3
439	TMEM132B
440	B3GAT1
441	GABRB3
442	HOXA7
443	HOXA5
444	HOXA11
445	HOXB6
446	HOXB5
447	INSIG1
448	FADS2
449	MVD
450	EBP
451	FDPS
452	NUDCD2
453	DHFR
454	MYO10
455	HMGCS1
456	OXCT1
457	SRD5A1
458	NSUN2
459	DAP
460	ZNF518B
461	SLC2A14
462	KIF25
463	C6orf52
464	MSMO1
465	IDI1
466	FDFT1
467	LINC03040
468	PPL
469	LIPH
470	JUP
471	C6orf132
472	MAP7
473	GALNT3
474	MANSC1
475	TSTD1
476	AP1M2
477	MAL2
478	LRATD2
479	RIPK4
480	HES1
481	SH2D3A
482	RHOV
483	STAP2
484	FAAH
485	CRACR2B
486	TMEM25
487	TTC39A
488	PLEKHA6
489	LRRC56
490	LMTK3
491	ICA1
492	FAM174B
493	PRLR
494	RASEF
495	GPR160
496	VIPR1
497	ALDH6A1
498	NPNT
499	MARVELD2
500	ARHGEF37
501	ATP8B1
502	ABCA3
503	NTN4
504	AK5
505	ZNF608
506	THRB
507	MTUS1
508	YPEL2
509	MAML3
510	NAALADL2
511	SEMA3C
512	BMP4
513	PPP1R3C
514	ERBB4
515	CPLX1
516	DNAJC12
517	EFCAB6
518	CFAP69
519	PRTG
520	IQCK
521	FBXO36
522	ZNF597
523	FA2H
524	CRACDL
525	ZNF91
526	ZNF737
527	IQCN
528	KLF8
529	PITPNC1
530	DUSP4
531	GLB1L3
532	VWA5A
533	DIO2
534	STEAP4
535	HNMT
536	CSGALNACT1
537	RNLS
538	GATM
539	DKK2
540	CX3CR1
541	CALCR
542	STS
543	SH3BGRL
544	HCFC2
545	EEA1
546	KITLG
547	ATP2B1
548	S1PR3
549	PAPSS2
550	ASPH
551	KCNS3
552	CECR2
553	ABCC6
554	SDR16C5
555	MSX2
556	CNTNAP2
557	SLC9A2
558	RANBP3L
559	KCNMA1
560	LIN7A
561	LDHD
562	ACSS3
563	TMEM86A
564	KYNU
565	KMO
566	RND1
567	GGT1
568	FLRT3
569	ARL4A
570	SEMA3E
571	ADGRV1
572	SYTL2
573	SLC2A10
574	NRK
575	SIDT1
576	AR
577	TMC5
578	MLPH
579	SYTL5
580	KCND2
581	CLSTN2
582	CNTN4
583	PRDM6
584	C1QTNF3
585	FAT3
586	CNTN1
587	TIMP3
588	SPOCK1
589	EDIL3
590	EDNRA
591	CDH13
592	PDGFC
593	DGKI
594	THBS1
595	CCN2
596	FGF1
597	MYL9
598	ACTA2
599	TPM2
600	JPH2
601	TPM1
602	PDGFB
603	IGFBP5
604	SMAD6
605	SRRM3
606	SCG2
607	CCDC3
608	DCHS1
609	C14orf132
610	DENND2A
611	PDGFA
612	DLL1
613	SCARF2
614	LOXL1
615	DNM1
616	FBLN2
617	NFATC4
618	LAMB2
619	SPON2
620	LAMB1
621	COLEC12
622	IGDCC4
623	MDGA1
624	PCDH18
625	DAAM2
626	YPEL4
627	FBLN7
628	WDR86
629	SLC45A1
630	GJC2
631	SCG5
632	CCDC8
633	PDE3A
634	EPHA3
635	TPPP3
636	GUCY1A2
637	ROBO4
638	ADGRF5
639	COL15A1
640	FLT1
641	CCDC102B
642	PGF
643	PLXDC1
644	PDGFRB
645	FBXL7
646	VSTM4
647	TBX2
648	HEYL
649	TNS1
650	NHSL2
651	IGFBP7
652	GGT5
653	NEXN
654	RCAN2
655	LPAR1
656	DPP4
657	PCSK5
658	EFEMP1
659	PTH1R
660	IGFBP4
661	CPXM1
662	FBLN1
663	TLL1
664	DPT
665	TGFBR2
666	CXCL12
667	CPED1
668	MAF
669	DAB2
670	LRCH2
671	DOK6
672	FLRT2
673	FAT4
674	ZFHX4
675	PRICKLE2
676	GASK1B
677	ECM2
678	HMCN1
679	LAMA4
680	COL5A3
681	ECM1
682	LMCD1
683	GUCY1B1
684	MEDAG
685	ACKR3
686	C11orf96
687	THBD
688	PDPN
689	NNMT
690	VGLL3
691	NT5E
692	SPARC
693	POSTN
694	COL5A2
695	COL3A1
696	COL1A1
697	ADAMTS2
698	LOX
699	MMP2
700	HTRA1
701	ADAM12
702	ANGPTL2
703	FAP
704	COL6A3
705	CDH11
706	CALHM5
707	VCAN
708	SUGCT
709	SALL4
710	COMP
711	CILP2
712	COL8A2
713	INHBA
714	FN1
715	PLPP4
716	CTHRC1
717	CEMIP
718	KIF26B
719	MMP13
720	ITGA11
721	COL12A1
722	THBS2
723	DACT1
724	COL8A1
725	PHYHIP	H1
726	IGFN1	H1
727	RAI2	H1
728	KCND3	H1
729	KLHDC1	H1
730	PGR	H1
731	MYH11	H1
732	SVEP1	H1
733	CORO2B	H1
734	RHOJ	H1
735	PDGFD	H1
736	PDE7B	H1
737	LRFN5	H1
738	SLCO2A1	H1
739	MYOM3	H1
740	F2RL2	H1
741	F2R	H1
742	RGS5	H1
743	FILIP1	H1
744	THSD7A	H1
745	TFPI	H1
746	SOX17	H1
747	MMRN2	H1
748	SHE	H1
749	RAPGEF3	H1
750	GNG11	H1
751	CLDN5	H1
752	PLAC9	H1
753	PDK4	H1
754	CAVIN2	H1
755	SPRY1	H1
756	F3	H1
757	THSD7B	H1
758	NAP1L2	H1
759	LRRC4B	H1
760	GPC3	H1
761	GFRA1	H1
762	SYNPO2	H1
763	NPR1	H1
764	CDO1	H1
765	DCLK1	H1
766	EPB42	H1
767	PLXNA4	H1
768	ABCA9	H1
769	ABCA6	H1
770	ABI3BP	H1
771	ABCA10	H1
772	COL14A1	H1
773	C7	H1
774	TNXB	H1
775	TSPAN7	H1
776	CXCL14	H1
777	IL33	H1
778	ABCB1	H1
779	MEOX1	H1
780	GCNT4	H1
781	SLC6A12
782	RINL
783	KLRC3
784	KLRC2
785	TNFRSF9
786	IL4I1
787	C15orf48
788	TNIP3
789	IDO1
790	GBP5
791	CXCL11
792	CXCL10
793	XAF1
794	OAS2
795	MX1
796	IFIT5
797	SAMD9L
798	SAMD9
799	IFITM1
800	LAMP3
801	FCHO1
802	DENND1C
803	LYL1
804	ARHGAP4
805	TNFRSF14
806	SUSD3
807	FGD3
808	TRAF1
809	APOBEC3D
810	TNFRSF8
811	GIMAP2
812	CD8A
813	TMC8
814	IKZF1
815	ARHGAP25
816	CARD11
817	ARHGAP45
818	IL7R
819	RAB37
820	FCMR
821	CCDC69
822	MEI1
823	HSH2D
824	P2RX5
825	ISG20
826	ZBTB32
827	VNN2
828	SYK
829	ITGA4
830	GPRIN3
831	CYSLTR2
832	LCP1
833	LCP2
834	FYB1
835	PIK3R5
836	IL10RA
837	FERMT3
838	CYTH4
839	MYO1G
840	CIITA
841	CD74
842	MYO7A
843	TRIM22
844	SP110
845	UBA7
846	TMEM140
847	MEFV
848	GRAMD1B
849	PRR5L
850	GPR68
851	ATP10A
852	SLC1A3
853	PTGER2
854	MAFB
855	CCN4
856	IFFO1
857	ACVRL1
858	PTGIR
859	HLX
860	DOK1
861	CLEC2B
862	HRH2
863	DENND3
864	ARHGAP31
865	STING1
866	RFTN1
867	VCAM1
868	LPAR5
869	CYP2S1
870	TLR4
871	SLCO2B1
872	LAIR1
873	CYBB
874	TBXAS1
875	ADAP2
876	NPL
877	NCF2
878	ITGAM
879	ITGAX
880	ALOX5
881	SLC37A2
882	APOE
883	CCL7
884	AQP9
885	MARCO
886	FCAR
887	PLAUR
888	MMP1
889	TMEM52B
890	OLR1
891	KCNE3
892	BST1
893	PLIN2
894	PYGL
895	TGFBI
896	PTGS1
897	S100A4
898	SLC2A3
899	ARL4C
900	ZNF655
901	ACSS1
902	RASGRP3
903	BMF
904	BTG1
905	PACSIN1
906	KCTD19
907	HPCAL4
908	ATP1A3
909	TNFSF18
910	NT5C3A
911	HERPUD2
912	RP9
913	SARDH
914	CBLN3
915	ARMH1
916	RIPOR3
917	IL24
918	MUSK
919	JAKMIP1
920	AGFG2
921	PRR29
922	ATF7IP2
923	KIF21B
924	FYN
925	TOX2
926	BCL11B
927	ASB2
928	CR2
929	COL4A4
930	TLR2
931	TLR1
932	AHR
933	HDAC9
934	N4BP2L1
935	CRLF3
936	GSAP
937	DAPK1
938	CDK6
939	WNT10A
940	RUNX3
941	TTYH2
942	SNAP25
943	SEMA3A
944	NTRK1
945	SSTR2
946	NMNAT2
947	KCNT2
948	HAND2
949	SLITRK2
950	PCOLCE2
951	DMRT2
952	PMFBP1
953	MCF2
954	PTPRQ
955	ANKRD31
956	MUC12
957	GALNT12
958	SLC22A3
959	LGI2
960	PTGIS
961	CYP11A1
962	SOX7
963	PTGFR
964	OSR2
965	SLC19A3
966	PLIN4
967	G0S2
968	DOC2B
969	ANKRD33B
970	SV2B
971	CRACR2A
972	STRA6
973	LRRC55
974	TCIM
975	HCAR2
976	SNCAIP
977	CYP1B1
978	TTN
979	ELMO1
980	PAPLN
981	RNF125
982	LRRC2
983	ALDH1A1
984	RSPO3
985	CCND2
986	PTGER4
987	CLIC2
988	CASP10
989	ACSL5
990	CTSH
991	MR1
992	ZFYVE26
993	NIBAN1
994	TM6SF1
995	OTULINL
996	FCHO2
997	EPB41L3
998	CPVL
999	CHN2
1000	PTPRN2
1001	INPP1
1002	CARD6
1003	SLC2A9
1004	KCNE1
1005	INSYN2B
1006	PODXL2
1007	FAM241B
1008	MAST1
1009	LRFN1
1010	CGREF1
1011	PANX2
1012	DUSP9
1013	UCHL1
1014	KIF1A
1015	PLEKHG4B
1016	CIART
1017	OTX1
1018	GPR156
1019	ESYT3
1020	KCNQ4
1021	GPRIN2
1022	BCL11A
1023	CRABP1
1024	SMAGP
1025	KLC3
1026	PAQR5
1027	RIMS3
1028	MESP1
1029	ARTN
1030	RHCG
1031	LAD1
1032	SLC12A8
1033	SEC14L4
1034	ERICH5
1035	MCF2L2
1036	SUSD4
1037	RAB40B
1038	LRATD1
1039	RNF182
1040	LRAT
1041	KIF6
1042	SPIN4
1043	CBFB
1044	B3GALNT1
1045	PRTFDC1
1046	HACD1
1047	LRRC34
1048	ZNF22
1049	MORN3
1050	ACBD7
1051	CYP24A1
1052	MCM7
1053	CCDC150
1054	KIF14
1055	ASPM
1056	KIF18A
1057	PTTG1
1058	DNA2
1059	GGH
1060	MYLK2
1061	TRIM46
1062	PRRT2
1063	MAPK15
1064	FAM83H
1065	FBN3
1066	CTXN1
1067	B4GALNT3
1068	SRC
1069	CARMIL3
1070	BRME1
1071	NTN3
1072	TFR2
1073	F12
1074	VGF
1075	DHDH
1076	GPR37
1077	BAIAP2L2
1078	ZNF572
1079	ZNF502
1080	TMEM42
1081	SPATA25
1082	NEURL2
1083	XKR8
1084	C17orf49
1085	PDE6B
1086	CPNE7
1087	VASH2
1088	CDK18
1089	SLC26A9
1090	CHST2
1091	CCNI2
1092	SLC38A3
1093	RASGEF1A
1094	TMEM200C
1095	FDCSP
1096	PAK3
1097	TNFRSF11B
1098	MCTP2
1099	GPC5
1100	MYO3A
1101	COL22A1
1102	NUDT11
1103	ANO5
1104	CHRNA7
1105	WDR17
1106	SLC6A15
1107	TMEM74
1108	POU4F1
1109	GNG4
1110	PTPRK
1111	MYO5B
1112	SDR42E1
1113	PADI2
1114	GCNT2
1115	LARGE2
1116	PLXNB1
1117	PLEKHA7
1118	PPP1R9A
1119	CGN
1120	SHANK2
1121	TINAGL1
1122	CEACAM1
1123	CLDN2
1124	ZNF630
1125	ENPP5
1126	NPY1R
1127	MAP10
1128	LOXL4
1129	FAM181B
1130	PNMA8A
1131	DLGAP1
1132	KCNK5
1133	EPHB3
1134	PLEKHB1
1135	TTYH1
1136	FGFR2
1137	SGCE
1138	PEG10
1139	UNC80
1140	NALCN
1141	CADM1
1142	FOLH1
1143	EPHA7
1144	KCNK2
1145	STUM
1146	BOC
1147	MTSS1
1148	NFASC
1149	LRRN2
1150	ALK
1151	SRGAP3
1152	DPF3
1153	RIC3
1154	RGS9
1155	CPXM2
1156	A2M
1157	PAQR8
1158	CDHR1
1159	MPPED2
1160	DYNC1I1
1161	GRIN2C
1162	SUSD5
1163	NGF
1164	ITGA9
1165	CNKSR2
1166	SLC35F3
1167	LGR6
1168	PDE1C
1169	FBXO32
1170	STC2
1171	TNS4
1172	HAP1
1173	VAT1L
1174	CDH4
1175	FUT1
1176	CA11
1177	ALDOC
1178	LAMC3
1179	EFNB3
1180	TUBB2B
1181	SV2A
1182	KIF5A
1183	ST8SIA2
1184	PRRG3
1185	NAV2
1186	CX3CL1
1187	RASSF10
1188	KIT
1189	APCDD1L
1190	PI15
1191	FAT2
1192	MT1X
1193	TRIM29
1194	KRT5
1195	KRT6A
1196	BNC1
1197	LAMC2
1198	LAMB3
1199	SLC27A6
1200	RASGEF1C
1201	KALRN
1202	KRT15
1203	CHRM1
1204	WNT6
1205	AARD
1206	IL34
1207	MSLN
1208	MYO3B
1209	NPR3
1210	EDN1
1211	PRICKLE1
1212	KANK4
1213	SERPINB2
1214	PTPRU
1215	GRHL3
1216	HR
1217	CRLF1
1218	COL9A3
1219	COL11A2
1220	COL9A2
1221	FGFR3
1222	CHADL
1223	ST6GALNAC2
1224	ENTPD8
1225	SERPINE2
1226	KCNQ3
1227	PAM
1228	CYP26B1
1229	ZNF469
1230	XYLT1
1231	MDFI
1232	CHST6
1233	MCAM
1234	CSPG4
1235	SMOC1
1236	TRIM59
1237	DEPDC7
1238	VEPH1
1239	SLC66A1L
1240	EVA1A
1241	ANKRD1
1242	TGFB2
1243	FRMD5
1244	ADORA2B
1245	MTRR
1246	FASTKD3
1247	TENT4A
1248	ICE1
1249	MARCHF6
1250	ATPSCKMT
1251	ZNF622
1252	OTULIN
1253	MED10
1254	CEP72
1255	BRD9
1256	EXOC3
1257	SLC12A7
1258	NDUFS6
1259	CLPTM1L
1260	LPCAT1
1261	SUB1
1262	MTMR12
1263	RAD1
1264	DNAJC21
1265	TARS1
1266	TMEM267
1267	C5orf34
1268	TRIP13
1269	CCT5
1270	SKP2
1271	NUP155
1272	PRKAA1
1273	LMBRD2
1274	TTC33
1275	RICTOR
1276	NIPBL
1277	CPLANE1
1278	WDR70

## Sheet: GES 3 - H1
DEGs MDA-MB-231-7TGP-POS vs -NEG (standard serum conditions)
Id	GeneSymbol	Gene Cluster
1	VIM
2	GSN
3	PLXDC2
4	CCDC3
5	C1QTNF1
6	SOD3
7	PID1
8	CYP11A1
9	CCBE1
10	ADAMTS5
11	LAMA1
12	EYA4
13	METRNL
14	ANPEP
15	LRMDA
16	MMD
17	BEST1
18	EEPD1
19	LBH
20	EHD3
21	AFAP1L2
22	MDGA1
23	LAMB1
24	SCG5
25	FHAD1
26	AMPH
27	GLIS1
28	MSX1
29	CD99L2
30	TIMP1
31	HLX
32	PLCD3
33	MYO1D
34	NPTN
35	ENPP1
36	DENND2A
37	DAAM2
38	UACA
39	CDH13
40	OLFML2A
41	DKK3
42	MCAM
43	ITGB3
44	PDGFB
45	IGFBP5
46	PMP22
47	LIMS2
48	ISM1
49	TSPAN2
50	FBLN2
51	SAMD11
52	CACNG8
53	PKNOX2
54	STMN3
55	C2CD4C
56	MAP6
57	EML1
58	MAGEH1
59	KCTD16
60	SORCS2
61	FBLN1
62	DNM1
63	SHANK1
64	SRRM3
65	PALM
66	HOXB4
67	HOXB3
68	SNN
69	HIP1
70	TCEAL3
71	SNTA1
72	HSPB8
73	CPPED1
74	PPP2R2C
75	NPTXR
76	TRPC3
77	ILDR2
78	MMP10
79	CST1
80	SCN8A
81	CNTN1
82	GRIK2
83	NCKAP5
84	ADAMTS17
85	P3H3
86	ADAMTS16
87	ARSL
88	PITX2
89	FZD1
90	CGNL1
91	TNFRSF19
92	SHISA2
93	KREMEN1
94	TRPC4
95	TNFAIP8L3
96	KLF9
97	F2RL3
98	SYPL2
99	RBPMS2
100	PGF
101	CCDC102B
102	GUCY1B1
103	IL13RA2
104	AGMO
105	PCDH10
106	ID1
107	CDA
108	SPX
109	SLC2A4
110	KLF15
111	ALDH1L1
112	SLC4A4
113	PLCB1
114	PTPRQ
115	DNM3
116	ADAMTS3
117	BICC1
118	ANGPTL2
119	VCAN
120	CRISPLD2
121	NNMT
122	PRRX1
123	DPYSL3
124	RGS4
125	COPZ2
126	CLEC11A
127	LOXL1
128	SPARC
129	COL6A3
130	P4HA3
131	SRPX2
132	JCAD
133	CALHM5
134	ITGA11
135	HTRA3
136	TENM4
137	PTPRD
138	GLIS3
139	TENM3
140	FAT3
141	SHISAL1
142	INHBA
143	COL11A1
144	FN1
145	CEMIP
146	CTHRC1
147	ADAMTS14
148	GJB2
149	CMKLR2
150	MMP1
151	NGFR	H1
152	ATOH8	H1
153	CHRDL1	H1
154	ABI3BP	H1
155	TIMP4	H1
156	SLC19A3	H1
157	RTL5	H1
158	DCLK1	H1
159	RGL1	H1
160	PLPP3	H1
161	SYNPO2	H1
162	CCND2	H1
163	KHDRBS2	H1
164	IL24	H1
165	MUSK	H1
166	TENM1	H1
167	ENAM	H1
168	FOSB	H1
169	FOS	H1
170	EGR2	H1
171	NR4A3	H1
172	IL6	H1
173	PAPPA2	H1
174	GRM7	H1
175	THSD7B	H1
176	GALNT16	H1
177	ASTN1	H1
178	ADGRL3	H1
179	TP63	H1
180	OXTR	H1
181	PTN	H1
182	AK5	H1
183	MAMDC2	H1
184	SETBP1	H1
185	PELI2	H1
186	DOK6	H1
187	SEMA6D	H1
188	NAP1L3	H1
189	GPRASP1	H1
190	DYNC2H1	H1
191	CEP126	H1
192	PCDH9	H1
193	CNTNAP3B	H1
194	RETREG1	H1
195	SMAD9	H1
196	SAMD5	H1
197	SESN3	H1
198	ST6GALNAC3	H1
199	GPM6A	H1
200	PCSK5	H1
201	IL1R1	H1
202	SRPX	H1
203	PDGFRL	H1
204	BMPER	H1
205	TNS1	H1
206	KLHL3	H1
207	SLIT2	H1
208	FBXL7	H1
209	PIEZO2	H1
210	PDE3A	H1
211	FHL1	H1
212	AOC3	H1
213	ARHGAP20	H1
214	PGM5	H1
215	MYCT1	H1
216	MMRN2	H1
217	GNG11	H1
218	NOTCH4	H1
219	PDGFD	H1
220	PAMR1	H1
221	PDE7B	H1
222	F2RL2	H1
223	SERPINA1
224	EPB41L3
225	C5AR2
226	CEBPD
227	TCIM
228	CYP1B1
229	SELENOP
230	IL1RL1
231	RMDN2
232	CSGALNACT1
233	VWA5A
234	SCARA3
235	CLU
236	SULT1B1
237	FGGY
238	SHOC1
239	P2RY1
240	P2RX6
241	MYOM2
242	LIN7A
243	CORO6
244	PCDH7
245	OLFML3
246	PPFIA2
247	S1PR3
248	GRIK4
249	THRB
250	DTWD2
251	SEMA3E
252	ADGRV1
253	TFF3
254	ANKRD30A
255	FOXA1
256	AR
257	SIDT1
258	TSPAN8
259	SDR16C5
260	KYNU
261	CNTNAP2
262	SULT1A1
263	SLC2A10
264	GPRC5C
265	NRK
266	MAGED2
267	GDF15
268	KCNJ11
269	C1orf115
270	CPLX1
271	BCAM
272	MEGF6
273	INHBB
274	NR3C2
275	MTUS1
276	PCDH1
277	ARHGEF37
278	ZXDA
279	SPIN3
280	FAM156B
281	UBQLN2
282	BRWD3
283	ZNF280C
284	PABIR2
285	PLEKHH1
286	MYSM1
287	ZNF675
288	ANK3
289	STYK1
290	FAAH2
291	HDX
292	FAM110B
293	GPRASP2
294	ARMCX5
295	COL4A6
296	COL4A5
297	ROBO2
298	RTL8B
299	HMGN5
300	FAM199X
301	ATG4A
302	IFT70B
303	HSD17B3
304	DENND4C
305	ACER2
306	SLFN13
307	PHEX
308	MBNL3
309	CRACR2A
310	SORL1
311	ATP2A3
312	MGAT4A
313	FAM111A
314	TMEM229B
315	DDO
316	ZNF175
317	ZMAT1
318	SH3BGRL
319	DZIP3
320	TGM4
321	PKHD1
322	DNAH6
323	CACNA1F
324	OVGP1
325	DNAJC12
326	SHH
327	RYR2
328	TBC1D8B
329	MPP4
330	LRRIQ3
331	C9orf43
332	FBXO15
333	DNAAF11
334	TLCD4
335	RIMS2
336	RIMS1
337	CADM2
338	EFNB3
339	DTX3
340	VPS37D
341	ZSWIM5
342	NEO1
343	LONRF2
344	STC2
345	IGSF1
346	GFRA1
347	ESR1
348	SYT9
349	LYPD1
350	IER3
351	ESM1
352	APLN
353	PMEPA1
354	HSD17B6
355	FIBCD1
356	EGLN3
357	CSPG5
358	PKIB
359	FRK
360	CLDN1
361	SCNN1A
362	P2RY2
363	GRAMD2A
364	CST6
365	PDZD2
366	KLF8
367	FRRS1
368	GSTO2
369	GLB1L2
370	TTC39A
371	EFHD1
372	IRX5
373	MYORG
374	ATP1A1
375	OSBP2
376	LRRC36
377	HSD11B2
378	SIX2
379	SMCO4
380	C11orf71
381	FAM50B
382	FGF13
383	ASRGL1
384	RASGRF1
385	EGF
386	CES3
387	SLITRK5
388	RNF43
389	MSI2
390	PRLR
391	LRIG1
392	TTC9
393	MB
394	TSPAN13
395	SLC52A3
396	FA2H
397	CRACDL
398	RALGDS
399	EEIG1
400	UPB1
401	ZC3H12A
402	ARHGAP27
403	UPK3B
404	KCNC3
405	GRIN2D
406	VDR
407	SNAI1
408	GLB1L3
409	CYP2E1
410	EPHB6
411	KNDC1
412	FAM83A
413	GPR78
414	SIGIRR
415	LRRC56
416	IZUMO4
417	NAPSA
418	ZNF513
419	RAB24
420	HMGB3
421	HAUS7
422	ASIC3
423	ABCB8
424	CPNE7
425	CARMIL3
426	PRR22
427	MAPK8IP2
428	BRSK2
429	PARP16
430	CLN6
431	DNAH11
432	CAPN14
433	NOX5
434	HHIPL2
435	SBSN
436	DMKN
437	WNT11
438	HTR1D
439	PTPRU
440	B4GALNT3
441	KRT86
442	KRT81
443	S100P
444	MISP
445	SPTBN2
446	LLGL2
447	GRTP1
448	ARHGEF16
449	TMEM132A
450	TSTD1
451	USP43
452	INAVA
453	MAL2
454	IRF6
455	PDZK1IP1
456	LCN2
457	PRSS22
458	PPL
459	RHBDL2
460	TTBK1
461	GMPR
462	TNFSF15
463	RARB
464	FBXO39
465	NUP210
466	MFHAS1
467	RASGEF1B
468	GK
469	INHBE
470	CAMK1G
471	PRSS1
472	IL23A
473	FBXL13
474	SCLY
475	TRIML2
476	STPG4
477	NLRP2
478	TVP23B
479	FBXW10
480	ZBED10P
481	LRRC61
482	ZNF775
483	CXCL5
484	CCL20
485	CXCL8
486	CXCL1
487	CXCL3
488	CXCL2
489	IL1B
490	CCL2
491	IL1A
492	SERPINB2
493	EREG
494	MGAM
495	PTGS2
496	PLA2G4A
497	TNFRSF11B
498	MOXD1
499	PRR16
500	CYP26B1
501	SAA2
502	SAA1
503	MCTP2
504	CCNA1
505	FBXO2
506	IL12A
507	IL20RB
508	GJA3
509	IL1RL2
510	CYP24A1
511	SLC16A1
512	FERMT1
513	LCTL
514	LAMC2
515	ADORA2B
516	TRPV3
517	QPCT
518	XK
519	LANCL3
520	BMP3
521	ADGRF1
522	DTX4
523	TNFRSF11A
524	RARRES1
525	PI3
526	LIPG
527	SCN2A
528	C2CD6
529	MOV10L1
530	CDH18
531	ZNF334
532	ZNF132
533	FUZ
534	SNAPC1
535	ARG2
536	LY6K
537	TAF7L
538	AHRR
539	PHETA2
540	C17orf107
541	NYNRIN
542	NFATC4
543	DOK4
544	CPNE2
545	RGCC
546	MB21D2
547	NES
548	APCDD1L
549	RRAGD
550	ANKRD6
551	SLCO4A1
552	ALDOC
553	NUDT6
554	PLIN2
555	FABP5
556	PARD6G
557	LRRN1
558	NDP
559	PJA1
560	ARMCX2
561	PLP1
562	NAT8L
563	KIRREL3
564	IRX1
565	FREM2
566	FOLH1
567	C6orf141
568	SLC25A27
569	CYP39A1
570	PTX3
571	CSRP2
572	VEPH1
573	PODXL
574	DMD
575	CD59
576	PDK3
577	CX3CL1
578	CHST9
579	CEACAM1
580	NEURL1
581	MEGF11
582	RNF157
583	MVB12B
584	TP73
585	SRGAP3
586	RNF112
587	KCNAB3
588	SYT2
589	DLK2
590	KLF13
591	IFNLR1
592	BMP6
593	RGS9
594	LY75
595	MYCL
596	ST8SIA1
597	MTMR8
598	INTS6L
599	KCTD19
600	PPM1E
601	GNG4
602	TMEM74
603	TUB
604	PABPC4L
605	CNKSR2
606	GAREM2
607	CAND2
608	WDR17
609	RADX
610	MYO3A
611	EPHA6
612	NRG2
613	DMRT2
614	ABLIM2
615	PCBP3
616	EDA
617	PTGFR
618	MAP7D3
619	PROX1
620	KCNT2
621	ROBO3
622	ANO2
623	VAT1L
624	CDH4
625	KCNQ3
626	PLXNA2
627	ADRA1B
628	PCSK1N
629	DIRAS1
630	TFAP2C
631	CITED4
632	SLC4A3
633	B4GALNT4
634	FN3K
635	TRNP1
636	LRRC73
637	PIGZ
638	DMTN
639	SIM1
640	ICOSLG
641	RTN4R
642	ESYT3
643	BMP8B
644	RIMS3
645	PITPNM3
646	TFCP2L1
647	TCF7L1
648	CMTM7
649	STOX2
650	KANK1
651	ZNF618
652	KALRN
653	MUC5B
654	ARHGEF10L
655	GRB14
656	GCSH
657	TSPYL5
658	GPR37
659	DNER
660	NET1
661	HDAC11
662	WNT9A
663	CALB2
664	CLDN2
665	ATP6V0A4
666	TMEM38A
667	NWD1
668	PBX1
669	ATP9A
670	MACROD2
671	STRBP
672	GRHL1
673	TJP2
674	ZFP3
675	BEND7
676	STOX1
677	GKAP1
678	FZD3
679	LRAT
680	DOCK3
681	AKAP3
682	KIF6
683	SUSD5
684	ADGRG2
685	SLC26A7
686	TGFBR3
687	SEPTIN4
688	AMIGO1
689	TMEM8B
690	TLE2
691	YPEL1
692	ARVCF
693	TNS4
694	TENT5B
695	PLEKHA7
696	CELSR2
697	ST6GALNAC2
698	ITGB4
699	SLITRK6
700	SERTAD4
701	ID4
702	NCMAP
703	MFGE8
704	MAP2
705	TMEM97
706	SPIN4
707	MCM3
708	CENPQ
709	NUP160
710	E2F8
711	E2F1
712	SAPCD2
713	PAQR4
714	POLH
715	HSP90AB1
716	SLC29A1
717	CNPY3
718	MMUT
719	CD2AP
720	ENPP4
721	H4C8
722	H2BC4
723	H2BC12
724	H2BC15
725	ICAM2
726	GYPC
727	TRIM61
728	GBGT1
729	CYRIA
730	SERPING1
731	C1S
732	C3
733	DEPP1
734	TBXAS1
735	CD33
736	CACNA2D4
737	TLR2
738	ALOX5AP
739	VNN2
740	VNN1
741	SCN1B
742	CHST7
743	CFH
744	ACVRL1
745	TCF4
746	PTPRE
747	CST3
748	SYT11
749	DOCK11
750	RASSF2
751	VASH1
752	SLC2A5
753	MMP9
754	TDO2
755	SIGLEC9
756	MSR1
757	CTSL
758	OSCAR
759	HPSE
760	JAKMIP2
761	AKR1B1
762	SLC47A1
763	GPNMB
764	NXF3
765	ATP6V0D2
766	TCN2
767	GRAMD1B
768	KLRC2
769	TOX
770	PAG1
771	GPR155
772	HSD11B1
773	CLIC5
774	GMFG
775	GIMAP2
776	MARCHF1
777	SLC9A9
778	CMKLR1
779	CLIC2
780	WAS
781	CYTH4
782	FAM78A
783	ARHGAP25
784	GAB3
785	ARHGAP30
786	SPNS3
787	LPAR5
788	LIMD2
789	EBI3
790	TNFRSF14
791	POU2F2
792	AGAP2
793	DENND1C
794	RAB33A
795	ASB2
796	PTPN6
797	CLEC2D
798	DENND2D
799	PARP15
800	FCMR
801	NFATC2
802	IL7R
803	EMB
804	SUSD3
805	SKAP1
806	SYTL3
807	CXCR4
808	TNFAIP3
809	BIRC3
810	IL18R1
811	ANKRD33B
812	CYFIP2
813	BEND4
814	PDE3B
815	SEMA4D
816	SEL1L3
817	NUAK2
818	PTPN22
819	LPXN
820	LCP1
821	TNIP3
822	KBTBD8
823	SLC7A7
824	CTSS
825	NFAM1
826	SLC15A3
827	LYZ
828	SNX10
829	BCL2A1
830	C15orf48
831	CXCL10
832	CALHM6
833	IL4I1
834	IL32
835	FBXO6
836	CASP1
837	CARD16
838	TLR3
839	XAF1
840	IFI44L
841	EPSTI1
842	TRIM22
843	SP140
844	IL2RG
845	IL2RB
846	GBP4
847	APOL3
848	SOCS1

## Sheet: GES 4 - H1&H2
DEGs MDA-MB-436-7TGP-POS vs -NEG (standard serum conditions)
Id	GeneSymbol	Gene Clusters
1	CYP11A1	H1	H2																	H2
2	ALPL	H1	H2
3	PLIN4	H1	H2
4	CFD	H1	H2
5	G0S2	H1	H2
6	SLC22A3	H1	H2
7	LGI2	H1	H2
8	PLXNA4	H1	H2
9	CD163L1	H1	H2
10	GYPC	H1	H2
11	ANXA6	H1	H2
12	IL33	H1	H2
13	ABCB1	H1	H2
14	GCNT4	H1	H2
15	CFP	H1	H2
16	CNR1	H1	H2
17	RNF125	H1	H2
18	ATP8A1	H1	H2
19	KCNE1	H1	H2
20	INSYN2B	H1	H2
21	RIPOR3	H1	H2
22	IL24	H1	H2
23	MUSK	H1	H2
24	STS	H1	H2
25	SH3BGRL	H1	H2
26	DDO	H1	H2
27	SLC16A6	H1	H2
28	EPB41L3	H1	H2
29	ZNF597	H1	H2
30	SPTA1	H1	H2
31	SEMA3A	H1	H2
32	CPVL	H1	H2
33	CHN2	H1	H2
34	SEMA3C	H1	H2
35	KITLG	H1	H2
36	IL1RL1	H1	H2
37	CPA3	H1	H2
38	PLPP3	H1	H2
39	LRRC2	H1	H2
40	SLC40A1	H1	H2
41	SELENOP	H1	H2
42	DKK2	H1	H2
43	CX3CR1	H1	H2
44	CYP4F12	H1	H2
45	ARRB1	H1	H2
46	PTPRN2	H1	H2
47	RNLS	H1	H2
48	TCIM	H1	H2
49	HCAR2	H1	H2
50	THBS4	H1	H2
51	CDO1	H1	H2
52	MFAP4	H1	H2
53	COL14A1	H1	H2
54	ABI3BP	H1	H2
55	TNXB	H1	H2
56	TSPAN7	H1	H2
57	F2RL2	H1	H2
58	F2R	H1	H2
59	PAMR1	H1	H2
60	LRFN5	H1	H2
61	PDE7B	H1	H2
62	ZNF385D	H1	H2
63	RAI2	H1	H2
64	NR2F1	H1	H2
65	SVEP1	H1	H2
66	AKAP12	H1	H2
67	RUNX1T1	H1	H2
68	FLRT2	H1	H2
69	RHOJ	H1	H2
70	CORO2B	H1	H2
71	THSD7A	H1	H2
72	TFPI	H1	H2
73	FILIP1	H1	H2
74	SEMA3G	H1	H2
75	MMRN2	H1	H2
76	SOX17	H1	H2
77	THSD1	H1	H2
78	SHE	H1	H2
79	S1PR1	H1	H2
80	CAVIN2	H1	H2
81	NPR1	H1	H2
82	NKD2	H1	H2
83	GAS6	H1	H2
84	TMEM130	H1	H2
85	RAMP1	H1	H2
86	EFEMP1	H1	H2
87	CPXM2	H1	H2
88	C1S	H1	H2
89	C1R	H1	H2
90	MITF	H1	H2
91	CCBE1	H1	H2
92	TRPA1	H1	H2
93	JAKMIP2	H1	H2
94	ROR2	H1	H2
95	PRR5L	H1	H2
96	BASP1	H1	H2
97	TGFBI	H1	H2
98	ALPK2	H1	H2
99	SLC6A6	H1	H2
100	FBLN2	H1	H2
101	ATP10A	H1	H2
102	PDPN	H1	H2
103	NNMT	H1	H2
104	VGLL3	H1	H2
105	NT5E	H1	H2
106	IFFO1	H1	H2
107	ACVRL1	H1	H2
108	SCARF1	H1	H2
109	PTGIR	H1	H2
110	GGT5	H1	H2
111	AXL	H1	H2
112	TGFBR2	H1	H2
113	CXCL12	H1	H2
114	CFH	H1	H2
115	MAF	H1	H2
116	DAB2	H1	H2
117	IL1R1	H1	H2
118	SYNE1	H1	H2
119	GAS7	H1	H2
120	NMNAT2		H2
121	DGKG		H2
122	HDAC9		H2
123	AHR		H2
124	OSMR		H2
125	FAM20A		H2
126	CARD6		H2
127	INPP1		H2
128	CD44		H2
129	HRH2		H2
130	DENND3		H2
131	CYP2S1		H2
132	STING1		H2
133	RFTN1		H2
134	VCAM1		H2
135	GSAP		H2
136	CBLN3		H2
137	PLXND1		H2
138	ARHGAP31		H2
139	DYSF		H2
140	TLL1		H2
141	CPZ		H2
142	PTH1R		H2
143	IGFBP4		H2
144	FBLN1		H2
145	CHRD		H2
146	IGF2		H2
147	FGF18		H2
148	CCDC3		H2
149	VSTM4		H2
150	ARMH4		H2
151	CACNA1C		H2
152	PDGFRB		H2
153	MAP1A		H2
154	EHD2		H2
155	LRRC32		H2
156	FBXL7		H2
157	FLNC		H2
158	PRICKLE2		H2
159	LRP1		H2
160	HSPG2		H2
161	TNS1		H2
162	NHSL2		H2
163	NAV1		H2
164	RCAN2		H2
165	NEXN		H2
166	LBH		H2
167	MYOM3		H2
168	EHD3		H2
169	LRCH2		H2
170	LAYN		H2
171	CACNA2D1		H2
172	EDA2R		H2
173	PIEZO2		H2
174	DOK6		H2
175	LAMB1		H2
176	COLEC12		H2
177	SEMA3D		H2
178	ITGA1		H2
179	ADGRF5		H2
180	COL15A1		H2
181	IGFBP7		H2
182	LAMA4		H2
183	CCDC102B		H2
184	KDR		H2
185	FLT1		H2
186	PCDH17		H2
187	MCAM		H2
188	ITGB3		H2
189	CDH13		H2
190	TBX2		H2
191	HEYL		H2
192	GUCY1A2		H2
193	RGS5		H2
194	GUCY1B1		H2
195	TIMP3
196	SPOCK1
197	EDIL3
198	DKK3
199	FAT3
200	DGKI
201	MXRA8
202	LOXL1
203	SCARF2
204	DNM1
205	GJA1
206	FRMD6
207	GPX8
208	FKBP7
209	COL5A2
210	COL3A1
211	COL1A1
212	ADAMTS2
213	SPARC
214	LOX
215	ANGPTL2
216	ADAM12
217	HTRA1
218	GLT8D2
219	MMP2
220	FAP
221	CDH11
222	DACT1
223	CALHM5
224	VCAN
225	COMP
226	CILP2
227	COL8A2
228	PLPP4
229	INHBA
230	CTHRC1
231	CEMIP
232	ITGA11
233	COL12A1
234	COL8A1
235	SALL1
236	GLIS3
237	MICAL2
238	ECM1
239	UNC5B
240	KIF26B
241	COL5A3
242	ADAMTS14
243	MMP14
244	PRR16
245	ANKRD1
246	RAI14
247	ANKH
248	PAM
249	SDC2
250	EVA1A
251	MFAP2
252	TGFB2
253	NINJ2
254	ALDH1L2
255	COL16A1
256	ADAMTS10
257	RCN3
258	CAVIN3
259	P3H3
260	FKBP10
261	GPR162
262	VAT1L
263	PRUNE2
264	PAPPA
265	CREB5
266	PTGS2
267	TMEM45A
268	IL11
269	IGFBP3
270	TSPAN18
271	CSMD2
272	PLXNA2
273	KCNQ3
274	SULF2
275	CNTN4
276	RASAL2
277	ARL4C
278	MB21D2
279	GSN
280	F3
281	NEDD9
282	EDN1
283	RASD1
284	SPON2
285	PXDC1
286	VAT1
287	FKBP9
288	CYTH3
289	ZNF469
290	XYLT1
291	PXDN
292	PDGFB
293	IGFBP5
294	THBS1
295	CCN2
296	MYL9
297	ACTA2
298	TPM2
299	JPH2
300	TPM1
301	HMOX1
302	BST1
303	OSCAR
304	CTSB
305	NCF2
306	ITGAM
307	GM2A
308	APOC1
309	PSAP
310	OLR1
311	SLC1A3
312	MAFB
313	SLCO2B1
314	LAIR1
315	TLR4
316	ADAP2
317	CPM
318	TLR2
319	PTGS1
320	LPAR5
321	VNN1
322	SERPINA1
323	KIAA0513
324	PTGER4
325	CLIC2
326	OTULINL
327	CTSH
328	PLAAT4
329	ACSL5
330	SQOR
331	THEMIS2
332	RASSF4
333	IL18
334	SYK
335	TNFRSF9
336	IL21R
337	TNIP3
338	GBP2
339	APOL1
340	MYO7A
341	HLA-DMA
342	CD74
343	HLA-DRA
344	HLA-DMB
345	CIITA
346	CTSS
347	LCP2
348	IL10RA
349	FAM78A
350	VAV1
351	TNFRSF1B
352	FERMT3
353	CYTH4
354	MYO1G
355	LPXN
356	PIK3R5
357	ITGAX
358	DOK3
359	ALOX5
360	ST8SIA4
361	MARCHF1
362	ITGA4
363	MEFV
364	GRAMD1B
365	LGALS9
366	IFI35
367	TRIM22
368	SAMHD1
369	MLKL
370	IFI16
371	TMEM156
372	MEI1
373	CASP10
374	FKBP11
375	KLRC3
376	KLRC2
377	STAT4
378	CD8A
379	GIMAP2
380	IKZF1
381	ARHGAP25
382	RAC2
383	CARD11
384	PLAC8
385	EBI3
386	TNFSF14
387	SUSD3
388	FGD3
389	SIPA1
390	LYL1
391	CCDC88B
392	ARHGAP45
393	ARHGAP4
394	TNFRSF14
395	CD22
396	BLK
397	PAX5
398	P2RX5
399	PTGDS
400	LCNL1
401	ZBTB32
402	RHOF
403	KIF21B
404	DENND1C
405	PPP2R2B
406	MAT2B
407	STK17A
408	TOX
409	BCL11B
410	RAB39B
411	ASB2
412	TOX2
413	HSD11B1
414	FYN
415	CAMK4
416	FLI1
417	CCDC69
418	NFATC2
419	RASSF2
420	PTGER2
421	PIK3IP1
422	GPR155
423	IL4I1
424	ADAM8
425	TYMP
426	C15orf48
427	KLHDC7B
428	NOD2
429	GBP5
430	GBP4
431	STAT1
432	BATF2
433	CXCL11
434	CXCL10
435	IRF7
436	DHX58
437	ISG20
438	REC8
439	IRF9
440	ISG15
441	IFI6
442	IFI27
443	IFITM1
444	BST2
445	XAF1
446	DDX60
447	IFIT5
448	PARP9
449	PARP14
450	RSAD2
451	CMPK2
452	OASL
453	IFIT3
454	IFIT2
455	IFIT1
456	IFI44L
457	IFI44
458	OAS3
459	OAS2
460	OAS1
461	PLSCR1
462	LAMP3
463	MX2
464	IFIH1
465	RIGI
466	HERC6
467	HERC5
468	USP18
469	ZNF726
470	ZNF682
471	ZNF85
472	ZNF681
473	ZNF43
474	ZNF100
475	ZNF493
476	ZNF431
477	ZNF737
478	ZNF506
479	ZNF91
480	ZNF429
481	ZSCAN25
482	ZNF789
483	FAM200A
484	RBM48
485	KRIT1
486	FAM133B
487	DMTF1
488	PEX1
489	AKAP9
490	ANKIB1
491	GATAD1
492	GTPBP10
493	BET1
494	SLITRK5
495	PAX6
496	NEXMIF
497	HMGN5
498	BEX5
499	LRP1B
500	ASPH
501	CA2
502	ZNF878
503	GPR137C
504	SYNC
505	TRPC3
506	SRR
507	AQP11
508	PPIL6
509	DNAI4
510	OPN3
511	KRCC1
512	LYRM1
513	IQCK
514	LDAF1
515	RTL9
516	EYA1
517	PKNOX2
518	GDAP1L1
519	PALM3
520	MEST
521	HHIP
522	BMP5
523	TNFRSF19
524	SHISA2
525	HEY1
526	FZD10
527	SLC9A4
528	GNGT1
529	MPP4
530	FGF5
531	IGFBP2
532	CTNND2
533	SELENOW
534	EMC10
535	IRX2-DT
536	IRX2
537	MLLT11
538	CCNJL
539	ZFHX2
540	CLSTN3
541	DKK1
542	RAB38
543	GALNT14
544	TBX1
545	NKAIN1
546	COL26A1
547	SOX11
548	GPC2
549	SHH
550	ASB18
551	KCNN1
552	CACNA1B
553	SLC30A3
554	SLC9A3
555	EPHB6
556	CEND1
557	ASIC3
558	AMH
559	ZDHHC11
560	TPPP
561	MAMDC4
562	AJM1
563	C8G
564	ITGA2B
565	HTR1D
566	S1PR5
567	ZFP92
568	TSPAN10
569	AATK
570	TCEA3
571	MAP3K6
572	XKR8
573	NTSR1
574	DNAH11
575	TCF15
576	MAP7D2
577	WFDC2
578	EYA2
579	RTN4RL2
580	ZMYND11
581	CCDC112
582	SGK3
583	CDKL1
584	ZNF630
585	FAM86B1
586	KIAA0753
587	ACVR2B
588	LHX4
589	ZNF718
590	KCNIP4
591	ZNF736
592	CCSER1
593	NR1D2
594	CUL5
595	SPIN4
596	CBFB
597	ZNF22
598	CHIC2
599	ZNF572
600	ZNF502
601	ZNF660
602	ZKSCAN7
603	ZNF334
604	FGFBP3
605	DET1
606	STUM
607	SLC35F3
608	DLK2
609	GFAP
610	MTURN
611	AMIGO1
612	SPATA25
613	NEURL2
614	OSER1
615	ZNF793
616	ZNF284
617	ZNF345
618	ZNF418
619	ZIK1
620	ZNF665
621	ZNF415
622	ZNF836
623	ZNF320
624	ZNF610
625	ZNF528
626	ZNF880
627	TUBB2B
628	FAM169A
629	GALNT12
630	ZNF655
631	ELAPOR2
632	SNAP25
633	KCNT2
634	PTPN13
635	CDK14
636	ADAM22
637	DYNC2H1
638	CFAP300
639	LRRN1
640	FRAS1
641	RBM24
642	SSPN
643	BHLHE41
644	TIAM2
645	ARL10
646	BNC1
647	PROX1
648	HAP1
649	RIC3
650	SLC27A6
651	HACD1
652	PDE1C
653	SGCE
654	NPAS3
655	SV2A
656	KIF5A
657	CCDC181
658	LAMC3
659	EFNB3
660	ST8SIA2
661	PLA2R1
662	HLF
663	LDLRAD4
664	DIXDC1
665	PLEKHH2
666	CRIM1
667	IRS1
668	NTRK2
669	CNTNAP3B
670	RETREG1
671	SOX5
672	PPARGC1A
673	SUSD5
674	NGF
675	PCDH18
676	DAAM2
677	ANGPT1
678	PTGFR
679	MT2A
680	MT1X
681	MT1E
682	MT1F
683	DMRT2
684	CFHR1
685	ST6GALNAC3
686	LPL
687	FMN2
688	FAM43B
689	NLGN4X
690	AJAP1
691	FBLN7
692	DTX1
693	CYP46A1
694	GPER1
695	HYAL1
696	WSCD1
697	CACNG8
698	FLT4
699	DENND2A
700	SAMD14
701	KCNQ1
702	HSPB8
703	MUC12
704	TNFAIP8L3
705	MAP1LC3B
706	SNCG
707	KCNK3
708	PTPRQ
709	JAKMIP3
710	C8orf34
711	SERPINI1
712	KCNMB4
713	ID1
714	CAV2
715	CAV1
716	SCG5
717	CCDC8
718	CPS1
719	CACNA1G
720	BMPER
721	TENM2
722	CACNA2D3
723	BDNF
724	NFATC4
725	CLSTN2
726	NCAM2
727	TMEM26
728	AMIGO2
729	SLC4A7
730	IL13RA2
731	CADPS
732	SATB2
733	RGS17
734	HOXD1
735	RORB
736	NALF1
737	GPC3
738	GFRA1
739	RUNDC3B
740	RELN
741	CLDN11
742	ASTN1
743	SCN3A
744	ZNF441
745	NAP1L2
746	TRIM52
747	SLC47A2
748	RHBDL3
749	OXTR
750	GRIK3
751	NPTX1
752	SGSM1
753	RIMS4
754	PDE8B
755	THRB
756	ERBB4
757	NTN4
758	AK5
759	MTUS1
760	LURAP1L
761	LRRC4C
762	ADGRL3
763	SNCAIP
764	ZNF608
765	ZNF385B
766	LARGE1
767	RET
768	DISP3
769	KCNH1
770	HHAT
771	ETFBKMT
772	DNAH9
773	NEK10
774	GREB1
775	DNAJC12
776	TMEM232
777	CFAP69
778	SPEF2
779	FBXO36
780	LZTFL1
781	LRRC73
782	KIAA0319
783	CCDC74B
784	CCDC74A
785	LONRF2
786	ENO4
787	LCA5L
788	IQCH
789	RGL3
790	MCF2L
791	CFAP77
792	ZKSCAN1
793	TRIM4
794	ZCWPW1
795	GTF2IRD2B
796	GTF2IRD2
797	UPK3B
798	POMZP3
799	PER2
800	ANKMY1
801	PLCD4
802	ZNF497
803	PRR12
804	NT5C3A
805	HERPUD2
806	RP9
807	PTPN12
808	PHTF2
809	BAZ1B
810	ZC3HAV1
811	PLEKHB2
812	GCA
813	SAR1A
814	MAN2A1
815	FER
816	TMED7
817	PGGT1B
818	HCFC2
819	EEA1
820	MTX3
821	CHD1
822	JMY
823	PTCD2
824	TNFSF18
825	SLC2A9
826	RASGRP3
827	CXCR4
828	RINL
829	IL12A
830	ACSS1
831	MEGF11
832	CYP4F3
833	VAMP1
834	TNFRSF25
835	CCP110
836	KCTD19
837	SARDH
838	JAKMIP1
839	PRR29
840	ATF7IP2
841	SMPD3
842	BICDL1
843	ATP1A3
844	PACSIN1
845	SYTL1
846	CES4A
847	SRGAP3
848	DPF3
849	SLC25A34
850	BCO2
851	PLCH2
852	CACNA1F
853	PCOLCE2
854	ASB9
855	MCTP2
856	CCNA1
857	CHRNA7
858	TNFRSF11B
859	ACOT11
860	GDA
861	PAK3
862	FDCSP
863	RGS9
864	KIAA1549L
865	COL22A1
866	SLC38A3
867	RASGEF1A
868	PAQR8
869	CDHR1
870	IL27RA
871	AGMAT
872	PLBD1
873	CHST2
874	CCNI2
875	PIWIL4
876	FUT4
877	EVA1C
878	ARRDC2
879	PTGES
880	PKHD1
881	TRIML2
882	SMCO2
883	MCF2
884	NPHS1
885	LRRC55
886	DOC2B
887	ANKRD33B
888	SV2B
889	SLITRK2
890	TNFSF9
891	RGS14
892	ARID3A
893	ANK1
894	TRIM8
895	SLC8B1
896	PML
897	TEX11
898	CYP27B1
899	WT1
900	KCP
901	GRIN2D
902	RENBP
903	ABCD1
904	SECTM1
905	LY6E
906	PLEKHF1
907	SLC26A9
908	HSPA6
909	GLMP
910	IL31RA
911	AMZ1
912	S100A4
913	S100A3
914	TCHH
915	ANKRD2
916	JPH3
917	ANGPTL4
918	ADM
919	DDIT4
920	PPP1R15A
921	GADD45A
922	SOCS3
923	IL6
924	SLC2A3
925	JUNB
926	CXCL5
927	CXCL3
928	CCL20
929	IL1B
930	FCAR
931	CXCL6
932	CXCL1
933	SLC39A8
934	ADGRG3
935	TREM1
936	PLAUR
937	CXCL8
938	MMP1
939	CCL7
940	AQP9
941	MARCO
942	KALRN
943	APCDD1L
944	PPFIA4
945	ALDOC
946	NRARP
947	NOTCH3
948	HR
949	B4GALNT3
950	LRATD1
951	SRC
952	TRIM29
953	TGM1
954	MYH14
955	SMAGP
956	KLC3
957	PTPRU
958	KRT81
959	SERPINB2
960	RNF182
961	PAQR5
962	CIB2
963	MYO3B
964	ARHGEF4
965	VEPH1
966	SLC66A1L
967	HRCT1
968	CRYAB
969	TMEM139
970	PTX3
971	MID1
972	CDK6
973	DAPK1
974	LAMC2
975	LAMB3
976	SMOC1
977	TUBA4A
978	SFN
979	CRYBG1
980	CP
981	FJX1
982	ADORA2B
983	IGF2BP2
984	FRMD5
985	ARTN
986	CHST6
987	ULBP3
988	RAET1L
989	PRICKLE1
990	PDZRN3
991	MAPRE2
992	RGS2
993	DOK5
994	SYNJ2
995	ADCY2
996	MINAR1
997	CDH4
998	ALK
999	GALNT13
1000	DNER
1001	DIRAS2
1002	ACTN2
1003	SORBS2
1004	NR2F2
1005	ITGA2
1006	RAPGEF5
1007	ARHGAP29
1008	ENTPD8
1009	CHADL
1010	H1-0
1011	SERTAD4
1012	MYORG
1013	ATP6V1C2
1014	KIF7
1015	CSPG4
1016	SMAD6
1017	FBN3
1018	COL9A3
1019	CRLF1
1020	MORN3
1021	ACBD7
1022	VASH2
1023	CDK18
1024	ARL9
1025	ZNF883
1026	ANKRD45
1027	LRRC34
1028	THNSL1
1029	PRTFDC1
1030	PLEKHG4B
1031	GPRIN2
1032	CIART
1033	CRABP1
1034	BCL11A
1035	KCNK5
1036	EPHB3
1037	KRTCAP3
1038	BARX2
1039	MAPK15
1040	GPR156
1041	ESYT3
1042	OTX1
1043	SEC14L4
1044	RIMS3
1045	MCF2L2
1046	TRIM59
1047	B3GALNT1
1048	SOX9
1049	EFNA5
1050	PTPRK
1051	GCNT2
1052	RASGEF1C
1053	LEMD1
1054	TM4SF1
1055	CYB5R2
1056	TLR5
1057	SUSD4
1058	IL34
1059	CHI3L1
1060	LOXL4
1061	CMTM7
1062	TMEM71
1063	TINAGL1
1064	CEACAM1
1065	FOLH1
1066	EPHA7
1067	UNC80
1068	OGFRL1
1069	CYYR1
1070	PNMA8A
1071	DLGAP1
1072	PTCHD1
1073	FOLR1
1074	KIT
1075	CX3CL1
1076	PTTG1
1077	CCNA2
1078	ZNF367
1079	CENPH
1080	DNA2
1081	CCDC150
1082	DHFR
1083	SMC1B
1084	RIBC2
1085	H2BC21
1086	H2BC11
1087	H2BC4
1088	H1-2
1089	H4C8
1090	TSACC
1091	C6orf52
1092	HSPE1
1093	ATP5MC3
1094	RAB3A
1095	GCAT
1096	SDHAF3
1097	SLC27A5
1098	IMPDH2
1099	TMEM42
1100	SLC25A38
1101	PDAP1
1102	CPSF4
1103	PPP1R35
1104	TAF6
1105	MCM7
1106	MEPCE
1107	ARPC1A
1108	UFSP1
1109	TRIM46
1110	CARMIL3
1111	PRRT2
1112	GNB3
1113	PDE6B
1114	DBNDD2
1115	POU4F1
1116	ASNS
1117	FAM216A
1118	ANKLE1
1119	UCHL1
1120	TWNK
1121	NOC3L
1122	ZNF391
1123	ERC2
1124	VWDE
1125	LRAT
1126	WDR17
1127	SLC6A15
1128	MYO3A
1129	ANO5
1130	CNNM1
1131	PDIA2
1132	CACNA1A
1133	TMEM38A
1134	LARGE2
1135	SLC45A4
1136	GPT
1137	KHK
1138	CGREF1
1139	ABHD1
1140	LRFN1
1141	FBXO27
1142	PRR19
1143	PODXL2
1144	MZT2A
1145	PANX2
1146	DUSP9
1147	RTN4R
1148	KIF1A
1149	VGF
1150	TFR2
1151	CPNE7
1152	GPRIN1
1153	DLGAP3
1154	BRSK2
1155	MTRR
1156	FASTKD3
1157	TENT4A
1158	ICE1
1159	MARCHF6
1160	ATPSCKMT
1161	ZNF622
1162	OTULIN
1163	MED10
1164	TRIO
1165	MYO10
1166	SHC3
1167	RICTOR
1168	LMBRD2
1169	WDR70
1170	CPLANE1
1171	SUB1
1172	DNAJC21
1173	OXCT1
1174	TRIP13
1175	CCT5
1176	SKP2
1177	NUP155
1178	NDUFS6
1179	CLPTM1L
1180	SDHA
1181	LPCAT1
1182	CEP72
1183	BRD9
1184	EXOC3
1185	SLC12A7
1186	GCNT3
1187	ALG1L1P
1188	TMEM74B
1189	SNPH
1190	P2RY2
1191	DHCR24
1192	FAM83A
1193	SP6
1194	S100A9
1195	S100A8
1196	PDZK1IP1
1197	CD82
1198	CPA4
1199	HSD17B2
1200	CPAMD8
1201	B3GNT3
1202	STAC2
1203	GRAMD2A
1204	SYT12
1205	STX1A
1206	MAFK
1207	CDC20B
1208	CRIP2
1209	CLBA1
1210	RAB26
1211	SRPK3
1212	PLXNB3
1213	VWA1
1214	MMP15
1215	HHIPL2
1216	AGT
1217	SHISA9
1218	DIO1
1219	RAET1G
1220	RAET1E
1221	GPR160
1222	BIK
1223	FA2H
1224	SLC52A3
1225	LIPH
1226	RNF43
1227	RAP1GAP
1228	ZC2HC1C
1229	HES1
1230	SAMD13
1231	TTC39A
1232	FAAH
1233	TMEM25
1234	TNK1
1235	CRACR2B
1236	TJP3
1237	PLEKHA6
1238	RORC
1239	MARVELD2
1240	ARHGEF37
1241	ABCA3
1242	SLC9A2
1243	NEBL
1244	RASEF
1245	ICA1
1246	RBM47
1247	PRLR
1248	CASD1
1249	ATP8B1
1250	SLC25A21
1251	PCLO
1252	CADM2
1253	NPNT
1254	EGF
1255	VIPR1
1256	ESRRG
1257	TOX3
1258	TMT1A
1259	MAML3
1260	SELENBP1
1261	DEPTOR
1262	REPS2
1263	PROSER2
1264	ANXA3
1265	SH3TC2
1266	SDR42E1
1267	ELMO3
1268	JUP
1269	C6orf132
1270	EPS8L2
1271	ELF3
1272	CLDN4
1273	CGN
1274	MYO5B
1275	NR2F6
1276	DNAJB1
1277	STAP2
1278	SH2D3A
1279	MAL2
1280	LRATD2
1281	FHDC1
1282	MANSC1
1283	EHF
1284	MAP7
1285	GALNT3
1286	SHANK2
1287	PPP1R9A
1288	SH3YL1
1289	PBX1
1290	NSUN7
1291	MGST2
1292	IDH1
1293	TMEM144
1294	STEAP4
1295	LRG1
1296	ARL4A
1297	VWA5A
1298	CLU
1299	AKR1C3
1300	AKR1C1
1301	KCNMA1
1302	FKBP5
1303	SOCS2
1304	SLC7A8
1305	MAN2B2
1306	CCDC159
1307	SIDT1
1308	INPP4B
1309	LIN7A
1310	HEXIM1
1311	AP1G2
1312	GLB1L3
1313	DUSP4
1314	PITPNC1
1315	FAM107B
1316	SEMA3E
1317	SCNN1A
1318	SLC1A1
1319	TMC5
1320	MLPH
1321	TMEM45B
1322	PRR15
1323	SYTL5
1324	TSPAN15
1325	CMBL
1326	ABCC6
1327	AR
1328	ALCAM
1329	TRIM36
1330	NRK
1331	TMEM63C
1332	SDR16C5
1333	CNTNAP2
1334	RILP
1335	BIN1
1336	HSD17B14
1337	LRPAP1
1338	DGKQ
1339	TRIM6
1340	SLC22A18
1341	ZNF467
1342	HSPB1
1343	KCNK6
1344	GCHFR
1345	DNASE2
1346	NUPR1
1347	KYNU
1348	AKR1B15
1349	TSKU
1350	SLC49A3
1351	GGT1
1352	LDHD
1353	BLVRB
1354	PWWP3B
1355	CNTN1
1356	F2RL1
1357	SLC38A4
1358	DIO2
1359	HOPX
1360	PDGFC
1361	GLRB
1362	ZNF703
1363	RGMB
1364	HOXB5
1365	SYTL2
1366	ACOX2
1367	CA12
1368	PPP1R3C
1369	NDNF
1370	CPE
1371	PHYHIP
1372	SCG2
1373	EPHA3
1374	MEGF6
1375	INHBB
1376	CACNG4
1377	PHLDA3
1378	SUSD2
1379	PLIN3
1380	COL13A1
1381	EGLN3
1382	PMEPA1
1383	HOXA9
1384	HOXA7
1385	HOXA11
1386	TMEM132B
1387	B3GAT1
1388	SLC44A5
1389	GABRB3
1390	GALNT17
1391	DIO3
1392	SYT3
1393	KNDC1
1394	ZNF518B
1395	SLC2A14
1396	EMILIN3
1397	HSPA2
1398	FBN2
1399	STYK1
1400	FAAH2
1401	NUP62CL
1402	KIF25
1403	ARMC12
1404	RHOBTB3
1405	ALDH1L1
1406	RFESD
1407	GNAI1
1408	CCNG1
1409	MAP2K6
1410	TGM4
1411	LPCAT3
1412	GSTM4
1413	GSTM2
1414	HMGCS1
1415	FADS2
1416	SRD5A1
1417	NSUN2
1418	DAP

## Sheet: GOBP - GES1H1
GES1: MDA-MB-231-7TGP-POS vs -NEG (low serum conditions)
H1: 87 Genes
GOEA on H1: GO Biological Process
	ID	Name	pValue	FDR B&H	FDR B&Y	Bonferroni	Genes from Input	Genes in Annotation
1	GO:0001944	vasculature development	4.116e-10	8.121e-07	6.798e-06	9.977e-07	21	969
2	GO:0072359	circulatory system development	6.7e-10	8.121e-07	6.798e-06	1.624e-06	25	1442
3	GO:0001568	blood vessel development	1.306e-09	1.055e-06	8.835e-06	3.166e-06	20	929
4	GO:0035239	tube morphogenesis	5.93e-09	2.842e-06	2.379e-05	1.437e-05	21	1125
5	GO:0048646	anatomical structure formation involved in morphogenesis	6.291e-09	2.842e-06	2.379e-05	1.525e-05	24	1483
6	GO:0048514	blood vessel morphogenesis	7.035e-09	2.842e-06	2.379e-05	1.705e-05	18	817
7	GO:0001525	angiogenesis	3.84e-08	1.33e-05	0.0001113	9.309e-05	16	708
8	GO:0035295	tube development	5.472e-08	1.523e-05	0.0001275	0.0001326	22	1402
9	GO:0001935	endothelial cell proliferation	5.655e-08	1.523e-05	0.0001275	0.0001371	10	235
10	GO:0001936	regulation of endothelial cell proliferation	2.357e-07	5.714e-05	0.0004783	0.0005714	9	208
11	GO:0007167	enzyme-linked receptor protein signaling pathway	3.908e-07	8.611e-05	0.0007208	0.0009473	19	1186
12	GO:0007169	cell surface receptor protein tyrosine kinase signaling pathway	4.895e-07	9.888e-05	0.0008277	0.001187	15	747
13	GO:0040011	locomotion	1.065e-06	0.0001986	0.001663	0.002582	21	1529
14	GO:0050673	epithelial cell proliferation	1.411e-06	0.000239	0.002001	0.00342	13	603
15	GO:0045765	regulation of angiogenesis	1.53e-06	0.000239	0.002001	0.003708	11	420
16	GO:0016477	cell migration	1.578e-06	0.000239	0.002001	0.003824	23	1847
17	GO:1901342	regulation of vasculature development	1.921e-06	0.0002739	0.002293	0.004656	11	430
18	GO:0071363	cellular response to growth factor stimulus	2.446e-06	0.0003294	0.002757	0.005929	15	850
19	GO:0001822	kidney development	3.761e-06	0.0004719	0.00395	0.009117	10	372
20	GO:0070848	response to growth factor	3.894e-06	0.0004719	0.00395	0.009438	15	883
21	GO:0072001	renal system development	5.211e-06	0.0006015	0.005035	0.01263	10	386
22	GO:0040012	regulation of locomotion	8.708e-06	0.0009594	0.008031	0.02111	18	1327
23	GO:0030334	regulation of cell migration	1.037e-05	0.001049	0.008784	0.02513	17	1211
24	GO:0050678	regulation of epithelial cell proliferation	1.049e-05	0.001049	0.008784	0.02542	11	514
25	GO:0043542	endothelial cell migration	1.082e-05	0.001049	0.008784	0.02624	9	331
26	GO:0040017	positive regulation of locomotion	1.338e-05	0.001212	0.01015	0.03243	13	742
27	GO:0010631	epithelial cell migration	1.39e-05	0.001212	0.01015	0.0337	10	432
28	GO:0042692	muscle cell differentiation	1.42e-05	0.001212	0.01015	0.03443	11	531
29	GO:0090132	epithelium migration	1.476e-05	0.001212	0.01015	0.03577	10	435
30	GO:0009719	response to endogenous stimulus	1.504e-05	0.001212	0.01015	0.03645	22	1960
31	GO:0071495	cellular response to endogenous stimulus	1.55e-05	0.001212	0.01015	0.03758	20	1667
32	GO:0090130	tissue migration	1.66e-05	0.001258	0.01053	0.04025	10	441
33	GO:0021966	corticospinal neuron axon guidance	1.759e-05	0.001292	0.01081	0.04263	2	2
34	GO:2000145	regulation of cell motility	2.124e-05	0.001514	0.01267	0.05147	17	1280
35	GO:0043410	positive regulation of MAPK cascade	2.775e-05	0.001922	0.01609	0.06726	11	571
36	GO:0001937	negative regulation of endothelial cell proliferation	2.991e-05	0.002	0.01674	0.07249	5	85
37	GO:0001667	ameboidal-type cell migration	3.053e-05	0.002	0.01674	0.074	11	577
38	GO:0045766	positive regulation of angiogenesis	4.047e-05	0.002516	0.02106	0.09811	7	220
39	GO:0002040	sprouting angiogenesis	4.047e-05	0.002516	0.02106	0.09811	7	220
40	GO:1904018	positive regulation of vasculature development	4.411e-05	0.002673	0.02237	0.1069	7	223
41	GO:0022603	regulation of anatomical structure morphogenesis	4.663e-05	0.002757	0.02308	0.113	15	1090
42	GO:2000026	regulation of multicellular organismal development	5.38e-05	0.003038	0.02543	0.1304	20	1818
43	GO:0009967	positive regulation of signal transduction	5.635e-05	0.003038	0.02543	0.1366	20	1824
44	GO:0007155	cell adhesion	5.713e-05	0.003038	0.02543	0.1385	19	1675
45	GO:0003013	circulatory system process	5.719e-05	0.003038	0.02543	0.1386	12	733
46	GO:0002009	morphogenesis of an epithelium	5.765e-05	0.003038	0.02543	0.1398	11	619
47	GO:0061061	muscle structure development	6.042e-05	0.003116	0.02608	0.1465	13	858
48	GO:0060562	epithelial tube morphogenesis	7.098e-05	0.003478	0.02912	0.1721	9	421
49	GO:0048729	tissue morphogenesis	7.121e-05	0.003478	0.02912	0.1726	12	750
50	GO:0009887	animal organ morphogenesis	7.175e-05	0.003478	0.02912	0.1739	16	1269
51	GO:0050900	leukocyte migration	0.0001158	0.005503	0.04606	0.2806	9	449
52	GO:0060429	epithelium development	0.0001186	0.005527	0.04626	0.2874	17	1469
53	GO:0008284	positive regulation of cell population proliferation	0.000125	0.005716	0.04784	0.3029	15	1190
54	GO:0000165	MAPK cascade	0.0001357	0.006092	0.05099	0.329	13	930
55	GO:0050679	positive regulation of epithelial cell proliferation	0.0001459	0.00643	0.05382	0.3536	7	270
56	GO:0030335	positive regulation of cell migration	0.0001526	0.006606	0.0553	0.3699	11	691
57	GO:0043408	regulation of MAPK cascade	0.0001557	0.006622	0.05543	0.3774	12	815
58	GO:0001938	positive regulation of endothelial cell proliferation	0.0001874	0.007666	0.06417	0.4542	5	125
59	GO:0048754	branching morphogenesis of an epithelial tube	0.0001921	0.007666	0.06417	0.4656	6	198
60	GO:0030198	extracellular matrix organization	0.0001922	0.007666	0.06417	0.4659	8	377
61	GO:0043062	extracellular structure organization	0.0001957	0.007666	0.06417	0.4744	8	378
62	GO:0051094	positive regulation of developmental process	0.0001984	0.007666	0.06417	0.4809	18	1685
63	GO:0045229	external encapsulating structure organization	0.0001992	0.007666	0.06417	0.4829	8	379
64	GO:0048010	vascular endothelial growth factor receptor signaling pathway	0.0002071	0.007844	0.06566	0.502	4	69
65	GO:2000147	positive regulation of cell motility	0.0002313	0.008626	0.0722	0.5607	11	725
66	GO:0050927	positive regulation of positive chemotaxis	0.0002447	0.008985	0.07521	0.593	3	29
67	GO:0050926	regulation of positive chemotaxis	0.000271	0.009661	0.08087	0.6569	3	30
68	GO:0072012	glomerulus vasculature development	0.000271	0.009661	0.08087	0.6569	3	30
69	GO:0061440	kidney vasculature development	0.0002991	0.01036	0.08671	0.7251	3	31
70	GO:0061437	renal system vasculature development	0.0002991	0.01036	0.08671	0.7251	3	31
71	GO:1902533	positive regulation of intracellular signal transduction	0.0003237	0.01105	0.0925	0.7846	15	1299
72	GO:0008015	blood circulation	0.0003966	0.01335	0.1118	0.9614	10	648
73	GO:0090288	negative regulation of cellular response to growth factor stimulus	0.0004353	0.01445	0.121	1	5	150
74	GO:0048146	positive regulation of fibroblast proliferation	0.0004608	0.0151	0.1264	1	4	85
75	GO:0072126	positive regulation of glomerular mesangial cell proliferation	0.0004844	0.01566	0.131	1	2	8
76	GO:0061138	morphogenesis of a branching epithelium	0.000491	0.01566	0.1311	1	6	236
77	GO:0051093	negative regulation of developmental process	0.0005577	0.01756	0.147	1	14	1220
78	GO:0071675	regulation of mononuclear cell migration	0.0005841	0.01815	0.1519	1	5	160
79	GO:0072073	kidney epithelium development	0.000618	0.01868	0.1564	1	5	162
80	GO:0071671	regulation of smooth muscle cell chemotaxis	0.0006211	0.01868	0.1564	1	2	9
81	GO:0010632	regulation of epithelial cell migration	0.0006296	0.01868	0.1564	1	7	344
82	GO:2000352	negative regulation of endothelial cell apoptotic process	0.0006397	0.01868	0.1564	1	3	40
83	GO:0099558	maintenance of synapse structure	0.0006397	0.01868	0.1564	1	3	40
84	GO:0007266	Rho protein signal transduction	0.0006533	0.01885	0.1578	1	5	164
85	GO:0050921	positive regulation of chemotaxis	0.00069	0.01948	0.163	1	5	166
86	GO:0008285	negative regulation of cell population proliferation	0.0006911	0.01948	0.163	1	12	961
87	GO:0021957	corticospinal tract morphogenesis	0.0007742	0.02109	0.1765	1	2	10
88	GO:1901724	positive regulation of cell proliferation involved in kidney development	0.0007742	0.02109	0.1765	1	2	10
89	GO:0001763	morphogenesis of a branching structure	0.0007831	0.02109	0.1765	1	6	258
90	GO:0071674	mononuclear cell migration	0.0007831	0.02109	0.1765	1	6	258
91	GO:0060391	positive regulation of SMAD protein signal transduction	0.0007918	0.02109	0.1766	1	3	43
92	GO:0003203	endocardial cushion morphogenesis	0.0008472	0.02223	0.1861	1	3	44
93	GO:0072006	nephron development	0.0008529	0.02223	0.1861	1	5	174
94	GO:0070293	renal absorption	0.0009049	0.02334	0.1953	1	3	45
95	GO:0002685	regulation of leukocyte migration	0.0009353	0.02383	0.1995	1	6	267
96	GO:0071670	smooth muscle cell chemotaxis	0.0009437	0.02383	0.1995	1	2	11
97	GO:0010594	regulation of endothelial cell migration	0.000972	0.02429	0.2033	1	6	269
98	GO:0007160	cell-matrix adhesion	0.0009908	0.02451	0.2051	1	6	270
99	GO:0044057	regulation of system process	0.001036	0.02536	0.2123	1	10	734
100	GO:0097529	myeloid leukocyte migration	0.001109	0.02689	0.2251	1	6	276
101	GO:0051336	regulation of hydrolase activity	0.001141	0.02737	0.2291	1	11	878
102	GO:0032956	regulation of actin cytoskeleton organization	0.001196	0.02841	0.2378	1	7	384
103	GO:0001709	cell fate determination	0.001231	0.02897	0.2425	1	3	50
104	GO:0030041	actin filament polymerization	0.001262	0.02943	0.2463	1	5	190
105	GO:0038084	vascular endothelial growth factor signaling pathway	0.001304	0.03011	0.252	1	3	51
106	GO:0051146	striated muscle cell differentiation	0.001326	0.03015	0.2524	1	7	391
107	GO:1901031	regulation of response to reactive oxygen species	0.001331	0.03015	0.2524	1	2	13
108	GO:0006508	proteolysis	0.001517	0.03349	0.2804	1	17	1833
109	GO:0006935	chemotaxis	0.001524	0.03349	0.2804	1	8	517
110	GO:0030029	actin filament-based process	0.001545	0.03349	0.2804	1	11	912
111	GO:0072124	regulation of glomerular mesangial cell proliferation	0.001549	0.03349	0.2804	1	2	14
112	GO:2001046	positive regulation of integrin-mediated signaling pathway	0.001549	0.03349	0.2804	1	2	14
113	GO:0042330	taxis	0.001561	0.03349	0.2804	1	8	519
114	GO:0002043	blood vessel endothelial cell proliferation involved in sprouting angiogenesis	0.001623	0.03451	0.2889	1	3	55
115	GO:0052547	regulation of peptidase activity	0.001644	0.03466	0.2901	1	7	406
116	GO:0110053	regulation of actin filament organization	0.001696	0.03544	0.2967	1	6	300
117	GO:0072110	glomerular mesangial cell proliferation	0.001782	0.0358	0.2997	1	2	15
118	GO:0001886	endothelial cell morphogenesis	0.001782	0.0358	0.2997	1	2	15
119	GO:0033690	positive regulation of osteoblast proliferation	0.001782	0.0358	0.2997	1	2	15
120	GO:0045602	negative regulation of endothelial cell differentiation	0.001782	0.0358	0.2997	1	2	15
121	GO:0090287	regulation of cellular response to growth factor stimulus	0.001787	0.0358	0.2997	1	7	412
122	GO:0007229	integrin-mediated signaling pathway	0.001885	0.03698	0.3095	1	4	124
123	GO:0007520	myoblast fusion	0.001892	0.03698	0.3095	1	3	58
124	GO:0003197	endocardial cushion development	0.001892	0.03698	0.3095	1	3	58
125	GO:0007264	small GTPase-mediated signal transduction	0.001955	0.03792	0.3174	1	8	538
126	GO:0030036	actin cytoskeleton organization	0.00202	0.03885	0.3252	1	10	803
127	GO:0003254	regulation of membrane depolarization	0.002186	0.04173	0.3493	1	3	61
128	GO:0097435	supramolecular fiber organization	0.002256	0.04273	0.3577	1	11	957
129	GO:0098880	maintenance of postsynaptic specialization structure	0.002295	0.0428	0.3583	1	2	17
130	GO:0050930	induction of positive chemotaxis	0.002295	0.0428	0.3583	1	2	17
131	GO:0006939	smooth muscle contraction	0.002433	0.04501	0.3768	1	4	133
132	GO:0008154	actin polymerization or depolymerization	0.002495	0.04522	0.3785	1	5	222
133	GO:0003279	cardiac septum development	0.0025	0.04522	0.3785	1	4	134
134	GO:0014910	regulation of smooth muscle cell migration	0.0025	0.04522	0.3785	1	4	134
135	GO:0032970	regulation of actin filament-based process	0.00252	0.04524	0.3786	1	7	438
136	GO:0048145	regulation of fibroblast proliferation	0.002568	0.04524	0.3786	1	4	135
137	GO:0072109	glomerular mesangium development	0.002575	0.04524	0.3786	1	2	18
138	GO:1901722	regulation of cell proliferation involved in kidney development	0.002575	0.04524	0.3786	1	2	18
139	GO:0072132	mesenchyme morphogenesis	0.002622	0.04539	0.38	1	3	65
140	GO:0034331	cell junction maintenance	0.002622	0.04539	0.38	1	3	65
141	GO:0009790	embryo development	0.002656	0.04567	0.3823	1	14	1437
142	GO:0050680	negative regulation of epithelial cell proliferation	0.002694	0.04599	0.385	1	5	226
143	GO:0034329	cell junction assembly	0.002763	0.04679	0.3917	1	8	569
144	GO:0048661	positive regulation of smooth muscle cell proliferation	0.00278	0.04679	0.3917	1	4	138
145	GO:0051056	regulation of small GTPase mediated signal transduction	0.002856	0.04745	0.3972	1	6	333
146	GO:0045601	regulation of endothelial cell differentiation	0.002858	0.04745	0.3972	1	3	67
147	GO:0001952	regulation of cell-matrix adhesion	0.003004	0.04953	0.4146	1	4	141

## Sheet: GOBP - GES2H1
GES2: MDA-MB-436-7TGP-POS vs -NEG (low serum conditions)
H1: 56 Genes
GOEA on H1: GO Biological Process
	ID	Name	pValue	FDR B&H	FDR B&Y	Bonferroni	Genes from Input	Genes in Annotation
1	GO:0072359	circulatory system development	3.741e-07	0.0003315	0.002662	0.000645	16	1442
2	GO:0016477	cell migration	3.846e-07	0.0003315	0.002662	0.000663	18	1847
3	GO:0030334	regulation of cell migration	8.582e-06	0.004733	0.038	0.0148	13	1211
4	GO:2000145	regulation of cell motility	1.554e-05	0.004733	0.038	0.0268	13	1280
5	GO:0050878	regulation of body fluid levels	1.589e-05	0.004733	0.038	0.02739	8	442
6	GO:0030029	actin filament-based process	1.647e-05	0.004733	0.038	0.0284	11	912
7	GO:0040012	regulation of locomotion	2.278e-05	0.005611	0.04506	0.03928	13	1327
8	GO:0001944	vasculature development	2.886e-05	0.006182	0.04964	0.04976	11	969
9	GO:0030036	actin cytoskeleton organization	3.227e-05	0.006182	0.04964	0.05563	10	803
10	GO:0098801	regulation of renal system process	5.015e-05	0.008646	0.06943	0.08646	3	28
11	GO:0014911	positive regulation of smooth muscle cell migration	6.143e-05	0.009627	0.07731	0.1059	4	83
12	GO:0040011	locomotion	9.882e-05	0.0137	0.11	0.1704	13	1529
13	GO:0001568	blood vessel development	0.0001094	0.0137	0.11	0.1886	10	929
14	GO:0035239	tube morphogenesis	0.0001113	0.0137	0.11	0.1918	11	1125
15	GO:0090594	inflammatory response to wounding	0.0001268	0.01458	0.117	0.2186	3	38
16	GO:0034330	cell junction organization	0.0001612	0.01737	0.1395	0.2779	10	974
17	GO:0007167	enzyme-linked receptor protein signaling pathway	0.0001772	0.01743	0.14	0.3055	11	1186
18	GO:0035295	tube development	0.000182	0.01743	0.14	0.3138	12	1402
19	GO:0002248	connective tissue replacement involved in inflammatory response wound healing	0.0002305	0.02092	0.168	0.3975	2	9
20	GO:0035051	cardiocyte differentiation	0.0002549	0.02197	0.1764	0.4394	5	221
21	GO:0048646	anatomical structure formation involved in morphogenesis	0.0003064	0.02516	0.202	0.5283	12	1483
22	GO:0048251	elastic fiber assembly	0.0003511	0.0264	0.212	0.6052	2	11
23	GO:0030335	positive regulation of cell migration	0.0003562	0.0264	0.212	0.6141	8	691
24	GO:0001822	kidney development	0.0003712	0.0264	0.212	0.64	6	372
25	GO:0014910	regulation of smooth muscle cell migration	0.0003897	0.0264	0.212	0.6719	4	134
26	GO:0022603	regulation of anatomical structure morphogenesis	0.0003981	0.0264	0.212	0.6864	10	1090
27	GO:0001525	angiogenesis	0.0004188	0.02673	0.2147	0.7221	8	708
28	GO:0061028	establishment of endothelial barrier	0.0004473	0.02673	0.2147	0.7712	3	58
29	GO:0072001	renal system development	0.0004515	0.02673	0.2147	0.7784	6	386
30	GO:2000147	positive regulation of cell motility	0.0004902	0.02673	0.2147	0.8452	8	725
31	GO:0002246	wound healing involved in inflammatory response	0.0004962	0.02673	0.2147	0.8555	2	13
32	GO:0003093	regulation of glomerular filtration	0.0004962	0.02673	0.2147	0.8555	2	13
33	GO:0014909	smooth muscle cell migration	0.0005251	0.02709	0.2175	0.9053	4	145
34	GO:0007596	blood coagulation	0.0005364	0.02709	0.2175	0.9247	5	260
35	GO:0040017	positive regulation of locomotion	0.0005712	0.02709	0.2175	0.9848	8	742
36	GO:0070493	thrombin-activated receptor signaling pathway	0.000578	0.02709	0.2175	0.9965	2	14
37	GO:0050817	coagulation	0.0005948	0.02709	0.2175	1	5	266
38	GO:0007169	cell surface receptor protein tyrosine kinase signaling pathway	0.000597	0.02709	0.2175	1	8	747
39	GO:0007599	hemostasis	0.0006153	0.0272	0.2184	1	5	268
40	GO:0007507	heart development	0.0006515	0.02808	0.2255	1	8	757
41	GO:0045446	endothelial cell differentiation	0.0007248	0.03048	0.2447	1	4	158
42	GO:0014812	muscle cell migration	0.0007776	0.03132	0.2515	1	4	161
43	GO:0007010	cytoskeleton organization	0.0007813	0.03132	0.2515	1	12	1645
44	GO:2000035	regulation of stem cell division	0.0009654	0.03619	0.2906	1	2	18
45	GO:0001977	renal system process involved in regulation of blood volume	0.0009654	0.03619	0.2906	1	2	18
46	GO:0051094	positive regulation of developmental process	0.0009656	0.03619	0.2906	1	12	1685
47	GO:0048514	blood vessel morphogenesis	0.001069	0.0392	0.3148	1	8	817
48	GO:0001885	endothelial cell development	0.001145	0.04095	0.3289	1	3	80
49	GO:1901888	regulation of cell junction assembly	0.001164	0.04095	0.3289	1	5	309
50	GO:0042074	cell migration involved in gastrulation	0.001195	0.0412	0.3308	1	2	20
51	GO:0003158	endothelium development	0.001226	0.04144	0.3327	1	4	182
52	GO:0099151	regulation of postsynaptic density assembly	0.001319	0.04371	0.351	1	2	21
53	GO:0071363	cellular response to growth factor stimulus	0.001377	0.04479	0.3596	1	8	850
54	GO:0009611	response to wounding	0.001416	0.04519	0.3629	1	7	659
55	GO:0042060	wound healing	0.001604	0.04978	0.3997	1	6	493
56	GO:0030193	regulation of blood coagulation	0.001659	0.04978	0.3997	1	3	91
57	GO:0070848	response to growth factor	0.001752	0.04978	0.3997	1	8	883
58	GO:0050808	synapse organization	0.001766	0.04978	0.3997	1	7	685
59	GO:1900046	regulation of hemostasis	0.001766	0.04978	0.3997	1	3	93
60	GO:0099068	postsynapse assembly	0.001766	0.04978	0.3997	1	3	93
61	GO:0051963	regulation of synapse assembly	0.001797	0.04978	0.3997	1	4	202
62	GO:2000026	regulation of multicellular organismal development	0.001862	0.04978	0.3997	1	12	1818
63	GO:0003018	vascular process in circulatory system	0.001867	0.04978	0.3997	1	5	344
64	GO:0072111	cell proliferation involved in kidney development	0.001871	0.04978	0.3997	1	2	25
65	GO:0001656	metanephros development	0.001877	0.04978	0.3997	1	3	95

## Sheet: GOBP - GES2H2
GES2: MDA-MB-436-7TGP-POS vs -NEG (low serum conditions)
H2: 204 Genes
GOEA on H2: GO Biological Process
	ID	Name	pValue	FDR B&H	FDR B&Y	Bonferroni	Genes from Input	Genes in Annotation
1	GO:0019226	transmission of nerve impulse	1.316e-05	0.02748	0.2367	0.0406	8	112
2	GO:0046885	regulation of hormone biosynthetic process	2.35e-05	0.02748	0.2367	0.07252	5	36
3	GO:0001508	action potential	2.672e-05	0.02748	0.2367	0.08245	10	201
4	GO:0007416	synapse assembly	4.75e-05	0.03665	0.3156	0.1466	12	308
5	GO:0120254	olefinic compound metabolic process	6.523e-05	0.03693	0.3181	0.2013	9	180
6	GO:0099536	synaptic signaling	7.181e-05	0.03693	0.3181	0.2216	23	976
7	GO:0099537	trans-synaptic signaling	0.0001131	0.03873	0.3335	0.3489	22	939
8	GO:0034329	cell junction assembly	0.0001356	0.03873	0.3335	0.4183	16	569
9	GO:0032353	negative regulation of hormone biosynthetic process	0.0001379	0.03873	0.3335	0.4255	3	11
10	GO:0051480	regulation of cytosolic calcium ion concentration	0.0001627	0.03873	0.3335	0.5022	6	84
11	GO:0051965	positive regulation of synapse assembly	0.0001853	0.03873	0.3335	0.5717	6	86
12	GO:0048699	generation of neurons	0.0002062	0.03873	0.3335	0.6365	34	1858
13	GO:0060294	cilium movement involved in cell motility	0.00021	0.03873	0.3335	0.6481	9	210
14	GO:0003341	cilium movement	0.0002333	0.03873	0.3335	0.7201	10	261
15	GO:0032350	regulation of hormone metabolic process	0.0002406	0.03873	0.3335	0.7424	5	58
16	GO:0099505	regulation of presynaptic membrane potential	0.0002446	0.03873	0.3335	0.755	4	32
17	GO:0060285	cilium-dependent cell motility	0.0002501	0.03873	0.3335	0.7719	9	215
18	GO:0001539	cilium or flagellum-dependent cell motility	0.0002501	0.03873	0.3335	0.7719	9	215
19	GO:0098916	anterograde trans-synaptic signaling	0.0002724	0.03873	0.3335	0.8405	21	931
20	GO:0007268	chemical synaptic transmission	0.0002724	0.03873	0.3335	0.8405	21	931
21	GO:1904635	positive regulation of podocyte apoptotic process	0.0002761	0.03873	0.3335	0.852	2	3
22	GO:1904633	regulation of podocyte apoptotic process	0.0002761	0.03873	0.3335	0.852	2	3
23	GO:1901890	positive regulation of cell junction assembly	0.000358	0.04803	0.4137	1	7	136

## Sheet: GOBP - GES3H1
GES3: MDA-MB-231-7TGP-POS vs -NEG (standard serum conditions)
H1: 72 Genes
GOEA on H1: GO Biological Process
	ID	Name	pValue	FDR B&H	FDR B&Y	Bonferroni	Genes from Input	Genes in Annotation
1	GO:0016477	cell migration	5.962e-07	0.001397	0.01165	0.001397	21	1847
2	GO:0030334	regulation of cell migration	2.695e-06	0.002119	0.01766	0.006317	16	1211
3	GO:0051094	positive regulation of developmental process	2.712e-06	0.002119	0.01766	0.006356	19	1685
4	GO:2000145	regulation of cell motility	5.486e-06	0.003181	0.02652	0.01286	16	1280
5	GO:0040017	positive regulation of locomotion	7.843e-06	0.003181	0.02652	0.01839	12	742
6	GO:0040012	regulation of locomotion	8.66e-06	0.003181	0.02652	0.0203	16	1327
7	GO:0007610	behavior	9.499e-06	0.003181	0.02652	0.02227	13	891
8	GO:0040011	locomotion	1.245e-05	0.003649	0.03042	0.02919	17	1529
9	GO:0030335	positive regulation of cell migration	2.265e-05	0.005898	0.04917	0.05308	11	691
10	GO:2000147	positive regulation of cell motility	3.516e-05	0.007957	0.06633	0.08241	11	725
11	GO:0007155	cell adhesion	4.031e-05	0.007957	0.06633	0.0945	17	1675
12	GO:0048699	generation of neurons	4.196e-05	0.007957	0.06633	0.09836	18	1858
13	GO:0007167	enzyme-linked receptor protein signaling pathway	4.413e-05	0.007957	0.06633	0.1034	14	1186
14	GO:0050807	regulation of synapse organization	5.42e-05	0.009074	0.07565	0.127	8	387
15	GO:0050803	regulation of synapse structure or activity	6.255e-05	0.009775	0.08149	0.1466	8	395
16	GO:0051963	regulation of synapse assembly	6.91e-05	0.009855	0.08216	0.162	6	202
17	GO:0001568	blood vessel development	7.147e-05	0.009855	0.08216	0.1675	12	929
18	GO:0007416	synapse assembly	9.079e-05	0.01162	0.09686	0.2128	7	308
19	GO:0072359	circulatory system development	9.557e-05	0.01162	0.09686	0.224	15	1442
20	GO:0014910	regulation of smooth muscle cell migration	9.913e-05	0.01162	0.09686	0.2324	5	134
21	GO:0001944	vasculature development	0.0001067	0.01191	0.09927	0.25	12	969
22	GO:2000026	regulation of multicellular organismal development	0.000112	0.01193	0.09948	0.2625	17	1818
23	GO:0014909	smooth muscle cell migration	0.0001437	0.01464	0.1221	0.3368	5	145
24	GO:0090288	negative regulation of cellular response to growth factor stimulus	0.0001684	0.01628	0.1358	0.3946	5	150
25	GO:0001661	conditioned taste aversion	0.0001737	0.01628	0.1358	0.4071	2	6
26	GO:0014911	positive regulation of smooth muscle cell migration	0.0001929	0.01717	0.1431	0.4522	4	83
27	GO:0007417	central nervous system development	0.0001978	0.01717	0.1431	0.4635	13	1197
28	GO:0050673	epithelial cell proliferation	0.0002177	0.01788	0.1491	0.5103	9	603
29	GO:0051965	positive regulation of synapse assembly	0.0002212	0.01788	0.1491	0.5185	4	86
30	GO:0014812	muscle cell migration	0.000234	0.01821	0.1518	0.5485	5	161
31	GO:0007631	feeding behavior	0.0002408	0.01821	0.1518	0.5645	5	162
32	GO:0009719	response to endogenous stimulus	0.0002775	0.02015	0.168	0.6505	17	1960
33	GO:0051960	regulation of nervous system development	0.0002836	0.02015	0.168	0.6649	9	625
34	GO:0007611	learning or memory	0.0002942	0.02029	0.1691	0.6897	7	373
35	GO:0002685	regulation of leukocyte migration	0.000315	0.0211	0.1759	0.7384	6	267
36	GO:0010594	regulation of endothelial cell migration	0.0003278	0.02119	0.1766	0.7684	6	269
37	GO:0048545	response to steroid hormone	0.0003344	0.02119	0.1766	0.7839	7	381
38	GO:0050678	regulation of epithelial cell proliferation	0.000378	0.02292	0.1911	0.8861	8	514
39	GO:0002687	positive regulation of leukocyte migration	0.0003814	0.02292	0.1911	0.894	5	179
40	GO:0071671	regulation of smooth muscle cell chemotaxis	0.0004141	0.02413	0.2011	0.9706	2	9
41	GO:0007613	memory	0.000422	0.02413	0.2011	0.9892	5	183
42	GO:0071495	cellular response to endogenous stimulus	0.0004646	0.02593	0.2162	1	15	1667
43	GO:0045597	positive regulation of cell differentiation	0.00048	0.02616	0.2181	1	12	1141
44	GO:0032570	response to progesterone	0.0005	0.02664	0.2221	1	3	45
45	GO:1904396	regulation of neuromuscular junction development	0.0005164	0.0269	0.2243	1	2	10
46	GO:0051402	neuron apoptotic process	0.0005416	0.02754	0.2296	1	7	413
47	GO:0050808	synapse organization	0.0005522	0.02754	0.2296	1	9	685
48	GO:0060395	SMAD protein signal transduction	0.0005652	0.0276	0.2301	1	4	110
49	GO:0051962	positive regulation of nervous system development	0.0005816	0.02782	0.2319	1	7	418
50	GO:0050890	cognition	0.0006239	0.02839	0.2367	1	7	423
51	GO:0071670	smooth muscle cell chemotaxis	0.0006298	0.02839	0.2367	1	2	11
52	GO:2000659	regulation of interleukin-1-mediated signaling pathway	0.0006298	0.02839	0.2367	1	2	11
53	GO:1901888	regulation of cell junction assembly	0.0006812	0.02999	0.25	1	6	309
54	GO:0000902	cell morphogenesis	0.0007183	0.02999	0.25	1	12	1194
55	GO:0099173	postsynapse organization	0.0007285	0.02999	0.25	1	6	313
56	GO:0034329	cell junction assembly	0.0007378	0.02999	0.25	1	8	569
57	GO:0032224	positive regulation of synaptic transmission, cholinergic	0.0007541	0.02999	0.25	1	2	12
58	GO:1904395	positive regulation of skeletal muscle acetylcholine-gated channel clustering	0.0007541	0.02999	0.25	1	2	12
59	GO:0043410	positive regulation of MAPK cascade	0.0007548	0.02999	0.25	1	8	571
60	GO:0043065	positive regulation of apoptotic process	0.0007726	0.03018	0.2516	1	9	718
61	GO:0001667	ameboidal-type cell migration	0.0008077	0.03104	0.2588	1	8	577
62	GO:0044089	positive regulation of cellular component biogenesis	0.0008541	0.03212	0.2678	1	8	582
63	GO:0030182	neuron differentiation	0.0008633	0.03212	0.2678	1	15	1769
64	GO:0035295	tube development	0.0008941	0.03252	0.2712	1	13	1402
65	GO:0002043	blood vessel endothelial cell proliferation involved in sprouting angiogenesis	0.0009019	0.03252	0.2712	1	3	55
66	GO:0001764	neuron migration	0.000931	0.03277	0.2732	1	5	218
67	GO:0043068	positive regulation of programmed cell death	0.000947	0.03277	0.2732	1	9	739
68	GO:0001941	postsynaptic membrane organization	0.0009506	0.03277	0.2732	1	3	56
69	GO:0043542	endothelial cell migration	0.0009733	0.03306	0.2757	1	6	331
70	GO:0031646	positive regulation of nervous system process	0.001001	0.03352	0.2794	1	3	57
71	GO:0009967	positive regulation of signal transduction	0.00118	0.03826	0.319	1	15	1824
72	GO:0010632	regulation of epithelial cell migration	0.001186	0.03826	0.319	1	6	344
73	GO:1904393	regulation of skeletal muscle acetylcholine-gated channel clustering	0.001192	0.03826	0.319	1	2	15
74	GO:1902895	positive regulation of miRNA transcription	0.001219	0.03862	0.322	1	3	61
75	GO:1901890	positive regulation of cell junction assembly	0.001248	0.03901	0.3252	1	4	136
76	GO:0048666	neuron development	0.001321	0.04032	0.3362	1	13	1463
77	GO:0043524	negative regulation of neuron apoptotic process	0.001325	0.04032	0.3362	1	5	236
78	GO:0031175	neuron projection development	0.001359	0.04083	0.3404	1	12	1285
79	GO:0043523	regulation of neuron apoptotic process	0.001393	0.04134	0.3446	1	6	355
80	GO:0048646	anatomical structure formation involved in morphogenesis	0.001493	0.04329	0.3609	1	13	1483
81	GO:0035239	tube morphogenesis	0.001526	0.04329	0.3609	1	11	1125
82	GO:0031346	positive regulation of cell projection organization	0.001536	0.04329	0.3609	1	7	494
83	GO:0032222	regulation of synaptic transmission, cholinergic	0.001537	0.04329	0.3609	1	2	17
84	GO:0000302	response to reactive oxygen species	0.00159	0.04329	0.3609	1	5	246
85	GO:0061564	axon development	0.001597	0.04329	0.3609	1	8	642
86	GO:0031641	regulation of myelination	0.001599	0.04329	0.3609	1	3	67
87	GO:0008285	negative regulation of cell population proliferation	0.001607	0.04329	0.3609	1	10	961
88	GO:0048812	neuron projection morphogenesis	0.001671	0.04391	0.366	1	9	802
89	GO:0007565	female pregnancy	0.001677	0.04391	0.366	1	5	249
90	GO:0120036	plasma membrane bounded cell projection organization	0.001686	0.04391	0.366	1	15	1890
91	GO:0051412	response to corticosterone	0.001725	0.04443	0.3704	1	2	18
92	GO:0001822	kidney development	0.001766	0.04474	0.373	1	6	372
93	GO:0034330	cell junction organization	0.001775	0.04474	0.373	1	10	974
94	GO:0048008	platelet-derived growth factor receptor signaling pathway	0.001889	0.04614	0.3846	1	3	71
95	GO:0042220	response to cocaine	0.001889	0.04614	0.3846	1	3	71
96	GO:0045837	negative regulation of membrane potential	0.001923	0.04614	0.3846	1	2	19
97	GO:1903911	positive regulation of receptor clustering	0.001923	0.04614	0.3846	1	2	19
98	GO:0120039	plasma membrane bounded cell projection morphogenesis	0.001929	0.04614	0.3846	1	9	819
99	GO:0048858	cell projection morphogenesis	0.002044	0.04795	0.3998	1	9	826
100	GO:2000630	positive regulation of miRNA metabolic process	0.002046	0.04795	0.3998	1	3	73
101	GO:0030030	cell projection organization	0.002116	0.04853	0.4046	1	15	1934
102	GO:0072001	renal system development	0.002126	0.04853	0.4046	1	6	386
103	GO:0044849	estrous cycle	0.002132	0.04853	0.4046	1	2	20

## Sheet: GOBP - GES4H1
GES4: MDA-MB-436-7TGP-POS vs -NEG (standard serum conditions)
H1: 119 Genes
GOEA on H1: GO Biological Process
	ID	Name	pValue	FDR B&H	FDR B&Y	Bonferroni	Genes from Input	Genes in Annotation
1	GO:0030334	regulation of cell migration	1.536e-12	4.656e-09	4.001e-08	4.656e-09	30	1211
2	GO:2000145	regulation of cell motility	6.217e-12	9.421e-09	8.097e-08	1.884e-08	30	1280
3	GO:0040012	regulation of locomotion	1.529e-11	1.545e-08	1.328e-07	4.635e-08	30	1327
4	GO:0016477	cell migration	1.298e-10	9.833e-08	8.451e-07	3.933e-07	34	1847
5	GO:0040011	locomotion	4.847e-10	2.938e-07	2.525e-06	1.469e-06	30	1529
6	GO:0030335	positive regulation of cell migration	1.031e-09	5.21e-07	4.478e-06	3.126e-06	20	691
7	GO:2000147	positive regulation of cell motility	2.351e-09	1.018e-06	8.747e-06	7.125e-06	20	725
8	GO:0040017	positive regulation of locomotion	3.488e-09	1.321e-06	1.136e-05	1.057e-05	20	742
9	GO:0003013	circulatory system process	1.692e-08	5.238e-06	4.502e-05	5.128e-05	19	733
10	GO:0007155	cell adhesion	1.728e-08	5.238e-06	4.502e-05	5.238e-05	29	1675
11	GO:0072359	circulatory system development	5.08e-08	1.4e-05	0.0001203	0.000154	26	1442
12	GO:0001776	leukocyte homeostasis	2.021e-06	0.0005106	0.004388	0.006127	8	153
13	GO:0006956	complement activation	2.332e-06	0.0005172	0.004444	0.007067	6	70
14	GO:0001977	renal system process involved in regulation of blood volume	2.463e-06	0.0005172	0.004444	0.007465	4	18
15	GO:0008015	blood circulation	2.559e-06	0.0005172	0.004444	0.007757	15	648
16	GO:0001667	ameboidal-type cell migration	3.311e-06	0.0006101	0.005243	0.01004	14	577
17	GO:0002684	positive regulation of immune system process	3.422e-06	0.0006101	0.005243	0.01037	21	1242
18	GO:2000026	regulation of multicellular organismal development	4.294e-06	0.000723	0.006213	0.01301	26	1818
19	GO:0001944	vasculature development	5.263e-06	0.0008396	0.007216	0.01595	18	969
20	GO:0050878	regulation of body fluid levels	5.658e-06	0.0008575	0.007369	0.01715	12	442
21	GO:0008217	regulation of blood pressure	6.348e-06	0.0009163	0.007874	0.01924	9	237
22	GO:0036303	lymph vessel morphogenesis	8.339e-06	0.001143	0.009824	0.02527	4	24
23	GO:0050919	negative chemotaxis	8.675e-06	0.001143	0.009824	0.02629	5	51
24	GO:2000669	negative regulation of dendritic cell apoptotic process	1.313e-05	0.001658	0.01425	0.0398	3	9
25	GO:0048771	tissue remodeling	1.418e-05	0.001711	0.01471	0.04299	9	262
26	GO:0009611	response to wounding	1.495e-05	0.001711	0.01471	0.0453	14	659
27	GO:0098801	regulation of renal system process	1.58e-05	0.001711	0.01471	0.04788	4	28
28	GO:0031589	cell-substrate adhesion	1.584e-05	0.001711	0.01471	0.048	11	410
29	GO:0051241	negative regulation of multicellular organismal process	1.637e-05	0.001711	0.01471	0.04962	22	1488
30	GO:0048699	generation of neurons	1.961e-05	0.001981	0.01703	0.05944	25	1858
31	GO:0003071	renal system process involved in regulation of systemic arterial blood pressure	2.397e-05	0.002344	0.02014	0.07266	4	31
32	GO:0022603	regulation of anatomical structure morphogenesis	2.58e-05	0.002391	0.02055	0.0782	18	1090
33	GO:0051897	positive regulation of phosphatidylinositol 3-kinase/protein kinase B signal transduction	2.619e-05	0.002391	0.02055	0.07939	8	217
34	GO:0001945	lymph vessel development	2.728e-05	0.002391	0.02055	0.08269	4	32
35	GO:0008360	regulation of cell shape	2.761e-05	0.002391	0.02055	0.08369	7	159
36	GO:0010975	regulation of neuron projection development	3.086e-05	0.002598	0.02233	0.09354	13	612
37	GO:0051094	positive regulation of developmental process	3.62e-05	0.002954	0.02539	0.1097	23	1685
38	GO:0048762	mesenchymal cell differentiation	3.704e-05	0.002954	0.02539	0.1123	9	296
39	GO:0060485	mesenchyme development	3.857e-05	0.002972	0.02554	0.1169	10	372
40	GO:0001780	neutrophil homeostasis	3.922e-05	0.002972	0.02554	0.1189	4	35
41	GO:0003093	regulation of glomerular filtration	4.4e-05	0.003252	0.02795	0.1334	3	13
42	GO:0002682	regulation of immune system process	4.756e-05	0.003432	0.0295	0.1442	24	1836
43	GO:0090594	inflammatory response to wounding	5.46e-05	0.003757	0.03228	0.1655	4	38
44	GO:2000668	regulation of dendritic cell apoptotic process	5.577e-05	0.003757	0.03228	0.169	3	14
45	GO:0097048	dendritic cell apoptotic process	5.577e-05	0.003757	0.03228	0.169	3	14
46	GO:0003073	regulation of systemic arterial blood pressure	6.249e-05	0.004118	0.03539	0.1894	6	124
47	GO:0031175	neuron projection development	6.753e-05	0.004283	0.03681	0.2047	19	1285
48	GO:0007507	heart development	6.783e-05	0.004283	0.03681	0.2056	14	757
49	GO:0034330	cell junction organization	8.098e-05	0.005009	0.04305	0.2454	16	974
50	GO:0042060	wound healing	8.433e-05	0.005112	0.04393	0.2556	11	493
51	GO:0002062	chondrocyte differentiation	9.221e-05	0.005256	0.04517	0.2795	6	133
52	GO:0032101	regulation of response to external stimulus	9.262e-05	0.005256	0.04517	0.2807	19	1316
53	GO:0042327	positive regulation of phosphorylation	9.319e-05	0.005256	0.04517	0.2825	14	780
54	GO:0007596	blood coagulation	9.363e-05	0.005256	0.04517	0.2838	8	260
55	GO:0048841	regulation of axon extension involved in axon guidance	0.0001029	0.005673	0.04876	0.312	3	17
56	GO:0050817	coagulation	0.0001096	0.005935	0.051	0.3323	8	266
57	GO:0007599	hemostasis	0.0001155	0.00614	0.05277	0.35	8	268
58	GO:0051247	positive regulation of protein metabolic process	0.000119	0.006219	0.05344	0.3607	20	1458
59	GO:0009967	positive regulation of signal transduction	0.0001218	0.006257	0.05377	0.3692	23	1824
60	GO:0048666	neuron development	0.0001246	0.006297	0.05411	0.3778	20	1463
61	GO:0001525	angiogenesis	0.0001347	0.006694	0.05753	0.4083	13	708
62	GO:0001775	cell activation	0.000137	0.006699	0.05757	0.4153	19	1356
63	GO:0006957	complement activation, alternative pathway	0.0001455	0.007002	0.06017	0.4411	3	19
64	GO:0051130	positive regulation of cellular component organization	0.0001507	0.007085	0.06089	0.4569	19	1366
65	GO:0051057	positive regulation of small GTPase mediated signal transduction	0.0001519	0.007085	0.06089	0.4606	5	92
66	GO:0030155	regulation of cell adhesion	0.0001625	0.007324	0.06295	0.4926	15	927
67	GO:0001568	blood vessel development	0.0001664	0.007324	0.06295	0.5043	15	929
68	GO:0060841	venous blood vessel development	0.0001705	0.007324	0.06295	0.5169	3	20
69	GO:0003014	renal system process	0.000172	0.007324	0.06295	0.5212	6	149
70	GO:0032689	negative regulation of type II interferon production	0.000175	0.007324	0.06295	0.5304	4	51
71	GO:1903793	positive regulation of monoatomic anion transport	0.0001772	0.007324	0.06295	0.5372	2	4
72	GO:1900141	regulation of oligodendrocyte apoptotic process	0.0001772	0.007324	0.06295	0.5372	2	4
73	GO:0048871	multicellular organismal-level homeostasis	0.0001783	0.007324	0.06295	0.5404	16	1043
74	GO:0048872	homeostasis of number of cells	0.0001788	0.007324	0.06295	0.542	10	448
75	GO:0071526	semaphorin-plexin signaling pathway	0.0001888	0.007629	0.06557	0.5722	4	52
76	GO:0001946	lymphangiogenesis	0.0001982	0.007883	0.06775	0.6006	3	21
77	GO:0001764	neuron migration	0.0002003	0.007883	0.06775	0.607	7	218
78	GO:0120035	regulation of plasma membrane bounded cell projection organization	0.000217	0.008432	0.07247	0.6577	14	846
79	GO:0048846	axon extension involved in axon guidance	0.0002285	0.008659	0.07441	0.6927	3	22
80	GO:1902284	neuron projection extension involved in neuron projection guidance	0.0002285	0.008659	0.07441	0.6927	3	22
81	GO:0030168	platelet activation	0.0002363	0.008844	0.07601	0.7164	6	158
82	GO:1902533	positive regulation of intracellular signal transduction	0.0002407	0.008897	0.07646	0.7295	18	1299
83	GO:0031344	regulation of cell projection organization	0.0002659	0.009518	0.0818	0.8058	14	863
84	GO:0000902	cell morphogenesis	0.0002664	0.009518	0.0818	0.8074	17	1194
85	GO:0051050	positive regulation of transport	0.0002669	0.009518	0.0818	0.809	16	1081
86	GO:0002282	microglial cell activation involved in immune response	0.0002943	0.01025	0.08812	0.8921	2	5
87	GO:0060666	dichotomous subdivision of terminal units involved in salivary gland branching	0.0002943	0.01025	0.08812	0.8921	2	5
88	GO:0045937	positive regulation of phosphate metabolic process	0.0003202	0.01091	0.09372	0.9706	14	879
89	GO:0010562	positive regulation of phosphorus metabolic process	0.0003202	0.01091	0.09372	0.9706	14	879
90	GO:0040008	regulation of growth	0.0003326	0.0112	0.09627	1	13	777
91	GO:0070374	positive regulation of ERK1 and ERK2 cascade	0.000359	0.01196	0.1028	1	7	240
92	GO:0001755	neural crest cell migration	0.000373	0.01229	0.1056	1	4	62
93	GO:0050920	regulation of chemotaxis	0.0003774	0.0123	0.1057	1	7	242
94	GO:0045595	regulation of cell differentiation	0.0003865	0.01234	0.1061	1	23	1974
95	GO:0051216	cartilage development	0.0003868	0.01234	0.1061	1	7	243
96	GO:0003007	heart morphogenesis	0.000392	0.01238	0.1064	1	8	321
97	GO:0010718	positive regulation of epithelial to mesenchymal transition	0.0003966	0.01239	0.1065	1	4	63
98	GO:0090497	mesenchymal cell migration	0.0004213	0.01303	0.112	1	4	64
99	GO:0021636	trigeminal nerve morphogenesis	0.0004399	0.01333	0.1146	1	2	6
100	GO:0021637	trigeminal nerve structural organization	0.0004399	0.01333	0.1146	1	2	6
101	GO:0034331	cell junction maintenance	0.000447	0.01341	0.1153	1	4	65
102	GO:0002687	positive regulation of leukocyte migration	0.0004607	0.01369	0.1176	1	6	179
103	GO:1902074	response to salt	0.0004747	0.01397	0.12	1	3	28
104	GO:0045597	positive regulation of cell differentiation	0.0004847	0.01413	0.1214	1	16	1141
105	GO:0003158	endothelium development	0.000503	0.01452	0.1248	1	6	182
106	GO:0051896	regulation of phosphatidylinositol 3-kinase/protein kinase B signal transduction	0.0005096	0.01457	0.1252	1	8	334
107	GO:0048514	blood vessel morphogenesis	0.0005348	0.01515	0.1302	1	13	817
108	GO:0006935	chemotaxis	0.0005548	0.01557	0.1338	1	10	517
109	GO:0030182	neuron differentiation	0.0005669	0.01575	0.1354	1	21	1769
110	GO:0042330	taxis	0.0005716	0.01575	0.1354	1	10	519
111	GO:0031401	positive regulation of protein modification process	0.000605	0.01616	0.1389	1	14	937
112	GO:0021785	branchiomotor neuron axon guidance	0.0006136	0.01616	0.1389	1	2	7
113	GO:0097252	oligodendrocyte apoptotic process	0.0006136	0.01616	0.1389	1	2	7
114	GO:0098771	inorganic ion homeostasis	0.0006182	0.01616	0.1389	1	11	622
115	GO:0001934	positive regulation of protein phosphorylation	0.0006184	0.01616	0.1389	1	12	724
116	GO:0003018	vascular process in circulatory system	0.0006184	0.01616	0.1389	1	8	344
117	GO:0010631	epithelial cell migration	0.0006243	0.01617	0.139	1	9	432
118	GO:0090132	epithelium migration	0.0006559	0.01685	0.1448	1	9	435
119	GO:0002685	regulation of leukocyte migration	0.0006772	0.01725	0.1482	1	7	267
120	GO:0044057	regulation of system process	0.0006974	0.01761	0.1514	1	12	734
121	GO:0030178	negative regulation of Wnt signaling pathway	0.0007226	0.01796	0.1543	1	6	195
122	GO:0090130	tissue migration	0.0007229	0.01796	0.1543	1	9	441
123	GO:2000106	regulation of leukocyte apoptotic process	0.0007502	0.01843	0.1584	1	5	130
124	GO:0003094	glomerular filtration	0.0007749	0.01843	0.1584	1	3	33
125	GO:0098609	cell-cell adhesion	0.0007899	0.01843	0.1584	1	15	1077
126	GO:0042918	alkanesulfonate transmembrane transport	0.0008152	0.01843	0.1584	1	2	8
127	GO:0001955	blood vessel maturation	0.0008152	0.01843	0.1584	1	2	8
128	GO:0002826	negative regulation of T-helper 1 type immune response	0.0008152	0.01843	0.1584	1	2	8
129	GO:0015734	taurine transmembrane transport	0.0008152	0.01843	0.1584	1	2	8
130	GO:0099552	trans-synaptic signaling by lipid, modulating synaptic transmission	0.0008152	0.01843	0.1584	1	2	8
131	GO:0099553	trans-synaptic signaling by endocannabinoid, modulating synaptic transmission	0.0008152	0.01843	0.1584	1	2	8
132	GO:0038172	interleukin-33-mediated signaling pathway	0.0008152	0.01843	0.1584	1	2	8
133	GO:0060836	lymphatic endothelial cell differentiation	0.0008152	0.01843	0.1584	1	2	8
134	GO:0050867	positive regulation of cell activation	0.0008208	0.01843	0.1584	1	9	449
135	GO:0050900	leukocyte migration	0.0008208	0.01843	0.1584	1	9	449
136	GO:0008045	motor neuron axon guidance	0.0009222	0.0204	0.1753	1	3	35
137	GO:0002825	regulation of T-helper 1 type immune response	0.0009222	0.0204	0.1753	1	3	35
138	GO:0031100	animal organ regeneration	0.0009354	0.02054	0.1766	1	4	79
139	GO:0045926	negative regulation of growth	0.0009519	0.02076	0.1784	1	7	283
140	GO:0097205	renal filtration	0.001002	0.0217	0.1864	1	3	36
141	GO:0060429	epithelium development	0.00103	0.02183	0.1876	1	18	1469
142	GO:0032496	response to lipopolysaccharide	0.001034	0.02183	0.1876	1	9	464
143	GO:0002248	connective tissue replacement involved in inflammatory response wound healing	0.001044	0.02183	0.1876	1	2	9
144	GO:1900748	positive regulation of vascular endothelial growth factor signaling pathway	0.001044	0.02183	0.1876	1	2	9
145	GO:0061343	cell adhesion involved in heart morphogenesis	0.001044	0.02183	0.1876	1	2	9
146	GO:0006468	protein phosphorylation	0.001102	0.02288	0.1966	1	19	1604
147	GO:0030308	negative regulation of cell growth	0.001114	0.02288	0.1966	1	6	212
148	GO:0030198	extracellular matrix organization	0.001117	0.02288	0.1966	1	8	377
149	GO:0043062	extracellular structure organization	0.001136	0.02303	0.1979	1	8	378
150	GO:0045807	positive regulation of endocytosis	0.001141	0.02303	0.1979	1	6	213
151	GO:0048646	anatomical structure formation involved in morphogenesis	0.001147	0.02303	0.1979	1	18	1483
152	GO:0045229	external encapsulating structure organization	0.001156	0.02304	0.198	1	8	379
153	GO:0043410	positive regulation of MAPK cascade	0.001182	0.02342	0.2012	1	10	571
154	GO:0043491	phosphatidylinositol 3-kinase/protein kinase B signal transduction	0.001215	0.02392	0.2055	1	8	382
155	GO:0070372	regulation of ERK1 and ERK2 cascade	0.001277	0.02494	0.2144	1	8	385
156	GO:2000107	negative regulation of leukocyte apoptotic process	0.001284	0.02494	0.2144	1	4	86
157	GO:0021612	facial nerve structural organization	0.001301	0.02496	0.2145	1	2	10
158	GO:0140928	inhibition of non-skeletal tissue mineralization	0.001301	0.02496	0.2145	1	2	10
159	GO:0045785	positive regulation of cell adhesion	0.001311	0.025	0.2148	1	10	579
160	GO:0120036	plasma membrane bounded cell projection organization	0.001324	0.02507	0.2155	1	21	1890
161	GO:0010817	regulation of hormone levels	0.001336	0.02507	0.2155	1	11	684
162	GO:0150104	transport across blood-brain barrier	0.00134	0.02507	0.2155	1	4	87
163	GO:0050808	synapse organization	0.001352	0.02514	0.216	1	11	685
164	GO:0035051	cardiocyte differentiation	0.001378	0.02544	0.2186	1	6	221
165	GO:0022604	regulation of cell morphogenesis	0.001385	0.02544	0.2186	1	7	302
166	GO:0010232	vascular transport	0.001398	0.02553	0.2194	1	4	88
167	GO:0014032	neural crest cell development	0.001458	0.0263	0.2261	1	4	89
168	GO:0030029	actin filament-based process	0.001462	0.0263	0.2261	1	13	912
169	GO:0035025	positive regulation of Rho protein signal transduction	0.001467	0.0263	0.2261	1	3	41
170	GO:0002237	response to molecule of bacterial origin	0.001528	0.02725	0.2342	1	9	491
171	GO:0033032	regulation of myeloid cell apoptotic process	0.001573	0.02776	0.2385	1	3	42
172	GO:0060600	dichotomous subdivision of an epithelial terminal unit	0.001584	0.02776	0.2385	1	2	11
173	GO:0048251	elastic fiber assembly	0.001584	0.02776	0.2385	1	2	11
174	GO:0090090	negative regulation of canonical Wnt signaling pathway	0.001597	0.02782	0.2391	1	5	154
175	GO:0035295	tube development	0.001609	0.02787	0.2395	1	17	1402
176	GO:0032649	regulation of type II interferon production	0.001643	0.0283	0.2432	1	5	155
177	GO:0060391	positive regulation of SMAD protein signal transduction	0.001685	0.02863	0.246	1	3	43
178	GO:0006954	inflammatory response	0.001688	0.02863	0.246	1	14	1043
179	GO:0072089	stem cell proliferation	0.001691	0.02863	0.246	1	5	156
180	GO:0030030	cell projection organization	0.001762	0.02968	0.255	1	21	1934
181	GO:0120039	plasma membrane bounded cell projection morphogenesis	0.001779	0.02977	0.2559	1	12	819
182	GO:0045446	endothelial cell differentiation	0.001788	0.02977	0.2559	1	5	158
183	GO:0006958	complement activation, classical pathway	0.001801	0.02982	0.2563	1	3	44
184	GO:0097017	renal protein absorption	0.001894	0.0307	0.2639	1	2	12
185	GO:0021610	facial nerve morphogenesis	0.001894	0.0307	0.2639	1	2	12
186	GO:0021561	facial nerve development	0.001894	0.0307	0.2639	1	2	12
187	GO:0032825	positive regulation of natural killer cell differentiation	0.001894	0.0307	0.2639	1	2	12
188	GO:0048858	cell projection morphogenesis	0.001909	0.03078	0.2646	1	12	826
189	GO:0006959	humoral immune response	0.001959	0.03141	0.27	1	7	321
190	GO:0007167	enzyme-linked receptor protein signaling pathway	0.002057	0.03281	0.282	1	15	1186
191	GO:0007266	Rho protein signal transduction	0.002104	0.0332	0.2854	1	5	164
192	GO:0008284	positive regulation of cell population proliferation	0.002125	0.0332	0.2854	1	15	1190
193	GO:0070371	ERK1 and ERK2 cascade	0.002138	0.0332	0.2854	1	8	418
194	GO:0030336	negative regulation of cell migration	0.00217	0.0332	0.2854	1	8	419
195	GO:0006508	proteolysis	0.00217	0.0332	0.2854	1	20	1833
196	GO:0050921	positive regulation of chemotaxis	0.002218	0.0332	0.2854	1	5	166
197	GO:0001558	regulation of cell growth	0.002227	0.0332	0.2854	1	9	519
198	GO:0002246	wound healing involved in inflammatory response	0.002231	0.0332	0.2854	1	2	13
199	GO:0032754	positive regulation of interleukin-5 production	0.002231	0.0332	0.2854	1	2	13
200	GO:0021604	cranial nerve structural organization	0.002231	0.0332	0.2854	1	2	13

## Sheet: GOBP - GES4H2
GES4: MDA-MB-436-7TGP-POS vs -NEG (standard serum conditions)
H2: 194 Genes
GOEA on H2: GO Biological Process
	ID	Name	pValue	FDR B&H	FDR B&Y	Bonferroni	Genes from Input	Genes in Annotation
1	GO:0030334	regulation of cell migration	1.11e-18	4.396e-15	3.895e-14	4.396e-15	48	1211
2	GO:0016477	cell migration	6.517e-18	1.29e-14	1.144e-13	2.581e-14	58	1847
3	GO:2000145	regulation of cell motility	1.033e-17	1.364e-14	1.209e-13	4.093e-14	48	1280
4	GO:0040012	regulation of locomotion	4.34e-17	4.297e-14	3.807e-13	1.719e-13	48	1327
5	GO:0040011	locomotion	1.015e-16	8.04e-14	7.124e-13	4.02e-13	51	1529
6	GO:0072359	circulatory system development	2.298e-16	1.517e-13	1.344e-12	9.101e-13	49	1442
7	GO:0030335	positive regulation of cell migration	5.26e-16	2.976e-13	2.637e-12	2.083e-12	34	691
8	GO:2000147	positive regulation of cell motility	2.178e-15	1.078e-12	9.554e-12	8.626e-12	34	725
9	GO:0040017	positive regulation of locomotion	4.301e-15	1.893e-12	1.677e-11	1.703e-11	34	742
10	GO:0001944	vasculature development	1.223e-14	4.844e-12	4.292e-11	4.844e-11	38	969
11	GO:0007155	cell adhesion	1.82e-14	6.552e-12	5.806e-11	7.208e-11	50	1675
12	GO:0001568	blood vessel development	5.145e-13	1.698e-10	1.504e-09	2.037e-09	35	929
13	GO:0048514	blood vessel morphogenesis	2.125e-12	6.473e-10	5.736e-09	8.415e-09	32	817
14	GO:0003013	circulatory system process	3.795e-12	1.074e-09	9.513e-09	1.503e-08	30	733
15	GO:0001525	angiogenesis	4.783e-11	1.263e-08	1.119e-07	1.894e-07	28	708
16	GO:0048646	anatomical structure formation involved in morphogenesis	7.862e-11	1.946e-08	1.724e-07	3.113e-07	41	1483
17	GO:0035295	tube development	2.109e-10	4.912e-08	4.352e-07	8.35e-07	39	1402
18	GO:0035239	tube morphogenesis	4.49e-10	9.878e-08	8.753e-07	1.778e-06	34	1125
19	GO:0001667	ameboidal-type cell migration	4.82e-10	1.005e-07	8.902e-07	1.909e-06	24	577
20	GO:0008015	blood circulation	9.61e-10	1.884e-07	1.669e-06	3.805e-06	25	648
21	GO:0031589	cell-substrate adhesion	9.991e-10	1.884e-07	1.669e-06	3.956e-06	20	410
22	GO:0030155	regulation of cell adhesion	1.135e-09	2.042e-07	1.81e-06	4.493e-06	30	927
23	GO:0007507	heart development	4.914e-09	8.46e-07	7.497e-06	1.946e-05	26	757
24	GO:0048699	generation of neurons	6.054e-09	9.988e-07	8.851e-06	2.397e-05	43	1858
25	GO:0006935	chemotaxis	9.63e-09	1.525e-06	1.352e-05	3.814e-05	21	517
26	GO:0042330	taxis	1.03e-08	1.569e-06	1.39e-05	4.078e-05	21	519
27	GO:0043410	positive regulation of MAPK cascade	1.085e-08	1.592e-06	1.41e-05	4.298e-05	22	571
28	GO:0008284	positive regulation of cell population proliferation	2.592e-08	3.666e-06	3.249e-05	0.0001027	32	1190
29	GO:0032101	regulation of response to external stimulus	7.962e-08	1.087e-05	9.634e-05	0.0003153	33	1316
30	GO:0000902	cell morphogenesis	9.736e-08	1.285e-05	0.0001139	0.0003855	31	1194
31	GO:0031175	neuron projection development	1.514e-07	1.934e-05	0.0001714	0.0005996	32	1285
32	GO:1902533	positive regulation of intracellular signal transduction	1.933e-07	2.391e-05	0.0002119	0.0007653	32	1299
33	GO:0001935	endothelial cell proliferation	2.291e-07	2.749e-05	0.0002436	0.0009071	13	235
34	GO:2000026	regulation of multicellular organismal development	2.687e-07	3.13e-05	0.0002773	0.001064	39	1818
35	GO:0007169	cell surface receptor protein tyrosine kinase signaling pathway	2.895e-07	3.13e-05	0.0002774	0.001146	23	747
36	GO:0070374	positive regulation of ERK1 and ERK2 cascade	2.917e-07	3.13e-05	0.0002774	0.001155	13	240
37	GO:0009967	positive regulation of signal transduction	2.925e-07	3.13e-05	0.0002774	0.001158	39	1824
38	GO:0045785	positive regulation of cell adhesion	3.061e-07	3.189e-05	0.0002826	0.001212	20	579
39	GO:0043408	regulation of MAPK cascade	3.505e-07	3.551e-05	0.0003146	0.001388	24	815
40	GO:0050919	negative chemotaxis	3.587e-07	3.551e-05	0.0003146	0.00142	7	51
41	GO:0030182	neuron differentiation	3.831e-07	3.7e-05	0.0003279	0.001517	38	1769
42	GO:0071526	semaphorin-plexin signaling pathway	4.113e-07	3.831e-05	0.0003395	0.001629	7	52
43	GO:0010631	epithelial cell migration	4.16e-07	3.831e-05	0.0003395	0.001647	17	432
44	GO:0001936	regulation of endothelial cell proliferation	4.322e-07	3.89e-05	0.0003447	0.001712	12	208
45	GO:0090132	epithelium migration	4.581e-07	4.031e-05	0.0003572	0.001814	17	435
46	GO:0022603	regulation of anatomical structure morphogenesis	5.463e-07	4.613e-05	0.0004088	0.002163	28	1090
47	GO:0090130	tissue migration	5.541e-07	4.613e-05	0.0004088	0.002194	17	441
48	GO:0009611	response to wounding	5.695e-07	4.613e-05	0.0004088	0.002255	21	659
49	GO:0003018	vascular process in circulatory system	5.708e-07	4.613e-05	0.0004088	0.002261	15	344
50	GO:0051897	positive regulation of phosphatidylinositol 3-kinase/protein kinase B signal transduction	6.79e-07	5.378e-05	0.0004765	0.002689	12	217
51	GO:0034330	cell junction organization	7.114e-07	5.524e-05	0.0004895	0.002817	26	974
52	GO:0048771	tissue remodeling	7.9e-07	6.016e-05	0.0005331	0.003128	13	262
53	GO:0048666	neuron development	8.898e-07	6.648e-05	0.0005891	0.003524	33	1463
54	GO:0007167	enzyme-linked receptor protein signaling pathway	9.14e-07	6.703e-05	0.0005939	0.003619	29	1186
55	GO:0051094	positive regulation of developmental process	9.416e-07	6.779e-05	0.0006007	0.003729	36	1685
56	GO:0030030	cell projection organization	1.281e-06	9.004e-05	0.0007979	0.005072	39	1934
57	GO:0001776	leukocyte homeostasis	1.314e-06	9.004e-05	0.0007979	0.005205	10	153
58	GO:0010562	positive regulation of phosphorus metabolic process	1.342e-06	9.004e-05	0.0007979	0.005313	24	879
59	GO:0045937	positive regulation of phosphate metabolic process	1.342e-06	9.004e-05	0.0007979	0.005313	24	879
60	GO:0001775	cell activation	1.522e-06	0.0001004	0.00089	0.006026	31	1356
61	GO:0048858	cell projection morphogenesis	1.634e-06	0.0001061	0.0009398	0.006469	23	826
62	GO:0008217	regulation of blood pressure	1.718e-06	0.0001097	0.0009724	0.006804	12	237
63	GO:0030198	extracellular matrix organization	1.79e-06	0.0001125	0.0009972	0.00709	15	377
64	GO:0043062	extracellular structure organization	1.85e-06	0.0001145	0.001014	0.007325	15	378
65	GO:0045229	external encapsulating structure organization	1.911e-06	0.0001146	0.001016	0.007567	15	379
66	GO:0034331	cell junction maintenance	1.939e-06	0.0001146	0.001016	0.007679	7	65
67	GO:0120036	plasma membrane bounded cell projection organization	1.943e-06	0.0001146	0.001016	0.007695	38	1890
68	GO:0043542	endothelial cell migration	1.968e-06	0.0001146	0.001016	0.007795	14	331
69	GO:0001938	positive regulation of endothelial cell proliferation	2.022e-06	0.000116	0.001028	0.008007	9	125
70	GO:0050920	regulation of chemotaxis	2.135e-06	0.0001193	0.001057	0.008456	12	242
71	GO:0040008	regulation of growth	2.138e-06	0.0001193	0.001057	0.008467	22	777
72	GO:0002684	positive regulation of immune system process	2.297e-06	0.0001257	0.001114	0.009097	29	1242
73	GO:0070372	regulation of ERK1 and ERK2 cascade	2.318e-06	0.0001257	0.001114	0.009179	15	385
74	GO:0048871	multicellular organismal-level homeostasis	2.526e-06	0.0001339	0.001187	0.01	26	1043
75	GO:0042060	wound healing	2.536e-06	0.0001339	0.001187	0.01004	17	493
76	GO:0050921	positive regulation of chemotaxis	2.751e-06	0.0001433	0.00127	0.01089	10	166
77	GO:0002062	chondrocyte differentiation	3.383e-06	0.000174	0.001542	0.0134	9	133
78	GO:0032103	positive regulation of response to external stimulus	3.43e-06	0.0001741	0.001543	0.01358	21	738
79	GO:0000165	MAPK cascade	3.554e-06	0.0001781	0.001579	0.01407	24	930
80	GO:0001569	branching involved in blood vessel morphogenesis	3.918e-06	0.0001939	0.001718	0.01551	6	47
81	GO:0098609	cell-cell adhesion	4.511e-06	0.0002205	0.001954	0.01786	26	1077
82	GO:0120039	plasma membrane bounded cell projection morphogenesis	4.982e-06	0.0002406	0.002132	0.01973	22	819
83	GO:0045595	regulation of cell differentiation	5.443e-06	0.0002597	0.002301	0.02155	38	1974
84	GO:0008285	negative regulation of cell population proliferation	6.192e-06	0.0002919	0.002587	0.02452	24	961
85	GO:0070371	ERK1 and ERK2 cascade	6.283e-06	0.0002927	0.002594	0.02488	15	418
86	GO:0007160	cell-matrix adhesion	6.574e-06	0.0003027	0.002682	0.02603	12	270
87	GO:0060666	dichotomous subdivision of terminal units involved in salivary gland branching	7.121e-06	0.0003241	0.002872	0.0282	3	5
88	GO:0060485	mesenchyme development	7.555e-06	0.00034	0.003013	0.02992	14	372
89	GO:0035904	aorta development	7.897e-06	0.0003514	0.003114	0.03127	7	80
90	GO:0042327	positive regulation of phosphorylation	8.022e-06	0.000353	0.003128	0.03177	21	780
91	GO:0071363	cellular response to growth factor stimulus	8.948e-06	0.0003894	0.003451	0.03543	22	850
92	GO:0001945	lymph vessel development	9.338e-06	0.000402	0.003562	0.03698	5	32
93	GO:0051241	negative regulation of multicellular organismal process	1.011e-05	0.0004277	0.00379	0.04003	31	1488
94	GO:0009887	animal organ morphogenesis	1.015e-05	0.0004277	0.00379	0.0402	28	1269
95	GO:0050878	regulation of body fluid levels	1.22e-05	0.0005084	0.004505	0.0483	15	442
96	GO:0008360	regulation of cell shape	1.446e-05	0.0005965	0.005286	0.05726	9	159
97	GO:0001780	neutrophil homeostasis	1.473e-05	0.0006013	0.005328	0.05832	5	35
98	GO:0070848	response to growth factor	1.615e-05	0.0006525	0.005782	0.06395	22	883
99	GO:0048762	mesenchymal cell differentiation	1.654e-05	0.0006577	0.005828	0.06549	12	296
100	GO:0034329	cell junction assembly	1.661e-05	0.0006577	0.005828	0.06577	17	569
101	GO:0003073	regulation of systemic arterial blood pressure	1.698e-05	0.0006603	0.005851	0.06726	8	124
102	GO:0002682	regulation of immune system process	1.701e-05	0.0006603	0.005851	0.06735	35	1836
103	GO:0001977	renal system process involved in regulation of blood volume	1.775e-05	0.0006823	0.006046	0.07028	4	18
104	GO:0051247	positive regulation of protein metabolic process	1.82e-05	0.0006929	0.00614	0.07206	30	1458
105	GO:0048844	artery morphogenesis	1.989e-05	0.00075	0.006646	0.07875	7	92
106	GO:0010810	regulation of cell-substrate adhesion	2.042e-05	0.000763	0.006761	0.08088	11	254
107	GO:0060429	epithelium development	2.099e-05	0.0007767	0.006883	0.08311	30	1469
108	GO:0090594	inflammatory response to wounding	2.228e-05	0.0008169	0.007239	0.08822	5	38
109	GO:0007596	blood coagulation	2.533e-05	0.0009203	0.008155	0.1003	11	260
110	GO:0060841	venous blood vessel development	2.771e-05	0.0009974	0.008838	0.1097	4	20
111	GO:0060840	artery development	2.822e-05	0.001007	0.008921	0.1117	8	133
112	GO:0099558	maintenance of synapse structure	2.878e-05	0.001018	0.009018	0.114	5	40
113	GO:0050817	coagulation	3.123e-05	0.001094	0.009697	0.1237	11	266
114	GO:0001934	positive regulation of protein phosphorylation	3.152e-05	0.001095	0.009701	0.1248	19	724
115	GO:0002040	sprouting angiogenesis	3.242e-05	0.001111	0.009844	0.1284	10	220
116	GO:0035909	aorta morphogenesis	3.254e-05	0.001111	0.009844	0.1289	5	41
117	GO:0007599	hemostasis	3.344e-05	0.001132	0.01003	0.1324	11	268
118	GO:0043010	camera-type eye development	3.409e-05	0.001144	0.01014	0.135	14	426
119	GO:0050673	epithelial cell proliferation	3.46e-05	0.001151	0.0102	0.137	17	603
120	GO:0050679	positive regulation of epithelial cell proliferation	3.578e-05	0.00117	0.01037	0.1417	11	270
121	GO:0045597	positive regulation of cell differentiation	3.579e-05	0.00117	0.01037	0.1417	25	1141
122	GO:1904018	positive regulation of vasculature development	3.637e-05	0.00117	0.01037	0.144	10	223
123	GO:0043954	cellular component maintenance	3.647e-05	0.00117	0.01037	0.1444	7	101
124	GO:0003007	heart morphogenesis	3.665e-05	0.00117	0.01037	0.1451	12	321
125	GO:0048010	vascular endothelial growth factor receptor signaling pathway	3.711e-05	0.00117	0.01037	0.147	6	69
126	GO:1901342	regulation of vasculature development	3.773e-05	0.00117	0.01037	0.1494	14	430
127	GO:0007162	negative regulation of cell adhesion	3.789e-05	0.00117	0.01037	0.15	13	375
128	GO:0044057	regulation of system process	3.794e-05	0.00117	0.01037	0.1503	19	734
129	GO:0098657	import into cell	3.811e-05	0.00117	0.01037	0.1509	24	1074
130	GO:0031401	positive regulation of protein modification process	3.967e-05	0.001199	0.01063	0.1571	22	937
131	GO:0048812	neuron projection morphogenesis	3.968e-05	0.001199	0.01063	0.1571	20	802
132	GO:0006956	complement activation	4.029e-05	0.001209	0.01071	0.1596	6	70
133	GO:0048880	sensory system development	4.121e-05	0.001227	0.01087	0.1632	15	491
134	GO:1903522	regulation of blood circulation	4.257e-05	0.001258	0.01115	0.1686	12	326
135	GO:0040007	growth	4.819e-05	0.001414	0.01253	0.1908	26	1235
136	GO:0048729	tissue morphogenesis	5.067e-05	0.001476	0.01307	0.2007	19	750
137	GO:0051896	regulation of phosphatidylinositol 3-kinase/protein kinase B signal transduction	5.377e-05	0.001554	0.01377	0.2129	12	334
138	GO:0007044	cell-substrate junction assembly	5.608e-05	0.001609	0.01426	0.2221	7	108
139	GO:2000669	negative regulation of dendritic cell apoptotic process	5.824e-05	0.001647	0.01459	0.2306	3	9
140	GO:0007411	axon guidance	5.836e-05	0.001647	0.01459	0.2311	11	285
141	GO:0061138	morphogenesis of a branching epithelium	5.863e-05	0.001647	0.01459	0.2322	10	236
142	GO:0036303	lymph vessel morphogenesis	5.907e-05	0.001647	0.01459	0.2339	4	24
143	GO:0050900	leukocyte migration	6.012e-05	0.001647	0.01459	0.2381	14	449
144	GO:0097485	neuron projection guidance	6.023e-05	0.001647	0.01459	0.2385	11	286
145	GO:0010595	positive regulation of endothelial cell migration	6.049e-05	0.001647	0.01459	0.2395	8	148
146	GO:0006897	endocytosis	6.071e-05	0.001647	0.01459	0.2404	20	827
147	GO:0003014	renal system process	6.343e-05	0.001709	0.01514	0.2512	8	149
148	GO:0035924	cellular response to vascular endothelial growth factor stimulus	6.425e-05	0.001719	0.01523	0.2544	6	76
149	GO:0009719	response to endogenous stimulus	6.585e-05	0.00175	0.01551	0.2608	35	1960
150	GO:0006954	inflammatory response	6.847e-05	0.001806	0.01601	0.2711	23	1043
151	GO:0032835	glomerulus development	6.916e-05	0.001806	0.01601	0.2739	6	77
152	GO:0061448	connective tissue development	6.934e-05	0.001806	0.01601	0.2746	12	343
153	GO:0010632	regulation of epithelial cell migration	7.129e-05	0.001845	0.01635	0.2823	12	344
154	GO:0051216	cartilage development	7.481e-05	0.001916	0.01698	0.2963	10	243
155	GO:0061564	axon development	7.5e-05	0.001916	0.01698	0.297	17	642
156	GO:0030029	actin filament-based process	7.918e-05	0.00201	0.01781	0.3136	21	912
157	GO:0150115	cell-substrate junction organization	8.358e-05	0.002108	0.01868	0.331	7	115
158	GO:0071495	cellular response to endogenous stimulus	8.851e-05	0.002218	0.01966	0.3505	31	1667
159	GO:0010634	positive regulation of epithelial cell migration	9.411e-05	0.002315	0.02051	0.3727	9	202
160	GO:0035296	regulation of tube diameter	9.411e-05	0.002315	0.02051	0.3727	9	202
161	GO:0097746	blood vessel diameter maintenance	9.411e-05	0.002315	0.02051	0.3727	9	202
162	GO:0038084	vascular endothelial growth factor signaling pathway	9.483e-05	0.002318	0.02054	0.3755	5	51
163	GO:0030168	platelet activation	9.573e-05	0.002326	0.02061	0.3791	8	158
164	GO:0035150	regulation of tube size	9.772e-05	0.00236	0.02091	0.387	9	203
165	GO:0042692	muscle cell differentiation	9.914e-05	0.002379	0.02108	0.3926	15	531
166	GO:0098801	regulation of renal system process	0.0001107	0.00264	0.02339	0.4382	4	28
167	GO:0060600	dichotomous subdivision of an epithelial terminal unit	0.0001129	0.002677	0.02372	0.447	3	11
168	GO:0035265	organ growth	0.000115	0.002712	0.02403	0.4556	10	256
169	GO:0060326	cell chemotaxis	0.0001184	0.002773	0.02457	0.4689	12	363
170	GO:0045765	regulation of angiogenesis	0.000119	0.002773	0.02457	0.4713	13	420
171	GO:0001654	eye development	0.0001217	0.002806	0.02486	0.4821	14	480
172	GO:0048638	regulation of developmental growth	0.0001219	0.002806	0.02486	0.4826	13	421
173	GO:0001763	morphogenesis of a branching structure	0.0001226	0.002807	0.02487	0.4855	10	258
174	GO:0050927	positive regulation of positive chemotaxis	0.0001275	0.002901	0.02571	0.5048	4	29
175	GO:0150063	visual system development	0.0001299	0.00294	0.02605	0.5145	14	483
176	GO:0010975	regulation of neuron projection development	0.000142	0.003195	0.02832	0.5624	16	612
177	GO:0061298	retina vasculature development in camera-type eye	0.0001461	0.003249	0.02879	0.5784	4	30
178	GO:0050926	regulation of positive chemotaxis	0.0001461	0.003249	0.02879	0.5784	4	30
179	GO:0006182	cGMP biosynthetic process	0.0001495	0.003308	0.02931	0.5921	3	12
180	GO:0050808	synapse organization	0.0001634	0.003594	0.03185	0.6469	17	685
181	GO:0003071	renal system process involved in regulation of systemic arterial blood pressure	0.0001665	0.003643	0.03228	0.6594	4	31
182	GO:0098771	inorganic ion homeostasis	0.0001707	0.003715	0.03292	0.6761	16	622
183	GO:0010594	regulation of endothelial cell migration	0.0001722	0.003727	0.03303	0.6821	10	269
184	GO:0050865	regulation of cell activation	0.0001746	0.003757	0.03329	0.6912	18	756
185	GO:0045766	positive regulation of angiogenesis	0.0001794	0.003839	0.03402	0.7103	9	220
186	GO:0035051	cardiocyte differentiation	0.0001855	0.00394	0.03491	0.7347	9	221
187	GO:0051057	positive regulation of small GTPase mediated signal transduction	0.000186	0.00394	0.03491	0.7367	6	92
188	GO:0043491	phosphatidylinositol 3-kinase/protein kinase B signal transduction	0.0001901	0.003995	0.0354	0.7529	12	382
189	GO:0010463	mesenchymal cell proliferation	0.0001907	0.003995	0.0354	0.7551	5	59
190	GO:0002246	wound healing involved in inflammatory response	0.0001931	0.004003	0.03547	0.7646	3	13
191	GO:0003093	regulation of glomerular filtration	0.0001931	0.004003	0.03547	0.7646	3	13
192	GO:0018108	peptidyl-tyrosine phosphorylation	0.000196	0.004043	0.03582	0.7762	11	327
193	GO:0007267	cell-cell signaling	0.0002009	0.004123	0.03653	0.7957	29	1584
194	GO:0018212	peptidyl-tyrosine modification	0.0002066	0.004217	0.03737	0.8181	11	329
195	GO:0044093	positive regulation of molecular function	0.000209	0.004229	0.03747	0.8277	27	1430
196	GO:0003151	outflow tract morphogenesis	0.0002093	0.004229	0.03747	0.8288	6	94
197	GO:0003094	glomerular filtration	0.0002135	0.004292	0.03803	0.8455	4	33
198	GO:0048872	homeostasis of number of cells	0.000224	0.004469	0.0396	0.8871	13	448
199	GO:0055074	calcium ion homeostasis	0.0002246	0.004469	0.0396	0.8893	12	389
200	GO:0002687	positive regulation of leukocyte migration	0.0002261	0.004478	0.03968	0.8955	8	179
